# Supplementary material for: Paleolatitude.org 3.0: A calculator for paleoclimate and paleobiology studies based on a new global paleogeography model
Source: PLoS One. 2026 Apr 29;21(4):e0346817. doi: 10.1371/journal.pone.0346817 (PMC13127928; doi:10.1371/journal.pone.0346817)
Supplement: S1 Data — Supplementary Files: A set of supplementary files is available at DOI: https://doi.org/10.6084/m9.figshare.31021144, containing the following elements: S1 File. GPlates files (www.gplates.org [15]) of the Utrecht Paleogeography Model presented in the paleogeographic maps of Figs 1 and 3, and the rigid polygon version that is used as basis for the Paleolatitude.org tool. These consist of a rotation file, and a series of shape files (in gpml format) that underpin the paleogeographic model, a gpml file of the rigid polygons that are used to rotate coordinates in the Paleolatitude.org tool, as well as a project file (gproj) of the entire paleogeographic reconstruction. S2 File. Details of gAPWP25. In addition to a Readme.txt file with general descriptions and the gAPWP25.rot file with the updated paleomagnetic reference frame in GPlates rotation format, the files contain: S1 Table. Changelog of the update of gAPWP23 to gAPWP25. S2 Table. Paleomagnetic database used to compute the global apparent polar wander path for the last 320 Ma. We have listed age constraints, statistical parameters, Euler rotation parameters and other metadata per paleomagnetic pole used in the parametric re-sampling scheme. For more details, see main text. The grey-colored entries are excluded from the computation of the APWP. See columns ‘age constraints’, ‘comments’ and ‘reliability’ for specific details for a given dataset. Abbreviations: min_age and max_age = lower and upper boundaries of age uncertainty range; slat/slon = latitude and longitude of (mean) sampling location; N = number of paleomagnetic sites used to compute the paleopole; mDec/mInc = mean declination of inclination; α95/A95 = radius of the 95% confidence circle about the mean of the distribution of directions/VGPs; k/K = Fisher [109] precision parameter of the distribution of directions/VGPs; plat/plon = paleopole latitude and longitude (south pole); K_est/A95_est = values estimated using formula of Cox [214] (eq. 24); plateID [file pone.0346817.s001.zip]

Archive with 62 entries (55 files):
- Supplementary information_vanHinsbergen_PLoSOne_2026/
- Supplementary information_vanHinsbergen_PLoSOne_2026/Supplementary Files 1_Utrecht Paleogeography Model 1.0 2025/
- Supplementary information_vanHinsbergen_PLoSOne_2026/.DS_Store
- __MACOSX/Supplementary information_vanHinsbergen_PLoSOne_2026/._.DS_Store
- Supplementary information_vanHinsbergen_PLoSOne_2026/Supplementary Files 3_Paleolatitude.org data files/
- Supplementary information_vanHinsbergen_PLoSOne_2026/Paleolatitude_API_Manual.pdf
- __MACOSX/Supplementary information_vanHinsbergen_PLoSOne_2026/._Paleolatitude_API_Manual.pdf
- Supplementary information_vanHinsbergen_PLoSOne_2026/Supplementary Files 2_Vaes_et_al_2023_gAPWP25/
- __MACOSX/Supplementary information_vanHinsbergen_PLoSOne_2026/._Supplementary Files 2_Vaes_et_al_2023_gAPWP25
- Supplementary information_vanHinsbergen_PLoSOne_2026/Supplementary Files 1_Utrecht Paleogeography Model 1.0 2025/.DS_Store
- __MACOSX/Supplementary information_vanHinsbergen_PLoSOne_2026/Supplementary Files 1_Utrecht Paleogeography Model 1.0 2025/._.DS_Store
- Supplementary information_vanHinsbergen_PLoSOne_2026/Supplementary Files 1_Utrecht Paleogeography Model 1.0 2025/Utrecht_Paleogeographic_Model.gproj
- __MACOSX/Supplementary information_vanHinsbergen_PLoSOne_2026/Supplementary Files 1_Utrecht Paleogeography Model 1.0 2025/._Utrecht_Paleogeographic_Model.gproj
- Supplementary information_vanHinsbergen_PLoSOne_2026/Supplementary Files 1_Utrecht Paleogeography Model 1.0 2025/Rotations/
- Supplementary information_vanHinsbergen_PLoSOne_2026/Supplementary Files 1_Utrecht Paleogeography Model 1.0 2025/Paleolatitude.org/
- Supplementary information_vanHinsbergen_PLoSOne_2026/Supplementary Files 1_Utrecht Paleogeography Model 1.0 2025/Paleogeography/
- Supplementary information_vanHinsbergen_PLoSOne_2026/Supplementary Files 3_Paleolatitude.org data files/.DS_Store
- __MACOSX/Supplementary information_vanHinsbergen_PLoSOne_2026/Supplementary Files 3_Paleolatitude.org data files/._.DS_Store
- Supplementary information_vanHinsbergen_PLoSOne_2026/Supplementary Files 3_Paleolatitude.org data files/Table S5_Euler_poles_701.csv
- __MACOSX/Supplementary information_vanHinsbergen_PLoSOne_2026/Supplementary Files 3_Paleolatitude.org data files/._Table S5_Euler_poles_701.csv
- Supplementary information_vanHinsbergen_PLoSOne_2026/Supplementary Files 2_Vaes_et_al_2023_gAPWP25/Table S3_Global_plate_circuit_Vaes_et_al_2023_gAPWP25.xlsx
- __MACOSX/Supplementary information_vanHinsbergen_PLoSOne_2026/Supplementary Files 2_Vaes_et_al_2023_gAPWP25/._Table S3_Global_plate_circuit_Vaes_et_al_2023_gAPWP25.xlsx
- Supplementary information_vanHinsbergen_PLoSOne_2026/Supplementary Files 2_Vaes_et_al_2023_gAPWP25/~$Reference_database25_for_APWP_tool.xlsx
- __MACOSX/Supplementary information_vanHinsbergen_PLoSOne_2026/Supplementary Files 2_Vaes_et_al_2023_gAPWP25/._~$Reference_database25_for_APWP_tool.xlsx
- Supplementary information_vanHinsbergen_PLoSOne_2026/Supplementary Files 2_Vaes_et_al_2023_gAPWP25/.DS_Store
- __MACOSX/Supplementary information_vanHinsbergen_PLoSOne_2026/Supplementary Files 2_Vaes_et_al_2023_gAPWP25/._.DS_Store
- Supplementary information_vanHinsbergen_PLoSOne_2026/Supplementary Files 2_Vaes_et_al_2023_gAPWP25/gAPWP25.rot
- __MACOSX/Supplementary information_vanHinsbergen_PLoSOne_2026/Supplementary Files 2_Vaes_et_al_2023_gAPWP25/._gAPWP25.rot
- Supplementary information_vanHinsbergen_PLoSOne_2026/Supplementary Files 2_Vaes_et_al_2023_gAPWP25/Table S2_Reference_database_Vaes_et_al_2023_gAPWP25.xlsx
- __MACOSX/Supplementary information_vanHinsbergen_PLoSOne_2026/Supplementary Files 2_Vaes_et_al_2023_gAPWP25/._Table S2_Reference_database_Vaes_et_al_2023_gAPWP25.xlsx
- Supplementary information_vanHinsbergen_PLoSOne_2026/Supplementary Files 2_Vaes_et_al_2023_gAPWP25/~$Reference_database_Vaes_et_al_2023_gAPWP25.xlsx
- __MACOSX/Supplementary information_vanHinsbergen_PLoSOne_2026/Supplementary Files 2_Vaes_et_al_2023_gAPWP25/._~$Reference_database_Vaes_et_al_2023_gAPWP25.xlsx
- Supplementary information_vanHinsbergen_PLoSOne_2026/Supplementary Files 2_Vaes_et_al_2023_gAPWP25/~$Reference_database_Vaes_et_al_2023.xlsx
- __MACOSX/Supplementary information_vanHinsbergen_PLoSOne_2026/Supplementary Files 2_Vaes_et_al_2023_gAPWP25/._~$Reference_database_Vaes_et_al_2023.xlsx
- Supplementary information_vanHinsbergen_PLoSOne_2026/Supplementary Files 2_Vaes_et_al_2023_gAPWP25/Table S1_gAPWP25_Database Changelog.xlsx
- __MACOSX/Supplementary information_vanHinsbergen_PLoSOne_2026/Supplementary Files 2_Vaes_et_al_2023_gAPWP25/._Table S1_gAPWP25_Database Changelog.xlsx
- Supplementary information_vanHinsbergen_PLoSOne_2026/Supplementary Files 2_Vaes_et_al_2023_gAPWP25/Table S4_Global_APWP25_Vaes_et_al_2023.xlsx
- __MACOSX/Supplementary information_vanHinsbergen_PLoSOne_2026/Supplementary Files 2_Vaes_et_al_2023_gAPWP25/._Table S4_Global_APWP25_Vaes_et_al_2023.xlsx
- Supplementary information_vanHinsbergen_PLoSOne_2026/Supplementary Files 2_Vaes_et_al_2023_gAPWP25/README.txt
- __MACOSX/Supplementary information_vanHinsbergen_PLoSOne_2026/Supplementary Files 2_Vaes_et_al_2023_gAPWP25/._README.txt
- Supplementary information_vanHinsbergen_PLoSOne_2026/Supplementary Files 1_Utrecht Paleogeography Model 1.0 2025/Rotations/.DS_Store
- __MACOSX/Supplementary information_vanHinsbergen_PLoSOne_2026/Supplementary Files 1_Utrecht Paleogeography Model 1.0 2025/Rotations/._.DS_Store
- Supplementary information_vanHinsbergen_PLoSOne_2026/Supplementary Files 1_Utrecht Paleogeography Model 1.0 2025/Rotations/Utrecht_Paleogeography_15Dec25.rot
- __MACOSX/Supplementary information_vanHinsbergen_PLoSOne_2026/Supplementary Files 1_Utrecht Paleogeography Model 1.0 2025/Rotations/._Utrecht_Paleogeography_15Dec25.rot
- Supplementary information_vanHinsbergen_PLoSOne_2026/Supplementary Files 1_Utrecht Paleogeography Model 1.0 2025/Paleolatitude.org/Paleolatitude_org_3.gpml
- __MACOSX/Supplementary information_vanHinsbergen_PLoSOne_2026/Supplementary Files 1_Utrecht Paleogeography Model 1.0 2025/Paleolatitude.org/._Paleolatitude_org_3.gpml
- Supplementary information_vanHinsbergen_PLoSOne_2026/Supplementary Files 1_Utrecht Paleogeography Model 1.0 2025/Paleolatitude.org/.DS_Store
- __MACOSX/Supplementary information_vanHinsbergen_PLoSOne_2026/Supplementary Files 1_Utrecht Paleogeography Model 1.0 2025/Paleolatitude.org/._.DS_Store
- Supplementary information_vanHinsbergen_PLoSOne_2026/Supplementary Files 1_Utrecht Paleogeography Model 1.0 2025/Paleogeography/.DS_Store
- __MACOSX/Supplementary information_vanHinsbergen_PLoSOne_2026/Supplementary Files 1_Utrecht Paleogeography Model 1.0 2025/Paleogeography/._.DS_Store
- Supplementary information_vanHinsbergen_PLoSOne_2026/Supplementary Files 1_Utrecht Paleogeography Model 1.0 2025/Paleogeography/Streched_Continents.gpml
- __MACOSX/Supplementary information_vanHinsbergen_PLoSOne_2026/Supplementary Files 1_Utrecht Paleogeography Model 1.0 2025/Paleogeography/._Streched_Continents.gpml
- Supplementary information_vanHinsbergen_PLoSOne_2026/Supplementary Files 1_Utrecht Paleogeography Model 1.0 2025/Paleogeography/Continental polygons.gpml
- __MACOSX/Supplementary information_vanHinsbergen_PLoSOne_2026/Supplementary Files 1_Utrecht Paleogeography Model 1.0 2025/Paleogeography/._Continental polygons.gpml
- Supplementary information_vanHinsbergen_PLoSOne_2026/Supplementary Files 1_Utrecht Paleogeography Model 1.0 2025/Paleogeography/Ophiolites.gpml
- __MACOSX/Supplementary information_vanHinsbergen_PLoSOne_2026/Supplementary Files 1_Utrecht Paleogeography Model 1.0 2025/Paleogeography/._Ophiolites.gpml
- Supplementary information_vanHinsbergen_PLoSOne_2026/Supplementary Files 1_Utrecht Paleogeography Model 1.0 2025/Paleogeography/Cratons.gpml
- __MACOSX/Supplementary information_vanHinsbergen_PLoSOne_2026/Supplementary Files 1_Utrecht Paleogeography Model 1.0 2025/Paleogeography/._Cratons.gpml
- Supplementary information_vanHinsbergen_PLoSOne_2026/Supplementary Files 1_Utrecht Paleogeography Model 1.0 2025/Paleogeography/OceanicTerranes.gpml
- __MACOSX/Supplementary information_vanHinsbergen_PLoSOne_2026/Supplementary Files 1_Utrecht Paleogeography Model 1.0 2025/Paleogeography/._OceanicTerranes.gpml
- Supplementary information_vanHinsbergen_PLoSOne_2026/Supplementary Files 1_Utrecht Paleogeography Model 1.0 2025/Paleogeography/Unreconstructed.gpml
- __MACOSX/Supplementary information_vanHinsbergen_PLoSOne_2026/Supplementary Files 1_Utrecht Paleogeography Model 1.0 2025/Paleogeography/._Unreconstructed.gpml
