# Supplementary material for: Paleolatitude.org 3.0: A calculator for paleoclimate and paleobiology studies based on a new global paleogeography model
Source: PLoS One. 2026 Apr 29;21(4):e0346817. doi: 10.1371/journal.pone.0346817 (PMC13127928; doi:10.1371/journal.pone.0346817)
Supplement: S1 Data — Supplementary Files: A set of supplementary files is available at DOI: https://doi.org/10.6084/m9.figshare.31021144, containing the following elements: S1 File. GPlates files (www.gplates.org [15]) of the Utrecht Paleogeography Model presented in the paleogeographic maps of Figs 1 and 3, and the rigid polygon version that is used as basis for the Paleolatitude.org tool. These consist of a rotation file, and a series of shape files (in gpml format) that underpin the paleogeographic model, a gpml file of the rigid polygons that are used to rotate coordinates in the Paleolatitude.org tool, as well as a project file (gproj) of the entire paleogeographic reconstruction. S2 File. Details of gAPWP25. In addition to a Readme.txt file with general descriptions and the gAPWP25.rot file with the updated paleomagnetic reference frame in GPlates rotation format, the files contain: S1 Table. Changelog of the update of gAPWP23 to gAPWP25. S2 Table. Paleomagnetic database used to compute the global apparent polar wander path for the last 320 Ma. We have listed age constraints, statistical parameters, Euler rotation parameters and other metadata per paleomagnetic pole used in the parametric re-sampling scheme. For more details, see main text. The grey-colored entries are excluded from the computation of the APWP. See columns ‘age constraints’, ‘comments’ and ‘reliability’ for specific details for a given dataset. Abbreviations: min_age and max_age = lower and upper boundaries of age uncertainty range; slat/slon = latitude and longitude of (mean) sampling location; N = number of paleomagnetic sites used to compute the paleopole; mDec/mInc = mean declination of inclination; α95/A95 = radius of the 95% confidence circle about the mean of the distribution of directions/VGPs; k/K = Fisher [109] precision parameter of the distribution of directions/VGPs; plat/plon = paleopole latitude and longitude (south pole); K_est/A95_est = values estimated using formula of Cox [214] (eq. 24); plateID [file pone.0346817.s001.zip › Supplementary information_vanHinsbergen_PLoSOne_2026/Supplementary Files 3_Paleolatitude.org data files/Table S5_Euler_poles_701.csv]

Plate ID	Age	lat	lon	rot	rot_rel_plate_ID
101	0.0	0.0	0.0	0.0	701
101	1.4	79.06137030446806	33.13440727538918	0.3234627475831595	701
101	4.6	79.5314428908275	41.75132173127786	1.0437046292016723	701
101	21.5	79.28344557248472	27.07394154819871	6.049301894511256	701
101	28.2	78.02138338993775	16.606317542066005	8.07322535449849	701
101	37.5	74.76151882534207	0.9716430635916936	11.546234276862787	701
101	56.1	79.96546463978902	4.411653500451532	17.680207113574046	701
101	60.1	81.39369396889077	5.472486160192313	18.84063517011055	701
101	65.7	82.60744003196521	3.222695546680263	20.622977314473292	701
101	81.0	78.07180163269555	-18.996323039434905	27.726053366644866	701
101	88.8	73.09478128309003	-24.13672523063259	33.73166327505461	701
101	94.3	70.67571801945547	-23.941645535286046	37.84168700828447	701
101	115.1	66.97245253306187	-19.185820760638077	50.65451256138117	701
101	120.3	66.22509252435448	-19.84630809272284	53.79788946542176	701
101	130.7	65.50685330905213	-16.663913380816158	59.277250408607834	701
101	135.2	65.15003248393127	-16.48582535798695	60.452719078979364	701
101	151.0	65.49236725229748	-15.015677110424692	65.60554276488432	701
101	158.7	65.4282554998931	-14.27933407811191	68.83729424926662	701
101	172.6	64.44858328344826	-14.200445363197959	75.11228587957703	701
101	182.1	63.7432318971183	-14.31438361902043	77.52324952443526	701
101	189.7	63.230894425369286	-14.264733007275627	78.85302676296807	701
101	203.8	63.18971067336267	-13.867348726831365	79.87007050648864	701
101	209.7	63.18971067336266	-13.867348726831336	79.87007050648866	701
101	217.5	63.18971067336267	-13.867348726831358	79.87007050648864	701
101	225.9	63.18971067336266	-13.867348726831397	79.87007050648866	701
101	241.3	63.18971067336266	-13.867348726831375	79.87007050648866	701
101	252.4	63.18971067336266	-13.867348726831377	79.87007050648866	701
101	257.0	63.18971067336267	-13.867348726831384	79.87007050648866	701
101	268.7	63.18971067336266	-13.86734872683136	79.87007050648866	701
101	281.4	63.18971067336266	-13.867348726831372	79.87007050648866	701
101	288.4	63.18971067336267	-13.867348726831375	79.87007050648866	701
101	297.8	63.18971067336266	-13.867348726831382	79.87007050648866	701
101	311.0	63.18971067336266	-13.867348726831331	79.87007050648866	701
101	320.2	63.165920147403114	-11.854813595722206	79.276826446225	701
102	0.0	0.0	0.0	0.0	701
102	1.4	79.06137030446806	33.13440727538918	0.3234627475831595	701
102	4.6	79.5314428908275	41.75132173127786	1.0437046292016723	701
102	21.5	79.28344557248472	27.07394154819871	6.049301894511256	701
102	28.2	78.02138338993775	16.606317542066005	8.07322535449849	701
102	37.5	73.48035335400755	8.33781150235143	10.864481173428786	701
102	56.1	71.83251848055454	29.554185770396508	16.848019871880535	701
102	60.1	71.93787163880455	30.081199586449227	17.517432568496044	701
102	65.7	71.30375943627585	32.88295178489533	17.58595536539576	701
102	81.0	67.357929499331	20.941713888788897	19.787173722988175	701
102	88.8	64.42704558782435	8.091036572825328	24.33306287758734	701
102	94.3	62.84590721702111	4.06373721876637	28.01799645761193	701
102	115.1	60.93872727566879	2.3605694646796174	40.224573110741645	701
102	120.3	60.70707071254914	0.7596715829224764	43.174148942784484	701
102	130.7	60.496894078400096	2.6581425998416326	48.602375452324615	701
102	135.2	60.28177400628511	2.424372631213602	49.815918274948395	701
102	151.0	61.39017379554628	3.133323560330019	54.919176099209125	701
102	158.7	61.716876040020644	3.3246039364146434	58.15347556604959	701
102	172.6	61.391683559972044	2.1107798210177857	64.49726987304841	701
102	182.1	60.88179809854733	1.4298031542163963	66.97569374723427	701
102	189.7	60.45083875975858	1.1440773161916173	68.36565036440088	701
102	203.8	60.48338000525248	1.4193281114928546	69.39742129202084	701
102	209.7	60.48338000525248	1.4193281114928546	69.39742129202084	701
102	217.5	60.48338000525248	1.4193281114928613	69.39742129202085	701
102	225.9	60.48338000525248	1.4193281114928646	69.39742129202084	701
102	241.3	60.483380005252464	1.419328111492854	69.39742129202085	701
102	252.4	60.48338000525248	1.4193281114928615	69.39742129202085	701
102	257.0	60.48338000525248	1.4193281114928409	69.39742129202087	701
102	268.7	60.48338000525248	1.419328111492834	69.39742129202084	701
102	281.4	60.48338000525248	1.419328111492851	69.39742129202085	701
102	288.4	60.48338000525248	1.4193281114928475	69.39742129202084	701
102	297.8	60.48338000525248	1.4193281114928646	69.39742129202084	701
102	311.0	60.48338000525248	1.4193281114928646	69.39742129202085	701
102	320.2	60.25119682591367	3.5215193356918686	68.90491219967754	701
103	0.0	0.0	0.0	0.0	701
103	1.4	79.06137030446806	33.13440727538918	0.3234627475831595	701
103	4.6	79.5314428908275	41.75132173127786	1.0437046292016723	701
103	21.5	79.28344557248472	27.07394154819871	6.049301894511256	701
103	28.2	78.02138338993775	16.606317542066005	8.07322535449849	701
103	37.5	74.76151882534207	0.9716430635916936	11.546234276862787	701
103	56.1	79.96546463978902	4.411653500451532	17.680207113574046	701
103	60.1	81.39369396889077	5.472486160192313	18.84063517011055	701
103	65.7	82.60744003196521	3.222695546680263	20.622977314473292	701
103	81.0	78.07180163269555	-18.996323039434905	27.726053366644866	701
103	88.8	73.09478128309003	-24.13672523063259	33.73166327505461	701
103	94.3	70.67571801945547	-23.941645535286046	37.84168700828447	701
103	115.1	66.97245253306187	-19.185820760638077	50.65451256138117	701
103	120.3	66.22509252435448	-19.84630809272284	53.79788946542176	701
103	130.7	64.94655574756008	-12.848193506849288	57.607557796959476	701
103	135.2	63.679120318829376	-7.756899429373051	56.64224010396991	701
103	151.0	45.210746809991214	26.437649044071573	45.40139297093129	701
103	158.7	46.93101429907258	26.550823093158687	48.37504090503928	701
103	172.6	49.03876586672966	25.076476966710068	54.45298744099833	701
103	182.1	49.35269905197184	24.224011095433067	56.95630700222029	701
103	189.7	49.3380613685494	23.798461551922237	58.41937769544612	701
103	203.8	49.63599592196816	24.040883076530868	59.43408307865744	701
103	209.7	49.63599592196816	24.040883076530868	59.43408307865744	701
103	217.5	49.63599592196816	24.040883076530875	59.43408307865744	701
103	225.9	49.63599592196815	24.040883076530864	59.43408307865744	701
103	241.3	49.63599592196815	24.040883076530868	59.43408307865744	701
103	252.4	49.63599592196816	24.04088307653088	59.43408307865744	701
103	257.0	49.635995921968174	24.04088307653086	59.43408307865745	701
103	268.7	49.63599592196816	24.040883076530893	59.43408307865744	701
103	281.4	49.635995921968174	24.04088307653087	59.43408307865744	701
103	288.4	49.63599592196816	24.040883076530868	59.43408307865744	701
103	297.8	49.63599592196816	24.04088307653088	59.43408307865742	701
103	311.0	49.63599592196816	24.04088307653088	59.43408307865744	701
103	320.2	48.98665890871388	25.75548448310569	59.17415337519414	701
113	0.0	0.0	0.0	0.0	701
113	1.4	79.06137030446806	33.13440727538918	0.3234627475831595	701
113	4.6	79.5314428908275	41.75132173127786	1.0437046292016723	701
113	21.5	79.28344557248472	27.07394154819871	6.049301894511256	701
113	28.2	78.02138338993775	16.606317542066005	8.07322535449849	701
113	37.5	74.76151882534207	0.9716430635916936	11.546234276862787	701
113	56.1	79.96546463978902	4.411653500451532	17.680207113574046	701
113	60.1	81.39369396889077	5.472486160192313	18.84063517011055	701
113	65.7	82.60744003196521	3.222695546680263	20.622977314473292	701
113	81.0	78.07180163269555	-18.996323039434905	27.726053366644866	701
113	88.8	73.09478128309003	-24.13672523063259	33.73166327505461	701
113	94.3	70.67571801945547	-23.941645535286046	37.84168700828447	701
113	115.1	66.97245253306187	-19.185820760638077	50.65451256138117	701
113	120.3	66.22509252435448	-19.84630809272284	53.79788946542176	701
113	130.7	67.87595274655577	-20.08321024937483	63.05640808881979	701
113	135.2	68.9140757483407	-20.469879463500344	66.36328418122352	701
113	151.0	63.95181407009099	10.192554419275961	60.83885643118584	701
113	158.7	64.20426712598035	10.164039305266398	64.1022295668812	701
113	172.6	63.949303740575935	8.276432130560838	70.4339169509582	701
113	182.1	63.51138547959141	7.322129928460295	72.9069833729402	701
113	189.7	63.12606787352745	6.890748720696703	74.30174612567134	701
113	203.8	63.13405172238454	7.155263559628123	75.35925341223322	701
113	209.7	63.13405172238454	7.1552635596281435	75.3592534122332	701
113	217.5	63.134051722384555	7.155263559628113	75.35925341223322	701
113	225.9	63.13405172238454	7.15526355962813	75.35925341223322	701
113	241.3	63.13405172238454	7.155263559628115	75.3592534122332	701
119	0.0	0.0	0.0	0.0	701
119	1.4	79.06137030446806	33.13440727538918	0.3234627475831595	701
119	4.6	79.5314428908275	41.75132173127786	1.0437046292016723	701
119	21.5	79.28344557248472	27.07394154819871	6.049301894511256	701
119	28.2	78.02138338993775	16.606317542066005	8.07322535449849	701
119	37.5	74.76151882534207	0.9716430635916936	11.546234276862787	701
119	56.1	79.96546463978902	4.411653500451532	17.680207113574046	701
119	60.1	81.39369396889077	5.472486160192313	18.84063517011055	701
119	65.7	82.60744003196521	3.222695546680263	20.622977314473292	701
119	81.0	78.07180163269555	-18.996323039434905	27.726053366644866	701
119	88.8	73.09478128309003	-24.13672523063259	33.73166327505461	701
119	94.3	70.67571801945547	-23.941645535286046	37.84168700828447	701
119	115.1	66.97245253306187	-19.185820760638077	50.65451256138117	701
119	120.3	65.43159719255546	-15.261117936686206	52.54691229663739	701
119	130.7	59.718752650231266	4.733758876188401	53.338431580290326	701
119	135.2	56.6025047312983	10.754226451369739	52.940720501434356	701
119	151.0	51.923635098974366	21.603358523058915	55.40839982884221	701
119	158.7	52.97702560903026	21.628314955772364	58.499556384040105	701
119	172.6	54.13147649931511	20.06130825892344	64.69629759455482	701
119	182.1	54.183694625800676	19.105661561377588	67.18667317980443	701
119	189.7	54.050078583022916	18.580709683960777	68.6171283840451	701
201	0.0	0.0	0.0	0.0	701
201	1.4	60.54799865214467	-38.95344617114579	0.3993952353471489	701
201	4.6	61.045793996247866	-39.52913291075921	1.3531233390394555	701
201	21.5	59.62000201425343	-37.57079586077757	8.31304041508552	701
201	28.2	57.485051159192295	-35.30877295144188	11.215473783878014	701
201	37.5	57.0875397311211	-33.23374395529549	15.456803108760719	701
201	56.1	60.82811338988092	-31.978010247232564	22.073700540793716	701
201	60.1	62.22808427221358	-32.66838099152977	23.070095870646636	701
201	65.7	63.71221749996927	-33.50919294570716	24.571591928586496	701
201	81.0	62.59827819314782	-34.32831723709691	31.730138193973108	701
201	88.8	61.20985149890046	-35.72930373556098	36.63511730669958	701
201	94.3	61.07234357848196	-37.10034186142293	39.83690834688714	701
201	115.1	56.22430737858569	-36.941995563083324	49.9267329389518	701
201	120.3	52.21072954002814	-35.29563526378359	52.10954428784649	701
201	130.7	48.933187328415094	-33.30000000000001	55.71720959892455	701
201	135.2	48.874577881017046	-33.068350181681154	55.85173094753465	701
201	151.0	49.99999999999998	-32.49999999999994	55.10000000000002	701
201	158.7	50.0	-32.49999999999996	55.100000000000016	701
201	172.6	49.999999999999964	-32.5	55.10000000000002	701
201	182.1	50.00000000000002	-32.49999999999999	55.099999999999966	701
201	189.7	50.0	-32.5	55.099999999999994	701
201	203.8	50.00000000000001	-32.500000000000014	55.1	701
201	209.7	50.0	-32.5	55.10000000000001	701
201	217.5	49.999999999999986	-32.49999999999998	55.1	701
201	225.9	50.0	-32.49999999999998	55.10000000000001	701
201	241.3	49.999999999999986	-32.500000000000014	55.10000000000001	701
201	252.4	49.999999999999986	-32.500000000000014	55.100000000000016	701
201	257.0	49.999999999999986	-32.50000000000001	55.1	701
201	268.7	49.999999999999986	-32.500000000000014	55.1	701
201	281.4	50.0	-32.499999999999986	55.1	701
201	288.4	50.0	-32.49999999999999	55.1	701
201	297.8	50.0	-32.5	55.099999999999994	701
201	311.0	50.0	-32.5	55.099999999999994	701
201	320.2	50.0	-32.49999999999999	55.10000000000001	701
202	0.0	0.0	0.0	0.0	701
202	1.4	60.54799865214467	-38.95344617114579	0.3993952353471489	701
202	4.6	61.045793996247866	-39.52913291075921	1.3531233390394555	701
202	21.5	59.62000201425343	-37.57079586077757	8.31304041508552	701
202	28.2	57.485051159192295	-35.30877295144188	11.215473783878014	701
202	37.5	57.0875397311211	-33.23374395529549	15.456803108760719	701
202	56.1	60.82811338988092	-31.978010247232564	22.073700540793716	701
202	60.1	62.22808427221358	-32.66838099152977	23.070095870646636	701
202	65.7	63.71221749996927	-33.50919294570716	24.571591928586496	701
202	81.0	62.59827819314782	-34.32831723709691	31.730138193973108	701
202	88.8	61.20985149890046	-35.72930373556098	36.63511730669958	701
202	94.3	61.07234357848196	-37.10034186142293	39.83690834688714	701
202	115.1	56.22430737858569	-36.941995563083324	49.9267329389518	701
202	120.3	52.21072954002814	-35.29563526378359	52.10954428784649	701
202	130.7	48.922124983795214	-33.300000000000004	55.7085964932658	701
202	135.2	47.69533567889215	-33.29999999999997	55.95807292158598	701
202	151.0	47.5	-33.30000000000005	56.18469075321494	701
202	158.7	47.49999999999999	-33.30000000000001	56.199999999999996	701
202	172.6	47.500000000000014	-33.300000000000004	56.20000000000001	701
202	182.1	47.500000000000014	-33.3	56.19999999999999	701
202	189.7	47.5	-33.3	56.2	701
202	203.8	47.500000000000014	-33.3	56.199999999999996	701
202	209.7	47.50000000000002	-33.300000000000004	56.199999999999996	701
202	217.5	47.50000000000002	-33.30000000000001	56.199999999999996	701
202	225.9	47.500000000000014	-33.30000000000001	56.2	701
202	241.3	47.500000000000014	-33.30000000000001	56.199999999999996	701
202	252.4	47.500000000000014	-33.3	56.199999999999996	701
202	257.0	47.49999999999999	-33.30000000000001	56.20000000000001	701
202	268.7	47.50000000000002	-33.300000000000004	56.199999999999996	701
202	281.4	47.500000000000036	-33.3	56.199999999999996	701
202	288.4	47.50000000000002	-33.3	56.199999999999996	701
202	297.8	47.50000000000002	-33.30000000000001	56.20000000000001	701
202	311.0	47.50000000000002	-33.300000000000004	56.199999999999996	701
202	320.2	47.50000000000002	-33.300000000000004	56.199999999999996	701
205	0.0	0.0	0.0	0.0	701
205	1.4	79.06137030446806	33.13440727538918	0.3234627475831595	701
205	4.6	79.5314428908275	41.75132173127786	1.0437046292016723	701
205	21.5	79.28344557248472	27.07394154819871	6.049301894511256	701
205	28.2	78.02138338993775	16.606317542066005	8.07322535449849	701
205	37.5	74.76151882534207	0.9716430635916936	11.546234276862787	701
205	56.1	79.96546463978902	4.411653500451532	17.680207113574046	701
205	60.1	81.39369396889077	5.472486160192313	18.84063517011055	701
205	65.7	82.60744003196521	3.222695546680263	20.622977314473292	701
205	81.0	78.07180163269555	-18.996323039434905	27.726053366644866	701
205	88.8	73.09478128309003	-24.13672523063259	33.73166327505461	701
205	94.3	70.67571801945547	-23.941645535286046	37.84168700828447	701
205	115.1	66.97245253306187	-19.185820760638077	50.65451256138117	701
205	120.3	66.22509252435448	-19.84630809272284	53.79788946542176	701
205	130.7	65.81573543719476	-15.805347310987946	59.01871901172478	701
205	135.2	67.34563484097181	-9.668084026521992	58.611331999371714	701
205	151.0	72.04474183130078	34.282906750762045	58.24056974045038	701
205	158.7	66.1546370240663	73.46227166361378	59.19376554074726	701
205	172.6	64.20768064297827	79.92274642813001	63.09787079847426	701
205	182.1	61.99853176922856	84.11804788143546	64.29184300946064	701
205	189.7	59.830862905974556	87.27469379966654	64.95030497377704	701
205	203.8	60.196013044056095	87.18900964578482	65.83528727720109	701
205	209.7	60.19601304405612	87.18900964578481	65.83528727720108	701
205	217.5	60.19601304405611	87.18900964578482	65.83528727720108	701
205	225.9	60.196013044056095	87.18900964578482	65.83528727720109	701
205	241.3	60.19601304405611	87.18900964578482	65.83528727720109	701
205	252.4	60.19601304405611	87.18900964578481	65.8352872772011	701
205	257.0	60.19601304405612	87.1890096457848	65.83528727720109	701
205	268.7	60.19601304405612	87.18900964578481	65.83528727720108	701
205	281.4	60.196013044056095	87.18900964578482	65.83528727720108	701
205	288.4	60.196013044056095	87.18900964578481	65.83528727720108	701
205	297.8	60.19601304405611	87.18900964578481	65.83528727720108	701
205	311.0	60.196013044056095	87.18900964578481	65.83528727720108	701
205	320.2	59.04564938513768	87.30476967247074	66.19407300053956	701
207	0.0	0.0	0.0	0.0	701
207	1.4	79.06137030446806	33.13440727538918	0.3234627475831595	701
207	4.6	79.5314428908275	41.75132173127786	1.0437046292016723	701
207	21.5	47.70462767916691	-75.78116147671297	11.039964750046488	701
207	28.2	52.705116572862806	-70.52140276286603	12.66584636764173	701
207	37.5	56.526996859235226	-61.309639176496205	15.84835162761287	701
207	56.1	65.76197313962055	-57.899916242359815	21.358702933950397	701
207	60.1	67.37718726198136	-58.749565288779095	22.43672066123308	701
207	65.7	68.9077661920118	-59.28837470166947	24.160882137905656	701
207	81.0	67.29859007806364	-51.14675792817953	31.477466482778492	701
207	88.8	64.35336336313985	-45.32552848557956	37.67214894402133	701
207	94.3	62.96701091366195	-41.7517564954641	41.80166289982173	701
207	115.1	61.18821441790548	-32.22628684322461	54.38707700647171	701
207	120.3	60.64128311947241	-31.62084020278297	57.55362717730344	701
207	130.7	60.724512601652584	-27.1092368719475	62.546235685181664	701
207	135.2	62.51653465982416	-22.93575054388285	61.81568833618381	701
207	151.0	71.05571281635825	8.785574935781105	59.68724205838363	701
207	158.7	70.64565695707768	54.70409024228779	58.854139795792825	701
207	172.6	69.07666271205188	64.69495723826189	62.3537775338136	701
207	182.1	67.22016680635254	71.24887884716499	63.182891914002305	701
207	189.7	65.3062616244663	76.18512736346241	63.50791003451171	701
207	203.8	65.55759181854975	75.99201544456196	64.43679500546584	701
207	209.7	65.55759181854975	75.99201544456194	64.43679500546584	701
207	217.5	65.55759181854975	75.99201544456194	64.43679500546584	701
207	225.9	65.55759181854975	75.99201544456194	64.43679500546584	701
207	241.3	65.55759181854975	75.99201544456194	64.43679500546584	701
207	252.4	65.55759181854975	75.99201544456196	64.43679500546585	701
207	257.0	65.55759181854975	75.99201544456194	64.43679500546584	701
207	268.7	65.55759181854975	75.99201544456196	64.43679500546584	701
207	281.4	65.55759181854975	75.99201544456194	64.43679500546584	701
207	288.4	65.55759181854975	75.99201544456196	64.43679500546583	701
207	297.8	65.55759181854975	75.99201544456194	64.43679500546585	701
207	311.0	65.55759181854975	75.99201544456194	64.43679500546583	701
207	320.2	64.38193794756896	76.65500919426559	64.63217612404176	701
214	0.0	0.0	0.0	0.0	701
214	1.4	79.06137030446806	33.13440727538918	0.3234627475831595	701
214	4.6	79.5314428908275	41.75132173127786	1.0437046292016723	701
214	21.5	79.28344557248472	27.07394154819871	6.049301894511256	701
214	28.2	78.02138338993775	16.606317542066005	8.07322535449849	701
214	37.5	74.76151882534207	0.9716430635916936	11.546234276862787	701
214	56.1	80.32220931735255	4.894113272384002	17.148120230970544	701
214	60.1	81.90957172900161	6.226746241310743	18.120915196539702	701
214	65.7	83.32407112105308	3.833269472139856	19.641174518481645	701
214	81.0	78.583549094273	-21.13090370834044	25.990934668088194	701
214	88.8	73.18952286852462	-25.59012390294251	31.788263854671914	701
214	94.3	70.62439698709353	-24.936490288280723	35.89447522145625	701
214	115.1	66.81471340555913	-19.490796179923894	48.70298741934719	701
214	120.3	66.04163677224899	-20.100703784734886	51.848247634569184	701
214	130.7	65.35211291558932	-16.78356710661143	57.32154962615071	701
214	135.2	65.06788401286772	-16.700149925416188	58.469241460674304	701
214	151.0	65.67461715659071	-15.577227104135094	63.53024597612496	701
214	158.7	65.60295404093497	-14.799030044679629	66.76110958621003	701
214	172.6	64.76323441489173	-10.71879797110148	68.02169150628086	701
214	182.1	63.983395816902025	-10.377455343342636	69.43269118555737	701
214	189.7	63.40492061220479	-9.9219570696046	69.96876173200303	701
214	203.8	63.330834766539894	-8.903916531116389	69.90550037401107	701
214	209.7	63.330834766539894	-8.903916531116375	69.90550037401107	701
214	217.5	63.330834766539894	-8.903916531116378	69.90550037401107	701
214	225.9	63.330834766539894	-8.903916531116373	69.90550037401107	701
214	241.3	63.330834766539894	-8.903916531116407	69.90550037401107	701
214	252.4	63.330834766539894	-8.903916531116385	69.90550037401107	701
214	257.0	63.33083476653988	-8.90391653111639	69.90550037401107	701
214	268.7	63.330834766539894	-8.903916531116375	69.90550037401107	701
214	281.4	63.33083476653988	-8.90391653111638	69.90550037401107	701
214	288.4	63.330834766539894	-8.90391653111641	69.90550037401107	701
214	297.8	63.330834766539894	-8.903916531116371	69.90550037401107	701
214	311.0	63.330834766539894	-8.903916531116382	69.90550037401107	701
214	320.2	63.30025559560825	-6.599500352865353	69.35211576571506	701
215	0.0	0.0	0.0	0.0	701
215	1.4	79.06137030446806	33.13440727538918	0.3234627475831595	701
215	4.6	79.5314428908275	41.75132173127786	1.0437046292016723	701
215	21.5	79.28344557248472	27.07394154819871	6.049301894511256	701
215	28.2	78.02138338993775	16.606317542066005	8.07322535449849	701
215	37.5	74.76151882534207	0.9716430635916936	11.546234276862787	701
215	56.1	80.32220931735255	4.894113272384002	17.148120230970544	701
215	60.1	81.90957172900161	6.226746241310743	18.120915196539702	701
215	65.7	83.32407112105308	3.833269472139856	19.641174518481645	701
215	81.0	78.583549094273	-21.13090370834044	25.990934668088194	701
215	88.8	73.31506374753098	-18.9347837140419	31.192262976965548	701
215	94.3	70.68281208869656	-11.958579236673357	34.51445557925115	701
215	115.1	65.5930382503499	8.049560525684301	45.111766997985185	701
215	120.3	64.8373918215303	9.736974082124462	47.72636626269289	701
215	130.7	63.57409020827536	15.889506682071415	52.72790631241412	701
215	135.2	64.52780194707482	7.793749041949032	54.6940689634915	701
215	151.0	65.67461715659071	-15.577227104135094	63.53024597612496	701
215	158.7	65.60295404093497	-14.799030044679629	66.76110958621003	701
215	172.6	64.76323441489173	-10.71879797110148	68.02169150628086	701
215	182.1	63.983395816902025	-10.377455343342636	69.43269118555737	701
215	189.7	63.40492061220479	-9.9219570696046	69.96876173200303	701
215	203.8	63.330834766539894	-8.903916531116389	69.90550037401107	701
215	209.7	63.330834766539894	-8.903916531116375	69.90550037401107	701
215	217.5	63.330834766539894	-8.903916531116378	69.90550037401107	701
215	225.9	63.330834766539894	-8.903916531116373	69.90550037401107	701
215	241.3	63.330834766539894	-8.903916531116407	69.90550037401107	701
215	252.4	63.330834766539894	-8.903916531116385	69.90550037401107	701
215	257.0	63.33083476653988	-8.90391653111639	69.90550037401107	701
215	268.7	63.330834766539894	-8.903916531116375	69.90550037401107	701
215	281.4	63.33083476653988	-8.90391653111638	69.90550037401107	701
215	288.4	63.330834766539894	-8.90391653111641	69.90550037401107	701
215	297.8	63.330834766539894	-8.903916531116371	69.90550037401107	701
215	311.0	63.330834766539894	-8.903916531116382	69.90550037401107	701
215	320.2	63.30025559560825	-6.599500352865353	69.35211576571506	701
241	0.0	0.0	0.0	0.0	701
241	1.4	79.06137030446806	33.13440727538918	0.3234627475831595	701
241	4.6	79.5314428908275	41.75132173127786	1.0437046292016723	701
241	21.5	79.28344557248472	27.07394154819871	6.049301894511256	701
241	28.2	78.02138338993775	16.606317542066005	8.07322535449849	701
241	37.5	74.76151882534207	0.9716430635916936	11.546234276862787	701
241	56.1	79.96546463978902	4.411653500451532	17.680207113574046	701
241	60.1	81.39369396889077	5.472486160192313	18.84063517011055	701
241	65.7	82.60744003196521	3.222695546680263	20.622977314473292	701
241	81.0	78.07180163269555	-18.996323039434905	27.726053366644866	701
241	88.8	73.09478128309003	-24.13672523063259	33.73166327505461	701
241	94.3	70.67571801945547	-23.941645535286046	37.84168700828447	701
241	115.1	66.97245253306187	-19.185820760638077	50.65451256138117	701
241	120.3	66.22509252435448	-19.84630809272284	53.79788946542176	701
241	130.7	65.51932166872889	-16.68191759532259	59.27433736991749	701
241	135.2	65.24039738043426	-16.61840083049239	60.42146689154604	701
241	151.0	65.8119097794494	-15.516393334937593	65.48457955796853	701
241	158.7	65.73142877634788	-14.768642203120157	68.71582273348201	701
241	172.6	64.88284048464509	-10.806805377894905	69.97654377437334	701
241	182.1	64.11697982434497	-10.501179879824097	71.38563394196062	701
241	189.7	63.54818887245397	-10.073979909578165	71.92010708774859	701
241	203.8	63.4695540831955	-9.077495229058878	71.85680782871236	701
241	209.7	63.4695540831955	-9.077495229058874	71.85680782871238	701
241	217.5	63.4695540831955	-9.077495229058878	71.85680782871238	701
241	225.9	63.4695540831955	-9.077495229058853	71.85680782871236	701
241	241.3	63.4695540831955	-9.077495229058853	71.85680782871238	701
241	252.4	63.4695540831955	-9.077495229058865	71.85680782871238	701
241	257.0	63.4695540831955	-9.07749522905886	71.85680782871238	701
241	268.7	63.46955408319548	-9.077495229058844	71.85680782871238	701
241	281.4	63.46955408319548	-9.077495229058863	71.85680782871238	701
241	288.4	63.4695540831955	-9.077495229058824	71.85680782871238	701
241	297.8	63.4695540831955	-9.077495229058846	71.85680782871238	701
241	311.0	63.4695540831955	-9.077495229058865	71.85680782871238	701
241	320.2	63.42690566643124	-6.818467162471108	71.30340743619332	701
291	0.0	0.0	0.0	0.0	701
291	1.4	60.54799865214467	-38.95344617114579	0.3993952353471489	701
291	4.6	61.045793996247866	-39.52913291075921	1.3531233390394555	701
291	21.5	59.62000201425343	-37.57079586077757	8.31304041508552	701
291	28.2	57.485051159192295	-35.30877295144188	11.215473783878014	701
291	37.5	57.0875397311211	-33.23374395529549	15.456803108760719	701
291	56.1	60.82811338988092	-31.978010247232564	22.073700540793716	701
291	60.1	62.22808427221358	-32.66838099152977	23.070095870646636	701
291	65.7	63.71221749996927	-33.50919294570716	24.571591928586496	701
291	81.0	62.59827819314782	-34.32831723709691	31.730138193973108	701
291	88.8	61.20985149890046	-35.72930373556098	36.63511730669958	701
291	94.3	61.07234357848196	-37.10034186142293	39.83690834688714	701
291	115.1	56.22430737858569	-36.941995563083324	49.9267329389518	701
291	120.3	52.21072954002814	-35.29563526378359	52.10954428784649	701
291	130.7	48.92168479974231	-33.299999999999955	55.727389420820224	701
291	135.2	47.69260935269473	-33.300000000000026	56.822735817526116	701
291	151.0	47.49999999999999	-33.29999999999996	57.27703612982242	701
291	158.7	47.500000000000014	-33.29999999999999	57.29999999999998	701
291	172.6	47.49999999999998	-33.30000000000001	57.30000000000001	701
291	182.1	47.50000000000002	-33.30000000000001	57.29999999999998	701
291	189.7	47.49999999999998	-33.30000000000001	57.30000000000001	701
291	203.8	47.49999999999999	-33.30000000000001	57.3	701
291	209.7	47.499999999999986	-33.300000000000004	57.3	701
291	217.5	47.5	-33.30000000000003	57.3	701
291	225.9	47.49999999999999	-33.30000000000001	57.3	701
291	241.3	47.499999999999986	-33.30000000000002	57.3	701
291	252.4	47.499999999999986	-33.30000000000002	57.29999999999998	701
291	257.0	47.49999999999999	-33.30000000000001	57.3	701
291	268.7	47.49999999999999	-33.300000000000004	57.3	701
291	281.4	47.5	-33.30000000000001	57.3	701
291	288.4	47.5	-33.30000000000001	57.3	701
291	297.8	47.5	-33.30000000000002	57.3	701
291	311.0	47.5	-33.30000000000001	57.3	701
291	320.2	47.5	-33.300000000000026	57.3	701
304	0.0	0.0	0.0	0.0	701
304	1.4	20.155152190077	-20.119436098409796	0.1713703744172806	701
304	4.6	18.390825245562308	-19.391847815997448	0.5141949039714078	701
304	21.5	16.881696848839237	-18.702342668349168	2.414121800645878	701
304	28.2	22.018918508181603	-18.894023384832483	3.0624002746088674	701
304	37.5	28.576902267240925	-16.04295696248933	5.482705561822899	701
304	56.1	30.667845129242842	-18.33266725993593	6.94666800506598	701
304	60.1	31.696467449577995	-18.490647085742108	7.092631374430822	701
304	65.7	33.021148781505026	-18.441142607028233	7.0575962419213605	701
304	81.0	31.432243957373228	-18.596087200830432	8.064807212402982	701
304	88.8	31.44468188659304	-18.597959191474402	8.201920273949469	701
304	94.3	31.444681886593003	-18.597959191474455	8.201920273949474	701
304	115.1	12.398030780444758	-31.475923495516334	2.089167706386696	701
304	120.3	-51.83452965833202	-171.3371192729358	2.9655163854243187	701
304	130.7	-46.96539834883608	161.65247107824877	2.6177098909423817	701
304	135.2	-56.010852273692215	151.75320769625725	2.3011044898222726	701
304	151.0	53.09704979052861	32.31500274202562	1.4819516464330076	701
304	158.7	52.28122364095872	-1.0902423452141694	7.0026546674200425	701
304	172.6	49.309890275683216	-5.11408664533345	16.10351457456949	701
304	182.1	51.16726778353067	-4.890429800843904	15.227522497517437	701
304	189.7	52.588688075231474	-4.1788627789065655	13.939473728973763	701
304	203.8	53.55700469704013	0.9157893859808199	14.761196123881584	701
304	209.7	53.55700469704015	0.9157893859807861	14.76119612388158	701
304	217.5	53.557004697040135	0.915789385980865	14.761196123881591	701
304	225.9	53.55700469704013	0.9157893859808042	14.761196123881588	701
304	241.3	53.55700469704013	0.9157893859807837	14.761196123881584	701
304	252.4	53.557004697040135	0.9157893859808062	14.761196123881584	701
304	257.0	53.55700469704013	0.9157893859807996	14.761196123881591	701
304	268.7	53.55700469704013	0.9157893859808223	14.761196123881588	701
304	281.4	53.557004697040135	0.91578938598083	14.761196123881588	701
304	288.4	53.557004697040135	0.9157893859808547	14.761196123881588	701
304	297.8	53.557004697040156	0.9157893859808336	14.761196123881591	701
304	311.0	53.55700469704013	0.9157893859807976	14.761196123881588	701
304	320.2	54.38611921074204	8.884110658179376	14.249092593492056	701
315	0.0	0.0	0.0	0.0	701
315	1.4	20.155152190077	-20.119436098409796	0.1713703744172806	701
315	4.6	18.390825245562308	-19.391847815997448	0.5141949039714078	701
315	21.5	18.104672564434086	-18.750097613087153	2.625600150840937	701
315	28.2	24.08269362267137	-18.971476172194276	3.8778411883922326	701
315	37.5	27.018119598084365	-19.35399635356084	6.602672338403174	701
315	56.1	29.988357108996052	-18.853810467488618	10.767631014475715	701
315	60.1	31.36774880761571	-18.4798170768215	11.52791331636314	701
315	65.7	33.517945136145265	-17.30690040407402	12.530176974515722	701
315	81.0	35.12761760984248	-15.664775317214035	16.257537815662186	701
315	88.8	37.898201150656945	-14.735399222851298	22.30718531625391	701
315	94.3	39.35039243418093	-13.664705524351765	26.31202600782843	701
315	115.1	42.95018854270025	-7.82600571591104	37.90241708972208	701
315	120.3	43.450808525225305	-7.721266972385507	40.79102253925196	701
315	130.7	44.99207219312985	-4.436247230380707	45.79701924054362	701
315	135.2	45.12375012053513	-4.084888146488664	47.0132371636201	701
315	151.0	47.644855538255165	-2.0057637514730753	51.693696549676	701
315	158.7	48.60313008090331	-1.0570753350651398	54.72064186860534	701
315	172.6	49.20991634136402	-0.5143086536512946	60.941439925580525	701
315	182.1	49.03192209834115	-0.49932982764634215	63.47828522129575	701
315	189.7	48.767372429391244	-0.416898103552767	64.91632900461201	701
315	203.8	47.70961663332856	1.720780078315444	62.3345853237903	701
315	209.7	47.126201097085	2.497717410357811	60.82466020570453	701
315	217.5	46.30509009808161	3.5517634875060664	58.84369985394475	701
315	225.9	46.0290893839651	3.896301573421249	58.21270362968739	701
315	241.3	46.0290893839651	3.896301573421253	58.21270362968739	701
315	252.4	46.0290893839651	3.8963015734212627	58.21270362968739	701
315	257.0	46.02908938396509	3.8963015734212414	58.21270362968739	701
315	268.7	46.0290893839651	3.896301573421253	58.21270362968739	701
315	281.4	46.0290893839651	3.8963015734212467	58.21270362968739	701
315	288.4	46.0290893839651	3.8963015734212565	58.212703629687375	701
315	297.8	46.0290893839651	3.8963015734212485	58.212703629687375	701
315	311.0	46.0290893839651	3.8963015734212605	58.21270362968739	701
315	320.2	45.7117109809011	5.584856714872896	57.65385541146679	701
317	0.0	0.0	0.0	0.0	701
317	1.4	0.21403631309118332	-25.15020241168792	0.16759168681201134	701
317	4.6	-1.7271207870870982	-24.487083835485763	0.5192354538541123	701
317	21.5	21.297979730735186	-16.023687657087926	2.760051671806107	701
317	28.2	26.66913544197957	-16.659304558350815	4.1858934453697785	701
317	37.5	30.29228070519374	-17.379774572305525	7.361001784773292	701
317	56.1	29.741058640426637	-16.089244909119767	10.869434750664388	701
317	60.1	31.095408432597367	-15.796350762704014	11.055524020429178	701
317	65.7	32.90011779086037	-15.720281785620587	11.613321419829163	701
317	81.0	36.032459035720564	-14.358233092962948	17.145154180291012	701
317	88.8	38.64871638615732	-14.251094297051113	23.23729370451998	701
317	94.3	39.93686088618789	-13.08628436588816	27.340928003727573	701
317	115.1	43.46688225801378	-7.084355693549055	38.98018772521417	701
317	120.3	44.07826128408328	-6.975612803909091	41.79668331133161	701
317	130.7	45.46598408088159	-3.875427849381283	46.72404112725674	701
317	135.2	45.564044047457	-3.673280761289321	47.94669851383536	701
317	151.0	47.9271029196337	-2.054119803149816	52.65606476138683	701
317	158.7	48.92379681557983	-1.2171010581163062	55.73569933802831	701
317	172.6	49.65587514627656	-0.7802478355380204	62.06856664957376	701
317	182.1	49.49690526110112	-0.7940910132386978	64.62748928776395	701
317	189.7	49.252736998359595	-0.7352750078287694	66.0819173830255	701
317	203.8	49.43459949623902	-0.35353157774245647	67.06937697633552	701
317	209.7	49.43459949623903	-0.35353157774245647	67.06937697633553	701
317	217.5	49.43459949623902	-0.35353157774246713	67.06937697633553	701
317	225.9	49.434599496238995	-0.35353157774245636	67.06937697633553	701
317	241.3	49.434599496238995	-0.353531577742459	67.06937697633553	701
317	252.4	49.43459949623902	-0.35353157774242455	67.06937697633553	701
317	257.0	49.43459949623902	-0.3535315777424512	67.06937697633553	701
317	268.7	49.434599496238995	-0.3535315777424511	67.06937697633553	701
317	281.4	49.43459949623902	-0.3535315777424458	67.06937697633552	701
317	288.4	49.43459949623901	-0.35353157774245114	67.06937697633553	701
317	297.8	49.43459949623901	-0.35353157774245636	67.06937697633552	701
317	311.0	49.43459949623902	-0.3535315777424485	67.06937697633553	701
317	320.2	49.173789387738296	1.2144845927471795	66.47342688056163	701
401	0.0	0.0	0.0	0.0	701
401	1.4	20.155152190077	-20.119436098409796	0.1713703744172806	701
401	4.6	18.390825245562308	-19.391847815997448	0.5141949039714078	701
401	21.5	18.104672564434086	-18.750097613087153	2.625600150840937	701
401	28.2	24.08269362267137	-18.971476172194276	3.8778411883922326	701
401	37.5	27.018119598084365	-19.35399635356084	6.602672338403174	701
401	56.1	29.988357108996052	-18.853810467488618	10.767631014475715	701
401	60.1	31.36774880761571	-18.4798170768215	11.52791331636314	701
401	65.7	33.517945136145265	-17.30690040407402	12.530176974515722	701
401	81.0	35.12761760984248	-15.664775317214035	16.257537815662186	701
401	88.8	37.898201150656945	-14.735399222851298	22.30718531625391	701
401	94.3	39.35039243418093	-13.664705524351765	26.31202600782843	701
401	115.1	42.95018854270025	-7.82600571591104	37.90241708972208	701
401	120.3	43.450808525225305	-7.721266972385507	40.79102253925196	701
401	130.7	44.99207219312985	-4.436247230380707	45.79701924054362	701
401	135.2	45.12375012053513	-4.084888146488664	47.0132371636201	701
401	151.0	47.644855538255165	-2.0057637514730753	51.693696549676	701
401	158.7	48.60313008090331	-1.0570753350651398	54.72064186860534	701
401	172.6	49.20991634136402	-0.5143086536512946	60.941439925580525	701
401	182.1	49.03192209834115	-0.49932982764634215	63.47828522129575	701
401	189.7	48.767372429391244	-0.416898103552767	64.91632900461201	701
401	203.8	47.70961663332856	1.720780078315444	62.3345853237903	701
401	209.7	47.126201097085	2.497717410357811	60.82466020570453	701
401	217.5	46.30509009808161	3.5517634875060664	58.84369985394475	701
401	225.9	46.0290893839651	3.896301573421249	58.21270362968739	701
401	241.3	46.0290893839651	3.896301573421253	58.21270362968739	701
401	252.4	46.31514185844497	3.718878376570835	58.47326602484891	701
401	257.0	46.85617267617186	3.377693495756873	58.976658575306274	701
401	268.7	48.190271935629134	2.503143849603459	60.27979616630843	701
401	281.4	49.53514831666573	1.5692577495824804	61.688936830071995	701
401	288.4	50.08781700538454	1.1688435592203124	62.29785531770344	701
401	297.8	50.812628665185365	0.6278788245538283	63.12440540212556	701
401	311.0	51.79779700842648	-0.13819358931884093	64.3015354245283	701
401	320.2	52.22330739922888	1.1794989676095777	64.38030725327478	701
409	0.0	0.0	0.0	0.0	701
409	1.4	79.06137030446806	33.13440727538918	0.3234627475831595	701
409	4.6	79.5314428908275	41.75132173127786	1.0437046292016723	701
409	21.5	79.28344557248472	27.07394154819871	6.049301894511256	701
409	28.2	78.02138338993775	16.606317542066005	8.07322535449849	701
409	37.5	74.76151882534207	0.9716430635916936	11.546234276862787	701
409	56.1	79.96546463978902	4.411653500451532	17.680207113574046	701
409	60.1	81.39369396889077	5.472486160192313	18.84063517011055	701
409	65.7	82.60744003196521	3.222695546680263	20.622977314473292	701
409	81.0	78.07180163269555	-18.996323039434905	27.726053366644866	701
409	88.8	73.09478128309003	-24.13672523063259	33.73166327505461	701
409	94.3	70.67571801945547	-23.941645535286046	37.84168700828447	701
409	115.1	78.86642817418681	-76.1067681090319	86.72454858276936	701
409	120.3	77.831394414342	-73.17663814782354	89.48493181151595	701
409	130.7	76.88818654058448	-65.56653368845132	94.42912452715936	701
409	135.2	76.49506706655445	-64.3236166349169	95.42944838541399	701
409	151.0	75.96952344094483	-60.955793298095024	100.42964995809194	701
409	158.7	75.4712653244773	-58.90289999665228	103.48674844870465	701
409	172.6	73.80624943886707	-55.89699514010736	109.14218763282369	701
409	182.1	72.9249960928115	-54.766185575443906	111.19300827072793	701
409	189.7	72.36407016563629	-53.96977939475575	112.27452272259772	701
409	203.8	72.21730384870234	-53.2923991781796	113.22949210955144	701
409	209.7	72.21730384870236	-53.29239917817963	113.22949210955144	701
409	217.5	72.21730384870234	-53.29239917817958	113.22949210955144	701
409	225.9	72.21730384870236	-53.292399178179664	113.22949210955144	701
409	241.3	72.21730384870234	-53.2923991781797	113.22949210955144	701
453	0.0	0.0	0.0	0.0	701
453	1.4	20.155152190077	-20.119436098409796	0.1713703744172806	701
453	4.6	18.390825245562308	-19.391847815997448	0.5141949039714078	701
453	21.5	18.104672564434086	-18.750097613087153	2.625600150840937	701
453	28.2	24.08269362267137	-18.971476172194276	3.8778411883922326	701
453	37.5	27.018119598084365	-19.35399635356084	6.602672338403174	701
453	56.1	29.988357108996052	-18.853810467488618	10.767631014475715	701
453	60.1	31.36774880761571	-18.4798170768215	11.52791331636314	701
453	65.7	33.517945136145265	-17.30690040407402	12.530176974515722	701
453	81.0	35.12761760984248	-15.664775317214035	16.257537815662186	701
453	88.8	37.898201150656945	-14.735399222851298	22.30718531625391	701
453	94.3	39.35039243418093	-13.664705524351765	26.31202600782843	701
453	115.1	42.95018854270025	-7.82600571591104	37.90241708972208	701
453	120.3	43.450808525225305	-7.721266972385507	40.79102253925196	701
453	130.7	44.24633024470933	-5.7991089670246705	45.26347333417861	701
453	135.2	38.95074240032665	-13.742859428296958	43.478823922762686	701
453	151.0	19.365590974886494	-33.600798680887394	43.35114696875296	701
453	158.7	20.188173029418227	-33.035401949644964	45.244361389097335	701
453	172.6	20.400894941111552	-32.854841356877664	49.5890763762855	701
453	182.1	18.7584779564194	-37.23660509889183	51.13109255495747	701
453	189.7	16.981926279353726	-40.76450981480988	52.090686986023144	701
453	203.8	11.465624028816086	-50.03021867678335	50.00758300206956	701
453	209.7	8.742040380569607	-54.43130349371092	49.40789761490162	701
453	217.5	5.3083707328499115	-54.732560842983375	49.192904566074176	701
453	225.9	2.7894489546413235	-53.99899202018466	50.35516594699318	701
453	241.3	-0.6257447161602115	-52.130241321525894	53.600338920903454	701
453	252.4	-1.8437495879142987	-50.01617392943986	55.34658674325309	701
453	257.0	-0.7683818664377046	-47.8035626112201	55.066616640205254	701
453	268.7	2.0765671580658864	-42.152897320730936	54.65261083273091	701
453	281.4	5.226401724713713	-36.02146711301064	54.659907766174555	701
453	288.4	6.745449015007954	-32.64930297263329	54.738801303358265	701
453	297.8	8.777824084025927	-28.133707465619853	55.083878599202215	701
453	311.0	17.169061045720483	-26.347042910014473	56.71899042913084	701
453	320.2	23.254365607673375	-24.995784753695425	57.37919100322772	701
501	0.0	0.0	0.0	0.0	701
501	1.4	-29.538595332545114	-143.62512160501322	0.5581406359478431	701
501	4.6	-29.15513766688286	-145.01975237751617	1.852402253472292	701
501	21.5	-31.497279323017498	-149.41790455711518	8.72760270987186	701
501	28.2	-28.417601845308074	-143.13167309111537	12.1566952892355	701
501	37.5	-25.467491255781965	-136.81855307185467	17.222566822589148	701
501	56.1	-22.39185473759841	-150.2188085843856	28.56235731806955	701
501	60.1	-21.68200865297984	-154.2931047061986	32.35022532735985	701
501	65.7	-19.979826467924244	-156.11050308579877	40.273490967492954	701
501	81.0	-22.04536659416402	-159.3848427518963	51.039171184653966	701
501	88.8	-24.063399776250222	-156.01271416833427	52.851098121931244	701
501	94.3	-23.818950918910804	-153.35050525867942	54.2606067210561	701
501	115.1	-24.62195243938021	-154.02822549487325	54.77873315875229	701
501	120.3	-25.09934738531817	-154.424033173204	54.36541271873222	701
501	130.7	-22.932783487780217	-151.53907934341748	58.120606958770374	701
501	135.2	-22.839068783990392	-149.44886994407057	59.64280416557287	701
501	151.0	-26.25364834131083	-141.8940357262052	59.99460056536375	701
501	158.7	-28.069050040349865	-139.91677265887876	60.077913028138084	701
501	172.6	-30.1070913342416	-138.75727691381107	60.71710190004561	701
501	182.1	-30.881947911521962	-138.44771022772676	60.8953757689285	701
501	189.7	-30.881947911521973	-138.44771022772682	60.8953757689285	701
501	203.8	-30.881947911521962	-138.4477102277268	60.8953757689285	701
501	209.7	-30.881947911521973	-138.44771022772676	60.8953757689285	701
501	217.5	-30.881947911521966	-138.4477102277268	60.8953757689285	701
501	225.9	-30.881947911521966	-138.4477102277268	60.8953757689285	701
501	241.3	-30.881947911521966	-138.44771022772676	60.8953757689285	701
501	252.4	-30.881947911521966	-138.44771022772676	60.89537576892852	701
501	257.0	-30.881947911521966	-138.44771022772676	60.89537576892852	701
501	268.7	-30.881947911521966	-138.44771022772682	60.8953757689285	701
501	281.4	-30.881947911521966	-138.44771022772676	60.89537576892853	701
501	288.4	-30.881947911521966	-138.44771022772682	60.8953757689285	701
501	297.8	-30.881947911521966	-138.4477102277268	60.89537576892852	701
501	311.0	-30.881947911521966	-138.4477102277268	60.8953757689285	701
501	320.2	-30.881947911521966	-138.4477102277268	60.8953757689285	701
503	0.0	0.0	0.0	0.0	701
503	1.4	-29.538772430484265	-152.68205063231807	0.5651099309767171	701
503	4.6	-29.78006960813643	-152.6711170345043	1.882868432160263	701
503	21.5	-31.71448046109923	-159.94532537609115	7.769913996417994	701
503	28.2	-32.35648457697829	-161.54440345105195	7.927134536584976	701
503	37.5	-32.96	-163.12000000000006	8.09	701
503	56.1	-32.96000000000002	-163.12000000000003	8.089999999999993	701
503	60.1	-32.96000000000002	-163.11999999999998	8.089999999999995	701
503	65.7	-32.95999999999999	-163.12	8.090000000000003	701
503	81.0	-32.96000000000001	-163.12000000000003	8.089999999999996	701
503	88.8	-33.20872434125251	-163.68884858729984	8.132405327811691	701
503	94.3	-33.461379994845664	-164.27623771197722	8.177157358750057	701
503	115.1	-34.36750431813991	-166.46901918553587	8.35306210981892	701
503	120.3	-34.582068167573084	-167.00975495808046	8.398632276324836	701
503	130.7	-34.81626248982226	-167.61022173436672	8.450277715433447	701
503	135.2	-34.8162624898222	-167.61022173436675	8.450277715433462	701
503	151.0	-34.816262489822236	-167.6102217343667	8.450277715433458	701
503	158.7	-34.81626248982228	-167.61022173436663	8.450277715433447	701
503	172.6	-34.81626248982222	-167.61022173436675	8.450277715433458	701
503	182.1	-34.816262489822236	-167.61022173436672	8.450277715433456	701
503	189.7	-34.81626248982222	-167.61022173436672	8.450277715433462	701
503	203.8	-34.81626248982221	-167.6102217343667	8.450277715433463	701
503	209.7	-34.81626248982222	-167.61022173436672	8.450277715433456	701
503	217.5	-34.81626248982222	-167.61022173436675	8.450277715433456	701
503	225.9	-34.816262489822215	-167.61022173436672	8.450277715433463	701
503	241.3	-34.816262489822215	-167.61022173436672	8.450277715433463	701
503	252.4	-34.8162624898222	-167.61022173436663	8.450277715433481	701
503	257.0	-34.8162624898222	-167.61022173436672	8.450277715433472	701
503	268.7	-34.81626248982221	-167.61022173436675	8.450277715433458	701
503	281.4	-34.81626248982221	-167.6102217343667	8.450277715433465	701
503	288.4	-34.81626248982221	-167.61022173436677	8.450277715433456	701
503	297.8	-34.8162624898222	-167.61022173436672	8.450277715433456	701
503	311.0	-34.81626248982227	-167.61022173436652	8.45027771543346	701
503	320.2	-34.816262489822215	-167.61022173436672	8.450277715433456	701
508	0.0	0.0	0.0	0.0	701
508	1.4	-31.30000000000001	-149.20000000000005	0.20608000000000032	701
508	4.6	-31.3	-149.20000000000002	0.6771200000000006	701
508	21.5	-31.3	-149.20000000000005	3.1648000000000014	701
508	28.2	-31.300000000000036	-149.20000000000005	3.679999999999997	701
508	37.5	-31.30000000000001	-149.20000000000007	3.68	701
508	56.1	-31.299999999999986	-149.2	3.6800000000000015	701
508	60.1	-31.30000000000001	-149.20000000000002	3.68	701
508	65.7	-31.30000000000001	-149.20000000000002	3.6799999999999984	701
508	81.0	-31.30000000000002	-149.20000000000005	3.6799999999999975	701
508	88.8	-31.299999999999986	-149.2	3.680000000000004	701
508	94.3	-31.299999999999994	-149.2000000000002	3.6799999999999984	701
508	115.1	-31.29999999999998	-149.20000000000027	3.679999999999996	701
508	120.3	-31.29999999999997	-149.20000000000002	3.6800000000000064	701
508	130.7	-31.300000000000026	-149.2000000000001	3.679999999999993	701
508	135.2	-31.300000000000036	-149.19999999999993	3.6799999999999984	701
508	151.0	-31.30000000000003	-149.20000000000002	3.679999999999996	701
508	158.7	-31.3	-149.19999999999993	3.680000000000004	701
508	172.6	-31.299999999999986	-149.20000000000005	3.6800000000000024	701
508	182.1	-31.29999999999998	-149.20000000000007	3.6800000000000015	701
508	189.7	-31.30000000000002	-149.20000000000005	3.679999999999997	701
508	203.8	-31.30000000000003	-149.20000000000002	3.679999999999993	701
508	209.7	-31.30000000000002	-149.20000000000013	3.679999999999996	701
508	217.5	-31.300000000000026	-149.20000000000002	3.6799999999999975	701
508	225.9	-31.299999999999947	-149.20000000000005	3.6800000000000086	701
508	241.3	-31.299999999999994	-149.20000000000013	3.6799999999999953	701
508	252.4	-31.300000000000036	-149.20000000000002	3.6799999999999935	701
508	257.0	-31.299999999999994	-149.20000000000007	3.679999999999996	701
508	268.7	-31.30000000000003	-149.2	3.6800000000000024	701
508	281.4	-31.29999999999997	-149.2000000000001	3.6800000000000104	701
508	288.4	-31.299999999999994	-149.2000000000002	3.6800000000000024	701
508	297.8	-31.3	-149.20000000000022	3.680000000000012	701
508	311.0	-31.29999999999997	-149.2000000000001	3.6799999999999873	701
508	320.2	-31.29999999999998	-149.19999999999996	3.6800000000000015	701
511	0.0	0.0	0.0	0.0	701
511	1.4	-17.67744941652363	-130.74320551987321	0.7801392660772309	701
511	4.6	-17.911164748022873	-130.88753628859547	2.569637165220351	701
511	21.5	-27.522713901679523	-143.93753498081523	9.373088956522341	701
511	28.2	-21.196385338673693	-134.87370455492942	14.453132206220127	701
511	37.5	-18.61655393821128	-131.11740691266166	20.659392348542966	701
511	56.1	-19.59351208489292	-147.010508164176	32.22071018670347	701
511	60.1	-16.60005905366002	-147.3868299667866	37.412835332816655	701
511	65.7	-14.739001824683733	-150.11471456789403	44.29183795335187	701
511	81.0	-18.413574485798073	-158.35637314412736	53.80345008949336	701
511	88.8	-19.94902275165492	-152.4401442002434	56.28003243396289	701
511	94.3	-19.796419000108784	-150.1348926289292	57.87051221773384	701
511	115.1	-20.566561029474453	-150.80595526298282	58.31411320949366	701
511	120.3	-20.997581155718272	-151.13458095959038	57.859460817170145	701
511	130.7	-19.121550292018267	-148.77591125188712	61.86531924121307	701
511	135.2	-19.116284434304234	-146.96271510246058	63.51818560357001	701
511	151.0	-22.488526154231028	-140.1367697545823	64.16460245862714	701
511	158.7	-24.24051808225298	-138.38408922479167	64.26613062909321	701
511	172.6	-26.20936011810222	-137.41739640539458	64.862399854373	701
511	182.1	-26.953182031701964	-137.16607167036108	65.016330742003	701
511	189.7	-26.953182031701978	-137.16607167036105	65.01633074200299	701
511	203.8	-26.953182031701974	-137.16607167036105	65.01633074200299	701
511	209.7	-26.953182031701978	-137.16607167036108	65.01633074200298	701
511	217.5	-26.953182031701974	-137.16607167036108	65.01633074200299	701
511	225.9	-26.953182031701967	-137.16607167036108	65.01633074200298	701
511	241.3	-26.953182031701974	-137.16607167036108	65.01633074200299	701
511	252.4	-26.953182031701985	-137.16607167036102	65.01633074200302	701
511	257.0	-26.95318203170198	-137.16607167036108	65.01633074200298	701
511	268.7	-26.953182031701974	-137.16607167036108	65.01633074200299	701
511	281.4	-26.953182031701978	-137.16607167036108	65.01633074200299	701
511	288.4	-26.953182031701985	-137.16607167036102	65.016330742003	701
511	297.8	-26.953182031701985	-137.16607167036105	65.01633074200299	701
511	311.0	-26.953182031701974	-137.16607167036108	65.01633074200298	701
511	320.2	-26.953182031701974	-137.16607167036108	65.01633074200298	701
514	0.0	0.0	0.0	0.0	701
514	1.4	-8.435807786993875	-30.275997378286092	0.20295142221137427	701
514	4.6	-8.835818430907617	-30.240492057904536	0.6690114809527455	701
514	21.5	-1.5867553104107233	-31.53850631885915	3.3057825857795753	701
514	28.2	3.1287269712467483	-33.60309331635854	4.625881519816088	701
514	37.5	8.18903826216809	-35.820341681485466	6.915725632565998	701
514	56.1	6.3942282877452605	-42.480977675035284	10.600395809850982	701
514	60.1	6.030086707684175	-44.75979115233048	11.141577936347105	701
514	65.7	0.9928321865140859	-43.25447214406822	12.108522554811334	701
514	81.0	-5.662742648948993	-39.254336080104025	15.55896460706315	701
514	88.8	-3.358037464455304	-36.83192489803194	20.44949763696393	701
514	94.3	-3.471151231746379	-34.845590883220225	23.81291825542401	701
514	115.1	-8.322159948068956	-28.207708243794393	35.9753505612729	701
514	120.3	-9.994799730963763	-26.91961906939833	38.81029828446053	701
514	130.7	-7.338441274932267	-35.60734173671227	38.26389413408674	701
514	135.2	-13.822890023223737	-32.143548782083414	38.22711555951477	701
514	151.0	-9.963396389738412	-35.742060691588435	44.92994834364557	701
514	158.7	-10.032611188150844	-36.321831318268075	47.41989834342156	701
514	172.6	-11.011755257143465	-37.262930110821344	49.524109352134516	701
514	182.1	-11.460917862195462	-37.482120703839854	50.261216199705565	701
514	189.7	-11.460917862195458	-37.482120703839854	50.261216199705565	701
514	203.8	-11.460917862195457	-37.482120703839854	50.26121619970556	701
514	209.7	-11.460917862195455	-37.482120703839854	50.26121619970556	701
514	217.5	-11.460917862195462	-37.482120703839854	50.26121619970556	701
514	225.9	-11.46091786219546	-37.482120703839854	50.26121619970557	701
514	241.3	-11.460917862195457	-37.482120703839854	50.26121619970556	701
601	0.0	0.0	0.0	0.0	701
601	1.4	20.155152190077	-20.119436098409796	0.1713703744172806	701
601	4.6	18.390825245562308	-19.391847815997448	0.5141949039714078	701
601	21.5	18.104672564434086	-18.750097613087153	2.625600150840937	701
601	28.2	24.08269362267137	-18.971476172194276	3.8778411883922326	701
601	37.5	27.018119598084365	-19.35399635356084	6.602672338403174	701
601	56.1	29.988357108996052	-18.853810467488618	10.767631014475715	701
601	60.1	31.36774880761571	-18.4798170768215	11.52791331636314	701
601	65.7	33.517945136145265	-17.30690040407402	12.530176974515722	701
601	81.0	35.12761760984248	-15.664775317214035	16.257537815662186	701
601	88.8	37.898201150656945	-14.735399222851298	22.30718531625391	701
601	94.3	39.35039243418093	-13.664705524351765	26.31202600782843	701
601	115.1	42.95018854270025	-7.82600571591104	37.90241708972208	701
601	120.3	43.450808525225305	-7.721266972385507	40.79102253925196	701
601	130.7	44.24633024470933	-5.7991089670246705	45.26347333417861	701
601	135.2	38.95074240032665	-13.742859428296958	43.478823922762686	701
601	151.0	19.365590974886494	-33.600798680887394	43.35114696875296	701
601	158.7	20.188173029418227	-33.035401949644964	45.244361389097335	701
601	172.6	20.400894941111552	-32.854841356877664	49.5890763762855	701
601	182.1	18.7584779564194	-37.23660509889183	51.13109255495747	701
601	189.7	16.981926279353726	-40.76450981480988	52.090686986023144	701
601	203.8	11.465624028816086	-50.03021867678335	50.00758300206956	701
601	209.7	8.742040380569607	-54.43130349371092	49.40789761490162	701
601	217.5	5.3083707328499115	-54.732560842983375	49.192904566074176	701
601	225.9	2.7894489546413235	-53.99899202018466	50.35516594699318	701
601	241.3	-0.6257447161602115	-52.130241321525894	53.600338920903454	701
601	252.4	-3.4582405334539428	-51.73605492313677	56.73200321078825	701
601	257.0	-5.405183975161189	-52.740324970301415	59.116735205483195	701
601	268.7	-9.805392462446411	-54.844926494176235	65.48432224233179	701
601	281.4	-11.656674613524153	-57.19559973047866	71.69677736574988	701
601	288.4	-12.634039513915434	-58.405502633366375	75.02850181495387	701
601	297.8	-13.863897831909558	-59.84311636921624	79.57407308420008	701
601	311.0	-15.475026689121647	-64.19609297630723	82.21018189904719	701
601	320.2	-16.7915025703262	-67.93545617174222	82.5340161547385	701
627	0.0	0.0	0.0	0.0	701
627	1.4	20.155152190077	-20.119436098409796	0.1713703744172806	701
627	4.6	18.390825245562308	-19.391847815997448	0.5141949039714078	701
627	21.5	-39.900566684651224	-32.13324867656665	35.71381213079514	701
627	28.2	-38.82367036893699	-31.0036674066584	39.17396692969082	701
627	37.5	-35.520707613501465	-28.736699078355688	40.1594396201679	701
627	56.1	-30.609628492263898	-25.610990725366335	41.71171495823356	701
627	60.1	-29.61854605909733	-25.008118568741022	41.8380117430509	701
627	65.7	-28.301791708415834	-24.044530943962805	41.8855994030207	701
627	81.0	-24.17866486159614	-21.282798032974963	43.290459810998925	701
627	88.8	-17.534160121195693	-17.743005952305538	45.73182301937286	701
627	94.3	-13.478922449334291	-15.460446622067693	47.523885169302346	701
627	115.1	-3.2407580074942053	-8.108150305320994	53.07489678725669	701
627	120.3	-0.9573768229517156	-7.033667086723225	54.86888050565537	701
627	130.7	2.193521343902041	-4.524884408844723	57.51380887349053	701
627	135.2	-1.1049335155677573	-9.588930243495808	59.58496688161468	701
627	151.0	-9.33329280540463	-23.1827208408461	68.80489304693326	701
627	158.7	-8.149636605415427	-22.507840531557935	70.1213891771975	701
627	172.6	-6.297436290553556	-21.885902810020703	73.81792786954496	701
627	182.1	-6.018005039902143	-24.810652071358053	75.83404866416895	701
627	189.7	-6.19763118757221	-27.327320875691232	77.31391181694718	701
627	203.8	-8.848686238856509	-34.361067435373464	76.98167857558971	701
627	209.7	-10.049606247503313	-37.681599021277776	76.97756932449863	701
627	217.5	-12.110953098605068	-38.4317744729498	77.87992685647706	701
627	225.9	-13.35095717288283	-38.38620222366363	79.81391432860798	701
627	241.3	-14.794045260796242	-37.76326851637872	84.05067951388426	701
627	252.4	-15.426102930971675	-36.55023721357595	86.2396603198362	701
627	257.0	-15.151368916511643	-34.85734601843638	85.82978266368124	701
627	268.7	-14.357300855691118	-30.537767565603556	84.88830185191865	701
627	281.4	-13.389009209153203	-25.847865628089778	84.02306031748462	701
627	288.4	-12.980995325276428	-23.303318660478393	83.57430019275051	701
627	297.8	-12.375958325141948	-19.877357957701175	83.07164223063582	701
627	311.0	-6.869556925462289	-17.253416081128123	81.28239467191321	701
627	320.2	-2.9286873671546187	-15.416219275081218	79.20819586431097	701
630	0.0	0.0	0.0	0.0	701
630	1.4	20.155152190077	-20.119436098409796	0.1713703744172806	701
630	4.6	18.390825245562308	-19.391847815997448	0.5141949039714078	701
630	21.5	37.07404517610679	130.14597481466762	44.22812018033062	701
630	28.2	38.56225697279427	129.9816217853891	45.76845403078794	701
630	37.5	42.0034415981082	129.7190887529442	45.134597632527324	701
630	56.1	47.45015615411996	129.2519260405217	44.737782953994554	701
630	60.1	48.4827145458796	129.2438998258208	44.921015643090016	701
630	65.7	49.82047899671002	129.1099389756692	45.35823858128769	701
630	81.0	54.56608170602002	128.1389715985753	45.98544691501982	701
630	88.8	61.84407425384732	127.19509252903454	47.92637773674408	701
630	94.3	66.1860766740477	125.99003324620445	49.7855507781496	701
630	115.1	75.64216832151499	115.79232016184928	57.71306384289299	701
630	120.3	77.78767346807759	113.12098007295359	59.63208083133482	701
630	130.7	80.10535110460118	104.47677143797594	63.23004742537997	701
630	135.2	82.7246163099825	107.99637253389169	57.57505277679788	701
630	151.0	84.23018304566327	-105.51970829637567	41.483731270529475	701
630	158.7	82.99857745219866	-90.35643072148288	42.86019569177752	701
630	172.6	78.60690635113342	-73.72664050126242	44.97009922303525	701
630	182.1	73.9372493966054	-83.22361275991618	43.776016519234815	701
630	189.7	69.94710721869173	-88.65742527604282	42.453404462777826	701
630	203.8	62.12009269405527	-107.74417178027782	36.78505370983485	701
630	209.7	57.10830711144935	-114.90104263322868	34.656173874182194	701
630	217.5	55.374402075495404	-113.90480790157005	31.968574614771626	701
630	225.9	53.55463349543616	-108.58369200809555	30.384062629116908	701
630	241.3	49.116038656551495	-96.49077871477616	28.908017601827105	701
630	252.4	42.598472919432325	-89.34245588381432	28.18816079938409	701
630	257.0	36.16083130858881	-87.68719852202497	28.081189599823922	701
630	268.7	20.235665629822652	-84.13398371729002	29.332177786921015	701
630	281.4	9.543071049320337	-83.79454013770372	33.39225721777779	701
630	288.4	4.667633675114148	-83.77780694287414	35.853005015772375	701
630	297.8	-0.9330142385431308	-83.6308909873818	39.46315677817018	701
630	311.0	-7.254609300650433	-89.11542897066566	42.15917346926267	701
630	320.2	-11.404978960257926	-94.6145252190756	43.08736317573818	701
701	0.0	0.0	0.0	0.0	701
701	1.4	0.0	0.0	0.0	701
701	4.6	0.0	0.0	0.0	701
701	21.5	0.0	0.0	0.0	701
701	28.2	0.0	0.0	0.0	701
701	37.5	0.0	0.0	0.0	701
701	56.1	0.0	0.0	0.0	701
701	60.1	0.0	0.0	0.0	701
701	65.7	0.0	0.0	0.0	701
701	81.0	0.0	0.0	0.0	701
701	88.8	0.0	0.0	0.0	701
701	94.3	0.0	0.0	0.0	701
701	115.1	0.0	0.0	0.0	701
701	120.3	0.0	0.0	0.0	701
701	130.7	0.0	0.0	0.0	701
701	135.2	0.0	0.0	0.0	701
701	151.0	0.0	0.0	0.0	701
701	158.7	0.0	0.0	0.0	701
701	172.6	0.0	0.0	0.0	701
701	182.1	0.0	0.0	0.0	701
701	189.7	0.0	0.0	0.0	701
701	203.8	0.0	0.0	0.0	701
701	209.7	0.0	0.0	0.0	701
701	217.5	0.0	0.0	0.0	701
701	225.9	0.0	0.0	0.0	701
701	241.3	0.0	0.0	0.0	701
701	252.4	0.0	0.0	0.0	701
701	257.0	0.0	0.0	0.0	701
701	268.7	0.0	0.0	0.0	701
701	281.4	0.0	0.0	0.0	701
701	288.4	0.0	0.0	0.0	701
701	297.8	0.0	0.0	0.0	701
701	311.0	0.0	0.0	0.0	701
701	320.2	0.0	0.0	0.0	701
702	0.0	0.0	0.0	0.0	701
702	1.4	-42.49356251806544	4.382621482468	0.0636769015117645	701
702	4.6	-45.40580958553131	4.387857552494714	0.21305671494374484	701
702	21.5	-44.389999999999986	7.6800000000002315	0.8070000000000003	701
702	28.2	-44.38999999999995	7.679999999999843	0.8070000000000009	701
702	37.5	-44.390000000000086	7.679999999999923	0.8069999999999989	701
702	56.1	-44.39000000000022	7.679999999999938	0.8069999999999974	701
702	60.1	-44.39000000000018	7.680000000000067	0.8069999999999984	701
702	65.7	-44.38999999999983	7.680000000000015	0.807000000000002	701
702	81.0	-44.389999999999816	7.680000000000505	0.8070000000000015	701
702	88.8	-44.390000000000036	7.680000000000249	0.8069999999999989	701
702	94.3	-44.3900000000002	7.679999999999757	0.8069999999999983	701
702	115.1	-44.39000000000021	7.680000000000029	0.8069999999999977	701
702	120.3	-44.390000000000086	7.680000000000298	0.8069999999999979	701
702	130.7	-23.1002525886296	-21.83144096702811	1.3717089429227218	701
702	135.2	-10.405531624013594	-35.214921157123435	2.8523069680096604	701
702	151.0	-11.362976978312231	-28.49960527333695	11.622059105423634	701
702	158.7	-13.668568547442957	-24.95635617324095	13.33233273244252	701
702	172.6	-16.083101323694457	-21.080517262065236	15.93438481299489	701
702	182.1	-16.08310132369446	-21.080517262065243	15.934384812994885	701
702	189.7	-16.083101323694454	-21.08051726206525	15.93438481299489	701
702	203.8	-16.083101323694457	-21.080517262065243	15.93438481299489	701
702	209.7	-16.083101323694457	-21.08051726206523	15.934384812994887	701
702	217.5	-16.083101323694457	-21.080517262065243	15.934384812994887	701
702	225.9	-16.083101323694457	-21.08051726206521	15.934384812994885	701
702	241.3	-16.083101323694443	-21.080517262065232	15.934384812994887	701
702	252.4	-16.083101323694457	-21.080517262065236	15.934384812994887	701
702	257.0	-16.083101323694454	-21.080517262065253	15.93438481299489	701
702	268.7	-16.083101323694443	-21.08051726206522	15.93438481299489	701
702	281.4	-16.083101323694436	-21.080517262065232	15.93438481299489	701
702	288.4	-16.08310132369445	-21.080517262065246	15.934384812994887	701
702	297.8	-16.083101323694436	-21.0805172620652	15.934384812994887	701
702	311.0	-16.083101323694446	-21.080517262065236	15.934384812994885	701
702	320.2	-16.083101323694436	-21.080517262065218	15.93438481299489	701
704	0.0	0.0	0.0	0.0	701
704	1.4	-42.49356251806544	4.382621482468	0.0636769015117645	701
704	4.6	-45.40580958553131	4.387857552494714	0.21305671494374484	701
704	21.5	-44.389999999999986	7.6800000000002315	0.8070000000000003	701
704	28.2	-44.38999999999995	7.679999999999843	0.8070000000000009	701
704	37.5	-44.390000000000086	7.679999999999923	0.8069999999999989	701
704	56.1	-44.39000000000022	7.679999999999938	0.8069999999999974	701
704	60.1	14.223348179216583	-109.43291638256044	2.73860747363086	701
704	65.7	9.08247963443957	-127.2156255605052	11.965464289348827	701
704	81.0	-1.3452419929310535	-135.92397480706924	31.77127532929035	701
704	88.8	-2.9073162277391584	-132.46703541823115	35.51345297297363	701
704	94.3	-2.478008038535285	-130.6256037180013	37.84351618840772	701
704	115.1	-3.900887779235822	-131.4266177678086	37.92784059904196	701
704	120.3	-4.501195335612257	-131.38767110514425	37.36200793340243	701
704	130.7	-2.1965378719715183	-131.4363973707277	42.05098890153804	701
704	135.2	-2.1135486325100974	-130.0825901331553	44.26794395270203	701
704	151.0	-5.059999461769208	-121.53222838271729	47.32941130774767	701
704	158.7	-6.903107923244549	-119.13786515836462	48.02257277185865	701
704	172.6	-9.260554278863689	-117.77089598402611	48.8462086247465	701
704	182.1	-10.156481816665366	-117.33579750378269	49.0521831012626	701
704	189.7	-10.156481816665371	-117.33579750378269	49.0521831012626	701
704	203.8	-10.156481816665366	-117.33579750378269	49.0521831012626	701
704	209.7	-10.15648181666537	-117.33579750378269	49.0521831012626	701
704	217.5	-10.156481816665368	-117.33579750378271	49.05218310126258	701
704	225.9	-10.156481816665366	-117.33579750378269	49.0521831012626	701
704	241.3	-10.156481816665368	-117.33579750378271	49.0521831012626	701
704	252.4	-10.15648181666537	-117.33579750378269	49.0521831012626	701
704	257.0	-10.156481816665373	-117.33579750378271	49.05218310126259	701
704	268.7	-10.156481816665368	-117.33579750378269	49.0521831012626	701
704	281.4	-10.15648181666536	-117.33579750378269	49.0521831012626	701
704	288.4	-10.156481816665368	-117.33579750378269	49.0521831012626	701
704	297.8	-10.156481816665362	-117.33579750378269	49.0521831012626	701
704	311.0	-10.156481816665371	-117.33579750378271	49.05218310126259	701
704	320.2	-10.156481816665366	-117.33579750378269	49.05218310126259	701
709	0.0	0.0	0.0	0.0	701
709	1.4	-42.49356251806544	4.382621482468	0.0636769015117645	701
709	4.6	-45.40580958553131	4.387857552494714	0.21305671494374484	701
709	21.5	-44.389999999999986	7.6800000000002315	0.8070000000000003	701
709	28.2	-44.38999999999995	7.679999999999843	0.8070000000000009	701
709	37.5	-44.390000000000086	7.679999999999923	0.8069999999999989	701
709	56.1	-44.39000000000022	7.679999999999938	0.8069999999999974	701
709	60.1	-44.39000000000018	7.680000000000067	0.8069999999999984	701
709	65.7	-44.38999999999983	7.680000000000015	0.807000000000002	701
709	81.0	-44.389999999999816	7.680000000000505	0.8070000000000015	701
709	88.8	-44.390000000000036	7.680000000000249	0.8069999999999989	701
709	94.3	-44.3900000000002	7.679999999999757	0.8069999999999983	701
709	115.1	-44.39000000000021	7.680000000000029	0.8069999999999977	701
709	120.3	-44.390000000000086	7.680000000000298	0.8069999999999979	701
709	130.7	-44.38999999999984	7.679999999999222	0.8070000000000055	701
709	135.2	-44.38999999999977	7.679999999999817	0.8070000000000038	701
709	151.0	-44.390000000000256	7.680000000000099	0.8069999999999964	701
709	158.7	-44.39000000000008	7.6799999999993105	0.8070000000000017	701
709	172.6	-44.38999999999962	7.679999999999371	0.8070000000000069	701
709	182.1	-44.389999999999965	7.68000000000019	0.8070000000000005	701
709	189.7	-44.390000000000065	7.679999999999906	0.8069999999999998	701
709	203.8	-44.39000000000017	7.680000000000147	0.8069999999999982	701
709	209.7	-44.389999999999894	7.68000000000019	0.8070000000000009	701
709	217.5	-44.3900000000002	7.6800000000002715	0.8069999999999973	701
709	225.9	-44.39000000000032	7.680000000000384	0.806999999999997	701
709	241.3	-44.389999999999496	7.680000000000753	0.8070000000000023	701
709	252.4	-44.390000000000136	7.680000000000189	0.8069999999999982	701
709	257.0	-44.390000000000015	7.679999999999204	0.807000000000003	701
709	268.7	-44.390000000000285	7.679999999999725	0.806999999999999	701
709	281.4	-44.38999999999999	7.679999999999592	0.8070000000000027	701
709	288.4	-44.389999999999404	7.680000000001131	0.8070000000000022	701
709	297.8	-44.390000000000505	7.679999999999153	0.8069999999999996	701
709	311.0	-44.38999999999985	7.679999999999962	0.8070000000000022	701
709	320.2	-44.39000000000015	7.679999999999771	0.8070000000000019	701
710	0.0	0.0	0.0	0.0	701
710	1.4	-15.399999999999999	-142.52000000000007	1.0200829875518669	701
710	4.6	-15.399999999999997	-142.52	3.351701244813283	701
710	21.5	-15.400000000000002	-142.52000000000004	15.665560165975105	701
710	28.2	-15.400000000000002	-142.52	18.154202898550718	701
710	37.5	-15.400000000000002	-142.52	18.560000000000006	701
710	56.1	-15.399999999999999	-142.52	18.56000000000001	701
710	60.1	-15.400000000000002	-142.52	18.56000000000001	701
710	65.7	-15.399999999999999	-142.52000000000004	18.56000000000001	701
710	81.0	-15.399999999999999	-142.51999999999998	18.560000000000016	701
710	88.8	-15.400000000000002	-142.51999999999998	18.56000000000001	701
710	94.3	-15.400000000000002	-142.52	18.56	701
710	115.1	-15.399999999999999	-142.52	18.560000000000013	701
710	120.3	-15.399999999999997	-142.52000000000007	18.560000000000013	701
710	130.7	-15.400000000000006	-142.52	18.560000000000002	701
710	135.2	-15.400000000000006	-142.51999999999998	18.56000000000001	701
710	151.0	-15.400000000000006	-142.51999999999998	18.560000000000013	701
710	158.7	-15.400000000000002	-142.52	18.559999999999995	701
710	172.6	-15.40000000000001	-142.51999999999995	18.56000000000001	701
710	182.1	-15.399999999999997	-142.52	18.56000000000001	701
710	189.7	-15.400000000000002	-142.52	18.559999999999995	701
710	203.8	-15.399999999999997	-142.52	18.56000000000002	701
710	209.7	-15.399999999999999	-142.52	18.560000000000006	701
710	217.5	-15.399999999999999	-142.52000000000007	18.559999999999985	701
710	225.9	-15.399999999999997	-142.52	18.56	701
710	241.3	-15.400000000000002	-142.51999999999998	18.56000000000002	701
710	252.4	-15.399999999999999	-142.52	18.55999999999999	701
710	257.0	-15.399999999999999	-142.52	18.56000000000001	701
710	268.7	-15.399999999999993	-142.52000000000004	18.560000000000002	701
710	281.4	-15.400000000000002	-142.51999999999998	18.560000000000006	701
710	288.4	-15.39999999999999	-142.52000000000007	18.56	701
710	297.8	-15.399999999999993	-142.52000000000004	18.560000000000006	701
710	311.0	-15.399999999999999	-142.52000000000004	18.560000000000013	701
710	320.2	-15.399999999999999	-142.52	18.559999999999995	701
713	0.0	0.0	0.0	0.0	701
713	1.4	0.0	0.0	0.0	701
713	4.6	0.0	0.0	0.0	701
713	21.5	0.0	0.0	0.0	701
713	28.2	0.0	0.0	0.0	701
713	37.5	0.0	0.0	0.0	701
713	56.1	0.0	0.0	0.0	701
713	60.1	0.0	0.0	0.0	701
713	65.7	0.0	0.0	0.0	701
713	81.0	0.0	0.0	0.0	701
713	88.8	0.0	0.0	0.0	701
713	94.3	0.0	0.0	0.0	701
713	115.1	0.0	0.0	0.0	701
713	120.3	0.0	0.0	0.0	701
713	130.7	0.0	0.0	0.0	701
713	135.2	0.0	0.0	0.0	701
713	151.0	0.0	0.0	0.0	701
713	158.7	0.0	0.0	0.0	701
713	172.6	0.0	0.0	0.0	701
713	182.1	0.0	0.0	0.0	701
713	189.7	0.0	0.0	0.0	701
713	203.8	0.0	0.0	0.0	701
713	209.7	0.0	0.0	0.0	701
713	217.5	0.0	0.0	0.0	701
713	225.9	0.0	0.0	0.0	701
713	241.3	0.0	0.0	0.0	701
713	252.4	0.0	0.0	0.0	701
713	257.0	0.0	0.0	0.0	701
713	268.7	0.0	0.0	0.0	701
713	281.4	0.0	0.0	0.0	701
713	288.4	0.0	0.0	0.0	701
713	297.8	0.0	0.0	0.0	701
713	311.0	0.0	0.0	0.0	701
713	320.2	0.0	0.0	0.0	701
714	0.0	0.0	0.0	0.0	701
714	1.4	0.0	0.0	0.0	701
714	4.6	0.0	0.0	0.0	701
714	21.5	0.0	0.0	0.0	701
714	28.2	0.0	0.0	0.0	701
714	37.5	0.0	0.0	0.0	701
714	56.1	0.0	0.0	0.0	701
714	60.1	0.0	0.0	0.0	701
714	65.7	0.0	0.0	0.0	701
714	81.0	0.0	0.0	0.0	701
714	88.8	0.0	0.0	0.0	701
714	94.3	0.0	0.0	0.0	701
714	115.1	0.0	0.0	0.0	701
714	120.3	33.64999999999912	26.020000000001417	0.060000000000002045	701
714	130.7	33.64999999999992	26.020000000000007	2.1400000000000072	701
714	135.2	33.6500000000001	26.020000000000067	2.339999999999993	701
714	151.0	33.65000000000001	26.02000000000011	2.340000000000004	701
714	158.7	33.649999999999935	26.019999999999772	2.3400000000000034	701
714	172.6	33.64999999999997	26.019999999999932	2.3400000000000034	701
714	182.1	33.6500000000001	26.020000000000135	2.339999999999995	701
714	189.7	33.650000000000034	26.020000000000202	2.340000000000001	701
714	203.8	33.65000000000001	26.020000000000156	2.3400000000000016	701
714	209.7	33.64999999999995	26.0200000000002	2.3400000000000074	701
714	217.5	33.64999999999995	26.02000000000002	2.3400000000000065	701
714	225.9	33.650000000000105	26.02000000000029	2.3399999999999923	701
714	241.3	33.65000000000008	26.02000000000005	2.3399999999999905	701
714	252.4	33.65000000000005	26.019999999999854	2.3399999999999936	701
714	257.0	33.64999999999984	26.019999999999694	2.340000000000012	701
714	268.7	33.65000000000007	26.02000000000004	2.3399999999999963	701
714	281.4	33.65000000000005	26.02000000000019	2.339999999999995	701
714	288.4	33.64999999999995	26.019999999999673	2.3400000000000025	701
714	297.8	33.64999999999999	26.019999999999953	2.34	701
714	311.0	33.650000000000034	26.01999999999995	2.34000000000001	701
714	320.2	33.650000000000034	26.019999999999975	2.3400000000000087	701
715	0.0	0.0	0.0	0.0	701
715	1.4	0.0	0.0	0.0	701
715	4.6	0.0	0.0	0.0	701
715	21.5	0.0	0.0	0.0	701
715	28.2	0.0	0.0	0.0	701
715	37.5	0.0	0.0	0.0	701
715	56.1	0.0	0.0	0.0	701
715	60.1	0.0	0.0	0.0	701
715	65.7	0.0	0.0	0.0	701
715	81.0	0.0	0.0	0.0	701
715	88.8	-40.50000000000338	118.60000000000623	0.0870687632011239	701
715	94.3	-40.50000000000068	118.60000000000117	0.17742314010795407	701
715	115.1	-40.49999999999975	118.59999999999962	0.5191269655010574	701
715	120.3	-40.499999999999496	118.59999999999901	0.6045529218493324	701
715	130.7	-40.50000000000037	118.59999999999819	0.6999999999999926	701
715	135.2	-40.499999999999645	118.60000000000011	0.7000000000000024	701
715	151.0	-40.4999999999996	118.59999999999967	0.7000000000000023	701
715	158.7	-40.499999999999716	118.60000000000005	0.7000000000000024	701
715	172.6	-40.49999999999984	118.59999999999977	0.7000000000000004	701
715	182.1	-40.49999999999924	118.59999999999947	0.7000000000000066	701
715	189.7	-40.49999999999981	118.60000000000038	0.7000000000000027	701
715	203.8	-40.500000000000185	118.60000000000025	0.6999999999999984	701
715	209.7	-40.49999999999967	118.59999999999954	0.7000000000000022	701
715	217.5	-40.499999999999524	118.59999999999977	0.7000000000000037	701
715	225.9	-40.49999999999984	118.60000000000022	0.7000000000000028	701
715	241.3	-40.50000000000016	118.59999999999974	0.6999999999999987	701
715	252.4	-40.50000000000007	118.60000000000112	0.7000000000000036	701
715	257.0	-40.50000000000016	118.59999999999944	0.6999999999999954	701
715	268.7	-40.49999999999954	118.5999999999999	0.7000000000000042	701
715	281.4	-40.499999999999595	118.59999999999985	0.7000000000000038	701
715	288.4	-40.49999999999997	118.60000000000072	0.7000000000000027	701
715	297.8	-40.49999999999842	118.59999999999863	0.7000000000000057	701
715	311.0	-40.499999999999694	118.60000000000011	0.6999999999999978	701
715	320.2	-40.50000000000031	118.60000000000166	0.700000000000009	701
750	0.0	0.0	0.0	0.0	701
750	1.4	62.999999999999694	-33.29999999999941	0.014939024390243956	701
750	4.6	62.99999999999923	-33.3000000000023	0.049085365853658754	701
750	21.5	63.00000000000039	-33.300000000000395	0.229420731707316	701
750	28.2	62.999999999999936	-33.29999999999969	0.3009146341463418	701
750	37.5	63.000000000000306	-33.299999999999706	0.40015243902438924	701
750	56.1	63.0000000000001	-33.300000000000665	0.598628048780487	701
750	60.1	62.999999999999986	-33.30000000000036	0.6413109756097556	701
750	65.7	62.99377149952058	-33.386032518153776	0.7358156993184733	701
750	81.0	60.60209003508905	-34.89288056688039	8.082402044134437	701
750	88.8	58.55	-33.73	9.519999999999992	701
750	94.3	58.55000000000002	-33.72999999999999	9.51999999999999	701
750	115.1	58.55000000000003	-33.73000000000006	9.519999999999989	701
750	120.3	58.55000000000001	-33.730000000000004	9.519999999999996	701
750	130.7	58.54999999999993	-33.73000000000008	9.519999999999996	701
750	135.2	58.55000000000002	-33.72999999999994	9.519999999999994	701
750	151.0	58.54999999999997	-33.73000000000005	9.519999999999996	701
750	158.7	58.54999999999997	-33.72999999999992	9.519999999999998	701
750	172.6	58.54999999999998	-33.73000000000002	9.519999999999994	701
750	182.1	58.55000000000002	-33.729999999999976	9.519999999999994	701
750	189.7	58.55	-33.73	9.519999999999992	701
750	203.8	58.549999999999955	-33.72999999999994	9.519999999999996	701
750	209.7	58.55000000000002	-33.730000000000004	9.519999999999992	701
750	217.5	58.54999999999998	-33.730000000000004	9.519999999999994	701
750	225.9	58.549999999999955	-33.730000000000054	9.519999999999998	701
750	241.3	58.55000000000002	-33.73000000000002	9.51999999999999	701
750	252.4	58.55	-33.72999999999994	9.519999999999996	701
750	257.0	58.54999999999989	-33.730000000000004	9.520000000000001	701
750	268.7	58.54999999999998	-33.730000000000004	9.51999999999999	701
750	281.4	58.54999999999998	-33.730000000000246	9.519999999999984	701
750	288.4	58.54999999999997	-33.73000000000001	9.519999999999994	701
750	297.8	58.55000000000003	-33.729999999999784	9.520000000000001	701
750	311.0	58.55	-33.729999999999926	9.519999999999998	701
750	320.2	58.54999999999995	-33.73000000000012	9.519999999999989	701
762	0.0	0.0	0.0	0.0	701
762	1.4	-13.80785311328782	-126.52283465427969	0.8537437078387253	701
762	4.6	-14.457693341547763	-126.14846318665947	2.809479437473499	701
762	21.5	-16.64385226227132	-131.32933681872768	12.226108389436343	701
762	28.2	-15.986742592244127	-130.22296349121203	16.0718921884309	701
762	37.5	-16.291489382158336	-127.92927841130526	20.977468305483196	701
762	56.1	-12.69803625471375	-119.90188145304533	25.061077011556787	701
762	60.1	-12.170422086286314	-118.9274182569935	25.714232530235616	701
762	65.7	-13.76998408432683	-116.98133120228971	25.990062030999646	701
762	81.0	-13.886968118679105	-110.25364758862725	27.157290950527642	701
762	88.8	-11.945280268207716	-100.86289927160377	29.00330666559424	701
762	94.3	-12.916221929219088	-95.00004179743111	30.227171618363887	701
762	115.1	-20.046033354472055	-77.272952080947	35.52237084402378	701
762	120.3	-22.285561792740506	-73.93368074328363	36.99416647304208	701
762	130.7	-22.274427459928525	-70.5722778634575	41.92513501843724	701
762	135.2	-18.868945180399084	-73.33131396120825	43.73790349122842	701
762	151.0	-16.761870411373838	-70.06557899686246	50.778632915641296	701
762	158.7	-17.23799652592421	-68.97256072356	53.10065465704556	701
762	172.6	-18.362887403263983	-68.68441673449455	55.23120272493814	701
762	182.1	-18.85999766893147	-68.54060677639451	55.93030607953404	701
762	189.7	-18.85999766893147	-68.5406067763945	55.93030607953403	701
762	203.8	-18.859997668931463	-68.5406067763945	55.93030607953403	701
762	209.7	-18.859997668931463	-68.54060677639448	55.93030607953402	701
762	217.5	-18.85999766893147	-68.54060677639451	55.93030607953403	701
762	225.9	-18.859997668931474	-68.5406067763945	55.93030607953403	701
762	241.3	-18.85999766893147	-68.5406067763945	55.930306079534006	701
762	252.4	-18.859997668931467	-68.5406067763945	55.93030607953403	701
762	257.0	-18.85999766893147	-68.54060677639448	55.93030607953405	701
762	268.7	-18.859997668931467	-68.5406067763945	55.93030607953403	701
762	281.4	-18.859997668931467	-68.5406067763945	55.93030607953403	701
762	288.4	-18.859997668931474	-68.5406067763945	55.93030607953403	701
762	297.8	-18.85999766893147	-68.5406067763945	55.93030607953403	701
762	311.0	-18.859997668931467	-68.5406067763945	55.93030607953403	701
762	320.2	-18.859997668931463	-68.5406067763945	55.93030607953403	701
763	0.0	0.0	0.0	0.0	701
763	1.4	-13.80785311328782	-126.52283465427969	0.8537437078387253	701
763	4.6	-14.457693341547763	-126.14846318665947	2.809479437473499	701
763	21.5	-16.64385226227132	-131.32933681872768	12.226108389436343	701
763	28.2	-15.986742592244127	-130.22296349121203	16.0718921884309	701
763	37.5	-16.291489382158336	-127.92927841130526	20.977468305483196	701
763	56.1	-12.69803625471375	-119.90188145304533	25.061077011556787	701
763	60.1	-12.170422086286314	-118.9274182569935	25.714232530235616	701
763	65.7	-13.76998408432683	-116.98133120228971	25.990062030999646	701
763	81.0	-13.886968118679105	-110.25364758862725	27.157290950527642	701
763	88.8	-11.945280268207716	-100.86289927160377	29.00330666559424	701
763	94.3	-12.916221929219088	-95.00004179743111	30.227171618363887	701
763	115.1	-20.046033354472055	-77.272952080947	35.52237084402378	701
763	120.3	-22.285561792740506	-73.93368074328363	36.99416647304208	701
763	130.7	-19.325353662996275	-74.32707844948963	41.22687491191738	701
763	135.2	-17.420475021108413	-75.654473090397	43.020066870436494	701
763	151.0	-15.612979109622648	-72.1252320425917	50.0523639774568	701
763	158.7	-16.18484241610326	-70.96409985075525	52.33894405607889	701
763	172.6	-17.397719446177256	-70.62560030651959	54.43148825977582	701
763	182.1	-17.924274629346808	-70.46614900232873	55.113816271485554	701
763	189.7	-17.924274629346804	-70.46614900232872	55.11381627148554	701
763	203.8	-17.924274629346808	-70.46614900232872	55.11381627148554	701
763	209.7	-17.924274629346804	-70.46614900232872	55.113816271485554	701
763	217.5	-17.92427462934681	-70.46614900232872	55.11381627148555	701
763	225.9	-17.92427462934681	-70.46614900232872	55.11381627148554	701
763	241.3	-17.92427462934682	-70.46614900232872	55.113816271485554	701
763	252.4	-17.92427462934682	-70.46614900232873	55.113816271485554	701
763	257.0	-17.924274629346808	-70.4661490023287	55.113816271485554	701
763	268.7	-17.924274629346808	-70.4661490023287	55.113816271485554	701
763	281.4	-17.924274629346808	-70.4661490023287	55.11381627148553	701
763	288.4	-17.924274629346808	-70.46614900232872	55.113816271485554	701
763	297.8	-17.92427462934681	-70.46614900232873	55.113816271485554	701
763	311.0	-17.92427462934681	-70.46614900232872	55.113816271485554	701
763	320.2	-17.92427462934681	-70.46614900232872	55.11381627148555	701
765	0.0	0.0	0.0	0.0	701
765	1.4	-13.80785311328782	-126.52283465427969	0.8537437078387253	701
765	4.6	-14.457693341547763	-126.14846318665947	2.809479437473499	701
765	21.5	-16.64385226227132	-131.32933681872768	12.226108389436343	701
765	28.2	-15.986742592244127	-130.22296349121203	16.0718921884309	701
765	37.5	-16.291489382158336	-127.92927841130526	20.977468305483196	701
765	56.1	-12.69803625471375	-119.90188145304533	25.061077011556787	701
765	60.1	-12.170422086286314	-118.9274182569935	25.714232530235616	701
765	65.7	-13.76998408432683	-116.98133120228971	25.990062030999646	701
765	81.0	-13.886968118679105	-110.25364758862725	27.157290950527642	701
765	88.8	-11.945280268207716	-100.86289927160377	29.00330666559424	701
765	94.3	-12.916221929219088	-95.00004179743111	30.227171618363887	701
765	115.1	-20.046033354472055	-77.272952080947	35.52237084402378	701
765	120.3	-22.285561792740506	-73.93368074328363	36.99416647304208	701
765	130.7	-19.819500042030914	-72.53219121244203	42.33126484159007	701
765	135.2	-17.915648840051947	-73.89420427613682	44.076019133474155	701
765	151.0	-15.994877965482571	-70.6298597454845	51.13843753002574	701
765	158.7	-16.515831482857372	-69.54329762926507	53.45093269730192	701
765	172.6	-17.67134490688286	-69.25814650655602	55.56481489880452	701
765	182.1	-18.177734747041164	-69.11665375985001	56.256499425333494	701
765	189.7	-18.177734747041164	-69.11665375985001	56.256499425333494	701
765	203.8	-18.177734747041164	-69.11665375985001	56.2564994253335	701
765	209.7	-18.177734747041164	-69.11665375985001	56.256499425333516	701
765	217.5	-18.177734747041164	-69.11665375985001	56.256499425333494	701
765	225.9	-18.177734747041164	-69.11665375985001	56.25649942533348	701
765	241.3	-18.177734747041164	-69.11665375985001	56.25649942533348	701
765	252.4	-18.177734747041164	-69.11665375985001	56.2564994253335	701
765	257.0	-18.177734747041164	-69.11665375985001	56.256499425333494	701
765	268.7	-18.177734747041164	-69.11665375985002	56.2564994253335	701
765	281.4	-18.177734747041164	-69.11665375985001	56.256499425333494	701
765	288.4	-18.177734747041164	-69.11665375985001	56.2564994253335	701
765	297.8	-18.177734747041164	-69.11665375985001	56.256499425333516	701
765	311.0	-18.177734747041164	-69.11665375985002	56.256499425333494	701
765	320.2	-18.177734747041164	-69.11665375985001	56.25649942533348	701
767	0.0	0.0	0.0	0.0	701
767	1.4	-13.80785311328782	-126.52283465427969	0.8537437078387253	701
767	4.6	-14.457693341547763	-126.14846318665947	2.809479437473499	701
767	21.5	-16.64385226227132	-131.32933681872768	12.226108389436343	701
767	28.2	-15.986742592244127	-130.22296349121203	16.0718921884309	701
767	37.5	-16.291489382158336	-127.92927841130526	20.977468305483196	701
767	56.1	-12.69803625471375	-119.90188145304533	25.061077011556787	701
767	60.1	-12.170422086286314	-118.9274182569935	25.714232530235616	701
767	65.7	-13.76998408432683	-116.98133120228971	25.990062030999646	701
767	81.0	-13.886968118679105	-110.25364758862725	27.157290950527642	701
767	88.8	-11.945280268207716	-100.86289927160377	29.00330666559424	701
767	94.3	-12.916221929219088	-95.00004179743111	30.227171618363887	701
767	115.1	-16.24241637913053	-85.39285006497668	32.204726236233235	701
767	120.3	-18.991336229489942	-81.57485449912409	33.32179089311305	701
767	130.7	-16.328378816638597	-81.29333090578345	38.00292119072233	701
767	135.2	-14.516969178854996	-82.42185170630388	39.982945188478915	701
767	151.0	-13.362697523836465	-77.91331328220215	46.87104684547453	701
767	158.7	-14.169230830357026	-76.48799499534273	49.04092306847459	701
767	172.6	-15.623829479885448	-75.95809119313445	51.028361565710014	701
767	182.1	-16.233074533730978	-75.73629383507765	51.66627781090197	701
767	189.7	-16.233074533730978	-75.73629383507765	51.66627781090197	701
767	203.8	-16.23307453373097	-75.73629383507765	51.66627781090197	701
767	209.7	-16.233074533730974	-75.73629383507765	51.66627781090197	701
767	217.5	-16.233074533730978	-75.73629383507765	51.66627781090196	701
767	225.9	-16.233074533730978	-75.73629383507766	51.66627781090196	701
767	241.3	-16.233074533730974	-75.73629383507765	51.666277810901974	701
767	252.4	-16.233074533730974	-75.73629383507765	51.66627781090197	701
767	257.0	-16.233074533730978	-75.73629383507765	51.66627781090198	701
767	268.7	-16.233074533730974	-75.73629383507766	51.66627781090196	701
767	281.4	-16.233074533730974	-75.73629383507765	51.66627781090195	701
767	288.4	-16.23307453373098	-75.73629383507766	51.66627781090195	701
767	297.8	-16.233074533730978	-75.73629383507765	51.66627781090196	701
767	311.0	-16.233074533730974	-75.73629383507765	51.66627781090196	701
767	320.2	-16.233074533730974	-75.73629383507765	51.66627781090196	701
774	0.0	0.0	0.0	0.0	701
774	1.4	-13.80785311328782	-126.52283465427969	0.8537437078387253	701
774	4.6	-14.457693341547763	-126.14846318665947	2.809479437473499	701
774	21.5	-16.64385226227132	-131.32933681872768	12.226108389436343	701
774	28.2	-15.986742592244127	-130.22296349121203	16.0718921884309	701
774	37.5	-16.291489382158336	-127.92927841130526	20.977468305483196	701
774	56.1	-12.69803625471375	-119.90188145304533	25.061077011556787	701
774	60.1	-12.170422086286314	-118.9274182569935	25.714232530235616	701
774	65.7	-13.76998408432683	-116.98133120228971	25.990062030999646	701
774	81.0	-13.886968118679105	-110.25364758862725	27.157290950527642	701
774	88.8	-11.945280268207716	-100.86289927160377	29.00330666559424	701
774	94.3	-12.916221929219088	-95.00004179743111	30.227171618363887	701
774	115.1	-18.521728807208444	-81.97392778703556	33.69627048998577	701
774	120.3	-19.434037727004437	-81.22048683252689	33.54608644096543	701
774	130.7	-14.371268875722897	-86.71232938819605	35.89588006944279	701
774	135.2	-12.653305885549734	-87.63548914233697	37.99370272627162	701
774	151.0	-11.987660015329249	-82.2850181086241	44.69215155805264	701
774	158.7	-12.962173969698584	-80.63886283634987	46.75882372373955	701
774	172.6	-14.592796870345117	-79.9479082665072	48.66069447978482	701
774	182.1	-15.262194732165872	-79.67441856124998	49.26403293586069	701
774	189.7	-15.262194732165867	-79.67441856124998	49.264032935860705	701
774	203.8	-15.262194732165872	-79.67441856124998	49.26403293586068	701
774	209.7	-15.262194732165867	-79.67441856124998	49.264032935860705	701
774	217.5	-15.262194732165863	-79.67441856124998	49.2640329358607	701
774	225.9	-15.262194732165863	-79.67441856124998	49.26403293586068	701
774	241.3	-15.262194732165872	-79.67441856125	49.26403293586068	701
774	252.4	-15.262194732165872	-79.67441856124998	49.26403293586068	701
774	257.0	-15.26219473216587	-79.67441856124998	49.2640329358607	701
774	268.7	-15.262194732165872	-79.67441856125	49.26403293586068	701
774	281.4	-15.262194732165872	-79.67441856125001	49.26403293586068	701
774	288.4	-15.262194732165872	-79.67441856124998	49.26403293586068	701
774	297.8	-15.26219473216587	-79.67441856124998	49.26403293586069	701
774	311.0	-15.262194732165872	-79.67441856125	49.2640329358607	701
774	320.2	-15.262194732165863	-79.67441856124998	49.2640329358607	701
801	0.0	0.0	0.0	0.0	701
801	1.4	-13.80785311328782	-126.52283465427969	0.8537437078387253	701
801	4.6	-14.457693341547763	-126.14846318665947	2.809479437473499	701
801	21.5	-16.64385226227132	-131.32933681872768	12.226108389436343	701
801	28.2	-15.986742592244127	-130.22296349121203	16.0718921884309	701
801	37.5	-16.291489382158336	-127.92927841130526	20.977468305483196	701
801	56.1	-12.69803625471375	-119.90188145304533	25.061077011556787	701
801	60.1	-12.170422086286314	-118.9274182569935	25.714232530235616	701
801	65.7	-13.76998408432683	-116.98133120228971	25.990062030999646	701
801	81.0	-13.886968118679105	-110.25364758862725	27.157290950527642	701
801	88.8	-11.945280268207716	-100.86289927160377	29.00330666559424	701
801	94.3	-12.916221929219088	-95.00004179743111	30.227171618363887	701
801	115.1	-20.046033354472055	-77.272952080947	35.52237084402378	701
801	120.3	-22.285561792740506	-73.93368074328363	36.99416647304208	701
801	130.7	-22.274427459928525	-70.5722778634575	41.92513501843724	701
801	135.2	-22.192632257574026	-70.68816287467834	43.15055487902588	701
801	151.0	-20.31984295074781	-66.62561114429108	49.831834075631015	701
801	158.7	-20.561332141695782	-65.55352361822584	52.20074087761976	701
801	172.6	-21.512664932701902	-65.2881614479964	54.408199942384066	701
801	182.1	-21.955067224326253	-65.14566511729595	55.14255243906951	701
801	189.7	-21.95506722432625	-65.14566511729595	55.14255243906952	701
801	203.8	-21.955067224326253	-65.14566511729593	55.142552439069526	701
801	209.7	-21.95506722432625	-65.14566511729593	55.14255243906952	701
801	217.5	-21.955067224326253	-65.14566511729592	55.14255243906951	701
801	225.9	-21.95506722432625	-65.14566511729593	55.14255243906951	701
801	241.3	-21.95506722432625	-65.14566511729593	55.14255243906951	701
801	252.4	-21.955067224326257	-65.14566511729593	55.14255243906951	701
801	257.0	-21.955067224326253	-65.14566511729593	55.14255243906952	701
801	268.7	-21.95506722432625	-65.14566511729592	55.14255243906951	701
801	281.4	-21.95506722432625	-65.14566511729593	55.14255243906951	701
801	288.4	-21.955067224326253	-65.14566511729593	55.14255243906951	701
801	297.8	-21.955067224326253	-65.14566511729593	55.142552439069526	701
801	311.0	-21.95506722432625	-65.14566511729593	55.14255243906952	701
801	320.2	-21.955067224326253	-65.14566511729593	55.14255243906952	701
802	0.0	0.0	0.0	0.0	701
802	1.4	-8.435807786993875	-30.275997378286092	0.20295142221137427	701
802	4.6	-8.835818430907617	-30.240492057904536	0.6690114809527455	701
802	21.5	-1.5867553104107233	-31.53850631885915	3.3057825857795753	701
802	28.2	3.1287269712467483	-33.60309331635854	4.625881519816088	701
802	37.5	8.18903826216809	-35.820341681485466	6.915725632565998	701
802	56.1	6.3942282877452605	-42.480977675035284	10.600395809850982	701
802	60.1	6.030086707684175	-44.75979115233048	11.141577936347105	701
802	65.7	0.9928321865140859	-43.25447214406822	12.108522554811334	701
802	81.0	-5.662742648948993	-39.254336080104025	15.55896460706315	701
802	88.8	-3.358037464455304	-36.83192489803194	20.44949763696393	701
802	94.3	-3.471151231746379	-34.845590883220225	23.81291825542401	701
802	115.1	-8.322159948068956	-28.207708243794393	35.9753505612729	701
802	120.3	-9.994799730963763	-26.91961906939833	38.81029828446053	701
802	130.7	-9.694413656891703	-28.561164061356248	44.25847420360862	701
802	135.2	-9.710212650459134	-29.24950857322115	45.31448625165752	701
802	151.0	-7.303143634247713	-31.70683970718507	52.236859669454766	701
802	158.7	-7.367678681800327	-32.43775627271013	54.68119099861513	701
802	172.6	-8.210382021121582	-33.48265327752755	56.704987871592515	701
802	182.1	-8.606587903265137	-33.75650448977589	57.4188137915945	701
802	189.7	-8.606587903265138	-33.756504489775885	57.41881379159448	701
802	203.8	-8.606587903265137	-33.756504489775885	57.4188137915945	701
802	209.7	-8.606587903265137	-33.75650448977589	57.418813791594495	701
802	217.5	-8.606587903265135	-33.75650448977589	57.4188137915945	701
802	225.9	-8.606587903265133	-33.756504489775885	57.418813791594516	701
802	241.3	-8.606587903265138	-33.75650448977589	57.4188137915945	701
802	252.4	-8.606587903265138	-33.75650448977589	57.4188137915945	701
802	257.0	-8.606587903265138	-33.7565044897759	57.4188137915945	701
802	268.7	-8.606587903265138	-33.75650448977589	57.418813791594516	701
802	281.4	-8.606587903265138	-33.75650448977589	57.4188137915945	701
802	288.4	-8.606587903265138	-33.75650448977589	57.418813791594495	701
802	297.8	-8.606587903265144	-33.75650448977589	57.4188137915945	701
802	311.0	-8.606587903265142	-33.756504489775885	57.4188137915945	701
802	320.2	-8.606587903265138	-33.756504489775885	57.418813791594495	701
803	0.0	0.0	0.0	0.0	701
803	1.4	-8.435807786993875	-30.275997378286092	0.20295142221137427	701
803	4.6	-8.835818430907617	-30.240492057904536	0.6690114809527455	701
803	21.5	-1.5867553104107233	-31.53850631885915	3.3057825857795753	701
803	28.2	3.1287269712467483	-33.60309331635854	4.625881519816088	701
803	37.5	8.18903826216809	-35.820341681485466	6.915725632565998	701
803	56.1	6.3942282877452605	-42.480977675035284	10.600395809850982	701
803	60.1	6.030086707684175	-44.75979115233048	11.141577936347105	701
803	65.7	0.9928321865140859	-43.25447214406822	12.108522554811334	701
803	81.0	-5.662742648948993	-39.254336080104025	15.55896460706315	701
803	88.8	-3.358037464455304	-36.83192489803194	20.44949763696393	701
803	94.3	-3.471151231746379	-34.845590883220225	23.81291825542401	701
803	115.1	-8.322159948068956	-28.207708243794393	35.9753505612729	701
803	120.3	-9.994799730963763	-26.91961906939833	38.81029828446053	701
803	130.7	-9.694413656891703	-28.561164061356248	44.25847420360862	701
803	135.2	-9.710212650459134	-29.24950857322115	45.31448625165752	701
803	151.0	-21.565920430850696	-28.092951093232177	59.079263787929015	701
803	158.7	-27.612089706797544	-26.764949642212322	66.51532405540112	701
803	172.6	-30.47121393998499	-26.447140275754204	71.61630244418556	701
803	182.1	-31.509765427975616	-26.23704781512404	73.6979511396309	701
803	189.7	-31.509765427975616	-26.237047815124047	73.69795113963089	701
803	203.8	-31.509765427975616	-26.237047815124036	73.69795113963087	701
803	209.7	-31.509765427975616	-26.23704781512404	73.69795113963087	701
803	217.5	-31.50976542797562	-26.23704781512404	73.6979511396309	701
803	225.9	-31.50976542797562	-26.237047815124043	73.69795113963089	701
803	241.3	-31.509765427975616	-26.237047815124036	73.69795113963087	701
803	252.4	-31.50976542797562	-26.237047815124043	73.69795113963089	701
803	257.0	-31.50976542797562	-26.23704781512404	73.6979511396309	701
803	268.7	-31.509765427975616	-26.237047815124033	73.69795113963089	701
803	281.4	-31.509765427975616	-26.237047815124033	73.69795113963087	701
803	288.4	-31.509765427975616	-26.23704781512404	73.69795113963089	701
803	297.8	-31.509765427975616	-26.23704781512406	73.69795113963089	701
803	311.0	-31.509765427975616	-26.237047815124036	73.69795113963089	701
803	320.2	-31.5097654279756	-26.237047815124004	73.69795113963086	701
804	0.0	0.0	0.0	0.0	701
804	1.4	-8.435807786993875	-30.275997378286092	0.20295142221137427	701
804	4.6	-8.835818430907617	-30.240492057904536	0.6690114809527455	701
804	21.5	-7.891046417743811	-28.69455436573507	3.3074849206087906	701
804	28.2	-7.790259249091579	-32.12154321502789	4.594212436894268	701
804	37.5	-23.851644716827256	-36.83212198279182	7.314449831451277	701
804	56.1	3.2008131852138804	-38.737499881317234	12.153149716643457	701
804	60.1	2.7329633913101596	-40.442593426844155	12.875278716718219	701
804	65.7	-1.5454886742670175	-39.28932447781151	14.031681994001485	701
804	81.0	-6.906353064453612	-36.544543564773356	17.586681158524947	701
804	88.8	-4.338481327475161	-34.66937338584771	22.91861707927887	701
804	94.3	-4.170201731868958	-32.98562855805612	26.7739418902331	701
804	115.1	-8.439134006096344	-27.47709339911674	39.08422005597271	701
804	120.3	-9.997693519567939	-26.366177880958453	41.932050588243186	701
804	130.7	-9.654047450368667	-27.95838856097556	47.36844271422404	701
804	135.2	-9.648233807951446	-28.617788342718807	48.41918162129486	701
804	151.0	-7.282543737809441	-30.966452703972777	55.31019864616246	701
804	158.7	-7.312346050456101	-31.692230660367553	57.746944261969844	701
804	172.6	-8.079769538095714	-32.731934572025196	59.762399987733716	701
804	182.1	-8.448017385709338	-33.0113026816439	60.47441620339242	701
804	189.7	-8.448017385709337	-33.0113026816439	60.47441620339241	701
804	203.8	-8.448017385709337	-33.0113026816439	60.47441620339241	701
804	209.7	-8.448017385709338	-33.0113026816439	60.47441620339239	701
804	217.5	-8.44801738570934	-33.0113026816439	60.47441620339242	701
804	225.9	-8.448017385709337	-33.011302681643905	60.47441620339241	701
804	241.3	-8.448017385709337	-33.0113026816439	60.47441620339241	701
804	252.4	-8.448017385709338	-33.011302681643905	60.47441620339241	701
804	257.0	-8.448017385709338	-33.0113026816439	60.47441620339242	701
804	268.7	-8.448017385709338	-33.0113026816439	60.47441620339242	701
804	281.4	-8.448017385709337	-33.0113026816439	60.47441620339241	701
804	288.4	-8.448017385709337	-33.01130268164389	60.474416203392394	701
804	297.8	-8.448017385709337	-33.0113026816439	60.47441620339241	701
804	311.0	-8.448017385709337	-33.0113026816439	60.47441620339241	701
804	320.2	-8.44801738570934	-33.0113026816439	60.47441620339242	701
833	0.0	0.0	0.0	0.0	701
833	1.4	-13.80785311328782	-126.52283465427969	0.8537437078387253	701
833	4.6	-14.457693341547763	-126.14846318665947	2.809479437473499	701
833	21.5	-16.64385226227132	-131.32933681872768	12.226108389436343	701
833	28.2	-15.986742592244127	-130.22296349121203	16.0718921884309	701
833	37.5	-16.291489382158336	-127.92927841130526	20.977468305483196	701
833	56.1	-10.879848715728357	-116.96287458856413	25.441092702721015	701
833	60.1	-7.96573890410491	-111.6506226419252	26.84414672559636	701
833	65.7	-10.23670935726795	-107.03063809613273	28.474678332789168	701
833	81.0	-6.571756927274473	-91.27776627936069	34.74949503246723	701
833	88.8	-3.6744078598943712	-82.91467234405285	39.44511673631425	701
833	94.3	-2.818770001939893	-77.3480642531688	43.23207169383005	701
833	115.1	-9.219443775858132	-67.75180148642043	50.7231554730993	701
833	120.3	-11.222062452862403	-66.0347626240316	52.357218350047404	701
833	130.7	-12.075154393824947	-64.76084636606194	57.530865790586695	701
833	135.2	-12.14394751658987	-65.05013348663365	58.72721342704744	701
833	151.0	-11.73427183811745	-62.97219878390574	65.87612610247541	701
833	158.7	-12.21957715258264	-62.485236385673915	68.29244330372487	701
833	172.6	-13.165865972539661	-62.62003895196166	70.40642279347661	701
833	182.1	-13.586376723948993	-62.63370933551587	71.10100579033795	701
833	189.7	-13.586376723948993	-62.63370933551587	71.10100579033795	701
833	203.8	-13.586376723948996	-62.63370933551587	71.10100579033795	701
833	209.7	-13.586376723948993	-62.63370933551587	71.10100579033795	701
833	217.5	-13.586376723948995	-62.63370933551587	71.10100579033795	701
833	225.9	-13.586376723948993	-62.63370933551587	71.10100579033795	701
833	241.3	-13.586376723948991	-62.63370933551585	71.10100579033795	701
833	252.4	-13.586376723948993	-62.63370933551587	71.10100579033795	701
833	257.0	-13.586376723948995	-62.63370933551587	71.10100579033795	701
833	268.7	-13.586376723948991	-62.63370933551585	71.10100579033795	701
833	281.4	-13.586376723948995	-62.63370933551587	71.10100579033795	701
833	288.4	-13.586376723948993	-62.63370933551587	71.10100579033796	701
833	297.8	-13.586376723948996	-62.63370933551587	71.10100579033795	701
833	311.0	-13.586376723948993	-62.63370933551587	71.10100579033795	701
833	320.2	-13.586376723948995	-62.63370933551587	71.10100579033794	701
901	0.0	0.0	0.0	0.0	701
901	1.4	58.11772520935245	-67.70584581096888	1.2567902152573334	701
901	4.6	59.82242264823011	-66.88495667721651	4.146006161270833	701
901	21.5	64.95666337908746	-57.05466584974346	18.570919029995324	701
901	28.2	63.79275490781813	-58.51562834090709	23.697532006744375	701
901	37.5	60.949404071205464	-55.55085671802467	30.39140200614078	701
901	56.1	58.24810557231255	-55.91485454678846	46.22260839857498	701
901	60.1	57.459051050192194	-57.474298383641774	49.17413306346309	701
901	65.7	54.98329095918151	-58.5935783456973	53.316468187420504	701
901	81.0	48.49354298686148	-60.54128602236563	64.26594659035511	701
901	88.8	46.088489531095334	-60.603363594393684	68.3712535480064	701
901	94.3	45.75763146039294	-60.502817722842344	71.79504395295439	701
901	115.1	45.01054639678199	-57.50411215578624	88.05997657559098	701
901	120.3	44.3078659311101	-56.714453204618295	92.51034701729769	701
901	130.7	43.3606076023273	-54.55765855306315	98.63456236856507	701
901	135.2	43.73849887438124	-53.45785783113938	100.34315480202223	701
901	151.0	47.14123830942109	-50.207511443358136	103.01836769172266	701
901	158.7	47.72010451184395	-56.06018220774919	95.99316722775824	701
901	172.6	48.94879847418841	-61.63518175611577	88.12623622993374	701
901	182.1	49.46152905116763	-65.18475705796826	85.50844478347865	701
901	189.7	50.75929482520067	-70.65228202985013	82.81053074311173	701
903	0.0	0.0	0.0	0.0	701
903	1.4	-5.274114895845195	-77.34182977262337	0.510812335800291	701
903	4.6	-2.910725081352598	-75.61864085290668	1.5720998715263288	701
903	21.5	-9.899807025373402	-51.13165413150053	6.917940865053422	701
903	28.2	-44.41002040240749	-16.132629413625327	13.200691210210131	701
903	37.5	-51.34168844327615	4.462816543596812	26.52514535792205	701
903	56.1	-44.70407236127444	12.503116227899621	41.7145084218613	701
903	60.1	-42.45024249220222	8.02777120939627	42.95682554728164	701
903	65.7	-38.91879762640936	2.9647970570294833	46.763108830414765	701
903	81.0	-31.883597264139432	-5.7541032499061595	60.14526529217489	701
907	0.0	0.0	0.0	0.0	701
907	1.4	20.155152190077	-20.119436098409796	0.1713703744172806	701
907	4.6	18.390825245562308	-19.391847815997448	0.5141949039714078	701
907	21.5	18.104672564434086	-18.750097613087153	2.625600150840937	701
907	28.2	-29.33772527411821	-22.618517885336598	2.600355812653932	701
907	37.5	-83.85165312857708	176.85477341602473	12.184314727699416	701
907	56.1	-68.12622031163654	76.31327076440954	5.8273945394416184	701
907	60.1	-63.94561982250797	74.46709975342489	5.296217722212845	701
907	65.7	-60.84106814716886	77.02934032581226	5.430745956199064	701
907	81.0	-38.265901398694325	41.317359293642525	5.0889153786929056	701
907	88.8	4.224536092456853	16.481342472532855	6.766295454333544	701
907	94.3	20.961273853198417	10.815576383261877	9.697903416247968	701
907	115.1	41.10446205511632	9.242861760261912	20.906922248479404	701
907	120.3	43.10227702569805	7.418152931139073	23.76441098928407	701
907	130.7	46.23848903832303	9.782823707840976	28.999638009174085	701
907	135.2	46.487425139664914	9.558164876012231	30.220934694480864	701
907	151.0	50.279312792444514	10.228760547688857	34.96694072852493	701
907	158.7	51.77635749577048	10.408957608364997	38.07823588856911	701
907	172.6	52.8206417936994	9.135158951584891	44.39197797989675	701
907	182.1	52.59923431505733	8.48130754377896	46.93207697671215	701
907	189.7	52.272575368022025	8.246131003040803	48.38242536358055	701
907	203.8	52.523511342187525	8.551713439169188	49.39362332486905	701
907	209.7	52.52351134218751	8.551713439169184	49.39362332486904	701
907	217.5	52.52351134218754	8.551713439169184	49.393623324869054	701
907	225.9	52.523511342187525	8.551713439169186	49.39362332486904	701
907	241.3	52.523511342187525	8.551713439169179	49.39362332486904	701
907	252.4	52.52351134218754	8.5517134391692	49.39362332486906	701
907	257.0	52.523511342187525	8.551713439169179	49.393623324869054	701
907	268.7	52.523511342187525	8.551713439169184	49.39362332486904	701
907	281.4	52.523511342187525	8.551713439169163	49.393623324869054	701
907	288.4	52.523511342187525	8.551713439169168	49.39362332486904	701
907	297.8	52.52351134218754	8.551713439169177	49.39362332486904	701
907	311.0	52.523511342187525	8.55171343916918	49.393623324869054	701
907	320.2	52.21525542276738	10.901998074911903	48.932502807149675	701
909	0.0	0.0	0.0	0.0	701
909	1.4	-22.43393814920378	57.71232673728501	1.9277695351762336	701
909	4.6	-20.964075240983686	59.43621852816043	6.378375214675168	701
909	21.5	-21.503249806077278	58.34562981971008	40.07641784610105	701
909	28.2	-23.574058821199454	52.6785131601242	45.07324352526389	701
909	37.5	-27.08077941435598	40.31872406351119	48.96063100175074	701
909	56.1	-24.464287590215328	19.918341069883905	56.39174156912744	701
909	60.1	-22.953516155458217	16.983947988514082	57.41368502560253	701
909	65.7	-20.95063728381599	12.804114047461415	60.84424669355436	701
909	81.0	-16.94136829186838	3.5365074835094688	72.95485569156656	701
911	0.0	0.0	0.0	0.0	701
911	1.4	57.07513542648539	-82.03259819826441	3.786812431285572	701
911	4.6	58.92282695611001	-81.36801722462545	10.43397661828691	701
911	21.5	63.78058024286183	-78.3695745333348	53.02049109623485	701
911	28.2	64.51162715459591	-84.21235725274698	67.20173526124697	701
911	37.5	65.3060279493041	-85.85398631054844	78.97732908490643	701
911	56.1	62.008395330980846	-81.8576686166152	94.06085491991895	701
911	60.1	61.229885207706694	-82.26327598226726	96.91720077766345	701
911	65.7	59.33719232319354	-82.45116394298527	100.62538827673822	701
911	81.0	53.97396259963341	-83.04148280685129	110.03973202131012	701
911	88.8	51.830543338555756	-82.96220350180907	113.38334594291935	701
911	94.3	51.09755339013655	-82.61932269219042	116.57946186205773	701
969	0.0	0.0	0.0	0.0	701
969	1.4	58.11772520935245	-67.70584581096888	1.2567902152573334	701
969	4.6	27.891914797412298	42.840847780107474	3.2319765465127377	701
970	0.0	0.0	0.0	0.0	701
970	1.4	-17.69885250355102	70.12900492012473	3.4985385613383655	701
970	4.6	-17.938956192573958	70.66966234660131	15.84918016757402	701
970	21.5	82.36924425071402	-69.0736531152751	47.709794395926124	701
2001	0.0	0.0	0.0	0.0	701
2001	1.4	57.189687603058005	-10.113274208564754	0.17563367051923934	701
2001	4.6	58.772767414081194	-7.614485943668987	0.546839565962037	701
2001	21.5	56.91343834192471	-19.170792106589456	3.589897292123945	701
2001	28.2	48.68208319240319	-36.163419039070284	5.928728643634035	701
2001	37.5	41.865657660035325	-40.650658220043645	9.945678122256378	701
2001	56.1	43.690120293445254	-4.343764478079806	11.435048074656377	701
2001	60.1	45.45209660023662	-1.334097228738076	12.435363228854193	701
2001	65.7	47.108909660946544	2.1753664603016443	13.986632326836434	701
2001	81.0	41.356892324512465	25.283604771332016	21.930672500929113	701
2001	88.8	38.65954510653416	50.996076671652176	28.52870034049909	701
2001	94.3	40.95965398142471	47.63427898991832	30.89341947353918	701
2001	115.1	31.402599549281668	16.794172349904454	39.912369012285524	701
2001	120.3	27.02383830523208	9.979479564253008	43.07463125068587	701
2001	130.7	17.693154017269443	3.7025184151793793	50.890869144652875	701
2001	135.2	14.746859907989654	-2.3894852833712448	51.050974795303425	701
2001	151.0	11.387139537064568	-2.1338950863331183	54.447163398042605	701
2001	158.7	1.124240953280588	-7.566875322462493	52.41082331402424	701
2005	0.0	0.0	0.0	0.0	701
2005	1.4	32.937378543955504	-50.03176828189252	0.26747422985177366	701
2005	4.6	33.004588154153005	-50.682087120261954	0.8438174629544725	701
2005	21.5	46.36856938811804	-37.90197473266438	4.1132398254001465	701
2005	28.2	41.85653725670718	-43.699369765472504	6.616502131864041	701
2005	37.5	37.91343229869821	-44.36713526349565	10.715890125945494	701
2005	56.1	42.00349913738092	10.72343016407303	9.501248747228694	701
2005	60.1	39.52495849440392	37.01504111822158	9.572274157728012	701
2005	65.7	39.36709105572464	52.24825217294167	10.770748535573254	701
2005	81.0	37.398446985551246	53.01510102896175	19.736392241855174	701
2005	88.8	33.173747700185444	70.21141911020906	28.67085176455297	701
2005	94.3	36.64549531301153	66.60249441372004	30.455027106276916	701
2005	115.1	31.88669591436105	29.973897261803874	36.30815472622055	701
2005	120.3	27.774657442443814	21.16106672562976	38.78849350099065	701
2005	130.7	18.16542715678929	12.216016474911687	46.138851261386016	701
2005	135.2	14.86948174852462	5.519458668906916	45.77658937759471	701
2005	151.0	11.32928449107914	5.337701996728489	49.29800994824278	701
2005	158.7	-0.32195704814251125	0.011612414713417962	47.364386587717604	701
2007	0.0	0.0	0.0	0.0	701
2007	1.4	32.937378543955504	-50.03176828189252	0.26747422985177366	701
2007	4.6	33.004588154153005	-50.682087120261954	0.8438174629544725	701
2007	21.5	40.59177997574027	-40.93945142954592	4.4086986259774825	701
2007	28.2	16.696317893675957	-55.751365532151766	11.786997774361806	701
2007	37.5	10.965295477849732	-56.265442291410366	25.223403743011325	701
2007	56.1	13.815714754838178	-44.091247063903616	23.877058188567858	701
2007	60.1	15.714979880835735	-42.21234588570621	24.184504361458146	701
2007	65.7	18.223060005114597	-39.4540395495078	24.811184762066816	701
2007	81.0	23.041654325543693	-18.31424303397274	27.39706002073924	701
2007	88.8	29.824386323945852	6.344580165124554	26.97656410505806	701
2007	94.3	31.51507556739466	6.177054314050783	29.78764113049818	701
2007	115.1	18.567563150152186	-5.619487619329144	44.68971847717995	701
2007	120.3	14.66414183927639	-8.734119070295582	49.37235322734317	701
2007	130.7	6.988493871076126	-10.520393698537811	58.66184872359864	701
2007	135.2	4.611920083916323	-15.410357882269407	60.38409174115789	701
2007	151.0	1.7788132716136404	-14.442752555126374	63.70677522398716	701
2007	158.7	-6.629110556395179	-20.05921355742824	63.320894422657275	701
2017	0.0	0.0	0.0	0.0	701
2017	1.4	33.747502223666665	-66.89223826046516	1.038956608023146	701
2017	4.6	33.68183945457119	-66.90856198438259	3.3830336949947104	701
2017	21.5	52.11646350593131	-57.40851875090927	9.720887496450409	701
2017	28.2	74.49610036091424	-12.03816424387711	8.27767811152052	701
2017	37.5	33.674534013418665	94.67643883551838	12.402992659816665	701
2017	56.1	15.100652606426857	91.63150543801478	22.327489004069612	701
2017	60.1	17.574397077916483	90.82753378573655	22.8912002300691	701
2017	65.7	20.980689157639173	89.4226204291435	23.747131229195134	701
2017	81.0	26.525835296188966	80.59019590069217	31.958081868163795	701
2017	88.8	25.52666011429779	85.42692500076818	42.22301503627269	701
2017	94.3	28.971326282068496	83.41229845091826	43.253209531597264	701
2017	115.1	33.448422434307375	54.24846365193064	43.839751765694785	701
2017	120.3	32.1768525985949	44.58664139196139	44.481647965602185	701
2017	130.7	25.66982728649205	30.84265075274492	49.31137364348806	701
2017	135.2	23.373143904240152	24.104988686506466	47.259150906005864	701
2017	151.0	20.005976645411522	21.607654766319005	50.46849529015713	701
2017	158.7	8.815743264151754	16.416559127173777	46.955427308281024	701
2018	0.0	0.0	0.0	0.0	701
2018	1.4	37.81169701373368	-57.13475065347133	0.37370165600287775	701
2018	4.6	37.93213140901442	-57.82214038843335	1.1942798670482457	701
2018	21.5	29.448696522613762	-64.39849928986618	13.137816328616605	701
2018	28.2	31.60192044867731	-60.57470658454517	13.701800798085188	701
2018	37.5	31.653197356095173	-56.538634976677926	17.40382181478125	701
2018	56.1	36.14095352778845	-37.68239241768749	17.38239504559629	701
2018	60.1	38.06315294207327	-35.140769368052254	18.160427036786434	701
2018	65.7	40.22284177885736	-31.576382528678728	19.426913903464563	701
2018	81.0	41.1679230946385	-4.3577721545629045	24.76451397459105	701
2018	88.8	43.752527599541764	25.805345714952256	28.100705824463912	701
2018	94.3	44.67334288741781	23.271065243462534	30.92702103763439	701
2018	115.1	29.70976333559362	0.8612889627076061	42.76776701011542	701
2018	120.3	24.899054175051152	-3.888350843024773	46.62748692876089	701
2018	130.7	15.517026868838542	-7.458177636965183	54.8996763734463	701
2018	135.2	12.67970375527887	-12.997844044401981	55.88465625164778	701
2018	151.0	9.336935206141671	-12.493601375950433	59.22396822523732	701
2018	158.7	0.11801728534386184	-18.217885454268632	57.61293375438313	701
2022	0.0	0.0	0.0	0.0	701
2022	1.4	79.06137030446806	33.13440727538918	0.3234627475831595	701
2022	4.6	79.5314428908275	41.75132173127786	1.0437046292016723	701
2022	21.5	79.28344557248472	27.07394154819871	6.049301894511256	701
2022	28.2	78.02138338993775	16.606317542066005	8.07322535449849	701
2022	37.5	74.76151882534207	0.9716430635916936	11.546234276862787	701
2022	56.1	41.052577449065595	-52.64264709426413	30.131534783602085	701
2022	60.1	39.37182834614083	-52.9679712806285	33.583355255168584	701
2022	65.7	40.6399435376674	-50.34762830119908	34.546548387783446	701
2022	81.0	37.140067946604965	-43.39856314012309	45.98859926841604	701
2022	88.8	39.77772379302776	-36.31179672653415	49.48677924750806	701
2022	94.3	42.705982336246905	-28.136534295491842	48.020350378112354	701
2022	115.1	31.43476753744995	-20.550885468505165	54.72458030882731	701
2022	120.3	26.790039062479593	-22.750624373924765	58.54375645349643	701
2022	130.7	17.793692616332347	-23.55152920912	65.66699552978088	701
2022	135.2	15.321071100436368	-28.048939353300867	67.13578616574908	701
2022	151.0	12.05577222144303	-26.965676077081596	69.51170802414258	701
2022	158.7	4.703434183011303	-32.606699520450185	67.25792853129568	701
2023	0.0	0.0	0.0	0.0	701
2023	1.4	79.06137030446806	33.13440727538918	0.3234627475831595	701
2023	4.6	79.5314428908275	41.75132173127786	1.0437046292016723	701
2023	21.5	79.28344557248472	27.07394154819871	6.049301894511256	701
2023	28.2	78.02138338993775	16.606317542066005	8.07322535449849	701
2023	37.5	74.76151882534207	0.9716430635916936	11.546234276862787	701
2023	56.1	40.75366726816875	-52.3730015209852	30.103952376659333	701
2023	60.1	39.10802612389749	-52.719371952191906	33.56065396946676	701
2023	65.7	40.38066208175044	-50.10690342345511	34.52199916264411	701
2023	81.0	36.94596737103486	-43.215480972776014	45.97995072661203	701
2023	88.8	39.59149852005439	-36.14441049975038	49.473390645825724	701
2023	94.3	42.50316940263565	-27.982959927977884	48.00007462566997	701
2023	115.1	31.253027876047273	-20.437966642162134	54.742499985360006	701
2023	120.3	26.626432892207443	-22.639667337701795	58.576762710575665	701
2023	130.7	17.658613920535007	-23.450872511617202	65.7286982511377	701
2023	135.2	15.196586197397496	-27.944407684742124	67.20422667451126	701
2023	151.0	11.939000532670384	-26.8668099877879	69.59036595519929	701
2023	158.7	4.595569281344904	-32.506758111682444	67.35600268517827	701
2024	0.0	0.0	0.0	0.0	701
2024	1.4	79.06137030446806	33.13440727538918	0.3234627475831595	701
2024	4.6	79.5314428908275	41.75132173127786	1.0437046292016723	701
2024	21.5	79.28344557248472	27.07394154819871	6.049301894511256	701
2024	28.2	78.02138338993775	16.606317542066005	8.07322535449849	701
2024	37.5	74.76151882534207	0.9716430635916936	11.546234276862787	701
2024	56.1	40.49421759063217	-52.24664633228364	30.06049087042665	701
2024	60.1	38.87569568235887	-52.59787766961018	33.52121898093803	701
2024	65.7	40.15490859351293	-49.99017501175511	34.479786640027314	701
2024	81.0	36.7751863724476	-43.119029673946784	45.94702432227306	701
2024	88.8	39.43242253366224	-36.05657317757283	49.433695374095784	701
2024	94.3	42.33767198672999	-27.906609498004556	47.95219863770431	701
2024	115.1	31.10066786040139	-20.37530857786704	54.721261404661064	701
2024	120.3	26.484752241190844	-22.574909152668436	58.56811079336311	701
2024	130.7	17.535137971994097	-23.38736142008622	65.7435377424084	701
2024	135.2	15.078978304849658	-27.877900033828215	67.22656397104386	701
2024	151.0	11.826827744954887	-26.80239543334643	69.62081008411951	701
2024	158.7	4.485643838414166	-32.44198607141003	67.40596476462812	701
2030	0.0	0.0	0.0	0.0	701
2030	1.4	27.62119983093713	-43.30604095753989	0.42170541693875135	701
2030	4.6	28.904346351953887	-43.25755722553377	1.4149610177093346	701
2030	21.5	49.01559400360228	-40.734473940675905	8.31207928300755	701
2030	28.2	49.64470852579481	-37.76061951805854	11.22326147349647	701
2030	37.5	51.384309587351815	-35.014284956841436	15.435647547394174	701
2030	56.1	56.807578417310324	-33.125344517955966	21.927079785039968	701
2030	60.1	58.3771440938084	-33.6860300553859	22.888347975653733	701
2030	65.7	60.09334429869649	-34.34023130928576	24.352065859980755	701
2030	81.0	59.76593508086563	-34.54726500182949	31.53109610016956	701
2030	88.8	58.7407970211425	-35.61066511847713	36.47204804667006	701
2030	94.3	58.79927140592943	-36.781567764503045	39.679708515782295	701
2030	115.1	54.40144190925244	-36.43643453935994	49.88913243273198	701
2030	120.3	50.460568628843546	-34.8630261692355	52.16804911469089	701
2030	130.7	47.294513553319426	-32.91301893859636	55.8480465244246	701
2030	135.2	47.23902073366749	-32.6876309381716	55.982681441889454	701
2030	151.0	48.337543393259615	-32.14071944629117	55.199195557413006	701
2030	158.7	48.33754339325959	-32.140719446291165	55.199195557413006	701
2030	172.6	48.33754339325955	-32.14071944629116	55.199195557413034	701
2030	182.1	48.337543393259615	-32.14071944629115	55.19919555741299	701
2030	189.7	48.33754339325961	-32.14071944629115	55.199195557413006	701
2030	203.8	48.33754339325961	-32.14071944629116	55.199195557413006	701
2030	209.7	48.337543393259615	-32.14071944629117	55.199195557413006	701
2030	217.5	48.337543393259615	-32.140719446291165	55.199195557413006	701
2030	225.9	48.33754339325959	-32.14071944629112	55.199195557413006	701
2030	241.3	48.337543393259615	-32.14071944629116	55.199195557413006	701
2030	252.4	48.337543393259615	-32.14071944629116	55.199195557413006	701
2030	257.0	48.33754339325961	-32.140719446291165	55.199195557413034	701
2030	268.7	48.33754339325959	-32.14071944629117	55.199195557413006	701
2030	281.4	48.337543393259615	-32.14071944629115	55.199195557413006	701
2030	288.4	48.337543393259615	-32.14071944629116	55.199195557413006	701
2030	297.8	48.337543393259615	-32.140719446291165	55.199195557413006	701
2030	311.0	48.33754339325959	-32.14071944629117	55.199195557413006	701
2030	320.2	48.337543393259615	-32.14071944629114	55.19919555741299	701
2031	0.0	0.0	0.0	0.0	701
2031	1.4	-1.6964732940624718	83.70940327861422	1.4155647834702654	701
2031	4.6	-2.598127700282774	84.00796114124859	4.663290988331327	701
2031	21.5	23.324838991685397	-43.456009879430816	9.135135446789594	701
2031	28.2	12.49904472248553	-61.24049098773774	25.099536986518327	701
2031	37.5	7.859650902199654	-60.316064271417595	44.4307506964905	701
2031	56.1	5.015141624088192	-62.09417619285269	66.66763341087635	701
2031	60.1	5.4472241605697285	-61.252363985383816	66.98832112366495	701
2031	65.7	6.003283460086473	-59.99115893777916	67.5452018501111	701
2031	81.0	5.747055559963474	-52.03417487245591	66.47956231731403	701
2031	88.8	7.7816828705842	-45.43233658382343	59.370399075691154	701
2031	94.3	8.572079219293837	-43.518458123639554	61.573162481129394	701
2031	115.1	0.9075297715360173	-40.02499672773017	78.6127659881393	701
2031	120.3	-1.6307116866326685	-40.06510345270862	84.20147082122988	701
2031	130.7	-7.417172707995055	-39.22984725952319	93.48038681241738	701
2031	135.2	-8.357450168803316	-42.05286622886268	97.67130757850508	701
2031	151.0	-11.039950557372295	-41.771106771711906	101.06608236909611	701
2031	158.7	-14.99179135706834	-47.70496172520815	103.46152116674251	701
2032	0.0	0.0	0.0	0.0	701
2032	1.4	25.081281216809526	-51.28714614386936	0.5003379436254466	701
2032	4.6	24.931495513783002	-51.576765601643324	1.609232857678098	701
2032	21.5	45.63294442938289	-44.08933212327608	7.7073083538654785	701
2032	28.2	47.779377731101945	-40.288096370493385	10.412011520076055	701
2032	37.5	50.74367129301519	-36.84722642133414	14.353386558037165	701
2032	56.1	52.881207475787356	-24.873975762985356	20.235159576275223	701
2032	60.1	53.23010376625279	-22.240477680191596	21.03854673684982	701
2032	65.7	53.375315069987444	-18.776081747971464	22.28880247505372	701
2032	81.0	48.93939575739076	6.491725452739029	28.505257785959	701
2032	88.8	47.611765887303925	34.15955595856328	33.221118460051876	701
2032	94.3	48.44398793033935	31.525703610286897	35.93976204662545	701
2032	115.1	36.02853452835448	6.2134727056038175	45.7482172255761	701
2032	120.3	31.45778189272348	0.61509434992556	48.90082197027915	701
2032	130.7	21.917370039685316	-4.212947378703796	56.10564324077698	701
2032	135.2	19.217883767690743	-9.908447441318623	56.3500246510262	701
2032	151.0	15.71314648906634	-9.444784074708302	59.32011214547649	701
2032	158.7	6.624483268509869	-14.929209403376579	56.430099999558124	701
2033	0.0	0.0	0.0	0.0	701
2033	1.4	28.419017233793866	-43.8547842712889	0.3788910848210935	701
2033	4.6	29.821172992865588	-43.80479901464175	1.2747447098079898	701
2033	21.5	51.347979832088065	-41.25345372474748	7.734315334321923	701
2033	28.2	51.967967689201245	-37.99600849456766	10.469900299907481	701
2033	37.5	53.75973906721885	-35.06939814884659	14.453677443704319	701
2033	56.1	54.48665205605059	-25.232834677939856	20.675860666745947	701
2033	60.1	54.62800693954624	-23.257721848987664	21.57814186971752	701
2033	65.7	54.533743209199756	-20.67417041734947	22.952021723309677	701
2033	81.0	54.72264985638114	-21.257707971614728	30.06149092409263	701
2033	88.8	54.788928451831154	-23.803017046752945	34.98053181019691	701
2033	94.3	55.45986703291375	-25.551659760580634	38.12344041273538	701
2033	115.1	52.13874736344833	-27.81974667504041	48.53713579986221	701
2033	120.3	48.249056226787225	-27.194918003175598	51.09691126950722	701
2033	130.7	45.2460968689138	-26.050834862511266	55.03066001207453	701
2033	135.2	45.18871967197958	-25.84936490086889	55.17675952565377	701
2033	151.0	46.20484159898026	-25.12140457742776	54.34689416127759	701
2033	158.7	46.2048415989802	-25.121404577427697	54.346894161277625	701
2033	172.6	46.20484159898023	-25.12140457742774	54.34689416127759	701
2033	182.1	46.20484159898023	-25.121404577427725	54.3468941612776	701
2033	189.7	46.20484159898023	-25.121404577427715	54.3468941612776	701
2033	203.8	46.20484159898023	-25.12140457742773	54.3468941612776	701
2033	209.7	46.20484159898024	-25.12140457742773	54.3468941612776	701
2033	217.5	46.20484159898023	-25.121404577427736	54.3468941612776	701
2033	225.9	46.20484159898023	-25.121404577427715	54.3468941612776	701
2033	241.3	46.20484159898023	-25.12140457742774	54.34689416127761	701
2033	252.4	46.20484159898023	-25.121404577427725	54.346894161277596	701
2033	257.0	46.20484159898022	-25.121404577427743	54.34689416127762	701
2033	268.7	46.20484159898023	-25.121404577427747	54.34689416127761	701
2033	281.4	46.20484159898024	-25.121404577427725	54.3468941612776	701
2033	288.4	46.20484159898023	-25.12140457742772	54.3468941612776	701
2033	297.8	46.20484159898022	-25.121404577427743	54.346894161277596	701
2033	311.0	46.20484159898022	-25.121404577427743	54.3468941612776	701
2033	320.2	46.20484159898024	-25.12140457742773	54.3468941612776	701
2034	0.0	0.0	0.0	0.0	701
2034	1.4	28.419017233793866	-43.8547842712889	0.3788910848210935	701
2034	4.6	29.821172992865588	-43.80479901464175	1.2747447098079898	701
2034	21.5	51.347979832088065	-41.25345372474748	7.734315334321923	701
2034	28.2	51.967967689201245	-37.99600849456766	10.469900299907481	701
2034	37.5	53.75973906721885	-35.06939814884659	14.453677443704319	701
2034	56.1	54.90641330953119	-23.23366333725963	20.40673816758766	701
2034	60.1	55.14463126349068	-20.57279013577103	21.22615338450973	701
2034	65.7	55.14338805485548	-17.111783414878015	22.494566614615575	701
2034	81.0	50.07829093143017	8.008205720385105	28.8224626182042	701
2034	88.8	48.26597740719724	35.48127220587326	33.7252165893836	701
2034	94.3	49.09487428827728	32.75678738464696	36.42839132009838	701
2034	115.1	36.91400185383224	6.805395404857933	45.954890481014935	701
2034	120.3	32.34531314508972	1.0681440695422215	49.01708347899164	701
2034	130.7	22.739106239601742	-3.9349253400485793	56.08440265116878	701
2034	135.2	20.040312690446054	-9.673164110688877	56.24903174279099	701
2034	151.0	16.496862964585777	-9.23927997256379	59.18746728620482	701
2034	158.7	7.404681170436499	-14.71663354208622	56.15685465603569	701
2035	0.0	0.0	0.0	0.0	701
2035	1.4	35.18896632697677	10.811293485909038	0.15993883153090013	701
2035	4.6	35.08664374987902	14.02087311342103	0.4978417596216565	701
2035	21.5	33.683788968961096	55.18607778963721	3.5342031452051024	701
2035	28.2	15.833783790746942	73.53237554606802	7.109646438064395	701
2035	37.5	6.809979527312154	78.06464655192816	13.960608890259877	701
2035	56.1	-2.8473462737371658	89.88766409514908	37.94643323785148	701
2035	60.1	-3.7188970687431038	91.30243729035591	43.55281599868361	701
2035	65.7	-4.0801974511423165	92.7238393815716	49.485042529866014	701
2035	81.0	12.74493728478013	90.3378900290328	32.806343377722825	701
2035	88.8	23.356740842361987	86.19019567115629	33.02623663113649	701
2035	94.3	30.07701917968679	83.13479004994514	34.25397324195545	701
2035	115.1	45.49743644637151	75.42754427179078	41.904762334562214	701
2035	120.3	48.74500472078023	73.22190636181087	43.78707523744031	701
2035	130.7	52.337639303085055	70.70405354319507	48.524430254919835	701
2035	135.2	53.13227998739455	69.82241814257445	49.398871796151994	701
2035	151.0	56.60142622686594	69.61871787847845	53.539815215513975	701
2035	158.7	58.374102929418335	68.64017432325089	56.30703223330854	701
2035	172.6	57.32205854672203	67.6900624532863	58.499885623517294	701
2035	182.1	57.64864789212891	65.84071730082215	59.81397368847909	701
2035	189.7	57.49742280650096	64.72341916878179	60.44197712137119	701
2035	203.8	57.05639931796681	65.00044627348841	60.69528328770719	701
2035	209.7	57.056399317966836	65.00044627348841	60.69528328770718	701
2035	217.5	57.05639931796682	65.00044627348841	60.69528328770718	701
2035	225.9	57.056399317966836	65.00044627348841	60.695283287707205	701
2035	241.3	57.056399317966836	65.00044627348841	60.69528328770718	701
2035	252.4	57.056399317966836	65.00044627348841	60.69528328770719	701
2035	257.0	57.056399317966836	65.00044627348841	60.69528328770719	701
2035	268.7	57.05639931796682	65.00044627348841	60.69528328770719	701
2035	281.4	57.056399317966836	65.00044627348842	60.69528328770719	701
2035	288.4	57.056399317966836	65.00044627348841	60.695283287707205	701
2035	297.8	57.05639931796682	65.00044627348841	60.695283287707205	701
2035	311.0	57.05639931796681	65.00044627348842	60.69528328770719	701
2035	320.2	55.91766084978227	66.0221950960758	60.91708560844161	701
2037	0.0	0.0	0.0	0.0	701
2037	1.4	31.87504715900553	9.828341806044874	0.1614565443936003	701
2037	4.6	31.61503262950657	12.842671243382927	0.5025552614322708	701
2037	21.5	31.782740613088315	53.44250066345472	3.515571869104949	701
2037	28.2	14.646480348153116	72.46967055275975	7.09023816945986	701
2037	37.5	5.964010345617899	77.40956625668049	13.948631023058113	701
2037	56.1	-3.3873185772929393	89.63537570471841	37.9175006328321	701
2037	60.1	-4.23734843794281	91.09254118082674	43.51912205955204	701
2037	65.7	-4.587026765139954	92.55069078342618	49.44285831823066	701
2037	81.0	12.07583147563844	89.94999258878329	32.6855626805357	701
2037	88.8	22.720832391882247	85.76662812683281	32.8728127843314	701
2037	94.3	29.47747682172378	82.69994468018677	34.0829868640161	701
2037	115.1	45.0179010513976	75.01753488479822	41.69731294061043	701
2037	120.3	48.285272689126565	72.8156938039369	43.573968049104685	701
2037	130.7	51.91536376957885	70.33598397038797	48.30479457948075	701
2037	135.2	52.71500805738628	69.46128909581232	49.17879011204726	701
2037	151.0	56.220261306684385	69.26780298542351	53.306101974401926	701
2037	158.7	58.00917793857762	68.30448831560435	56.06912108842733	701
2037	172.6	56.95943365948516	67.3973889417406	58.2688472193384	701
2037	182.1	57.28667697487371	65.56937589543769	59.58689882580866	701
2037	189.7	57.134111079188564	64.4671396709779	60.218725134839985	701
2037	203.8	56.69355238034382	64.74939880770124	60.47311818173742	701
2037	209.7	56.69355238034382	64.74939880770121	60.47311818173743	701
2037	217.5	56.69355238034383	64.74939880770121	60.47311818173742	701
2037	225.9	56.69355238034382	64.74939880770123	60.47311818173742	701
2037	241.3	56.6935523803438	64.74939880770121	60.47311818173742	701
2037	252.4	56.6935523803438	64.74939880770124	60.47311818173742	701
2037	257.0	56.6935523803438	64.74939880770121	60.47311818173743	701
2037	268.7	56.69355238034382	64.74939880770123	60.47311818173742	701
2037	281.4	56.6935523803438	64.74939880770123	60.47311818173742	701
2037	288.4	56.69355238034382	64.74939880770124	60.47311818173742	701
2037	297.8	56.69355238034382	64.74939880770121	60.473118181737405	701
2037	311.0	56.6935523803438	64.74939880770123	60.47311818173742	701
2037	320.2	55.55513871640682	65.7782261063112	60.696786078445584	701
2039	0.0	0.0	0.0	0.0	701
2039	1.4	31.87504715900553	9.828341806044874	0.1614565443936003	701
2039	4.6	31.61503262950657	12.842671243382927	0.5025552614322708	701
2039	21.5	31.782740613088315	53.44250066345472	3.515571869104949	701
2039	28.2	14.646480348153116	72.46967055275975	7.09023816945986	701
2039	37.5	5.964010345617899	77.40956625668049	13.948631023058113	701
2039	56.1	-3.3873185772929393	89.63537570471841	37.9175006328321	701
2039	60.1	-4.23734843794281	91.09254118082674	43.51912205955204	701
2039	65.7	-4.587026765139954	92.55069078342618	49.44285831823066	701
2039	81.0	12.07583147563844	89.94999258878329	32.6855626805357	701
2039	88.8	22.720832391882247	85.76662812683281	32.8728127843314	701
2039	94.3	29.47747682172378	82.69994468018677	34.0829868640161	701
2039	115.1	32.20235935472949	52.011032676386165	37.47075177019227	701
2039	120.3	29.95716533620354	41.49616858045585	38.436131722128266	701
2039	130.7	21.808642269172147	27.926271583875653	44.03969931557972	701
2039	135.2	18.686752636730475	20.827194637201035	42.45933157229038	701
2039	151.0	15.08872756968944	19.254729316847662	45.91771660678056	701
2039	158.7	2.393282371099092	14.223811863531203	43.40231354814083	701
2043	0.0	0.0	0.0	0.0	701
2043	1.4	28.419017233793866	-43.8547842712889	0.3788910848210935	701
2043	4.6	29.821172992865588	-43.80479901464175	1.2747447098079898	701
2043	21.5	51.347979832088065	-41.25345372474748	7.734315334321923	701
2043	28.2	51.967967689201245	-37.99600849456766	10.469900299907481	701
2043	37.5	32.37032650632317	-49.42244186955784	19.588838400497345	701
2043	56.1	36.026040249321	-30.97509624103545	19.874708544162022	701
2043	60.1	37.625875337841606	-28.64716076657825	20.61425780460295	701
2043	65.7	39.45395664070784	-25.421426375125183	21.823557031129276	701
2043	81.0	39.50826628908134	-1.4904698772051432	27.29482958535355	701
2043	88.8	41.348362934711744	25.65693211624145	30.584092950149557	701
2043	94.3	42.40932547509549	23.791175233822877	33.35314994929355	701
2043	115.1	29.446478841202012	3.0308729781362413	45.05016114356043	701
2043	120.3	25.0786470104006	-1.7070711489486998	48.78917403313668	701
2043	130.7	16.22810605566716	-5.531917066481103	56.876986567634425	701
2043	135.2	13.612051121806847	-10.934659200078661	57.624384516469455	701
2043	151.0	10.356366784664287	-10.331323141290895	60.76734089753648	701
2043	158.7	1.4061882017612517	-15.856218884708822	58.82035921013918	701
2045	0.0	0.0	0.0	0.0	701
2045	1.4	36.25461542682746	-58.39643307050888	0.4010852540967907	701
2045	4.6	36.3122289521115	-59.041849266845894	1.2844048988670258	701
2045	21.5	1.1260562606838538	109.86477950103331	8.092622113288375	701
2045	28.2	-7.743462887994527	110.81689264430072	19.085003417365886	701
2045	37.5	-9.490002310659028	111.02732102104937	32.606412119088404	701
2045	56.1	-7.244127360202304	106.6925884346724	43.46999546456259	701
2045	60.1	-5.68640837508204	106.5192821491588	43.50544546446923	701
[truncated: 27,338 more rows]
