# Supplementary material for: Paleolatitude.org 3.0: A calculator for paleoclimate and paleobiology studies based on a new global paleogeography model
Source: PLoS One. 2026 Apr 29;21(4):e0346817. doi: 10.1371/journal.pone.0346817 (PMC13127928; doi:10.1371/journal.pone.0346817)
Supplement: S1 Data — Supplementary Files: A set of supplementary files is available at DOI: https://doi.org/10.6084/m9.figshare.31021144, containing the following elements: S1 File. GPlates files (www.gplates.org [15]) of the Utrecht Paleogeography Model presented in the paleogeographic maps of Figs 1 and 3, and the rigid polygon version that is used as basis for the Paleolatitude.org tool. These consist of a rotation file, and a series of shape files (in gpml format) that underpin the paleogeographic model, a gpml file of the rigid polygons that are used to rotate coordinates in the Paleolatitude.org tool, as well as a project file (gproj) of the entire paleogeographic reconstruction. S2 File. Details of gAPWP25. In addition to a Readme.txt file with general descriptions and the gAPWP25.rot file with the updated paleomagnetic reference frame in GPlates rotation format, the files contain: S1 Table. Changelog of the update of gAPWP23 to gAPWP25. S2 Table. Paleomagnetic database used to compute the global apparent polar wander path for the last 320 Ma. We have listed age constraints, statistical parameters, Euler rotation parameters and other metadata per paleomagnetic pole used in the parametric re-sampling scheme. For more details, see main text. The grey-colored entries are excluded from the computation of the APWP. See columns ‘age constraints’, ‘comments’ and ‘reliability’ for specific details for a given dataset. Abbreviations: min_age and max_age = lower and upper boundaries of age uncertainty range; slat/slon = latitude and longitude of (mean) sampling location; N = number of paleomagnetic sites used to compute the paleopole; mDec/mInc = mean declination of inclination; α95/A95 = radius of the 95% confidence circle about the mean of the distribution of directions/VGPs; k/K = Fisher [109] precision parameter of the distribution of directions/VGPs; plat/plon = paleopole latitude and longitude (south pole); K_est/A95_est = values estimated using formula of Cox [214] (eq. 24); plateID [file pone.0346817.s001.zip › Supplementary information_vanHinsbergen_PLoSOne_2026/Supplementary Files 2_Vaes_et_al_2023_gAPWP25/Table S3_Global_plate_circuit_Vaes_et_al_2023_gAPWP25.xlsx]

## Sheet: Sheet1
Moving plate	Fixed plate	Moving plate ID	Age (GTS2020)	Latitude	Longitude	Angle	Fixed Plate ID	Abbreviation	Chron according to time scale used in paper	Reference	Chron in paper	Age in paper	Comments
North America	Northwest Africa	101	0	0	0	0	714	!NAM-NWA
North America	Northwest Africa	101	0.773	78.98	30.83	0.18	714	!NAM-NWA	C1n o	DeMets et al. (2015)	1n	0.781
North America	Northwest Africa	101	1.775	79.08	33.75	0.41	714	!NAM-NWA	C2n y	DeMets et al. (2015)	2n	1.778
North America	Northwest Africa	101	2.595	79.18	36.04	0.58	714	!NAM-NWA	C2An.1n y	DeMets et al. (2015)	2An.1	2.581
North America	Northwest Africa	101	3.596	79.34	39.09	0.82	714	!NAM-NWA	C2An.3n o	DeMets et al. (2015)	2An.3	3.596
North America	Northwest Africa	101	4.187	79.44	40.65	0.95	714	!NAM-NWA	C3n.1n y	DeMets et al. (2015)	3n.1	4.187
North America	Northwest Africa	101	5.235	79.64	43.15	1.19	714	!NAM-NWA	C3n.4n o	DeMets et al. (2015)	3n.4	5.235
North America	Northwest Africa	101	6.023	79.8	44.95	1.37	714	!NAM-NWA	C3An.1n y	DeMets et al. (2015)	3An.1	6.033
North America	Northwest Africa	101	6.727	79.94	46.53	1.53	714	!NAM-NWA	C3An.2n o	DeMets et al. (2015)	3An.2	6.733
North America	Northwest Africa	101	7.537	80.08	48.36	1.74	714	!NAM-NWA	C4n.1n y	DeMets et al. (2015)	4n.1	7.528
North America	Northwest Africa	101	8.125	80.17	49.71	1.89	714	!NAM-NWA	C4n.2n o	DeMets et al. (2015)	4n.2	8.108
North America	Northwest Africa	101	9.105	80.29	51.91	2.16	714	!NAM-NWA	C4An o	DeMets et al. (2015)	4A	9.105
North America	Northwest Africa	101	9.786	80.35	53.43	2.34	714	!NAM-NWA	C5n.1n y	DeMets et al. (2015)	5n.1	9.786
North America	Northwest Africa	101	11.056	80.45	55.1	2.68	714	!NAM-NWA	C5n.2n o	DeMets et al. (2015)	5n.2	11.056
North America	Northwest Africa	101	12.474	80.44	55.21	3.07	714	!NAM-NWA	C5An.2n o	DeMets et al. (2015)	5An.2	12.474
North America	Northwest Africa	101	13.739	80.33	53	3.45	714	!NAM-NWA	C5ACn y	DeMets et al. (2015)	5AC	13.739
North America	Northwest Africa	101	14.613	80.21	50.15	3.74	714	!NAM-NWA	C5ADn o	DeMets et al. (2015)	5AD	14.609
North America	Northwest Africa	101	15.974	80	44.01	4.21	714	!NAM-NWA	C5Cn.1n y	DeMets et al. (2015)	5Cn.1	15.974
North America	Northwest Africa	101	17.235	79.78	38.35	4.64	714	!NAM-NWA	C5Dn y	DeMets et al. (2015)	5D	17.235
North America	Northwest Africa	101	18.007	79.64	34.69	4.93	714	!NAM-NWA	C5En y	DeMets et al. (2015)	5E	18.056
North America	Northwest Africa	101	18.636	79.51	31.58	5.17	714	!NAM-NWA	C6n y	DeMets et al. (2015)	6ny	18.748
North America	Northwest Africa	101	19.535	79.24	26.05	5.51	714	!NAM-NWA	C6n o	DeMets et al. (2015)	6no	19.722
North America	Northwest Africa	101	25.1	79.34	28.56	7.04	714	!NAM-NWA	C8n.1n y	Müller et al. (1999)	C8n.1ny	25.823
North America	Northwest Africa	101	33.21	75.99	5.98	9.767	714	!NAM-NWA	C13n y	Müller et al. (1999)	C13ny	33.058
North America	Northwest Africa	101	38.4	74.54	0.19	11.918	714	!NAM-NWA	C18n.1n y	Müller et al. (1999)	C18n.1ny	38.426
North America	Northwest Africa	101	42.2	74.38	-2.8	13.56	714	!NAM-NWA	C20n y	Müller et al. (2008); refers to Müller et al. (1999)	C20ny	42.536
North America	Northwest Africa	101	46.24	74.23	-5.01	15.106	714	!NAM-NWA	C21n y	Müller et al. (1999)	C21ny	46.264
North America	Northwest Africa	101	48.88	75.29	-4.26	15.95	714	!NAM-NWA	C22n y	Müller et al. (2008); refers to Müller et al. (1999)	C22ny	49.037
North America	Northwest Africa	101	52.54	77.34	-1.61	16.963	714	!NAM-NWA	C24n.1n y	Müller et al. (1999)	C24n.1ny	52.364
North America	Northwest Africa	101	57.1	80.64	6.57	17.89	714	!NAM-NWA	C25n y	Müller et al. (1999)	C25ny	55.904
North America	Northwest Africa	101	66.38	82.74	2.93	20.84	714	!NAM-NWA	C30n y	Müller et al. (1999)	C30ny	65.578
North America	Northwest Africa	101	71.45	81.35	-8.32	22.753	714	!NAM-NWA	C32n.1n y	Müller et al. (1999)	C32n.1ny	71.071
North America	Northwest Africa	101	74.2	81.11	-10.64	23.74	714	!NAM-NWA	C33n y	Müller et al. (2008); refers to Müller et al. (1999)	C33ny	73.619
North America	Northwest Africa	101	79.9	78.64	-18.16	26.981	714	!NAM-NWA	C33n o	Müller et al. (1999)	C33no	79.075
North America	Northwest Africa	101	83.65	76.81	-20.59	29.506	714	!NAM-NWA	C34n y	Müller et al. (1999)	C34ny	83
North America	Northwest Africa	101	92	71.1972	-25.408	36.4132	714	!NAM-NWA	Q1	Gürer et al. (2022)	Q1	92
North America	Northwest Africa	101	108	68.0788	-17.9612	46.438	714	!NAM-NWA	Q2	Gürer et al. (2022)	Q2	108
North America	Northwest Africa	101	121.4	66.12	-20.05	54.41	714	!NAM-NWA	M0r o	Gürer et al. (2022)	M0r o	125.93
North America	Northwest Africa	101	130.3	66.77	-18.52	57.58	714	!NAM-NWA	M10n y	Gürer et al. (2022)	M10n y	133.58
North America	Northwest Africa	101	139.65	66.23	-18.33	59.7	714	!NAM-NWA	M16r y	Gürer et al. (2022)	M16r y	141.64
North America	Northwest Africa	101	146.58	66.1	-17.85	62.12	714	!NAM-NWA	M21r y	Gürer et al. (2022)	M21r y	149.35
North America	Northwest Africa	101	153.23	67.1	-15.9	64.7	714	!NAM-NWA	M25r y	Gürer et al. (2022)	M25r y	155.85
North America	Northwest Africa	101	170	65.87	-15.08	71.929	714	!NAM-NWA	BSMA	van Hinsbergen et al. (2020)	BSMA	170
North America	Northwest Africa	101	174.7	65.4	-15.39	74.433	714	!NAM-NWA	An E	van Hinsbergen et al. (2020)	An E	174.7
North America	Northwest Africa	101	195	64.31	-15.19	77.09	714	!NAM-NWA		Sahabi et al. (2004)		195
North America	Northwest Africa	101	203	64.28	-14.74	78.05	714	!NAM-NWA		Labails et al. (2010)		203
North America	Northwest Africa	101	330	64.28	-14.74	78.05	714	!NAM-NWA
Greenland	North America	102	0	0	0	0	101	!GRN-NAM
Greenland	North America	102	33.214	0	0	0	101	!GRN-NAM	C13n y	Gaina and Jakob (2019)	C13n y	33.16
Greenland	North America	102	40.073	62.5	-28	-1.25	101	!GRN-NAM	C18n.2n o	Gaina and Jakob (2019)	C18n.2n o	40.14
Greenland	North America	102	43.45	63.7093	-80.079	-1.81085	101	!GRN-NAM	C20n o	Gaina and Jakob (2019)	C20n o	43.43
Greenland	North America	102	47.76	62.5991	-99.7174	-2.81134	101	!GRN-NAM	C21n o	Gaina and Jakob (2019)	C21n o	47.35
Greenland	North America	102	49.666	61.9812	-97.6452	-3.32774	101	!GRN-NAM	C22n o	Gaina and Jakob (2019)	C22n o	49.34
Greenland	North America	102	53.9	41.4695	-119.032	-3.61497	101	!GRN-NAM	C24n.3n o	Gaina and Jakob (2019)	C24n.3n o	53.98
Greenland	North America	102	57.101	22.0088	-142.498	-3.01759	101	!GRN-NAM	C25n y	Gaina and Jakob (2019)	C25n y	57.1
Greenland	North America	102	62.278	39.1804	-138.412	-4.34993	101	!GRN-NAM	C27n y	Gaina and Jakob (2019)	C27n y	62.2
Greenland	North America	102	69.27	52.86	-136.4	-6.28	101	!GRN-NAM	C31n o	Torsvik et al. (2008a)	C31n o	68.74	Based on unpublished work of Carmen Gaina
Greenland	North America	102	83.65	65.3	-122.45	-11	101	!GRN-NAM	C34n y	Roest and Srivastava (1989)	C34ny	83.5
Greenland	North America	102	92	66.6	-119.48	-12.2	101	!GRN-NAM		Roest and Srivastava (1989)	CLB	92
Greenland	North America	102	105	67.08	-118.96	-12.99	101	!GRN-NAM		Roest and Srivastava (1989)		105
Greenland	North America	102	121.4	67.5	-118.48	-13.78	101	!GRN-NAM	M0r o	Roest and Srivastava (1989)	M0	126.11
Greenland	North America	102	125	67.5	-118.48	-14	101	!GRN-NAM		Torsvik et al. (2012)		125	Pre-breakup fit
Greenland	North America	102	330	67.5	-118.48	-14	101	!GRN-NAM
South America	South Africa	201	0	0	0	0	701	!SAM-AFR
South America	South Africa	201	0.773	60.35	321.26	0.221	701	!SAM-AFR	C1n o	DeMets and Merkouriev (2019)	1n	0.781
South America	South Africa	201	1.775	60.6	320.99	0.507	701	!SAM-AFR	C2n y	DeMets and Merkouriev (2019)	2n	1.778
South America	South Africa	201	2.595	60.77	320.8	0.741	701	!SAM-AFR	C2An.1n y	DeMets and Merkouriev (2019)	2An.1	2.581
South America	South Africa	201	3.596	60.94	320.6	1.046	701	!SAM-AFR	C2An.3n o	DeMets and Merkouriev (2019)	2An.3	3.596
South America	South Africa	201	4.187	61.01	320.52	1.227	701	!SAM-AFR	C3n.1n y	DeMets and Merkouriev (2019)	3n.1	4.187
South America	South Africa	201	5.235	61.09	320.41	1.55	701	!SAM-AFR	C3n.4n o	DeMets and Merkouriev (2019)	3n.4	5.235
South America	South Africa	201	6.023	61.14	320.35	1.798	701	!SAM-AFR	C3An.1n y	DeMets and Merkouriev (2019)	3An.1	6.033
South America	South Africa	201	6.727	61.17	320.31	2.03	701	!SAM-AFR	C3An.2n o	DeMets and Merkouriev (2019)	3An.2	6.733
South America	South Africa	201	7.537	61.19	320.28	2.312	701	!SAM-AFR	C4.1n y	DeMets and Merkouriev (2019)	4n.1	7.528
South America	South Africa	201	8.125	61.2	320.26	2.521	701	!SAM-AFR	C4n.2n o	DeMets and Merkouriev (2019)	4n.2	8.108
South America	South Africa	201	9.105	61.21	320.26	2.881	701	!SAM-AFR	C4An o	DeMets and Merkouriev (2019)	4A	9.105
South America	South Africa	201	9.786	61.21	320.27	3.131	701	!SAM-AFR	C5n.1n y	DeMets and Merkouriev (2019)	5n.1	9.786
South America	South Africa	201	11.056	61.16	320.35	3.621	701	!SAM-AFR	C5n.2n o	DeMets and Merkouriev (2019)	5n.2	11.056
South America	South Africa	201	12.474	61.05	320.52	4.221	701	!SAM-AFR	C5An.2n o	DeMets and Merkouriev (2019)	5An.2	11.474
South America	South Africa	201	13.739	60.89	320.74	4.773	701	!SAM-AFR	C5ACn o	DeMets and Merkouriev (2019)	5AC	13.739
South America	South Africa	201	14.613	60.76	320.92	5.154	701	!SAM-AFR	C5ADn o	DeMets and Merkouriev (2019)	5AD	14.609
South America	South Africa	201	15.974	60.57	321.19	5.752	701	!SAM-AFR	C5Cn.1n y	DeMets and Merkouriev (2019)	5Cn.1	15.974
South America	South Africa	201	17.235	60.39	321.44	6.313	701	!SAM-AFR	C5Dn y	DeMets and Merkouriev (2019)	5D	17.235
South America	South Africa	201	18.007	60.28	321.6	6.692	701	!SAM-AFR	C5En y	DeMets and Merkouriev (2019)	5E	18.056
South America	South Africa	201	18.636	60.17	321.74	7.019	701	!SAM-AFR	C6n y	DeMets and Merkouriev (2019)	6ny	18.748
South America	South Africa	201	19.535	60.02	321.96	7.485	701	!SAM-AFR	C6n o	DeMets and Merkouriev (2019)	6no	19.722
South America	South Africa	201	20.765	59.82	322.2	7.96	701	!SAM-AFR	C6An.2n o	DeMets and Merkouriev (2019)	6An.2	20.709
South America	South Africa	201	21.806	59.54	322.52	8.463	701	!SAM-AFR	C6Bn.1n y	DeMets and Merkouriev (2019)	6Bn.1	21.767
South America	South Africa	201	24.025	58.79	323.29	9.432	701	!SAM-AFR	C7n.1n y	DeMets and Merkouriev (2019)	7n.1	23.962
South America	South Africa	201	24.459	58.6	323.48	9.649	701	!SAM-AFR	C7n.2n o	DeMets and Merkouriev (2019)	7n.2	24.474
South America	South Africa	201	25.099	58.38	323.71	9.913	701	!SAM-AFR	C8n.1n y	DeMets and Merkouriev (2019)	8n.1	25.099
South America	South Africa	201	25.987	58.07	324.02	10.287	701	!SAM-AFR	C8n.2n o	DeMets and Merkouriev (2019)	8n.2	25.987
South America	South Africa	201	26.42	57.93	324.17	10.469	701	!SAM-AFR	C9n y	DeMets and Merkouriev (2019)	9ny	26.42
South America	South Africa	201	27.439	57.64	324.49	10.897	701	!SAM-AFR	C9n o	DeMets and Merkouriev (2019)	9no	27.439
South America	South Africa	201	27.869	57.55	324.61	11.073	701	!SAM-AFR	C10n.1n y	DeMets and Merkouriev (2019)	10n.1	27.859
South America	South Africa	201	28.278	57.47	324.71	11.249	701	!SAM-AFR	C10n.2n o	DeMets and Merkouriev (2019)	10n.2	28.278
South America	South Africa	201	29.183	57.35	324.9	11.629	701	!SAM-AFR	C11n.1n y	DeMets and Merkouriev (2019)	11n.1	29.183
South America	South Africa	201	29.97	57.28	325.03	11.959	701	!SAM-AFR	C11n.2n o	DeMets and Merkouriev (2019)	11n.2	29.97
South America	South Africa	201	30.591	57.23	325.14	12.22	701	!SAM-AFR	C12n y	DeMets and Merkouriev (2019)	12ny	30.591
South America	South Africa	201	30.977	57.2	325.21	12.407	701	!SAM-AFR	C12n o	DeMets and Merkouriev (2019)	12no	31.034
South America	South Africa	201	33.214	57.06	325.53	13.317	701	!SAM-AFR	C13n y	DeMets and Merkouriev (2019)	13ny	33.157
South America	South Africa	201	33.726	57.02	325.62	13.551	701	!SAM-AFR	C13n o	DeMets and Merkouriev (2019)	13no	33.705
South America	South Africa	201	38.398	57.1	-33	15.912	701	!SAM-AFR	C18n.1n y	Müller et al. (1999)	An18	38.4
South America	South Africa	201	46.235	56.95	-31.15	19.107	701	!SAM-AFR	C21n y	Müller et al. (1999)	An21	46.3
South America	South Africa	201	52.54	58.89	-31.18	21.38	701	!SAM-AFR	C24n.1n y	Müller et al. (1999)	An24	52.4
South America	South Africa	201	57.101	61.35	-32.21	22.273	701	!SAM-AFR	C25n y	Müller et al. (1999)	An25	55.9
South America	South Africa	201	66.38	63.88	-33.61	24.755	701	!SAM-AFR	C30n y	Müller et al. (1999)	An30	65.6
South America	South Africa	201	71.851	63.41	-33.38	26.573	701	!SAM-AFR	C32n.2n y	Müller et al. (1999)	An32	71.6
South America	South Africa	201	79.9	62.92	-34.36	30.992	701	!SAM-AFR	C33n o	Müller et al. (1999)	An33o	79.1
South America	South Africa	201	83.65	61.88	-34.26	33.512	701	!SAM-AFR	C34n y	Müller et al. (1999)	An34	83
South America	South Africa	201	92	60.84	-36.5	38.58	701	!SAM-AFR	Q1	Granot and Dyment (2015)	Q1	92	Based on anomalies related to geomagnetic field variations during CNS
South America	South Africa	201	108	62.17	-40.17	47.35	701	!SAM-AFR	Q2	Granot and Dyment (2015)	Q2	108	Based on anomalies related to geomagnetic field variations during CNS
South America	South Africa	201	121.4	51.4	-35	52.6	701	!SAM-AFR	M1n y	Gaina et al. (2013)	M1n y	121
South America	South Africa	201	126.514	50.6	-33.8	54.2	701	!SAM-AFR	M5n y	Gaina et al. (2013)	M4n y	125.67	GTS2020 refers to this anomaly as chron M5 (instead of 'M4'), see Table 5.4
South America	South Africa	201	128.951	50.1	-33.6	54.98	701	!SAM-AFR	M8n y	Gaina et al. (2013)	M8n y	127.79
South America	South Africa	201	130.297	49	-33.3	55.66	701	!SAM-AFR	M10n y	Gaina et al. (2013)	M10n y	128.93
South America	South Africa	201	133.565	50	-32.5	55.08	701	!SAM-AFR	M11r.1n y	Torsvik et al. (2009); breakup fit, original Euler pole from Nürnberg and Müller (1991)	M11	131.7	Shown by Owen-Smith et al. (2019) to provide best pre-breakup fit, where age of breakup is ~134 Ma
South America	South Africa	201	330	50	-32.5	55.08	701	!SAM-AFR
Parana	South America	202	0	0	0	0	201	!PAR-SAM
Parana	South America	202	126.514	0	0	0	201	!PAR-SAM	M5n y	Torsvik et al. (2009)	M4	125.7	GTS2020 refers to this anomaly as chron M5 (instead of 'M4'), see Table 5.4
Parana	South Africa	202	126.514	50.6	-33.8	54.2	701	!PAR-AFR	M5n y	cross-over of Torsvik et al. (2009) changed to match with EP of Gaina et al. (2013)	M4	125.7
Parana	South Africa	202	133.565	47.5	-33.3	56	701	!PAR-AFR	M11r.1n y	Torsvik et al. (2009)	M11	131.7	Motion relative to South America (Amazonia) accommodated by Parana-Etendeka Fracture Zone
Parana	South Africa	202	150	47.5	-33.3	56.2	701	!PAR-AFR		Torsvik et al. (2009); breakup fit		150	Motion relative to South America (Amazonia) accommodated by Parana-Etendeka Fracture Zone
Parana	South Africa	202	330	47.5	-33.3	56.2	701	!PAR-AFR
Colorado	South America	290	0	0	0	0	201	!COL-SAM
Colorado	South America	290	126.514	0	0	0	201	!COL-SAM	M5n y	Torsvik et al. (2009)	M4	125.7	GTS2020 refers to this anomaly as chron M5 (instead of 'M4'), see Table 5.4
Colorado	South Africa	290	126.514	50.6	-33.8	54.2	701	!COL-AFR	M5n y	cross-over of Torsvik et al. (2009) changed to match with EP of Gaina et al. (2013)	M4	125.7
Colorado	South Africa	290	133.565	47.5	-33.3	57	701	!COL-AFR	M11r.1n y	Torsvik et al. (2009)	M11	131.7	Motion relative to South America (Amazonia) accommodated by Parana-Etendeka Fracture Zone
Colorado	South Africa	290	150	47.5	-33.3	57.3	701	!COL-AFR		Torsvik et al. (2009); breakup fit		150	Motion relative to South America (Amazonia) accommodated by Parana-Etendeka Fracture Zone
Colorado	South Africa	290	330	47.5	-33.3	57.3	701	!COL-AFR
Patagonia	South America	291	0	0	0	0	201	!PAT-SAM
Patagonia	South America	291	126.514	0	0	0	201	!PAT-SAM	M5n y	Torsvik et al. (2009)	M4	125.7	GTS2020 refers to this anomaly as chron M5 (instead of 'M4'), see Table 5.4
Patagonia	South Africa	291	126.514	50.6	-33.8	54.2	701	!PAT-SAM	M5n y	cross-over of Torsvik et al. (2009) changed to match with EP of Gaina et al. (2013)	M4	125.7
Patagonia	South Africa	291	133.565	47.5	-33.3	57	701	!PAT-SAM	M11r.1n y	Torsvik et al. (2009)	M11	131.7
Patagonia	South Africa	291	150	47.5	-33.3	58	701	!PAT-SAM		Torsvik et al. (2008b)		150
Patagonia	South Africa	291	160	47.5	-33.3	58	701	!PAT-SAM		Torsvik et al. (2008b)		160
Patagonia	South Africa	291	190	47.5	-33.3	63	701	!PAT-SAM		Torsvik et al. (2008b)		190	Motion relative to Colorado block accommodated by Gastre fault system
Patagonia	South Africa	291	330	47.5	-33.3	63	701	!PAT-SAM
Eurasia	North America	301	0	0	0	0	101	!EUR-NAM
Eurasia	North America	301	0.773	62.51	138.27	-0.16	101	!EUR-NAM	C1n o	DeMets et al. (2015)	1n	0.78
Eurasia	North America	301	1.775	62.69	138.05	-0.37	101	!EUR-NAM	C2n y	DeMets et al. (2015)	2n	1.78
Eurasia	North America	301	2.595	62.87	137.87	-0.54	101	!EUR-NAM	C2An.1n y	DeMets et al. (2015)	2An.1	2.58
Eurasia	North America	301	3.596	63.13	137.63	-0.76	101	!EUR-NAM	C2An.3n o	DeMets et al. (2015)	2An.3	3.6
Eurasia	North America	301	4.187	63.31	137.47	-0.88	101	!EUR-NAM	C3n.1n y	DeMets et al. (2015)	3n.1	4.19
Eurasia	North America	301	5.235	63.65	137.18	-1.1	101	!EUR-NAM	C3n.4n o	DeMets et al. (2015)	3n.4	5.24
Eurasia	North America	301	6.023	63.65	136.96	-1.27	101	!EUR-NAM	C3An.1n y	DeMets et al. (2015)	3An.1	6.03
Eurasia	North America	301	6.727	64.22	136.76	-1.43	101	!EUR-NAM	C3An.2n o	DeMets et al. (2015)	3An.2	6.73
Eurasia	North America	301	7.537	64.54	136.55	-1.63	101	!EUR-NAM	C4n.1n y	DeMets et al. (2015)	4n.1	7.53
Eurasia	North America	301	8.125	64.78	136.38	-1.78	101	!EUR-NAM	C4n.2n o	DeMets et al. (2015)	4n.2	8.11
Eurasia	North America	301	9.105	65.21	136.06	-2.05	101	!EUR-NAM	C4An o	DeMets et al. (2015)	4A	9.11
Eurasia	North America	301	9.786	65.53	135.84	-2.25	101	!EUR-NAM	C5n.1n y	DeMets et al. (2015)	5n.1	9.79
Eurasia	North America	301	11.056	66.08	135.46	-2.6	101	!EUR-NAM	C5n.2n o	DeMets et al. (2015)	5n.2	11.06
Eurasia	North America	301	12.474	66.55	135.14	-2.98	101	!EUR-NAM	C5An.2n o	DeMets et al. (2015)	5AN.2	12.47
Eurasia	North America	301	13.739	66.94	134.85	-3.31	101	!EUR-NAM	C5ACn y	DeMets et al. (2015)	5AC	13.74
Eurasia	North America	301	14.613	67.31	134.58	-3.57	101	!EUR-NAM	C5ADn o	DeMets et al. (2015)	5AD	14.61
Eurasia	North America	301	15.974	67.91	134.13	-3.98	101	!EUR-NAM	C5Cn.1n y	DeMets et al. (2015)	5Cn.1	15.97
Eurasia	North America	301	17.235	68.44	133.7	-4.36	101	!EUR-NAM	C5Dn y	DeMets et al. (2015)	5D	17.23
Eurasia	North America	301	18.007	68.78	133.42	-4.6	101	!EUR-NAM	C5En y	DeMets et al. (2015)	5E	18.06
Eurasia	North America	301	18.636	69.06	133.18	-4.81	101	!EUR-NAM	C6n y	DeMets et al. (2015)	6ny	18.75
Eurasia	North America	301	19.535	69.45	132.87	-5.09	101	!EUR-NAM	C6n o	DeMets et al. (2015)	6no	19.72
Eurasia	North America	301	33.47	68.2	131.64	-7.6	101	!EUR-NAM	C13n m	Vissers and Meijer (2012b)	C13n m	33.301
Eurasia	North America	301	39.236	67.33	130.07	-9.195	101	!EUR-NAM	C18n m	Vissers and Meijer (2012b)	C18n m	39.278	Age is mean of C18n.1ny and C18n.2no
Eurasia	North America	301	47	66.15	135.4	-10.87	101	!EUR-NAM	C21n m	Srivastava and Roest (1996); preferred Euler pole of Vissers and Meijer (2012b)	C21n m	47.085
Eurasia	North America	301	53.58	63.89	139.27	-12.89	101	!EUR-NAM	C24n.3n m	Srivastava and Roest (1996); preferred Euler pole of Vissers and Meijer (2012b)	C24n.3n m	53.125
Eurasia	North America	301	57.38	58.93	139.88	-14.001	101	!EUR-NAM	C25n m	Vissers and Meijer (2012b)	C25 n m	56.147
Eurasia	North America	301	67.279	58.37	145	-16.186	101	!EUR-NAM	C30n m	Vissers and Meijer (2012b)	C30n m	67.157
Eurasia	North America	301	79.9	66.47	145.72	-19.077	101	!EUR-NAM	C33n o	Vissers and Meijer (2012b)	C33n o	79.075
Eurasia	North America	301	83.65	66.54	148.91	-19.7	101	!EUR-NAM	C34n y	Srivastava and Roest (1989); preferred Euler pole of Vissers and Meijer (2012b)	C34n y	83
Eurasia	North America	301	121.4	68.54	151.25	-22.912	101	!EUR-NAM	M0r o	Vissers and Meijer (2012a)	M0r m	121.2
Eurasia	North America	301	126.51	68.83	151.75	-23.176	101	!EUR-NAM	M3r o	Vissers and Meijer (2012a)	M3r m	125.63	Interpolated
Eurasia	North America	301	153.44	68.99	154.75	-23.2	101	!EUR-NAM	M25r o	Vissers and Meijer (2012a)	M25r m	155	Pole is different from preferred one; seems to be an interpolated pole that is identical to the 155 Ma pole in Torsvik et al. (2012); this pole is used in van Hinsbergen et al. (2020)
Eurasia	North America	301	190	68.99	154.75	-23.64	101	!EUR-NAM		Torsvik et al. (2008a)		200
Eurasia	North America	301	220	78.64	161.9	-31	101	!EUR-NAM		Alvey (2009); fit in Pangea as in Torsvik et al. (2012)		220
Eurasia	North America	301	330	78.64	161.9	-31	101	!EUR-NAM
Iberia	Europe	304	0	0	0	0	301	!SPN-EUR
Iberia	Europe	304	19.09	0	0	0	301	!SPN-EUR	C6n m	Vissers and Meijer (2012b)	C6	19.589
Iberia	Europe	304	33.47	-31.77	161.02	1.302	301	!SPN-EUR	C13n m	Vissers and Meijer (2012b)	C13	33.301
Iberia	Europe	304	39.236	-14.1	140.1	1.16	301	!SPN-EUR	C18n m	Vissers and Meijer (2012b)	C18	39.278	Age is mean of C18n.1ny and C18n.2no
Iberia	Europe	304	47	-30.59	158.88	2.81	301	!SPN-EUR	C21n m	Vissers and Meijer (2012b)	C21	47.085
Iberia	Europe	304	53.58	-29.15	160.91	3.591	301	!SPN-EUR	C24n.3n m	Vissers and Meijer (2012b)	C24	53.125
Iberia	Europe	304	57.38	-28.68	159.71	3.941	301	!SPN-EUR	C25n m	Vissers and Meijer (2012b)	C25	56.147
Iberia	Europe	304	67.279	-35.27	165.43	6.061	301	!SPN-EUR	C30n m	Vissers and Meijer (2012b)	C30	67.157
Iberia	Europe	304	79.9	-37.67	166.88	7.597	301	!SPN-EUR	C33n o	Vissers and Meijer (2012a)	C33	79.075
Iberia	Europe	304	83.65	-39.36	170.34	9.8	301	!SPN-EUR	C34n y	Vissers and Meijer (2012a)	C34	83
Iberia	Europe	304	118	-40.53	170.81	12.283	301	!SPN-EUR		Vissers and Meijer (2012a)		112
Iberia	Europe	304	121.4	-43.79	173.32	45.248	301	!SPN-EUR	M0r o	Vissers and Meijer (2012a)	M0	121.2
Iberia	North America	304	121.4	64.71	-18.94	-58.11	101	!SPN-NAM	M0r o	Vissers et al. (2013)	M0	121.2	Adapted from Srivastava and Verhoef (1992)
Iberia	North America	304	127.02	64.72	-18.01	-60.973	101	!SPN-NAM	M5n m	Vissers et al. (2013)	M4	126.91	GTS2020 refers to this anomaly as chron M5 (instead of 'M4'), see Table 5.4
Iberia	North America	304	133.44	64.9	-17.49	-62.353	101	!SPN-NAM	M11r m	Vissers et al. (2013)	M11	133.15	Mean of M11r.1r y and M11r.2r o
Iberia	North America	304	141.12	65.29	-17.06	-63.932	101	!SPN-NAM	M17r m	Vissers et al. (2013)	M17	141.91
Iberia	North America	304	145.38	64.96	-17.49	-65.902	101	!SPN-NAM	M20r m	Vissers et al. (2013)	M20	146.85
Iberia	North America	304	170	-69.14	169.49	58.94	101	!SPN-NAM	BSMA	Vissers et al. (2013)		170
Iberia	North America	304	190	-65.81	166.64	65.363	101	!SPN-NAM		Vissers et al. (2013)		190	Fit at 190 Ma
Iberia	North America	304	203	65.72	-12.82	-66.32	101	!SPN-NAM		Srivastava and Verhoef (1992)		203	T19 has same pole but at 180 Ma
Iberia	North America	304	330	65.72	-12.82	-66.32	101	!SPN-NAM
India	Somalia	501	0	0	0	0	709	!IND-SOM
India	Somalia	501	0.773	23.39	32.5	-0.318	709	!IND-SOM	C1n o	DeMets and Merkouriev (2021)	1n	0.773
India	Somalia	501	1.775	23.91	34.01	-0.73	709	!IND-SOM	C2n y	DeMets and Merkouriev (2021)	2n	1.775
India	Somalia	501	2.595	23.37	33.35	-1.064	709	!IND-SOM	C2An.1n y	DeMets and Merkouriev (2021)	2An.1	2.595
India	Somalia	501	3.596	21.33	37.06	-1.631	709	!IND-SOM	C2An.3n o	DeMets and Merkouriev (2021)	2An.3	3.596
India	Somalia	501	4.187	23.63	31.27	-1.693	709	!IND-SOM	C3n.1n y	DeMets and Merkouriev (2021)	3n.1	4.187
India	Somalia	501	5.235	22.69	34.14	-2.231	709	!IND-SOM	C3n.4n o	DeMets and Merkouriev (2021)	3n.4	5.235
India	Somalia	501	6.023	23.72	31.15	-2.399	709	!IND-SOM	C3An.1n y	DeMets and Merkouriev (2021)	3An.1	6.023
India	Somalia	501	6.727	23.05	32.94	-2.757	709	!IND-SOM	C3An.2n o	DeMets and Merkouriev (2021)	3An.2	6.727
India	Somalia	501	7.537	23.27	32.36	-3.024	709	!IND-SOM	C4.1n y	DeMets and Merkouriev (2021)	4n.1	7.537
India	Somalia	501	8.125	22.85	32.44	-3.312	709	!IND-SOM	C4n.2n o	DeMets and Merkouriev (2021)	4n.2	8.125
India	Somalia	501	9.105	23.7	30.97	-3.607	709	!IND-SOM	C4An o	DeMets and Merkouriev (2021)	4A	9.105
India	Somalia	501	9.786	23.12	31.42	-3.928	709	!IND-SOM	C5n.1n y	DeMets and Merkouriev (2021)	5n.1	9.786
India	Somalia	501	11.056	23.51	31.55	-4.438	709	!IND-SOM	C5n.2n o	DeMets and Merkouriev (2021)	5n.2	11.056
India	Somalia	501	12.474	24.13	29.73	-4.858	709	!IND-SOM	C5An.2n o	DeMets and Merkouriev (2021)	5An.2	12.474
India	Somalia	501	13.739	23.05	32.27	-5.653	709	!IND-SOM	C5ACn o	DeMets and Merkouriev (2021)	5AC	13.739
India	Somalia	501	14.613	24.39	29.96	-5.8	709	!IND-SOM	C5ADn o	DeMets and Merkouriev (2021)	5AD	14.609
India	Somalia	501	15.974	24.74	29.83	-6.41	709	!IND-SOM	C5Cn.1n y	DeMets and Merkouriev (2021)	5Cn.1	15.974
India	Somalia	501	17.235	24.52	30.87	-7.195	709	!IND-SOM	C5Dn y	DeMets and Merkouriev (2021)	5D	17.235
India	Somalia	501	18.007	24.98	30.59	-7.611	709	!IND-SOM	C5Eny	DeMets and Merkouriev (2021)	5E	18.007
India	Somalia	501	18.636	24.91	31.19	-8.091	709	!IND-SOM	C6n y	DeMets and Merkouriev (2021)	6ny	18.636
India	Somalia	501	19.535	25.41	30.47	-8.405	709	!IND-SOM	C6n o	DeMets and Merkouriev (2021)	6no	19.535
India	Somalia	501	21.691	26.61	29.29	-8.971	709	!IND-SOM	C6AAr.2n y	DeMets and Merkouriev (2021)	6AAr.2n	21.691
India	Somalia	501	25.099	27.54	30.3	-9.992	709	!IND-SOM	C8n.1 y	DeMets and Merkouriev (2021)	8n.1n	25.099
India	Somalia	501	29.183	24.2	37.13	-13.122	709	!IND-SOM	C11n.1 y	DeMets and Merkouriev (2021)	11n.1n	29.183
India	Somalia	501	33.214	24.31	39.55	-14.828	709	!IND-SOM	C13n y	DeMets and Merkouriev (2021)	13ny	33.214
India	Somalia	501	38.398	22.74	42.86	-17.97	709	!IND-SOM	C18n.1n y	DeMets and Merkouriev (2021)	18n.1n	38.398
India	Somalia	501	40.073	22.82	43.08	-18.608	709	!IND-SOM	C18n.2n o	DeMets and Merkouriev (2021)	18n.2o	40.073
India	Somalia	501	41.03	23.05	42.72	-18.918	709	!IND-SOM	C19n y	DeMets and Merkouriev (2021)	19ny	41.03
India	Somalia	501	42.196	23.4	42.34	-19.221	709	!IND-SOM	C20n y	DeMets and Merkouriev (2021)	20n.1n	42.196
India	Somalia	501	43.45	22.72	42.71	-20.126	709	!IND-SOM	C20n o	DeMets and Merkouriev (2021)	20n.1o	43.45
India	Somalia	501	46.235	21.97	42.42	-21.365	709	!IND-SOM	C21n y	DeMets and Merkouriev (2021)	21n.1n	46.235
India	Somalia	501	47.76	21.96	40.93	-21.919	709	!IND-SOM	C21n o	DeMets and Merkouriev (2021)	21n.1o	47.76
India	Somalia	501	48.878	19.88	41.63	-24.571	709	!IND-SOM	C22n y	DeMets and Merkouriev (2021)	22n.1n	48.878
India	Somalia	501	49.666	19.35	41.39	-25.678	709	!IND-SOM	C22n o	DeMets and Merkouriev (2021)	22n.1o	49.666
India	Somalia	501	50.767	19.67	39.35	-26.352	709	!IND-SOM	C23n.1 y	DeMets and Merkouriev (2021)	23n.1n	50.767
India	Somalia	501	51.047	19.25	39.52	-27.186	709	!IND-SOM	C23n.2n y	DeMets and Merkouriev (2021)	23n.2y	51.047
India	Somalia	501	51.724	19.19	38.31	-27.835	709	!IND-SOM	C23n.2n o	DeMets and Merkouriev (2021)	23n.2o	51.724
India	Somalia	501	52.54	17.57	38.99	-31.503	709	!IND-SOM	C24n.1n y	DeMets and Merkouriev (2021)	24n.1n	52.54
India	Somalia	501	52.93	17.78	38.54	-31.855	709	!IND-SOM	C24n.1r y	DeMets and Merkouriev (2021)	24n.1r	52.93
India	Somalia	501	53.25	18.67	36.9	-30.509	709	!IND-SOM	C24n.3n y	DeMets and Merkouriev (2021)	24n.3n	53.25
India	Somalia	501	53.9	18.45	36.34	-30.98	709	!IND-SOM	C24n.3n o	DeMets and Merkouriev (2021)	24n.3o	53.9
India	Somalia	501	57.101	21.99	26.32	-28.021	709	!IND-SOM	C25n y	DeMets and Merkouriev (2021)	25y	57.101
India	Somalia	501	57.656	21.58	26.36	-28.84	709	!IND-SOM	C25n o	DeMets and Merkouriev (2021)	25o	57.656
India	Somalia	501	58.969	20.94	25.92	-30.75	709	!IND-SOM	C26n y	DeMets and Merkouriev (2021)	26y	58.959
India	Somalia	501	59.237	20.63	26.11	-31.444	709	!IND-SOM	C26n o	DeMets and Merkouriev (2021)	26o	59.237
India	Capricorn	501	59.237	3.9	73.47	3.411	511	!IND-CAP	C5Cn.1n y	Bull et al. (2010)	5Cn.1	15.974	Correction for motion since ~16 Ma between Capricorn and India (see discussion in DeMets et al. 2021, GJI)
India	Capricorn	501	83.65	3.9	73.47	3.411	511	!IND-CAP	C34n y	fixed to Capricorn plate
India	Madagascar	501	83.65	21.21	20.07	-52.239	702	!IND-MAD	C34n y	cross-over to Madagascar, this study
India	Madagascar	501	92	23.01	26.85	-54.29	702	!IND-MAD		Gibbons et al. (2013)		100
India	Madagascar	501	106	23.01	26.85	-55.79	702	!IND-MAD		Gibbons et al. (2013)		106
India	Madagascar	501	121.4	24.39	25.71	-54.54	702	!IND-MAD	M0r o	Gibbons et al. (2013)	M0	120.4
India	Madagascar	501	123.78	24.07	25.33	-54.75	702	!IND-MAD	M1n o	Gibbons et al. (2013)	Mi1n	121
India	Madagascar	501	124.17	23.04	25.03	-55.73	702	!IND-MAD	M1r o	Gibbons et al. (2013)	M1r	124.1
India	Madagascar	501	126.51	22.08	24.27	-56.61	702	!IND-MAD	M3r o	Gibbons et al. (2013)	M4	126.7
India	Antarctica	501	126.51	0.75	-171	85.2	802	!IND-ANT	M3r o	cross-over to Antarctica, this study
India	Antarctica	501	128.95	1.29	-169.52	85.52	802	!IND-ANT	M8n y	Gibbons et al. (2013)	M8	128.9
India	Antarctica	501	129.6	1.45	-169.38	85.78	802	!IND-ANT	M9n y	Gibbons et al. (2013)	M9	129.5
India	Antarctica	501	137.66	2.79	-167.32	87.49	802	!IND-ANT	M14n y	Gibbons et al. (2013)	M14	136	Based on palinspastic restoration of extended continental crust in the conjugate AUS-ANT margins. Onset of continental rifting (M14; ~136 Ma) follows model of Gibbons et al. (2012)
India	Antarctica	501	330	2.79	-167.32	87.49	802	!IND-ANT
Arabia	Somalia	503	0	90	0	0	709	!ARB-SOM
Arabia	Somalia	503	2.6	23.75	25.39	-1.086	709	!ARA-SOM	C2An.1ny	DeMets and Merkouriev (2016)	2An.1	2.581
Arabia	Somalia	503	3.6	23.76	25.47	-1.516	709	!ARA-SOM	C2An.3no	DeMets and Merkouriev (2016)	2An.3	3.596
Arabia	Somalia	503	6.02	23.86	25.62	-2.538	709	!ARA-SOM	C3An.1ny	DeMets and Merkouriev (2016)	3An.1	6.033
Arabia	Somalia	503	8.77	23.84	25.87	-3.762	709	!ARA-SOM	C4Any	DeMets and Merkouriev (2016)	4Ay	8.771
Arabia	Somalia	503	11.06	24.2	25.79	-4.704	709	!ARA-SOM	C5n.2no	DeMets and Merkouriev (2016)	5n.2	11.056
Arabia	Somalia	503	15.97	25.38	24.79	-6.73	709	!ARA-SOM	C5Cn.1ny	DeMets and Merkouriev (2016)	5Cn.1	15.974
Arabia	Somalia	503	17.53	25.47	24.1	-7.284	709	!ARA-SOM	C5Dno	DeMets and Merkouriev (2016)	5Do	17.533
Arabia	Somalia	503	19.54	26.09	22.21	-7.877	709	!ARA-SOM	C6no	DeMets and Merkouriev (2016)	6no	19.722
Arabia	Somalia	503	21	26.03	19.6	-7.98	709	!ARA-SOM		Fournier et al. (2010)
Arabia	Somalia	503	35	27.51	16.59	-8.3	709	!ARA-SOM		Fournier et al. (2010)
Arabia	Northeast Africa	503	35	32.96	16.88	-8.09	715	!ARA-NEA		Fournier et al. (2010)
Arabia	Northeast Africa	503	330	32.96	16.88	-8.09	715	!ARA-NEA		Fournier et al. (2010)
Capricorn plate	India	511	0	0	0	0	501	!CAP-IND
Capricorn plate	India	511	15.974	3.9	73.47	-3.411	501	!CAP-IND	C5Cn.1n y	Bull et al. (2010)	5Cn.1	15.974	Correction for motion since ~16 Ma between Capricorn and India (see discussion in DeMets et al. 2021, GJI)
Capricorn plate	India	511	59.237	3.9	73.47	-3.411	501	!CAP-IND	C26n o	fixed to Indian plate
Capricorn plate	Antarctica	511	59.237	13.595	14.85	-38.377	802	!CAP-ANT	C26n o	cross-over to Antarctica, this study
Capricorn plate	Antarctica	511	62.278	9.91	18.41	-43.59	802	!CAP-ANT	C27n y	Cande and Patriat (2015)	27y	62.221
Capricorn plate	Antarctica	511	63.537	9.31	17.92	-45.45	802	!CAP-ANT	C28n y	Cande and Patriat (2015)	28y	63.494
Capricorn plate	Antarctica	511	65.7	10.57	14.13	-47.84	802	!CAP-ANT	C29n o	Cande and Patriat (2015)	29o	65.688
Capricorn plate	Antarctica	511	68.351	10.56	12.37	-51.26	802	!CAP-ANT	C31n y	Cande and Patriat (2015)	31y	68.369
Capricorn plate	Antarctica	511	71.451	9.69	12.46	-54.21	802	!CAP-ANT	C32n.1n y	Cande and Patriat (2015)	32Ay	71.449
Capricorn plate	Antarctica	511	74.201	9.07	12.79	-56.56	802	!CAP-ANT	C33n y	Cande and Patriat (2015)	33y	74.309
Capricorn plate	Antarctica	511	79.9	10.52	9.73	-60.03	802	!CAP-ANT	C33n o	Cande and Patriat (2015)	33o	79.9
Capricorn plate	Antarctica	511	83.65	9.49	10.56	-63.88	802	!CAP-ANT	C34n y	Cande and Patriat (2015)	34y	83.64
North China block	Eurasia	601	0	0	0	0	301	!NCH-EUR
North China block	Eurasia	601	160	0	0	0	301	!NCH-EUR		North China fixed to Siberia (e.g., Torsvik and Cocks, 2016)
South China block	North China block	602	0	0	0	0	601	!SCH-NCH
South China block	North China block	602	5	6.5	101.4	0.8	601	!SCH-NCH					Recalculated to North China
South China block	North China block	602	10	6.5	101.4	1.6	601	!SCH-NCH		Replumaz and Tapponnier (2003)		5	Recalculated to North China
South China block	North China block	602	160	6.5	101.4	1.6	601	!SCH-NCH
Madagascar	Somalia	702	0	0	0	0	709	!MAD-SOM
Madagascar	Somalia	702	123	0	0	0	709	!MAD-SOM		Gaina et al. (2013)		123	Estimated age of ridge extinction
Madagascar	Somalia	702	124.717	2.08	-42.04	0.38	709	!MAD-SOM	M3n o	Gaina et al. (2013)	M2n o	124.05	GTS2020 refers to this anomaly as chron M3n (instead of 'M2'), see Table 5.4
Madagascar	Somalia	702	126.514	2.08	-42.04	0.96	709	!MAD-SOM	M5n y	Gaina et al. (2013)	M4n y	125.67	GTS2020 refers to this anomaly as chron M5 (instead of 'M4'), see Table 5.4
Madagascar	Somalia	702	132.139	1.36	-44.4	2.32	709	!MAD-SOM	M10Nn.3n o	Gaina et al. (2013)	M10Nn.3n o	130.49
Madagascar	Somalia	702	134.74	1.64	-43.48	3.34	709	!MAD-SOM	M12n o	Gaina et al. (2013)	M12r.1r y	132.76	M12An y is mentioned in paper
Madagascar	Somalia	702	141.752	1.98	-42.89	5.67	709	!MAD-SOM	M18n y	Gaina et al. (2013)	M18n y	140.51
Madagascar	Somalia	702	154.564	-6.35	-33.38	9.98	709	!MAD-SOM	M26n.4n o	Gaina et al. (2013)	M26n o	155.32
Madagascar	Somalia	702	170	-14.44	-21.93	15.3	709	!MAD-SOM		Gaina et al. (2013)		170	Estimated age of breakup
Madagascar	Somalia	702	330	-14.44	-21.93	15.3	709	!MAD-SOM
Moroccan Meseta	Northwest Africa	707	0	0	0	0	714	!MES-NWA
Moroccan Meseta	Northwest Africa	707	35	0	0	0	714	!MES-NWA		van Hinsbergen et al. (2020)		35	Labails et al. (2010) propose a ~5 degrees rotation of 707 relative to 714; assumed fixed to 714 by e.g. Torsvik et al. (2012) and Domeier et al. (2021)
Moroccan Meseta	Northwest Africa	707	50	35.61	9.18	-0.97	714	!MES-NWA		van Hinsbergen et al. (2020)		50	Based on correction pole of Vissers et al. (2013)
Moroccan Meseta	Northwest Africa	707	330	35.61	9.18	-0.97	714	!MES-NWA
Somalia	South Africa	709	0	0	0	0	701	!SOM-AFR
Somalia	South Africa	709	0.773	-40.12	3.22	0.035	701	!SOM-AFR	C1n o	DeMets and Merkouriev (2016)	1n	0.781
Somalia	South Africa	709	1.775	-43.11	4.7	0.081	701	!SOM-AFR	C2n y	DeMets and Merkouriev (2016)	2n	1.778
Somalia	South Africa	709	2.595	-44.71	5.23	0.121	701	!SOM-AFR	C2An.1n y	DeMets and Merkouriev (2016)	2An.1	2.581
Somalia	South Africa	709	3.596	-45.44	5.06	0.172	701	!SOM-AFR	C2An.3n o	DeMets and Merkouriev (2016)	2An.3	3.596
Somalia	South Africa	709	4.187	-45.41	4.53	0.199	701	!SOM-AFR	C3n.1n y	DeMets and Merkouriev (2016)	3n.1	4.187
Somalia	South Africa	709	5.235	-45.4	4.2	0.235	701	!SOM-AFR	C3n.4n o	DeMets and Merkouriev (2016)	3n.4	5.235
Somalia	South Africa	709	6.023	-45.77	5.46	0.254	701	!SOM-AFR	C3An.1n y	DeMets and Merkouriev (2016)	3An.1	6.033
Somalia	South Africa	709	6.727	-45.81	6.76	0.275	701	!SOM-AFR	C3An.2n o	DeMets and Merkouriev (2016)	3An.2	6.733
Somalia	South Africa	709	7.537	-45.44	7.86	0.307	701	!SOM-AFR	C4.1n y	DeMets and Merkouriev (2016)	4n.1	7.528
Somalia	South Africa	709	8.125	-45.12	8.63	0.332	701	!SOM-AFR	C4n.2n o	DeMets and Merkouriev (2016)	4n.2	8.108
Somalia	South Africa	709	9.105	-44.79	10.57	0.381	701	!SOM-AFR	C4An o	DeMets and Merkouriev (2016)	4A	9.105
Somalia	South Africa	709	9.786	-44.63	11.78	0.417	701	!SOM-AFR	C5n.1n y	DeMets and Merkouriev (2016)	5n.1	9.786
Somalia	South Africa	709	11.056	-44.2	10.85	0.464	701	!SOM-AFR	C5n.2n o	DeMets and Merkouriev (2016)	5n.2	11.056
Somalia	South Africa	709	12.474	-43.75	9.21	0.522	701	!SOM-AFR	C5An.2n o	DeMets and Merkouriev (2016)	5An.2	12.474
Somalia	South Africa	709	13.739	-43.8	9.22	0.599	701	!SOM-AFR	C5ACn o	DeMets and Merkouriev (2016)	5AC	13.739
Somalia	South Africa	709	14.613	-44.1	9.91	0.658	701	!SOM-AFR	C5ADn o	DeMets and Merkouriev (2016)	5AD	14.609
Somalia	South Africa	709	15.974	-44.83	11.28	0.757	701	!SOM-AFR	C5Cn.1n y	DeMets and Merkouriev (2016)	5Cn.1	15.974
Somalia	South Africa	709	18.636	-43.8	14.6	0.897	701	!SOM-AFR	C6n y	DeMets and Merkouriev (2016)	6ny	18.748
Somalia	South Africa	709	19.535	-44.39	7.68	0.807	701	!SOM-AFR	C6n o	DeMets and Merkouriev (2016)	6no	19.722
Somalia	South Africa	709	330	-44.39	7.68	0.807	701	!SOM-AFR
Northwest Africa	South Africa	714	0	0	0	0	701	!NWA-AFR
Northwest Africa	South Africa	714	120	0	0	0	701	!NWA-AFR		Torsvik et al. (2009)		120
Northwest Africa	South Africa	714	133.565	33.65	26.02	2.34	701	!NWA-AFR	M11r.1n y	Torsvik et al. (2009)	M11	131.7
Northwest Africa	South Africa	714	330	33.65	26.02	2.34	701	!NWA-AFR		Torsvik et al. (2009)
Northeast Africa	South Africa	715	0	0	0	0	701	!NEA-AFR
Northeast Africa	South Africa	715	83.65	0	0	0	701	!NEA-AFR	C34n y	Torsvik et al. (2004)	C34n y		Also provided in Torsvik et al. (2008, 2009)
Northeast Africa	South Africa	715	121.4	40.5	-61.4	-0.7	701	!NEA-AFR	M1n y	Torsvik et al. (2004)	M1n y		Also provided in Torsvik et al. (2008, 2009)
Northeast Africa	South Africa	715	330	40.5	-61.4	-0.7	701	!NEA-AFR					Also provided in Torsvik et al. (2008, 2009)
Australia	Antarctica	801	0	0	0	0	802	!AUS-ANT
Australia	Antarctica	801	2.6	-11.164	-139.7	1.655	802	!AUS-ANT	C2An.1n y	Cande and Stock (2004)	2Ay	2.58
Australia	Antarctica	801	6.02	-11.591	-139.23	3.83	802	!AUS-ANT	C3An.1n y	Cande and Stock (2004)	3Ay	6.04
Australia	Antarctica	801	11.06	-11.896	-142.058	6.79	802	!AUS-ANT	C5n.2n o	Cande and Stock (2004)	5o	10.95
Australia	Antarctica	801	19.72	-13.393	-145.63	12.051	802	!AUS-ANT	C6n o	Cande and Stock (2004)	6o	20.13
Australia	Antarctica	801	25.99	-13.805	-146.444	15.919	802	!AUS-ANT	C8n.2n o	Cande and Stock (2004)	8o	26.55
Australia	Antarctica	801	28.28	-13.58	-146.016	17.319	802	!AUS-ANT	C10n.2n o	Cande and Stock (2004)	10o	28.74
Australia	Antarctica	801	30.98	-13.396	-145.623	18.89	802	!AUS-ANT	C12n o	Cande and Stock (2004)	12o	30.94
Australia	Antarctica	801	33.73	-13.451	-145.623	20.495	802	!AUS-ANT	C13n o	Cande and Stock (2004)	13o	33.54
Australia	Antarctica	801	38.08	-14.65	-146.525	22.882	802	!AUS-ANT	C17n.3n o	Cande and Stock (2004)	17o	38.13
Australia	Antarctica	801	43.45	14.92	32.5	-24.51	802	!AUS-ANT	C20n o	Whittaker et al. (2007); Whittaker et al. (2013)	20o	43.79
Australia	Antarctica	801	46.24	13.42	33.83	-24.62	802	!AUS-ANT	C21n y	Whittaker et al. (2013)	21y	46.26
Australia	Antarctica	801	53.9	10.48	35.17	-25.24	802	!AUS-ANT	C24n.3n o	Whittaker et al. (2013)	24o	53.35
Australia	Antarctica	801	62.28	9.22	35.42	-25.43	802	!AUS-ANT	C27n y	Whittaker et al. (2013)	27y	60.92
Australia	Antarctica	801	69.27	7.89	35.75	-25.61	802	!AUS-ANT	C31n o	Whittaker et al. (2013)	31o	68.74
Australia	Antarctica	801	71.69	6.67	36.14	-25.75	802	!AUS-ANT	C32n.1n y	Whittaker et al. (2013)	32y	71.07
Australia	Antarctica	801	79.9	4.53	36.64	-26.13	802	!AUS-ANT	C33n o	Whittaker et al. (2013)	33o	79.08
Australia	Antarctica	801	83.65	1.02	37.28	-26.62	802	!AUS-ANT	C34n y	Williams et al. (2011); Whittaker et al. (2013)	34y	83.5
Australia	Antarctica	801	136.657	-3.91	37.9	-30.86	802	!AUS-ANT		Williams et al. (2011); Whittaker et al. (2013)		136	Based on palinspastic restoration of extended continental crust in the conjugate AUS-ANT margins. Onset of continental rifting (M14; ~136 Ma) follows model of Gibbons et al. (2012)
Australia	Antarctica	801	330	-3.91	37.9	-30.86	802	!AUS-ANT
Antarctica	South Africa	802	0	0	0	0	701	!ANT-AFR
Antarctica	South Africa	802	0.773	-5.06	326.72	0.111	701	!ANT-AFR	C1n o	DeMets et al. (2021)	1n	0.773
Antarctica	South Africa	802	1.775	-8.09	328.7	0.257	701	!ANT-AFR	C2n y	DeMets et al. (2021)	2n	1.775
Antarctica	South Africa	802	2.595	-10.37	330.15	0.376	701	!ANT-AFR	C2An.1n y	DeMets et al. (2021)	2An.1	2.595
Antarctica	South Africa	802	3.596	-11.98	331.2	0.523	701	!ANT-AFR	C2An.3n o	DeMets et al. (2021)	2An.3	3.596
Antarctica	South Africa	802	4.187	-11.72	331.16	0.609	701	!ANT-AFR	C3n.1n y	DeMets et al. (2021)	3n.1	4.187
Antarctica	South Africa	802	5.235	-9.98	330.41	0.755	701	!ANT-AFR	C3n.4n o	DeMets et al. (2021)	3n.4	5.235
Antarctica	South Africa	802	6.023	-8.62	329.85	0.863	701	!ANT-AFR	C3An.1n y	DeMets et al. (2021)	3An.1	6.023
Antarctica	South Africa	802	6.727	-7.62	329.51	0.958	701	!ANT-AFR	C3An.2n o	DeMets et al. (2021)	3An.2	6.727
Antarctica	South Africa	802	7.537	-7	329.45	1.072	701	!ANT-AFR	C4.1n y	DeMets et al. (2021)	4n.1	7.537
Antarctica	South Africa	802	8.125	-6.73	329.52	1.158	701	!ANT-AFR	C4n.2n o	DeMets et al. (2021)	4n.2	8.125
Antarctica	South Africa	802	9.105	-6.41	329.72	1.306	701	!ANT-AFR	C4An o	DeMets et al. (2021)	4A	9.105
Antarctica	South Africa	802	9.786	-6.23	329.88	1.409	701	!ANT-AFR	C5n.1n y	DeMets et al. (2021)	5n.1	9.786
Antarctica	South Africa	802	11.056	-5.97	330.21	1.605	701	!ANT-AFR	C5n.2n o	DeMets et al. (2021)	5n.2	11.056
Antarctica	South Africa	802	12.474	-5.8	330.65	1.836	701	!ANT-AFR	C5An.2n o	DeMets et al. (2021)	5An.2	12.474
Antarctica	South Africa	802	13.739	-5.69	331.06	2.058	701	!ANT-AFR	C5ACn o	DeMets et al. (2021)	5AC	13.739
Antarctica	South Africa	802	14.613	-5.6	331.32	2.215	701	!ANT-AFR	C5ADn o	DeMets et al. (2021)	5AD	14.609
Antarctica	South Africa	802	15.974	-5.38	331.68	2.466	701	!ANT-AFR	C5Cn.1ny	DeMets et al. (2021)	5Cn.1	15.974
Antarctica	South Africa	802	17.235	-4.87	331.77	2.698	701	!ANT-AFR	C5Dn y	DeMets et al. (2021)	5D	17.235
Antarctica	South Africa	802	18.007	-4.19	331.56	2.833	701	!ANT-AFR	C5En y	DeMets et al. (2021)	5E	18.007
Antarctica	South Africa	802	18.636	-2.97	330.88	2.931	701	!ANT-AFR	C6n y	DeMets et al. (2021)	6ny	18.636
Antarctica	South Africa	802	19.535	-0.05	329	3.039	701	!ANT-AFR	C6n o	DeMets et al. (2021)	6no	19.535
Antarctica	South Africa	802	21.806	1.17	328.21	3.341	701	!ANT-AFR	C6Bn.1n y	DeMets et al. (2021)	6Bn.1 c	21.806
Antarctica	South Africa	802	23.212	1.24	328.14	3.608	701	!ANT-AFR	6Cn.3n y	DeMets et al. (2021)	6Cn.3	23.318
Antarctica	South Africa	802	24.124	1.23	328.12	3.82	701	!ANT-AFR	C7n.2n y	DeMets et al. (2021)	7n.2	24.459
Antarctica	South Africa	802	25.304	1.2	328.1	4.118	701	!ANT-AFR	C8n.2n y	DeMets et al. (2021)	8n.2	25.987
Antarctica	South Africa	802	27.439	1.17	328.09	4.429	701	!ANT-AFR	C9n o	DeMets et al. (2021)	9no	27.439
Antarctica	South Africa	802	28.141	1.15	328.08	4.619	701	!ANT-AFR	C10n.2n y	DeMets et al. (2021)	10n.2	28.278
Antarctica	South Africa	802	29.183	1.13	328.07	4.831	701	!ANT-AFR	C11n.1n y	DeMets et al. (2021)	11n.1	29.183
Antarctica	South Africa	802	30.977	1.09	328.04	5.296	701	!ANT-AFR	C12n o	DeMets et al. (2021)	12no	30.977
Antarctica	South Africa	802	33.726	1.02	328	6.093	701	!ANT-AFR	C13n o	DeMets et al. (2021)	13o	33.726
Antarctica	South Africa	802	35.102	0.99	327.98	6.442	701	!ANT-AFR	C15n y	DeMets et al. (2021)	15ny	35.102
Antarctica	South Africa	802	35.774	0.98	327.97	6.607	701	!ANT-AFR	C16n.2n y	DeMets et al. (2021)	16n.2	35.774
Antarctica	South Africa	802	36.573	0.96	327.95	6.795	701	!ANT-AFR	C17n.1n y	DeMets et al. (2021)	17n.1	36.573
Antarctica	South Africa	802	38.398	0.92	327.92	7.201	701	!ANT-AFR	C18n.1 y	DeMets et al. (2021)	18y	38.398
Antarctica	South Africa	802	40.073	0.88	327.89	7.573	701	!ANT-AFR	C18n.2n o	DeMets et al. (2021)	18o	40.073
Antarctica	South Africa	802	41.18	0.85	327.87	7.802	701	!ANT-AFR	C19n o	DeMets et al. (2021)	19c	41.105
Antarctica	South Africa	802	42.196	0.82	327.84	8.039	701	!ANT-AFR	C20n y	DeMets et al. (2021)	20y	42.196
Antarctica	South Africa	802	43.45	0.78	327.82	8.286	701	!ANT-AFR	C20n o	DeMets et al. (2021)	20o	43.45
Antarctica	South Africa	802	46.235	4.64	324.85	8.649	701	!ANT-AFR	C21n y	DeMets et al. (2021)	21y	46.235
Antarctica	South Africa	802	47.76	9.47	321.11	8.838	701	!ANT-AFR	C21n o	DeMets et al. (2021)	21o	47.76
Antarctica	South Africa	802	48.878	9.51	320.64	9.002	701	!ANT-AFR	C22n y	DeMets et al. (2021)	22y	48.878
Antarctica	South Africa	802	49.666	9.46	320.36	9.121	701	!ANT-AFR	C22n o	DeMets et al. (2021)	22o	49.666
Antarctica	South Africa	802	50.767	9.38	319.96	9.291	701	!ANT-AFR	C23n y	DeMets et al. (2021)	23y	50.767
Antarctica	South Africa	802	51.724	9.32	319.62	9.437	701	!ANT-AFR	C23n.2n o	DeMets et al. (2021)	23o	51.724
Antarctica	Somalia	802	51.724	13.41	-42.81	9.178	709	!ANT-SOM	C23n.2n o	cross-over to Somalia, this study	23o
Antarctica	Somalia	802	53.9	7.6	-39.57	9.98	709	!ANT-SOM	C24n.3n o	Cande and Patriat (2015)	24o	53.983
Antarctica	Somalia	802	58.959	6.69	-42.74	10.58	709	!ANT-SOM	C26n y	Cande and Patriat (2015)	26y	58.959
Antarctica	Somalia	802	63.537	3.81	-43.67	11.17	709	!ANT-SOM	C28n y	Cande and Patriat (2015)	28y	63.494
Antarctica	Somalia	802	68.351	0.64	-43.29	11.98	709	!ANT-SOM	C31n y	Cande and Patriat (2015)	31y	68.369
Antarctica	Somalia	802	71.451	-3.27	-41.14	12.83	709	!ANT-SOM	C32n.1n y	Cande and Patriat (2015)	32Ay	71.449
Antarctica	Somalia	802	74.201	-5.38	-39.54	13.91	709	!ANT-SOM	C33n y	Cande and Patriat (2015)	33y	74.309
Antarctica	Somalia	802	79.9	-3.27	-39.79	15.98	709	!ANT-SOM	C33n o	Cande and Patriat (2015)	33o	79.9
Antarctica	Somalia	802	83.65	-1.35	-39.52	17.82	709	!ANT-SOM	C34n y	Cande and Patriat (2015)	34y	83.64
Antarctica	Somalia	802	102	-2.32	-33.32	28.09	709	!ANT-SOM		Mueller and Jokat (2019)	CNS	102	Fit to fracture zones
Antarctica	Somalia	802	113	-6.74	-28.95	34.57	709	!ANT-SOM		Mueller and Jokat (2019)	CNS	113	Fit to fracture zones
Antarctica	Somalia	802	121.4	-10.41	-26.02	41.09	709	!ANT-SOM	M0ro	Mueller and Jokat (2019)	M0r	126.12	120 Ma pole (fit to fracture zones) removed
Antarctica	Somalia	802	124.53	-9.55	-27.19	42.3	709	!ANT-SOM	M3n m	Mueller and Jokat (2019)	M3n	128.89
Antarctica	Somalia	802	126.63	-9.36	-27.58	43.01	709	!ANT-SOM	M5n m	Mueller and Jokat (2019)	M5n	131.02
Antarctica	Somalia	802	129.1	-8.86	-28.44	43.21	709	!ANT-SOM	M8n m	Mueller and Jokat (2019)	M8n	132.68
Antarctica	Somalia	802	130.5	-8.93	-28.71	43.65	709	!ANT-SOM	M10n m	Mueller and Jokat (2019)	M10n	133.73
Antarctica	Somalia	802	133.12	-8.89	-29.17	44.42	709	!ANT-SOM	M11n m	Mueller and Jokat (2019)	M11n	135.62
Antarctica	Somalia	802	136.34	-8.99	-29.57	44.96	709	!ANT-SOM	M13n m	Mueller and Jokat (2019)	M13n	138.34
Antarctica	Somalia	802	139.42	-8.58	-30.2	46.64	709	!ANT-SOM	M16n m	Mueller and Jokat (2019)	M16n	141.03
Antarctica	Somalia	802	141.6	-8.2	-30.2	47.86	709	!ANT-SOM	M17r m	Mueller and Jokat (2019)	M17r	143.29
Antarctica	Somalia	802	145.02	-7.41	-30.99	49.17	709	!ANT-SOM	M20n.2n m	Mueller and Jokat (2019)	M20n.2n	147.34
Antarctica	Somalia	802	148.08	-7	-31.46	50.3	709	!ANT-SOM	M22n.1n m	Mueller and Jokat (2019)	M22n.1n	150.56
Antarctica	Somalia	802	149.07	-6.74	-31.71	50.88	709	!ANT-SOM	M22r m	Mueller and Jokat (2019)	M22r	151.79
Antarctica	Somalia	802	153.15	-6.45	-31.96	52.67	709	!ANT-SOM	M25n m	Mueller and Jokat (2019)	M25n	155.7
Antarctica	Somalia	802	155.88	-6.55	-32.3	53.59	709	!ANT-SOM	M28Ar m	Mueller and Jokat (2019)	M28n.2r	158.24
Antarctica	Somalia	802	157.43	-6.63	-32.42	53.87	709	!ANT-SOM	M30n m	Mueller and Jokat (2019)	M30n	159.5
Antarctica	Somalia	802	158.93	-6.7	-32.57	54.23	709	!ANT-SOM	M33n	Mueller and Jokat (2019)	M33n.1n	160.83
Antarctica	Somalia	802	162.87	-7.02	-32.97	55.05	709	!ANT-SOM	M38n.2n m	Mueller and Jokat (2019)	M38n.2n	164.1
Antarctica	Somalia	802	177	-7.79	-33.86	56.72	709	!ANT-SOM		Mueller and Jokat (2019)		177	177 Ma age based on more magmatism (Save-Limpopo dyke swarm, Mwenezi intrusions, oldest volcanics in Moma district)
Antarctica	Somalia	802	182	-7.96	-33.86	56.91	709	!ANT-SOM		Mueller and Jokat (2019)		182	182 Ma age based on onset of magmatism (Karoo-Ferrar emplacement)
Antarctica	Somalia	802	330	-7.96	-33.86	56.91	709	!ANT-SOM
Antarctic Peninsula	Antarctica	803	0	0	0	0	802	!AP-ANT
Antarctic Peninsula	Antarctica	803	140	0	0	0	802	!AP-ANT		Van de Lagemaat et al. (2021)			Fixed to East Antarctica from ~140-0 Ma
Marie Byrd Land (West Antarctica)	Antarctica	804	0	0	0	0	802	!MBL-ANT					Marie Byrd Land (West Antarctica) - Antarctica Craton
Marie Byrd Land (West Antarctica)	Antarctica	804	11.06	0	0	0	802	!MBL-ANT	C5n.2n o	Granot and Dyment (2018)	5o	11
Marie Byrd Land (West Antarctica)	Antarctica	804	25.99	67.05	-109.47	-0.57	802	!MBL-ANT	C8n.2n o	Granot and Dyment (2018)	8o	26
Marie Byrd Land (West Antarctica)	Antarctica	804	30.98	-84.78	-169.01	1.33	802	!MBL-ANT	C12n o	Granot et al. (2013)	12o	30.94
Marie Byrd Land (West Antarctica)	Antarctica	804	33.73	-81.09	-159.63	3.17	802	!MBL-ANT	C13n o	Granot et al. (2013)	13o	33.55
Marie Byrd Land (West Antarctica)	Antarctica	804	40.07	-85.87	-139.51	4.48	802	!MBL-ANT	C18n.2n o	Granot et al. (2013)	18o	40.13
Marie Byrd Land (West Antarctica)	Antarctica	804	43.45	-18.15	-17.85	1.7	802	!MBL-ANT	C20n o	Cande and Stock (2004)	20o	43.8
Marie Byrd Land (West Antarctica)	Antarctica	804	53.9	-18.15	-17.85	1.7	802	!MBL-ANT	C24n.3n o	Cande and Stock (2004)	24o	53.3
Marie Byrd Land (West Antarctica)	Antarctica	804	62.28	-18.15	-17.85	2.2	802	!MBL-ANT	C27ny	Cande and Stock (2004)	27m	61.1
Marie Byrd Land (West Antarctica)	Antarctica	804	83.65	-18.15	-17.85	2.2	802	!MBL-ANT		Van de Lagemaat et al. (2021)			Fixed to East Antarctica
Pacific	Marie Byrd Land	901	0	0	0	0	804	!PAC-MBL
Pacific	Marie Byrd Land	901	0.77	64.303	-81.212	0.676	804	!PAC-MBL	C1n o	Croon et al. (2008)	1o	0.78
Pacific	Marie Byrd Land	901	1.86	64.901	-81.138	1.606	804	!PAC-MBL	C2n m	Croon et al. (2008)	2	1.86
Pacific	Marie Byrd Land	901	2.6	65.204	-81.225	2.227	804	!PAC-MBL	C2An.1n y	Croon et al. (2008)	2Ay	2.58
Pacific	Marie Byrd Land	901	3.6	65.897	-81.165	3.109	804	!PAC-MBL	C2An.3n o	Croon et al. (2008)	2Ao	3.58
Pacific	Marie Byrd Land	901	4.24	66.624	-80.533	3.702	804	!PAC-MBL	C3n.1n m	Croon et al. (2008)	3y	4.24
Pacific	Marie Byrd Land	901	5.12	66.909	-80.658	4.48	804	!PAC-MBL	C3n.4n m	Croon et al. (2008)	3o	5.11
Pacific	Marie Byrd Land	901	6.02	67.091	-81.081	5.211	804	!PAC-MBL	C3An.1n y	Croon et al. (2008)	3Ay	6.04
Pacific	Marie Byrd Land	901	6.73	67.331	-81.202	5.808	804	!PAC-MBL	C3An.2n o	Croon et al. (2008)	3Ao	6.71
Pacific	Marie Byrd Land	901	7.91	68.162	-80.54	6.83	804	!PAC-MBL	C4n.2n m	Croon et al. (2008)	4	7.86
Pacific	Marie Byrd Land	901	8.94	68.833	-79.969	7.639	804	!PAC-MBL	C4An m	Croon et al. (2008)	4A	8.86
Pacific	Marie Byrd Land	901	9.79	69.707	-78.566	8.417	804	!PAC-MBL	C5n.1n y	Croon et al. (2008)	5y	9.74
Pacific	Marie Byrd Land	901	11.06	70.356	-77.813	9.481	804	!PAC-MBL	C5n.2n o	Croon et al. (2008)	5o	10.95
Pacific	Marie Byrd Land	901	12.37	71.293	-76.115	10.631	804	!PAC-MBL	C5An.2n m	Croon et al. (2008)	5A	12.29
Pacific	Marie Byrd Land	901	13.11	71.746	-75.122	11.283	804	!PAC-MBL	C5AAn m	Croon et al. (2008)	5AA	13.06
Pacific	Marie Byrd Land	901	14.39	72.381	-73.576	12.42	804	!PAC-MBL	C5ADn m	Croon et al. (2008)	5AD	14.39
Pacific	Marie Byrd Land	901	15.1	72.601	-73.192	13.012	804	!PAC-MBL	C5Bn.2n m	Croon et al. (2008)	5B	15.09
Pacific	Marie Byrd Land	901	16.12	72.974	-72.498	13.948	804	!PAC-MBL	C5Cn.1n m	Croon et al. (2008)	5Cy	16.15
Pacific	Marie Byrd Land	901	16.63	73.181	-72.032	14.344	804	!PAC-MBL	C5Cn.3n m	Croon et al. (2008)	5Co	16.64
Pacific	Marie Byrd Land	901	17.38	73.394	-71.58	14.929	804	!PAC-MBL	C5Dn m	Croon et al. (2008)	5D	17.47
Pacific	Marie Byrd Land	901	18.01	73.617	-70.909	15.418	804	!PAC-MBL	C5En y	Croon et al. (2008)	5E	18.28
Pacific	Marie Byrd Land	901	18.64	73.712	-70.936	15.946	804	!PAC-MBL	C6n y	Croon et al. (2008)	6y	19.05
Pacific	Marie Byrd Land	901	19.54	74.001	-70.157	16.727	804	!PAC-MBL	C6n o	Croon et al. (2008)	6o	20.13
Pacific	Marie Byrd Land	901	20.61	74.133	-70.089	17.381	804	!PAC-MBL	C6An.2n m	Croon et al. (2008)	6A	21.16
Pacific	Marie Byrd Land	901	22.34	74.385	-69.727	18.675	804	!PAC-MBL	C6Bn.2n o	Croon et al. (2008)	6B	23.07
Pacific	Marie Byrd Land	901	23.27	74.482	-69.581	19.347	804	!PAC-MBL	C6Cn.3n m	Croon et al. (2008)	6C	24.06
Pacific	Marie Byrd Land	901	24.12	74.509	-69.664	19.923	804	!PAC-MBL	C7n.2n y	Croon et al. (2008)	7	24.84
Pacific	Marie Byrd Land	901	25.1	74.499	-69.836	20.625	804	!PAC-MBL	C8n.1n y	Croon et al. (2008)	8y	25.82
Pacific	Marie Byrd Land	901	25.99	74.511	-69.806	21.175	804	!PAC-MBL	C8n.2n o	Croon et al. (2008)	8o	26.55
Pacific	Marie Byrd Land	901	26.42	74.455	-69.9	21.531	804	!PAC-MBL	C9n y	Croon et al. (2008)	9y	27.03
Pacific	Marie Byrd Land	901	27.44	74.401	-69.747	22.234	804	!PAC-MBL	C9n o	Croon et al. (2008)	9o	27.97
Pacific	Marie Byrd Land	901	27.86	74.407	-69.504	22.575	804	!PAC-MBL	C10n.1n y	Croon et al. (2008)	10y	28.28
Pacific	Marie Byrd Land	901	28.28	74.33	-69.543	22.953	804	!PAC-MBL	C10n.2n o	Croon et al. (2008)	10o	28.75
Pacific	Marie Byrd Land	901	29.18	74.378	-68.714	23.662	804	!PAC-MBL	C11n.1n y	Croon et al. (2008)	11y	29.4
Pacific	Marie Byrd Land	901	29.97	74.329	-68.43	24.232	804	!PAC-MBL	C11n.2n o	Croon et al. (2008)	11o	30.1
Pacific	Marie Byrd Land	901	30.59	74.366	-67.75	24.708	804	!PAC-MBL	C12n y	Croon et al. (2008)	12y	30.48
Pacific	Marie Byrd Land	901	30.98	74.32	-67.593	25.058	804	!PAC-MBL	C12n o	Croon et al. (2008)	12o	30.94
Pacific	Marie Byrd Land	901	33.21	74.444	-64.739	26.969	804	!PAC-MBL	C13n y	Croon et al. (2008)	13y	33.06
Pacific	Marie Byrd Land	901	33.73	74.479	-64.015	27.395	804	!PAC-MBL	C13n o	Croon et al. (2008)	13o	33.55
Pacific	Marie Byrd Land	901	35.1	74.621	-61.886	28.395	804	!PAC-MBL	C15n y	Croon et al. (2008)	15y	34.66
Pacific	Marie Byrd Land	901	35.34	74.634	-61.485	28.615	804	!PAC-MBL	C15n o	Croon et al. (2008)	15o	34.94
Pacific	Marie Byrd Land	901	35.77	74.702	-60.18	29.234	804	!PAC-MBL	C16n.2n y	Croon et al. (2008)	16y	35.69
Pacific	Marie Byrd Land	901	36.35	74.75	-59.047	29.808	804	!PAC-MBL	C16n.2n o	Croon et al. (2008)	16o	36.34
Pacific	Marie Byrd Land	901	36.57	74.763	-58.638	30.049	804	!PAC-MBL	C17n.1n y	Croon et al. (2008)	17y	36.62
Pacific	Marie Byrd Land	901	37.39	74.816	-57.44	30.678	804	!PAC-MBL	C17n.1n o	Croon et al. (2008)	17o	37.47
Pacific	Marie Byrd Land	901	38.4	74.855	-56.211	31.411	804	!PAC-MBL	C18n.1n y	Croon et al. (2008)	18y	38.43
Pacific	Marie Byrd Land	901	40.07	74.868	-54.46	32.62	804	!PAC-MBL	C18n.2n o	Croon et al. (2008)	18o	40.13
Pacific	Marie Byrd Land	901	41.11	74.859	-53.254	33.532	804	!PAC-MBL	C19n m	Croon et al. (2008)	19	41.39
Pacific	Marie Byrd Land	901	42.2	74.856	-52.225	34.217	804	!PAC-MBL	C20n y	Croon et al. (2008)	20y	42.54
Pacific	Marie Byrd Land	901	43.45	74.775	-51.61	35.288	804	!PAC-MBL	C20n o	Croon et al. (2008)	20o	43.79
Pacific	Marie Byrd Land	901	47.76	74.431	-48.544	38.176	804	!PAC-MBL	C21n o	Wright et al. (2015)	21o	47.9
Pacific	Marie Byrd Land	901	53.9	73.474	-52.081	40.105	804	!PAC-MBL	C24n.3n o	Wright et al. (2015)	24n3o	53.3
Pacific	Marie Byrd Land	901	57.38	72.627	-54.727	41.142	804	!PAC-MBL	C25n m	Wright et al. (2015)	25m	56.1
Pacific	Marie Byrd Land	901	59.24	72.317	-54.189	42.531	804	!PAC-MBL	C26n o	Wright et al. (2015)	26o	57.9
Pacific	Marie Byrd Land	901	62.53	71.348	-54.157	45.498	804	!PAC-MBL	C27o	Wright et al. (2015)	27o	61.3
Pacific	Marie Byrd Land	901	68.18	68.941	-56.594	49.007	804	!PAC-MBL	C30o	Wright et al. (2015)	30o	67.6
Pacific	Marie Byrd Land	901	74.2	66.631	-57.357	52.776	804	!PAC-MBL	C33y	Wright et al. (2016)	33y	73.6
Pacific	Marie Byrd Land	901	83.65	63.6	-58.1	58.8	804	!PAC-MBL	C34y	Wright et al. (2016)	34y	83
Nazca	Pacific	911	0	0	0	0	901	!NAZ-PAC
Nazca	Pacific	911	5	60.08	-91.23	-7.13	901	!NAZ-PAC		Tebbens and Cande (1997); Wright et al. (2016)		5	Published as stage pole
Nazca	Pacific	911	11.06	63.42	-91.82	-16.54	901	!NAZ-PAC	C5n.2n o	Tebbens and Cande (1997); Wright et al. (2016)		10.9	Published as stage pole
Nazca	Pacific	911	15	64.98	-91.73	-22.83	901	!NAZ-PAC		Tebbens and Cande (1997); Wright et al. (2016)		15	Published as stage pole
Nazca	Pacific	911	19.55	62.38	-93.02	-31.01	901	!NAZ-PAC	C6n o	Tebbens and Cande (1997)	6o	20.1
Nazca	Pacific	911	22.34	63.42	-94.11	-35.51	901	!NAZ-PAC	C6Bn.2n o	Tebbens and Cande (1997); Wright et al. (2016)	6Bn.1 c	22.7
Caribbean Plate	North America	2007	0	0	0	0	101	!CAR-NAM
Caribbean Plate	North America	2007	6.023	-68.84	-50.09	0.82	101	!CAR-NAM	C3An.1n y	Leroy et al. (2000); Boschman et al. (2014)	3Ay	6.3	Relative motion of Caribbean plate to Southern Cuba (North America) constrained by Cayman Trough anomalies
Caribbean Plate	North America	2007	11.056	-69.75	-55.09	1.53	101	!CAR-NAM	C5n.2n o	Leroy et al. (2000); Boschman et al. (2014)	5o	11
Caribbean Plate	North America	2007	19.535	-69.2	-51.93	2.99	101	!CAR-NAM	C6n o	Leroy et al. (2000); Boschman et al. (2014)	6o	19.7
Caribbean Plate	North America	2007	25.987	-52.11	-62.14	4.12	101	!CAR-NAM	C8n.2n o	Leroy et al. (2000); Boschman et al. (2014)	8o	26.2
Caribbean Plate	North America	2007	33.726	-36.02	-68.74	6.45	101	!CAR-NAM	C13n o	Leroy et al. (2000); Boschman et al. (2014)	13o	33.7
Caribbean Plate	North America	2007	38	-37.85	-68.08	7.15	101	!CAR-NAM		This study			Interpolated pole; Southern Cuba fixed to North America for last ~38 Ma
