# Supplementary material for: Paleolatitude.org 3.0: A calculator for paleoclimate and paleobiology studies based on a new global paleogeography model
Source: PLoS One. 2026 Apr 29;21(4):e0346817. doi: 10.1371/journal.pone.0346817 (PMC13127928; doi:10.1371/journal.pone.0346817)
Supplement: S1 Data — Supplementary Files: A set of supplementary files is available at DOI: https://doi.org/10.6084/m9.figshare.31021144, containing the following elements: S1 File. GPlates files (www.gplates.org [15]) of the Utrecht Paleogeography Model presented in the paleogeographic maps of Figs 1 and 3, and the rigid polygon version that is used as basis for the Paleolatitude.org tool. These consist of a rotation file, and a series of shape files (in gpml format) that underpin the paleogeographic model, a gpml file of the rigid polygons that are used to rotate coordinates in the Paleolatitude.org tool, as well as a project file (gproj) of the entire paleogeographic reconstruction. S2 File. Details of gAPWP25. In addition to a Readme.txt file with general descriptions and the gAPWP25.rot file with the updated paleomagnetic reference frame in GPlates rotation format, the files contain: S1 Table. Changelog of the update of gAPWP23 to gAPWP25. S2 Table. Paleomagnetic database used to compute the global apparent polar wander path for the last 320 Ma. We have listed age constraints, statistical parameters, Euler rotation parameters and other metadata per paleomagnetic pole used in the parametric re-sampling scheme. For more details, see main text. The grey-colored entries are excluded from the computation of the APWP. See columns ‘age constraints’, ‘comments’ and ‘reliability’ for specific details for a given dataset. Abbreviations: min_age and max_age = lower and upper boundaries of age uncertainty range; slat/slon = latitude and longitude of (mean) sampling location; N = number of paleomagnetic sites used to compute the paleopole; mDec/mInc = mean declination of inclination; α95/A95 = radius of the 95% confidence circle about the mean of the distribution of directions/VGPs; k/K = Fisher [109] precision parameter of the distribution of directions/VGPs; plat/plon = paleopole latitude and longitude (south pole); K_est/A95_est = values estimated using formula of Cox [214] (eq. 24); plateID [file pone.0346817.s001.zip › Supplementary information_vanHinsbergen_PLoSOne_2026/Supplementary Files 2_Vaes_et_al_2023_gAPWP25/Table S2_Reference_database_Vaes_et_al_2023_gAPWP25.xlsx]

## Sheet: Database
Table S2. Paleomagnetic database used to compute the global apparent polar wander path for the last 320 Ma. We have listed age constraints, statistical parameters, Euler rotation paramaters and other metadata per paleomagnetic pole used in the parametric re-sampling scheme. For more details, see main text. The grey-colored entries are excluded from the computation of the APWP. See columns 'age co…
name	min_age	max_age	age	slat	slon	N	mDec	mInc	k	alpha95	plat	plon	K	A95	K_est	A95_est	plateID	Rlat	Rlon	EP_lat	EP_lon	EP_ang	lithology	f	p_std	Deenen	excl	authors	refno	DB	age constraints	comments	reliability
Roperch15	0	0.005	0.0025	-38.91	288.26	18					-85.5692	162.841	50.285	4.92264			290	-85.5693	162.838	60.35	-38.74	0.000714748	igneous			TRUE	0	Roperch et al. (2015)		PSV10
Dichiara14	0.002	0.008	0.005	38.59	331.22	12					-88.9804	146.962	75.7795	5.01815			301	-88.9803	146.93	21.0371	-20.4234	0.000626088	igneous			TRUE	0	Di Chiara et al. (2014)		PSV10
Mt Ruapehu volcano, Aotearoa New Zealand	0	0.01	0.005	-39.25	175.55	18	5.83	-57.27	93.5	3.59	-85.06	77.52	59.06	4.54			901	-85.0586	77.5004	57.9055	-68.6503	0.00459427	igneous			TRUE	0	Doll et al. (2024)		gAPWP25	Archeomagnetic dating
Kissel15	0	0.015	0.0075	28.18	343.95	39					-86.411	329.647	61.1487	2.95335			714	-86.411	329.647	0	0	0	igneous			TRUE	0	Kissel et al. (2015)		PSV10
Salis89	0.008	0.012	0.01	45.52	2.81	6					-87.1934	73.0159	21.4269	14.8063			301	-87.1922	73.0149	21.037	-20.4229	0.00125218	igneous			TRUE	0	Salis et al. (1989)		PSV10
Tanaka09	0	0.021	0.0105	-38.16	176.5	13					-88.8545	35.9836	16.0932	10.659			801	-88.8526	35.6822	-12.7647	-126.48	0.00645919	igneous			TRUE	0	Tanaka et al. (2009)		PSV10
Gonzalez97	0	0.029	0.0145	19.35	259.67	11					-82.4002	68.9333	9.01086	16.0942			101	-82.3998	68.9405	78.98	30.83	0.00337646	igneous			TRUE	0	Gonzalez et al. (1997)		PSV10
Valet98	0.003	0.028	0.0155	19.53	204.76	8					-79.7723	298.382	34.3662	9.58308			901	-79.7714	298.436	57.905	-68.6513	0.0142422	igneous			TRUE	0	Valet et al. (1998)		PSV10
Morales01	0.002	0.039	0.0205	19.14	260.77	7					-85.591	268.995	39.1978	9.76104			101	-85.5917	268.994	78.98	30.83	0.00477361	igneous			TRUE	0	Morales et al. (2001)		PSV10
Chauvin91	0.009	0.09	0.0495	-21.22	55.66	23					-81.2068	87.1758	47.9653	4.41566			709	-81.2048	87.1755	-40.12	3.22	0.00256145	igneous			TRUE	0	Chauvin et al. (1991)		PSV10
OlivaUrcia16	0	0.1	0.05	-62.95	299.33	17					-80.6884	29.2699	36.5167	5.98318			802	-80.6821	29.2893	-5.06	-33.28	0.00717982	igneous			TRUE	0	Oliva-Urcia et al. (2016)		PSV10
Tanaka03	0.021	0.084	0.0525	35.91	137.49	35					-86.5877	279.936	15.0793	6.4564			601	-86.593	279.99	21.0363	-20.4182	0.00657393	igneous			TRUE	0	Tanaka et al. (2003)		PSV10
Baraldo03	0	0.15	0.075	-62.97	299.34	18					-78.8189	6.76847	9.77424	11.6531			802	-78.812	6.80904	-5.06	-33.28	0.0107697	igneous			TRUE	0	Baraldo et al. (2003)		PSV10
Rais96	0.073	0.131	0.102	-21.09	55.47	38					-86.1393	125.708	37.2087	3.85803			709	-86.1359	125.673	-40.12	3.22	0.00527814	igneous			TRUE	0	Rais et al. (1996)		PSV10
Laj97	0.1	0.135	0.1175	38.38	14.97	39					-78.7249	318.497	16.3142	5.85128			301	-78.7298	318.567	21.0352	-20.4111	0.0147131	igneous			TRUE	0	Laj et al. (1997)		PSV10
Tres Vírgenes Volcanic Complex, Baja California, Mexico	0.022	0.3	0.15	27.5	-112.6	12	350	44.93	16	11.2	-80.91	333	12.04	13.04			101	-80.9156	333.057	78.98	30.83	0.0349288	igneous			TRUE	0	Sebastián-Reyes et al. (2025)		gAPWP25	40Ar/39Ar ages of lavas
Tanaka97	0.024	0.292	0.158	-39.23	175.6	24					-74.7574	74.5126	67.5486	3.62615			801	-74.7911	74.1655	-12.7752	-126.481	0.0971954	igneous			TRUE	0	Tanaka et al. (1997)		PSV10
Miki98	0.06	0.4	0.23	-27.1	250.67	27					-86.9834	1.4865	46.3159	4.12694			911	-87.0409	2.26789	-54.928	53.0768	0.128521	igneous			TRUE	0	Miki et al. (1998)		PSV10
Brassert97	0.061	0.4	0.2305	20.14	204.18	10					-83.5787	275.365	45.857	7.20972			901	-83.6085	276.511	57.8961	-68.6727	0.211796	igneous			TRUE	0	Brassart et al. (1997)		PSV10
Cromwell13j	0	0.461	0.2305	70.95	351.35	23					-83.8895	248.604	11.7513	9.22231			301	-83.9164	248.61	21.0332	-20.3988	0.0288627	igneous			TRUE	0	Cromwell et al. (2013a)		PSV10
Canontapia94	0	0.55	0.275	-35.27	289.48	8					-84.7174	121.926	68.8516	6.72254			290	-84.7045	121.598	60.35	-38.74	0.0786223	igneous			TRUE	0	Canon-Tapia et al. (1994)		PSV10
Sbarbori09	0.015	0.55	0.2825	18.78	249.07	7					-85.2236	357.574	13.424	17.0922			901	-85.0969	358.438	57.894	-68.6779	0.259576	igneous			TRUE	0	Sbarbori et al. (2009)		PSV10
Herrerobervera02	0.033	0.677	0.355	21.31	202.21	14					-88.0703	269.149	44.8133	6.00299			901	-88.1284	274.35	57.891	-68.6851	0.326193	igneous			TRUE	0	Herrero-Bervera and Valet (2002)		PSV10
Mejia02	0.002	0.76	0.381	51.47	237.65	51					-86.5211	28.346	23.2444	4.22609			101	-86.5218	28.7119	78.98	30.83	0.0887193	igneous			TRUE	0	Mejia et al. (2002)		PSV10
Petronille05	0.002	0.819	0.4105	21.12	252.4	12					-89.6548	180.605	8.7414	15.5647			101	-89.6452	178.147	78.98	30.83	0.0955886	igneous			TRUE	0	Petronille et al. (2005)		PSV10
Johnson98	0	0.878	0.439	37.81	334.62	33					-83.1497	344.876	24.4481	5.16046			301	-83.1448	345.321	21.0296	-20.3761	0.0549705	igneous			TRUE	0	Johnson et al. (1998)		PSV10
Trindade Island, offshore Brazil	0.06	0.8	0.45	-20.5	-29.3	14	12.15	-41.24	12.8	11.5	-79.05	267.36	12.22	11.85			201	-79.1013	267.667	60.35	-38.74	0.128655	igneous			TRUE	0	Pasqualon et al. (2024)		gAPWP25	40Ar/39Ar ages of lavas
Brown09	0.451	0.477	0.464	17.08	334.72	27					-89.2172	215.451	33.9885	4.83662			714	-89.2172	215.451	0	0	0	igneous			TRUE	0	Brown et al. (2009)		PSV10
Yamamoto07	0.227	0.822	0.5245	40.22	113.73	16					-76.287	189.463	21.4303	8.15529			601	-76.3174	189.269	21.0281	-20.3668	0.0656766	igneous			TRUE	0	Yamamoto et al. (2007)		PSV10
Carlut00	0.047	1.02	0.5335	16.03	298.32	23					-89.4238	290.59	49.7527	4.33399			2007	-89.4555	292.803	54.9233	-11.9975	0.0662259	igneous			TRUE	0	Carlut et al. (2000)		PSV10
Otake93	0.1	1	0.55	38.16	140.47	9					-82.2446	22.3379	22.0214	11.2179			601	-82.2009	22.7074	21.0277	-20.364	0.0688697	igneous			TRUE	0	Otake et al. (1993)		PSV10
Tanaka07	0.393	0.73	0.5615	35.87	137.49	20					-82.9351	144.141	42.5484	5.06199			601	-82.9173	143.657	21.0275	-20.3628	0.0703097	igneous			TRUE	0	Tanaka et al. (2007)		PSV10
Ceja06	0.115	1.13	0.6225	20.84	256.06	16					-83.7753	254.881	19.8074	8.49939			101	-83.7945	254.841	78.98	30.83	0.144955	igneous			TRUE	0	Ceja et al. (2006)		PSV10
Panaiotu13	0.535	1.14	0.8375	45.96	25.35	20					-86.1586	234.426	30.7358	5.98289			301	-86.2527	234.071	20.8775	-20.3068	0.104488	igneous			TRUE	0	Panaiotu et al. (2013)		PSV10
Quidelleru09	0.007	1.72	0.8635	-36.09	290.88	30					-87.9991	17.3247	29.7498	4.90009			290	-87.8967	19.3856	60.3964	-38.7898	0.246831	igneous			TRUE	0	Quidelleur et al. (2009)		PSV10
Coe00	0.28	1.65	0.965	60	193.5	56					-83.1498	21.3898	12.3382	5.64025			101	-83.1573	21.9596	79.0182	31.8477	0.224069	igneous			TRUE	0	Coe et al. (2000)		PSV10
Herrerobervera00	0.86	1.12	0.99	20.81	203.08	7					-83.7893	323.289	9.08979	21.1593			901	-83.5232	327.621	57.9853	-68.395	0.900906	igneous			TRUE	0	Herrero-Bervera et al. (2000)		PSV10
ConteFasano06	0	2.1	1.05	19.68	258.19	22					-86.2293	280.822	15.0135	8.2747			101	-86.2724	280.804	79.03	32.1822	0.24358	igneous			TRUE	0	Conte-Fasano et al. (2006)		PSV10
Cromwell13b	0.005	2.11	1.0575	10.14	275.62	30					-86.7321	236.619	24.0731	5.4694			2007	-86.8011	236.231	55.0735	-11.5296	0.129936	igneous			TRUE	0	Cromwell et al. (2013b)		PSV10
Stone06	0.075	2.06	1.0675	53.24	190.1	84					-87.5669	356.705	14.4784	4.205			101	-87.5939	357.862	79.0321	32.2446	0.247597	igneous			TRUE	0	Stone and Layer (2006)		PSV10
Tauxe00	0.39	1.79	1.09	28.78	342.11	22					-86.3618	0.700652	27.4825	6.02141			714	-86.3618	0.700652	0	0	0	igneous			TRUE	0	Tauxe et al. (2000)		PSV10
Tanty15	0.01	2.27	1.14	14.73	298.66	14					-85.9056	322.84	10.0124	13.2176			2007	-85.9396	323.97	55.1035	-11.4381	0.13979	igneous			TRUE	0	Tanty et al. (2015)		PSV10
Tauxe03	0.001	2.5	1.2505	35.32	248.14	27					-86.1345	267.419	16.1369	7.13788			101	-86.1793	267.228	79.0505	32.7943	0.289603	igneous			TRUE	0	Tauxe et al. (2003)		PSV10
Udagawa99	0.78	1.82	1.3	65.07	344.48	17					-81.5581	213.896	10.6675	11.4567			101	-81.559	213.807	79.0545	32.9169	0.300965	igneous			TRUE	0	Udagawa et al. (1999)		PSV10
Goguitchaichvili00	0.31	2.29	1.3	41.68	43.94	41					-84.255	312.924	19.0901	5.24588			301	-84.3212	314.323	20.2384	-20.1445	0.159674	igneous			TRUE	0	Goguitchaichvili et al. (2000)		PSV10
SanchezDuque16	0	2.65	1.325	4.94	284.62	46					-86.0699	256.059	34.9619	3.60757			201	-86.2376	257.593	60.5345	-38.9388	0.378556	igneous			TRUE	0	Sanchez-Duque et al. (2016)		PSV10
Opdyke06	0.018	2.71	1.364	-0.41	281.73	50					-86.7062	266.736	21.7316	4.4224			201	-86.8595	269.121	60.5419	-38.9468	0.389688	igneous			TRUE	0	Opdyke et al. (2006)		PSV10
Kent10	0	3	1.5	20.95	269.94	53					-86.8088	71.6098	30.4443	3.60137			911	-86.6317	79.1162	-54.5623	54.7681	0.866299	igneous			TRUE	0	Kent et al. (2010)		PSV10
Mitchell89	0.008	3.25	1.629	46.01	238.23	20					-86.626	97.9332	35.4969	5.55499			101	-86.5614	98.8128	79.0739	33.5449	0.376486	igneous			TRUE	0	Mitchell et al. (1989)		PSV10
Lhuillier17	0.059	3.249	1.654	45.52	237.7	69					-85.0305	218.839	12.2067	5.09788			101	-85.0368	218.384	79.0751	33.5826	0.382225	igneous			TRUE	0	Lhuillier et al. (2017)		PSV10
Pena11	0.56	2.78	1.67	20.14	258.71	11					-81.1179	293.078	41.7602	7.14842			101	-81.1898	293.373	79.0758	33.6061	0.385897	igneous			TRUE	0	Peña et al. (2011)		PSV10
Michalk13	0	3.53	1.765	19.87	258.42	32					-86.5097	94.5133	26.1898	5.06			101	-86.4419	95.5163	79.0796	33.737	0.407705	igneous			TRUE	0	Michalk et al. (2013)		PSV10
Camps01	0.64	3	1.82	-46.41	51.79	37					-87.7307	68.2969	14.5864	6.3845			802	-87.4731	67.2872	-8.26867	-31.1872	0.26351	igneous			TRUE	0	Camps et al. (2001)		PSV10
Dossing16	0.595	3.13	1.8625	65.17	344.6	45					-88.3985	94.8443	16.676	5.36971			101	-88.3273	96.6104	79.0955	34.0784	0.428139	igneous			TRUE	0	Døssing et al (2016)		PSV10
Alvavaldivia01	0.8	3.1	1.95	18.42	264.83	9					-84.1413	350.758	53.7701	7.08465			101	-84.1989	351.799	79.1094	34.3809	0.446278	igneous			TRUE	0	Alva-Valdivia et al. (2001)		PSV10
Calvorathert13b	0.307	4.01	2.1585	20.98	255.65	7					-79.0956	329.454	19.9255	13.8581			301	-79.1368	330.783	18.3619	-20.1413	0.256506	igneous			TRUE	0	Calvo-Rathert et al. (2013b)		PSV10
Herrerobervera03	1.8	2.6	2.2	21.32	202.2	9					-84.9872	240.086	47.7453	7.52697			901	-85.7422	250.391	58.2403	-67.6829	1.95331	igneous			TRUE	0	Herrero-Bervera and Valet (2003)		PSV10
Andacollo volcanics, Argentina	0.9	3.8	2.35	-37.2	-70.8	17	6.4	-57.5	42.1	5.6	-84.85	31.5	30.2	6.6			201	-84.5388	33.2059	60.7316	-39.1569	0.671085	igneous			TRUE	0	Milanese et al. (2023)		gAPWP25	40Ar/39Ar ages of lavas
Calvorathert11	2	2.73	2.365	41.35	44.17	16					-78.2334	249.147	43.7863	5.63741			301	-78.4983	249.217	17.7099	-20.1793	0.278184	igneous			TRUE	0	Calvo-Rathert et al. (2011)		PSV10
Yamamoto02	0.905	4.21	2.5575	-16.93	208.99	123					-86.6317	174.537	16.874	3.19308			901	-87.6271	163.383	58.309	-67.5574	2.25714	igneous			TRUE	0	Yamamoto et al. (2002)		PSV10
Opdyke04	0.25	5	2.625	-37.66	144.28	37					-85.3055	213.478	18.8649	5.56837			801	-85.5911	232.332	-14.3791	-126.635	1.60126	igneous			TRUE	0	Opdyke and Musgrave (2004)		PSV10
Mejia05	1.28	4.14	2.71	19.83	260.36	12					-85.1934	167.915	26.0707	8.6626			101	-85.1079	167.628	79.2067	36.5069	0.607568	igneous			TRUE	0	Mejia et al. (2005)		PSV10
Caviahue–Copahue Volcanic Complex, Northern Patagonia	0.015	5.6	2.8075	-37.86	-71.03	42	356.2	-51.5	32.8	3.8	-84.3	251.4	26.4	4.4			201	-84.6649	253.611	60.8169	-39.2549	0.805747	igneous			TRUE	0	Moncinhatto et al. (2023)		gAPWP25	40Ar/39Ar ages of lavas
Tauxe04b	0.052	5.75	2.901	42.99	246.4	22					-86.377	187.067	23.8399	6.48341			101	-86.3148	186.067	79.2449	37.1995	0.653358	igneous			TRUE	0	Tauxe et al. (2004)		PSV10
Opdyke15	0.5	5.5	3	0.29	6.62	38					-86.2961	40.2303	52.0178	3.25037			701	-86.2961	40.2303	0	0	0	igneous			TRUE	0	Opdyke et al. (2015)		PSV10
Laj99	3.1	3.19	3.145	21.56	201.75	98					-81.423	181.655	52.6095	1.98725			901	-82.763	180.176	58.71	-67.31	2.77687	igneous			TRUE	0	Laj et al. (1999)		PSV10
Elmaleh04	0	6.7	3.35	27.55	112.23	46					-87.8366	108.699	39.4805	3.38921			301	-87.5368	103.455	17.7085	-19.8004	0.38786	igneous			TRUE	0	Elmaleh et al. (2004)		PSV10
Mejia04	0.165	8.67	4.4175	-51.21	289.37	37					-86.6172	344.606	12.9715	6.80106			291	-86.3102	354.637	61.031	-39.5088	1.29804	igneous			TRUE	0	Mejia et al. (2004)		PSV10
Goguitchaichvili07	1.53	7.33	4.43	20.16	262.81	14					-86.3861	174.09	11.6949	12.1368			101	-86.2505	173.161	79.4968	41.3265	1.00564	igneous			TRUE	0	Goguitchaichvili et al. (2007)		PSV10
Cromwell13s	0.5	9.15	4.825	79.37	14.02	14					-76.4075	24.3805	10.9033	12.6111			301	-76.0501	26.0306	18.4134	-19.3556	0.536761	igneous			TRUE	0	Cromwell et al. (2013a)		PSV10
RuizMartinez10	0.5	10	5.25	20.37	257.68	41					-86.9053	65.9982	14.0129	6.18439			101	-86.814	70.7119	79.6436	43.1887	1.19343	igneous			TRUE	0	Ruiz-Martinez et al. (2010)		PSV10
Eyjafjarðardalur basalts, Iceland	2.6	8	5.3	65.5	-18.75	114	355.5	71.1	26.9	2.6	-82	5	11.9	4			101	-82.1305	7.42323	79.6554	43.3165	1.20485	igneous			TRUE	0	Muxworthy et al. (2024)		gAPWP25	40Ar/39Ar ages of lavas	Recalculated without cutoffs (cf. Gerritsen et al., 2022)
Leonhardt06	5.1	6.3	5.7	28.33	343.14	26					-82.1157	344.078	9.95277	9.46514			714	-82.1157	344.078	0	0	0	igneous			TRUE	0	Leonhardt and Stoffel (2006)		PSV10
Leonhardt03	2.55	10	6.275	-3.86	327.57	38					-85.8864	325.094	31.0719	4.23327			201	-85.7023	338.853	61.1516	-39.6654	1.88105	igneous			TRUE	0	Leonhardt et al. (2003)		PSV10
Goguitchaichvili11	2.9	10	6.45	20.7	256.84	23					-80.0367	294.522	30.2424	5.59527			101	-80.2772	295.435	79.8894	45.9444	1.46704	igneous			TRUE	0	Goguitchaichvili et al. (2011)		PSV10
Dominguez14	6.25	7.25	6.75	46.38	242.78	7					-84.6725	299.444	9.73235	20.3705			101	-84.9292	300.103	79.9447	46.5881	1.53596	igneous			TRUE	0	Dominguez and Van der Voo (2014)		PSV10
Riisager00	7.95	9.7	8.825	44.98	4.15	8					-78.926	5.35268	10.3095	18.1098			301	-79.1721	8.70872	80.2602	51.3345	2.08285	igneous			TRUE	0	Riisager et al. (2000)		PSV10
Prado section, Teruel, Spain	9.1	10.3	9.7	40.26	-1.13	246	358.3	63	22.6	1.9	-84.4	341	16.5	2.3			304	-84.3143	350.895	15.0606	-19.1803	0.988971	sedimentary	0.49	6.5	A	0	Abels et al. (2009)		T12	Magnetostratigraphy: ca. 9.1 to 10.3 Ma	E/I correction applied to individual directions provided by authors
Cascante/Canizar sections, Teruel, Spain	9.4	10.6	10	40.2	-1.1	77	359.3	55	26.3	3.2	-85.3	5.9	26.3	3.2			304	-84.8055	15.9796	14.6612	-19.1804	1.01481	sedimentary	1	0	B	0	Abdul Aziz et al. (2004)		T12	Magnetostratigraphy: ca. 9.4 to 10.6 Ma	No inclination shallowing from E/I correction
Jesus Maria and Atotonilco lavas	9.2	11.9	10.55	20.6	257	29	354.48	24.63	39.71	4.3	-80.67	292.34	39.71	4.3			101	-81.031	293.471	80.4143	54.4841	2.54453	igneous			TRUE	0	Goguitchaichvili et al. (2011)		gAPWP23	Ar/Ar dating
Volcanics, Jebel Soda, Libya	10	13	11.5	28.7	15.6	12	359.9	31.6	23.5	8.3	-78.4	16.1	35.4	7.4			715	-78.4	16.1	0	0	0	igneous			TRUE	0	Schult and Soffel (1973)	50	T12	K-Ar ages of 10.5 to 12.3 Ma (from paper above)
Volcanics, Jebel Soda, Libya	10	13	11.5	28.8	15.5	9	3.7	14.1	21.9	11.2	-69	4	47	6.8			715	-69	4	0	0	0	igneous			TRUE	0	Ade-Hall et al. (1975)	60	T12	K-Ar ages of 10.5 to 12.3 Ma
East African volcanics, Kenya and Tanzania	11	13	12	0	36	22	1.7	-4.2	13.4	8.8	-86.5	6.6	28.8	6.1			709	-86.5021	12.1481	-43.8909	9.71175	0.499918	igneous			TRUE	0	Reilly et al. (1976)	774	T12	ages reported 13-11 Ma (other source)
Taatsyn Gol 3, Mongolia	12.1	13.3	12.7	45.5	101	7	206.6	-64.7	29.5	11.3	-71.6	358			14.5432	16.3735	301	-71.2081	1.77078	13.6458	-18.6578	1.2676	igneous			TRUE	0	Hankard et al. (2007a)		gAPWP23	Ar/Ar age of 12.7 ± 0.6 by Höck et al. (1999)
Ethiopian traps, Debre Sina	10.6	14.9	12.75	9.86	39.75	30	1.5	7.1	16.6	6.6	-83.8	26.9	27.7	5.1			715	-83.8	26.9	0	0	0	igneous			TRUE	0	Lhuillier and Gilder (2019)		gAPWP23	K-Ar dating
Miocene volcanics, Gran Canaria, Spain	5	21	13	28	344	42	4.9	40.2	12.7	6.4	-83.8	302.6	14.5	6			714	-83.8	302.6	0	0	0	igneous			TRUE	0	Watkins (1973)	25	T12	K-Ar ages of 5.3 to 20.6 Ma
Volcanics, Kenya	12	15	13.5	-1.6	35.9	14	2.2	18.8	16.7	10	-80.1	214.3	20.8	8.9			709	-80.2702	211.661	-43.7916	9.21832	0.584885	igneous			TRUE	0	Patel and Raja (1979)	1517	T12	K-Ar ages of 12-15 Ma	Plon changed from 214.2 (GPDB and T12) to 214.3 (paper)
Padre Miguel Ignimbrite Suite, Honduras	14.34	16.3	15.32	14.39	272.86	33	352.5	15	16.6	5.8	-80	322.9	24.5	5.2			2007	-80.44	329.703	61.7523	-6.67434	2.04427	igneous			TRUE	0	Molina-Garza et al. (2012)		gAPWP23	40Ar/39Ar ages
Hongshiya	14	18	16	36.2	118.5	9	5.8	52.5	75.2	6	-84.3	53.5	57.8	6.8			601	-82.6932	58.0876	15.0351	-17.8394	1.73287	igneous			TRUE	0	Zhao et al. (1994)		gAPWP23	K-Ar dating
Leucitites, Australia	15.032	17.235	16.1335	-32.8415	146.447	17	10.2	-57.2	33.9	6.7	-80.2	95.4	20.5	8.6			801	-82.7523	33.6063	-16.7413	-130.171	9.13447	igneous			TRUE	0	Hansma and Tohver (2018)		gAPWP23	Recognition of magnetic chrons C5Cr–C4Ar.1r (Hansma and Tohver, 2018)
Vogelsberg volcanics, Germany	15.2	17.6	16.4	50.5	9.2	116	3.2	62.2	30.2	2.4	-84.5	341.9	18.2	3.2			301	-84.2314	359.84	15.0077	-17.9196	1.79885	igneous			TRUE	0	Chi & Lhuillier (2025)		gAPWP25	40Ar/39Ar ages of lavas from the Vogelsberg 1996 drill core
Trosky volcano, Czech Republic	15.7	17.28	16.49	50.52	15.23	11	163.3	-62.5	36.8	7.6	-76.8762	261.12	21.5	10.1			301	-78.6017	262.988	15.0018	-17.9362	1.8137	igneous			TRUE	0	Petronis et al. (2015)		gAPWP23	K-Ar age of 16.49 ± 0.79 Ma by Rapprich et al. (2007)	Recalculated (k>50 sites only + 45-cut-off)
Imnaha and Grande Ronde basalts, US	16	17	16.5	45.8	-116.8	30					-85	335	15	6.8			101	-85.6797	343.731	79.9149	41.4845	4.3892	igneous			TRUE	0	Hooper et al. (1979)		gAPWP25	40Ar/39Ar ages of lavas and magnetostratigraphic correlation	Recalculated by Pivarunas et al. (2025)
Hannuoba	15	24	19.5	40.2	112.7	16	6.8	56.3	51.6	5.2	-83.7	52.3			36.2724	6.20847	601	-81.4831	57.7409	15.2916	-19.2129	2.386	igneous			TRUE	0	Pan et al. (2005)		gAPWP23	K-Ar dating
Ust-Bokson, Mongolia	19.5	20.3	19.9	52.1	100.3	9	31.7	66.5	70.3	6.2	-69.8	6.5			32.1494	9.21855	301	-68.6749	12.5928	15.9543	-19.1257	2.43597	igneous			TRUE	0	Hankard et al. (2007a)		gAPWP23	ArAr ages of 19.9 ± 0.2 and 19.8 ± 0.2 by Rasskazov et al. (2000)
Jantetelco granodiorites and Tepexco volcanics	18.8	22.8	20.8	18.7	261.3	26	348.1	35.68	17.4	7	-78.35	4.28	17.4	7			101	-78.6692	15.166	79.2693	26.7309	5.85775	igneous			TRUE	0	Duarte et al. (2015)		gAPWP23	Ar/Ar ages of regional volcanic field	Recalculated pole based on all directions in their Table 1
Stoddard Mountain laccolith	20	22	21	37.6	246.6	19	351.1	57.8	82.2	3.7	-82.9	346.2			54.2653	4.5974	101	-83.5148	359.682	79.2735	26.8316	5.91273	igneous			TRUE	0	Petronis et al. (2004)		T12	20-22 Ma K-Ar and Ar/Ar ages
Suhindol volcanics	19.4	23.5	21.45	43.23	25.15	11	6.2	64.4	25.2	9.3	-84.1	242.1	25.2	9.3			301	-86.5337	236.65	18.5127	-18.676	2.61944	igneous			TRUE	0	van Hinsbergen et al. (2008a)		gAPWP23	K-Ar ages of Yanev et al. (1993)
Dinan Bay lavas	18.9	24.4	21.65	53.7	227.3	13	348.8	68.1	36	7	-82.7	301.7	19	9.8			101	-83.8203	309.057	79.2864	27.1466	6.09143	igneous			TRUE	0	Irving et al. (2000)		T12	K-Ar ages between 18.9 and 24.4 Ma	Pole from T12 differs from paper (based on 37 sites instead of 11 groups)
Younger plutons	22	23	22.5	36.6	254.5	11	3.1	55	46.9	6.7	-87.1	189.5			34.794	7.84994	101	-86.603	176.232	79.3017	27.5327	6.32512	igneous			TRUE	0	Hagstrum and Johnson (1986)	1402	T12	22 to 23 Ma K-Ar and fission-track ages
Pingzhuang	22	23	22.5	42	119.2	17	359.8	62.2	89.9	3.8	-88	300	49.9	5.1			601	-88.034	22.0774	20.0469	-18.388	2.74644	igneous			TRUE	0	Shi et al. (2002)		gAPWP23	K-Ar dating
Lake City Caldera	22	24	23	38	252.7	17	346.2	65.3	19.2	8.4	-76.4	30.3			9.23022	12.4139	101	-76.2297	41.523	79.31	27.7473	6.46259	igneous			TRUE	0	Reynolds et al. (1986)	1300	T12	22.2 to 24.0 K-Ar ages
Main Range Volcano and Tweed Volcano	20.2	26.7	23.45	-28.2	153	56	12.4	-58.2	38.2	3.1	-74.2	74.8	22.5	4.1			801	-74.3859	24.2043	-16.2255	-131.26	13.295	igneous			TRUE	0	Wellman (1975)		gAPWP23	K-Ar dating
Latir volcanics	21	26	23.5	36.8	254.6	43	349.1	53.7	18.2	5.2	-80.9	331.2			14.2411	5.98134	101	-81.8508	342.764	79.3178	27.9533	6.60007	igneous			TRUE	0	Hagstrum and Lipman (1986)	1299	T12	21-26 Ma K-Ar ages	Combines data from different sites of plutonic rocks
Volcanics Germany	18	30	24	50.8	8	40	14.1	62	27.8	4.4	-77.8	310.8			15.3624	5.9629	301	-78.9395	323.923	22.0024	-17.9965	2.93102	igneous			TRUE	0	Schreiber and Rotsch (1998)	3282	T12	Isotopically dated rocks with ages of 18-30 Ma	Mean direction and pole calculated for VGPs with plat>45 (see GPDB), this gives N=40 instead of N=47
Zhangjiakou	17	33	25	41.1	114.7	8	353.7	59.4	15.2	14.7	-84.4	223.2	9	19.5			601	-86.5967	201.306	23.1716	-17.7471	3.05585	igneous			TRUE	0	Zheng et al. (1991)		gAPWP23	K-Ar dating
Conejos and Hinsdale Formation	23	29	26	37.2	254.4	23	347.2	55.6	21	6.8	-79.7	342.6			15.1977	8.02711	101	-80.5049	356.396	78.9722	24.4455	7.33789	igneous			TRUE	0	Brown and Golombek (1997)	3130	T12	K-Ar age of 26 Ma (uncertainty from GPDB and BC02)		Deemed unreliable by Besse and Courtillot due to possible rotation
Kerguelen islands (Antarctic Plate)	24	30	27	-49.25	69.5	233	188.9	68.2	16.5	2.3	-85.5	9.3	16.5	2.3			802	-81.9271	33.3004	1.17582	-31.9081	4.36505	igneous			TRUE	0	Camps et al. (2007)		T12	Ar/Ar ages and magnetostratigraphic correlation	Includes data from Henry and Plessard (1997) and Plenier et al (2002)
Springsure Volcano	27.3	28.9	28.1	-24.0953	148.096	18			13.7	9.7	-70.5	120.6	13.7	9.7			801	-82.4153	70.5636	-16.6482	-130.391	15.9216	igneous			TRUE	0	Hansma and Tohver (2019)		gAPWP23	40Ar/39Ar sanidine total fusion age (Cohen, Knesel et al., 2013)	Supersedes McElhinny et al. (1974)
Ignimbrita Panalillo Superior	24.8	31.3	28.1	22	259	41	338.1	30	27.4	3.6	-68.6134	338.113	27.4	3.6			101	-69.5196	349.619	78.0651	16.908	8.03855	igneous			TRUE	0	González-Naranjo et al. (2012)		gAPWP23	new U/Pb ages in this paper
Afro-Arabian ﬂood volcanic province, Yemen	27	31	29	15.4	44.1	48	178.9	-2	33.6	3.6	-74.2	69.1	33.6	3.6			503	-78.3832	42.9466	-32.4512	-161.731	7.94561	igneous			TRUE	0	Riisager et al. (2005)		T12	Ar/Ar ages of 27.67±0.12 to 30.51±0.36 Ma; age range of volcanism given by authors as 27-31 Ma
Peak Range	28.2	31.2	29.7	-22.6577	147.97	29			10.1	8.8	-64.6	111.8	10.1	8.8			801	-75.9293	73.0192	-16.6985	-129.784	16.7939	igneous			TRUE	0	Hansma and Tohver (2019)		gAPWP23	40Ar/39Ar total fusion ages: 30.6±0.4 Ma (biotite), 30.4±0.5 Ma (feldspar), 29.0±0.4 Ma (anorthoclase), 28.6±0.4 Ma (groundmass) from Cohen,Knesel et al. (2013)
Ethiopian traps, Belessa	29.2	30.5	29.85	12.4	37.65	42	356.4	7.1	26.7	4.3	-80.5	60.6	44.9	3.3			715	-80.5	60.6	0	0	0	igneous			TRUE	0	Lhuillier and Gilder (2019)		gAPWP23	K-Ar, magnetostratigraphy
Lima Limo section, Ethiopian Traps	29.4	30.4	29.9	13.2	37.9	79					-78.2	33	22.7	3.4			715	-78.2	33	0	0	0	igneous			TRUE	0	Ahn et al. (2021)		gAPWP23	Correlation with polarity timescale, with aid of available radiometric ages
Mongollon–Datil volcanics	24	36	30	33.3	252.1	61	341	47.3	18.1	4.4	-81.9	323.6	17.6	4.5			101	-83.0937	343.471	77.2531	11.9154	8.67793	igneous			TRUE	0	Diehl et al. (1988)	1315	T12	Ar/Ar ages of 24.3 to 36.2 Ma
Mongollon–Datil volcanics	24	36	30	33.3	252.2	39	352.5	49	22.3	5	-82.8	316.2			21.0206	5.118	101	-84.1743	336.408	77.2531	11.9154	8.67793	igneous			TRUE	0	McIntosh et al. (1992)	2631	T12	Ar/Ar ages of 24.3 to 36.2 Ma
Ethiopian Traps, Ethiopia	29	31	30	12.4	38.6	53	181.2	-0.7	28.9	3.7	-77	28	28.9	3.7			715	-77	28	0	0	0	igneous			TRUE	0	Rochette et al. (1998)	3209	T12	Ar/Ar ages of ca. 30 Ma	Pole changed to follow paper (uses 53 reliable sites instead of 60 sites in the GPDB)
Ethiopian Flood basalts, Abbay and Kessen gorges, Ethiopia	29	31	30	9.7	38.8	16	3.1	5.8	9.4	12.7	-83	13.3	17.8	9			715	-83	13.3	0	0	0	igneous			TRUE	0	Kidane et al. (2002)	3496	T12	Ar/Ar age of 29.6±0.1 Ma; age in table is given as 30±1 Ma, consistent with Rochette et al. (1998)
Mongolia, Jaran Plateau and Bogd Plateaus	30.2	30.4	30.3	44.84	100.68	13	181.4	-55.7	25.1	8.4	-81.6	94.5	25.1	8.4			301	-77.8746	88.7052	26.5355	-19.1328	4.44222	igneous			TRUE	0	Dupont-Nivet et al. (2010)		gAPWP23	Ar/Ar age of 30.3 ± 0.1 Ma
Hillsborough Volcano	33.1	34.1	33.6	-20.9778	149.003	14			32.2	7.1	-67.1	121.4	32.2	7.1			801	-80.6093	68.7831	-17.2433	-128.18	18.8648	igneous			TRUE	0	Hansma and Tohver (2019)		gAPWP23	40Ar/39 Ar K-feldspar ideogram age of 33.6±0.5 Ma (Cohen, Knesel et al., 2013)
Liverpool Volcano	33	34.4	33.7	-31.7	150.2	36	20.4	-59.2	45.49	3.5	-71.1	95.5	25.7	4.8			801	-74.8209	28.458	-17.2608	-128.145	18.9176	igneous			TRUE	0	Wellman et al. (1969)		gAPWP23	Average of K–Ar whole rock ages gives 33.7±0.7 Ma (Wellman et al., 1969)
Southern Plateau volcanics, Ethiopia	30	38	34	9.1	41	22	191.4	0.4	14.4	8.4	-75.1	350.3	24.4	6.4			709	-75.2655	351.83	-44.39	7.68	0.81	igneous			TRUE	0	Schult (1974)	40	T12	K-Ar ages
Tecalitlan Dikes	33.2	36.8	35	19.3	257	12	345	33.1	25	8.9	-75.7	346.6	30.8	8			101	-76.0087	7.18322	75.4403	3.58241	10.5073	igneous			TRUE	0	Rosas-Elguera et al. (2011)		gAPWP23	Ar/Ar age of 35.0 ± 1.8 Ma	K, A95 calculated by averaging site means in their Table 2
Mariscal Mountain Gabbro	35	39	37	29.1	256.8	18	348.6	50.9	65.1	4.3	-80	5.3	42.5	5.4			101	-79.1283	31.6154	74.8896	1.43823	11.3365	igneous			TRUE	0	Harlan et al. (1995)	2943	T12	Ar/Ar age of 37.0±1.3 Ma	Pole changed slightly to follow paper and GPDB
Ramsay Island lavas	36	41	38.5	52.54	228.65	11	343.7	65	92	4.8	-78.2	299.9	41	7			101	-80.6082	322.658	74.5358	0.100006	11.9612	igneous			TRUE	0	Irving et al. (2000)		T12	K-Ar ages of 36-41 Ma
Talerua Member lavas	38	40	39	70.4	305.2	13	144.4	-76	32.7	7.4	-76.3	21.5	32.7	7.4			102	-74.9868	41.9977	75.4479	3.90217	11.1641	igneous			TRUE	0	Schmidt et al. (2005)		T12	Ar/Ar age of 38.8±0.5 Ma, we assign age uncertainty of 1 Myr
Mongolia, Khaton Sudal	38.8	40	39.4	44.49	101.34	7	188.4	-52.2			-76.7	60.1	45.1	9.1			301	-70.4589	65.6491	27.7936	-21.0981	7.09379	igneous			TRUE	0	Dupont-Nivet et al. (2010)		gAPWP23	Hankard et al. (2007)
Khaton Sudal, Mongolia	38.8	40	39.4	44.5	101.4	8	202.9	-57.9	93.5	5.8	-71.9	22.6			61.4661	7.12097	301	-67.0234	36.5507	27.7936	-21.0981	7.09379	igneous			TRUE	0	Hankard et al. (2007a)		gAPWP23	K-Ar age of 39.4 ± 0.6 Ma by Hankard et al. (2007a)
Beaver River alkalic complex	41.5	42.5	42	60.3	234.7	21	338.8	73.1	116.8	3	-79.2	325.8	39.8	5.1			101	-80.1757	358.048	74.3883	-2.66211	13.4735	igneous			TRUE	0	Symons et al. (2003)		T12	3 averaged Ar/Ar ages
Monterey intrusives	42	47	44.5	38.4	280.6	11	356.3	60.9	21.2	10.1	-85.5	63.7			12.2753	13.575	101	-81.6743	84.651	74.2934	-4.12086	14.4399	igneous			TRUE	0	Ressetar and Martin (1980)	1865	T12	K-Ar ages from paper give 42-47 Ma	Age changed to match paper (and GPDB and KI10) from 47 to 44.5 Ma; plon changed to correspond with paper
Rattlesnake Hills volcanics	42	50	46	42.3	248.1	18	167.5	-58	13.9	9.6	-79.4	326.2	13.9	9.6			101	-80.1569	2.98482	74.2386	-4.89243	15.0141	igneous			TRUE	0	Sheriff and Shive (1980)	1712	T12	Estimated volcanic activity from 50 to 42 (8 Myr time period), based on radiomatric ages (also age range in VDV90)		Deemed unreliable by Besse and Courtillot due to possible rotation
Bitterroot Dome dike swarm	44	51	47	46.4	245.2	11	334.1	63.8	68.1	5.6	-72	341.6			34.8699	7.84115	101	-71.9939	8.97925	74.5473	-4.79622	15.3484	igneous			TRUE	0	Doughty and Sheriff (1992)	2560	T12	Isotope ages of 44-51 Ma
Eocene volcanics Patagonia	42	56	49	-42.6	290	36	156.6	66.3	18	5.7	-81	337.4	18	5.7			291	-74.1861	34.0949	57.8542	-31.1636	20.101	igneous			TRUE	0	Somoza (2007)		T12	Butler et al. (1991) give age range of 56-42 Ma, isotopic ages given in paper within this range	Includes 15 sites from Butler et al. (1991) from 56-42 Ma basalts; age in T12 is 47 Ma, is changed to 49 Ma
Robinson Anticline intrusives	48	52	50	46.2	248.5	16	343	61	46.14	4	-77.1	325.8			26.6029	7.28605	101	-78.0708	358.988	75.9472	-3.49676	16.2576	igneous			TRUE	0	Harlan et al. (1988)	1348	T12	6 K-Ar ages of 48.0±1.9 Ma to 52.6±2.0 Ma
Absaroka volcanics, US	45	55	50	44.5	249.8	42	171.6	-61.8	13.5	6.2	-83.1	326.3	13.5	6.2			101	-83.4875	15.8973	75.9472	-3.49676	16.2576	igneous			TRUE	0	Harlan and Morgan (2010)		T12	Age uncertainty estimated from Fig. 2	21 VGPS included from: 18 from Shive and Pruss (1977) and 3 from Nyblade et al. (1986)	Deemed unreliable by Besse and Courtillot due to possible rotation
Combined Eocene intrusives	47	54	50.5	47.9	249.9	94	348.7	65.8	32.7	2.6	-82.7	347.2	18.6	3.5			101	-81.8355	31.4001	76.2319	-3.14304	16.3956	igneous			TRUE	0	Diehl et al. (1983)	1270	T12	Isotope ages range from 47.9-55.3 Ma; quoted as 47-54 Ma in paper
Ezcurra Inlet and Point Hennequin groups	47.8	56	51.9	-62.08	301.67	22	342	-70	42	5	-79	48			16.6738	7.82479	803	-69.6104	49.9821	8.85402	-40.1264	9.50416	igneous			TRUE	0	Watts et al. (1984)		gAPWP23	K/Ar Age for President Head sill given by Pankhurst and Smellie, 1983
Barrington Volcano, New South Wales	52	54	53	-32	151.4	33	193	65.5	48.5	3.6	-70.5	125.6	23.2	5.3			801	-79.7921	21.4988	-13.6792	-121.288	24.1457	igneous			TRUE	0	Wellman et al. (1969)	592	T12	Age from GPDB, isotopically dated as 51.6 Ma in paper
Nuussuaq lavas, Kanisut Member	53	55	54	70.71	305.45	20	344	70.7	27.8	6.3	-74.6	339.4	11.1	10.3			102	-77.6155	11.0254	70.5889	30.6765	15.5026	igneous			TRUE	0	Riisager et al. (2003b)		T12	Ar/Ar age of tuff of ~55-53 Ma
South Shetland Islands	52.2	56.5	54.4	-62.2	301	15	343.4	-76.9			-82.12	2.61	8	14.4			803	-73.4011	31.2156	3.91767	-37.8384	10.3777	igneous			TRUE	0	Gao et al. (2018)		gAPWP23	Ar/Ar ages in this paper
Kangerdlugssuaq dykes, Irminger	54	55	54.5	68.2	329	11	340.9	62	57.5	6.1	-62.9	0.4			31.7747	8.22556	102	-64.4251	25.3496	70.8479	29.9476	15.8084	igneous			TRUE	0	Faller and Soper (1979)	1604	T12	Age uncertainty from Ganerød et al (2008), referring to Hansen et al. (2002)
Skaergaard Intrusion	55	56	55.5	68.2	328.3	30	350	59	40	4.2	-61	345			25.1033	5.35131	102	-63.7459	9.12601	71.3229	28.5314	16.4222	igneous			TRUE	0	Schwarz et al. (1979)	1432	T12	Age from Ganerød et al. (2008)
Khuts Uul, Mongolia	56.3	57.9	57.1	43.2	104.6	14	205.2	-71.2	92	4.2	-69.6	328			34.8654	6.82727	301	-69.1948	358.805	30.5018	-19.0025	10.9175	igneous			TRUE	0	Hankard et al. (2008)		gAPWP23	K-Ar age of 57.1 ± 0.8 (Hankard et al. 2008)
Svartenhuk lavas	54	61.5	57.75	71.38	305.48	30	331.4	64.9	19	6.2	-62	349.7			9.28846	9.11992	102	-64.2178	16.0178	71.8827	26.9927	17.4308	igneous			TRUE	0	Chauvet et al. (2019)		gAPWP23	New K-Ar and Ar/Ar ages of 54 to 61.5 Ma
Sleat Peninsula dykes, Isle of Skye, UK	53.9	61.66	57.78	57	-5.9	24	356.7	60	34.6	5.1	-75.2	1.8	21.1	6.6			301	-69.4488	32.004	30.6049	-19.0385	11.1124	igneous			TRUE	0	Murray et al. (2025)		gAPWP25	Estimated age range from previous dating of Skye dyke swarm (26r to 24r, 61.66 to 53.9 Ma)
Jacobsen Fjord dykes	53	60	59	68.2	329	22	344.4	65.3	69.3	3.7	-67.7	357.7			33.3153	5.45136	102	-69.1693	27.6716	71.6957	28.1549	17.4699	igneous			TRUE	0	Faller and Soper (1979)	1604	T12		Pole and alpha95 changed slightly following GPDB; N corrected from 24 to 22; age uncertainty from Van der Voo (1990) and GPDB
East Gilf Kebir Plateau basalts	57.3	60.7	59	23.25	27.33	13	1.2	9.8	47	6.3	-71.7	23.5	80	4.7			715	-71.7	23.5	0	0	0	igneous			TRUE	0	Lotfy and Odah (2015)		gAPWP23	59±1.7 Ma K-Ar whole rock age
Arran dikes, Scotland	58.8	60	59.4	55.6	354.8	413	359	65.2	36.8	1.2	-81.7	359.8			17.7655	1.68842	301	-75.0796	42.8457	31.1132	-18.6391	11.4029	igneous			TRUE	0	Dagley et al. (1978)	1041	T12	Age from Ganerød et al. (2010)
Jacobsen Fjord basalts	59	60	59.5	68.2	329	39	357	56	15.6	6	-56	3			11.1039	7.20219	102	-57.2628	27.7401	71.6199	28.6133	17.4857	igneous			TRUE	0	Faller and Soper (1979)	1604	T12	Age estimated from other NAIP sequences
Arran intrusives and extrusives	58	61	59.5	55.5	354.8	165	3.7	64.2	54.5	2.82	-80.2	339.6			27.4392	2.13297	301	-76.0538	29.4287	31.1438	-18.6146	11.4209	igneous			TRUE	0	Hodgson et al. (1990)	3433	T12	3 Ar/Ar ages constrain age of ~58-61 Ma
Ardnamurchan complex, Scotland	59.6	60.4	60	56.7	353.8	62	0	63	44.9	2.7	-77	355			23.7818	3.77727	301	-71.6513	31.2535	31.2952	-18.4923	11.5107	igneous			TRUE	0	Dagley et al. (1984)	1377	T12	Age from Ganerød et al. (2010), flow data are partly unreadable
Faeroe ﬂood volcanics	59.5	60.7	60.1	61.9	353.1	43	7.7	60.9	24.5	4.5	-71.4	334.7	14.2	6			301	-69.6285	8.43978	31.3252	-18.468	11.5287	igneous			TRUE	0	Riisager et al. (2002)	3494	T12	Age from Ganerød et al. (2010)
Svartenhuk lavas, Vaigat Formation	60	61	60.5	71.6	305.9	10	319.9	77.7	65.6	6	-76.2	37.9	25.1	9.8			102	-73.7315	73.183	71.4665	29.5192	17.5175	igneous			TRUE	0	Riisager et al. (2003b)		T12	Magnetostratigraphy of lava sequences
Nuusuaq and Disko lavas, Vaigat Formation	60	61	60.5	70.34	305.1	14	349.8	62.6	34.1	6.9	-64.8	321.5	19.8	9.2			102	-69.4124	345.474	71.4665	29.5192	17.5175	igneous			TRUE	0	Riisager et al. (2003a)		T12	Magnetostratigraphy of lava sequences
Rhum and Canna igneous, Scotland	59.7	61.7	60.7	57	353.5	107	358.7	65.9	33.5	2.4	-81	359			15.7065	3.56	301	-74.4835	41.4824	31.5034	-18.322	11.6366	igneous			TRUE	0	Dagley and Mussett (1981)	1169	T12	Age uncertainty of 1 Ma from Ganerød et al. (2010)
Mull lavas, Scotland	59.72	62.04	60.88	56.25	353.9	26	2.9	58.9	36.9	4.7	-73.3	346.2			23.2559	6.00681	301	-69.544	20.183	31.5562	-18.2783	11.669	igneous			TRUE	0	Ganerød et al. (2008)		T12	Age changed from 60.9 to 59 Ma to follow paper
Torris, Snow, Half Moon, King George, Admirality lavas and intrusions	56	66	61	-62.41	300.33	10	345.18	-77.41			-82.68	355.2	19.75	11.14			803	-73.409	28.041	2.08605	-41.1619	11.1751	igneous			TRUE	0	Poblete et al. (2011)		gAPWP23	Paleocene age assigned in paper	Data compiled from their Table 1, only 'A' sites included
Antrim Lava, Ireland	59.6	62.6	61.1	54.88	353.91	37	1.3	61.3	25.6	4.7	-78.9	347	15	6.3			301	-74.0864	30.8411	31.6204	-18.225	11.7085	igneous			TRUE	0	Ganerød et al. (2010)		T12	Age changed from 61 Ma to follow constraints in paper
Muck and Eigg igneous	60.89	61.41	61.15	56.9	353.8	133	1	59.9	21.5	2.7	-74	351			12.9885	3.53168	301	-69.4846	24.6513	31.6349	-18.2129	11.7175	igneous			TRUE	0	Dagley and Mussett (1986)	1204	T12	Age changed from 61.2 Ma to 58 to follow GPDB
Sumber Uul - Tulga, Mongolia	56.2	68	62.1	42.6	104	14	358.7	65.1	175.4	3	-85.2	272.5			85.031	4.33535	301	-83.9968	56.4579	31.9069	-17.9838	11.8886	igneous			TRUE	0	Hankard et al. (2008)		gAPWP23	Average K-Ar ages of 62.1 ± 5.9 (Hankard et al. 2008)
Combined Palaeocene intrusions	59	67	63	47.6	251.1	36	347.5	66.2	43.4	3.7	-81.8	1.4	20.2	5.4			101	-81.0611	38.433	82.0508	4.34201	19.7625	igneous			TRUE	0	Diehl et al. (1983)	1270	T12	K-Ar, U/Pb, fission-track ages from 59 to 67 Ma
Mount Pavagarh Traps, Gujrat, India	60	68	64	22.5	73.5	16	154	38	38	5.4	-39.2	105.6			52.5302	5.13719	501	-71.5929	63.0719	-17.9438	-153.054	38.787	igneous			TRUE	0	Verma and Mital (1974)	94	T12	K-Ar age of 64±4 Ma
Deccan Traps, Mahabaleshwar, India	64	67	65.5	17.92	73.58	28	160.5	46.8	15.6	6.7	-40	96	12.8	7.4			501	-69.2314	43.3661	-19.3408	-156.447	40.0155	igneous			TRUE	0	Kono et al. (1972)	107	T12	Age range of Deccan Traps	VGP differs from study and GPDB
Deccan Traps, Nagpur to Bombay traverse, India	64	67	65.5	20	75	16	156.9	44.1	39.5	5.9	-38.4	102.4	37.9	6.1			501	-71.2753	57.6009	-19.3408	-156.447	40.0155	igneous			TRUE	0	Vandamme et al. (1991)	393	T12	Age range of Deccan Traps
Deccan dyke swarms, western India	64	67	65.5	21.5	74.3	11	157.5	43.7	24.6	9.4	-37.2	99.5	23	9.7			501	-68.942	54.3149	-19.3408	-156.447	40.0155	igneous			TRUE	0	Prasad et al. (1998)	3094	T12	Age range of Deccan Traps
Khumbarli Ghat, Mahabeleshwar Plateau, India	64	67	65.5	17.4	73.7	15	154.8	36.9	17.2	9.5	-44.7	107.8			24.5875	7.86824	501	-78.7059	54.1587	-19.3408	-156.447	40.0155	igneous			TRUE	0	Jay et al. (2009)		T12	Age range of Deccan Traps	Mean of flows of single locality
Varandah Ghat, Mahabeleshwar Plateau, India	64	67	65.5	18.1	73.6	15	148.5	48.5	30	7.2	-33.5	106.7			28.8247	7.2451	501	-68.7355	73.6042	-19.3408	-156.447	40.0155	igneous			TRUE	0	Jay et al. (2009)		T12	Age range of Deccan Traps	Mean of flows of single locality
Wai-Panchgani, Mahabeleshwar Plateau, India	64	67	65.5	17.9	73.8	16	168.3	53.5	18.6	8.8	-36.8	85.9			14.673	9.96548	501	-61.3165	35.656	-19.3408	-156.447	40.0155	igneous			TRUE	0	Jay et al. (2009)		T12	Age range of Deccan Traps	Mean of flows of single locality
Kelgar, Mahabeleshwar Plateau, India	64	67	65.5	17.9	73.7	16	161.3	44.6	19.1	8.7	-42.3	96.6			21.1917	8.20328	501	-71.1173	39.2571	-19.3408	-156.447	40.0155	igneous			TRUE	0	Jay et al. (2009)		T12	Age range of Deccan Traps	Mean of flows of single locality
Tapola, Mahabeleshwar Plateau, India	64	67	65.5	17.8	73.7	17	160.2	49.5	18.5	8.3	-38.2	95.5			17.1059	8.88098	501	-67.6678	46.0155	-19.3408	-156.447	40.0155	igneous			TRUE	0	Jay et al. (2009)		T12	Age range of Deccan Traps	Mean of flows of single locality
Matheran Ghat, Mahabeleshwar Plateau, India	64	67	65.5	19	73.3	17	149.3	43.3	31	6.5	-36.6	108.4			36.0052	6.0267	501	-72.1334	73.6274	-19.3408	-156.447	40.0155	igneous			TRUE	0	Jay et al. (2009)		T12	Age range of Deccan Traps	Mean of flows of single locality
Ambenali Ghat, Mahabeleshwar Plateau, India	64	67	65.5	17.9	73.6	34	153.5	44.7	15.2	6.5	-38.8	104.5			16.8045	6.18724	501	-72.5458	61.1887	-19.3408	-156.447	40.0155	igneous			TRUE	0	Jay et al. (2009)		T12	Age range of Deccan Traps	Mean of flows of single locality
South Rewa Basin dykes, India	64	67	65.5	23.8	81.7	13	338.5	-35.3	25.3	8.4	-42.02	109.33	33.9	6.9			501	-77.2545	66.2665	-19.3408	-156.447	40.0155	igneous			TRUE	0	Venkateshwarlu & Satyakumar (2024)		gAPWP25	Age range of Deccan traps; 40Ar/39Ar ages of nearby dakes yield 60.3 Ma and 67.12 Ma
Nandurbar-Dhule dykes, India	63	68.4	65.7	21.3	74.25	13					-40.5	104.5	13.5	11.7			501	-74.1679	57.6778	-19.5162	-156.889	40.1884	igneous			TRUE	0	Das et al. (2021)		gAPWP23	40Ar/39Ar ages of 63.4±0.4 Ma to 67.5±0.9 Ma (Sheth et al. 2019)
Western Ghats, Deccan Traps, India	64	68.5	66.25	19	73.5	50	153.9	45.1	26.3	4	-37.8	102.6			28.6624	3.82873	501	-71.6825	57.9177	-19.6261	-157.471	40.8033	igneous			TRUE	0	Chenet et al. (2009)		gAPWP23	Age range of three distinguished magmatic pulses, based on paleontological and geochronological results of previous studies	Mean based on 50 directional groups, after correlation of sampled sections
Late Cretaceous mafic dikes in Kerala	65	70	67.5	10.2	76.1	10	330.6	-53.5	72	5.7	-37.68	107.03			56.7989	6.46486	501	-74.785	66.0932	-19.8596	-158.742	42.2105	igneous			TRUE	0	Radhakrishna and Joseph (2012)		gAPWP23	Ar/Ar and U/Pb ages of ~65-70 Ma for Kerala dikes
Central Kerala dykes, India	68	70	69	9.7	76.7	6	163	61	58	10.1	-34.6	94			33.4411	11.7545	501	-67.0618	42.7035	-20.0679	-159.672	43.6641	igneous			TRUE	0	Radhakrishna et al. (1994)	2754	T12	Ar/Ar age of 69±1 Ma	May be related to Deccan volcanism
Itatiaia and Passa Quatro Complexes, Brazil	67	74	70.5	-22.4	315.2	18	351.2	-47.4	35.4	5.9	-79.5	0	37.8	5.7			201	-69.6148	46.6526	63.5201	-33.4332	26.1239	igneous			TRUE	0	Montes-Lauar et al. (1995)	3261	T12	K-Ar ages from 10 biotites is 70.5±3.3 Ma, whole rock age for Passa Quatro complex is 70.4±0.5 Ma; differs from GPDB (72 Ma)		2 of 18 sites with k<50
Patagonian Plateau basalts, Chile, Argentina	64	79	71.5	-45.3	288.7	18	163.8	65.1	66.8	4.3	-78.7	358.4	31.55	6.3			291	-68.8339	45.3668	63.4383	-33.3936	26.4563	igneous			TRUE	0	Butler et al. (1991)	2374	T12	K-Ar ages of 64.2±2.6 Ma to 79.1±4.7 Ma (this paper)
Lisbon Basalts 1969, Portugal	70	74	72	38.83	-9.18	5	351.5	42	59.5	10	-73.7273	19.5707			72.2578	9.06145	304	-69.2784	35.5774	29.3676	-18.9293	6.99289	igneous			TRUE	0	van der Voo (1969)		gAPWP23	5 K-Ar ages of 72 ± 2 Ma
Monchique Syenite I	70	74	72	37.06	-8.82	8	182	-37	73.6	6.5	-73.4933	344.58			104.895	5.43335	304	-71.9198	7.04464	29.3676	-18.9293	6.99289	igneous			TRUE	0	van der Voo (1969)		gAPWP23	5 K-Ar ages of 72 ± 2 Ma
Monchique Syenite II	70	74	72	37.06	-8.82	27	181	-42	39.4	4.5	-77.1488	347.077			47.8481	4.05892	304	-75.0764	13.9353	29.3676	-18.9293	6.99289	igneous			TRUE	0	Storetvedt et al. (1990)		gAPWP23	5 K-Ar ages of 72 ± 2 Ma
Uberaba Formation, Brazil	72.2	76	74.1	-19.75	-47.93	120	357.88	-41.82			-85.2245	335.999	13.44	3.65			201	-75.1232	51.3004	63.2585	-33.6881	27.8073	sedimentary	0.57	3.24	TRUE	0	Ernesto et al. (2025)		gAPWP25	Biostratigraphy & lithostratigraphy: upper Campanian	Inclination shallowing re-calculated, but without cutoff. Increases the published correction of 0.76 to 0.57. 45° cutoff applied to corrected dataset (decreasing N from 147 to 120).
Adel Mountain volcanics	71	81	76	47.5	248.1	26	352.2	68.4	39.4	4.6	-83.4	20.9			16.6707	7.15728	101	-79.9695	61.6782	80.2811	-13.6485	24.757	igneous			TRUE	0	Gunderson and Sheriff (1991)	2370	T12	K-Ar ages of 71.2±2.7 Ma to 81.1±3.5 Ma (this paper)	Pole changed to follow paper, GPDB and T08; age changed from 74.5 to 76 Ma (following paper and GPDB); combined dykes and volcanics
Minusa trough intrusions, Siberia	74	79	76.5	55	99.2	16	11.9	69	90.8	3.9	-82.8	8.5	37.5	6.1			301	-73.2888	55.1494	33.8143	-16.4857	14.4616	igneous			TRUE	0	Metelkin et al. (2007)		gAPWP23	9 Ar/Ar ages of 74 to 79 Ma
Doherty Mountain sills	76.5	77.5	77	45.9	248.1	5	347	66	71.9	9	-80.8	358.1			33.5704	13.3974	101	-78.1944	42.6351	79.8398	-15.0219	25.3248	igneous			TRUE	0	Harlan et al. (2008)		T12	Two Ar/Ar biotite ages of 77 Ma (77.18±0.31 Ma and 77±0.31 Ma)
Maudlow Formation welded tuffs	74	83	78.5	46.1	248.9	11	334.6	72.5	55.6	6.2	-69.8	27.8	22.7	9.8			101	-65.5669	59.3936	79.2045	-16.7796	26.1797	igneous			TRUE	0	Swenson and McWilliams (1989)	2397	T12	Latest Santonian to latest Campanian; 74.9±1.0 and 83±2 Ma K-Ar ages; ~74-83 Ma age range according to Sears (2016)	Pole of T12 is calculated from site location and rounded dec and inc; replaced by value in paper (and GPDB, and BC91)	3 of 11 sites with k<50
Sao Sabastiao Island Intrusions, Brazil	78	84	81	-23.8	314.7	18	356.4	-52.9	70	4.2	-79.4	331.9	50.7	4.9			201	-69.3609	40.5457	62.5983	-34.3283	31.7301	igneous			TRUE	0	Montes-Lauar et al. (1995)	3261	T12	80.8±3.1 Ma Rb-Sr age (from paper), K-Ar ages of 77.6±7.8-82.8±6.2 Ma for the dykes, and 84.0±2.2 Ma biotite K-Ar age	Age changed from 77-84 Ma in GPDB, T12 gives 85 Ma	1 of 18 sites only 1 sample, 1 of 17 k<50
Elkhorn Mountains volcanics	81.5	86.5	84	46.1	248	15	348.8	66.7	34.6	6.6	-80.3	9.5	16.8	9.6			101	-74.6673	56.7578	76.5273	-20.9295	29.7886	igneous			TRUE	0	Diehl (1991)	2382	T12	SHRIMP U-Pb zircon ages of 83±1.8 and 84.9±1.6 Ma (Lund & Aleinikoff, 2022)	Pole changed to follow paper (and GPDB and T08); age changed from 81 to 80 Ma to follow paper and GPDB
Pocos de Caldas Alkaline Complex, Brazil	78	90	84	-21.8	313.5	47	179.5	47	64.1	2.6	-83.2	320.1	60.3	2.7			201	-71.8907	48.517	61.8312	-34.3704	33.7239	igneous			TRUE	0	Montes-Lauar et al. (1995)	3261	T12	Rb-Sr ages from 77.9±3.1 Ma to 89.8±2.8 Ma		11 of 47 sites are based on 1 sample only; 2 of 36 have k<50
Alkaline dykes, Santos-Rio de Janeiro coast, Brazil	80	88	84	-23.9	-45.4	44	359.07	-52.05			-81.2	319.7	44	3			201	-70.8486	43.1672	61.8312	-34.3704	33.7239	igneous			TRUE	0	Ernesto & Raposo (2023)		gAPWP25	88-85 Ma 40Ar39/Ar ages, 84 ± 2.2 Ma (K-Ar), 80.8 ± 3.1 Ma (Rb-Sr) and ~76-83 Ma K-Ar ages	Age range taken as 84 ± 4 Ma
Okhotsk-Chukotka Volcanic Belt, Siberia	83.7	88.6	86.15	66.9	170	57	0.4	84.6	46.2	2.8	-76.8	350	14.1	5.2			301	-67.582	45.4735	37.0727	-14.5593	20.0477	igneous			TRUE	0	Lhuillier et al. (2024)		gAPWP25	40Ar/39Ar ages of lavas
Volcanics, Massif d'Androy Andria	84	90	87	-24.2	46	6	348.8	-66.2	77.7	7.6	-64	63			35.9782	11.3209	702	-63.5237	63.1007	-44.39	7.68	0.81	igneous			TRUE	0	Andriamirado and Roche (1969)	547	T12	Age changed to match dating of Torsvik et al. (1998)
Volcanics, Mailaka Andria	84	90	87	-18	44.4	10	352.2	-55.8	49.1	6.9	-70.3	63.1			35.2402	8.25095	702	-69.8225	63.4351	-44.39	7.68	0.81	igneous			TRUE	0	Andriamirado (1971)	708	T12	Age changed to match dating of Torsvik et al. (1998)
Volcanics, Mangoky–Anilahy Andria	84	90	87	-22.8	44.3	11	350.3	-56.1	27.1	8.9	-73.7	73.1	21.8	10			702	-73.1731	73.3392	-44.39	7.68	0.81	igneous			TRUE	0	Andriamirado (1971)	708	T12	Age changed to match dating of Torsvik et al. (1998)
Volcanics, Antanimena Andria	84	90	87	-16.4	46	12	358	-59.4	78.9	4.9	-66.1	49.7			48.6854	6.28324	702	-65.7111	50.092	-44.39	7.68	0.81	igneous			TRUE	0	Andriamirado (1971)	708	T12	Age changed to match dating of Torsvik et al. (1998)
Volcanics, Southeast Coast Andria	84	90	87	-21.8	48	14	7.1	-63.6	81.5	4.4	-65.8	35.6			42.0853	6.19893	702	-65.5265	36.1612	-44.39	7.68	0.81	igneous			TRUE	0	Andriamirado (1971)	708	T12	Age changed to match dating of Torsvik et al. (1998)
Volcanics, Southwest Madagascar	84	90	87	-23.2	44.3	41	353.5	-54.8	91.1	2.4	-76.8	68.2			68.1442	2.72356	702	-76.2946	68.8129	-44.39	7.68	0.81	igneous			TRUE	0	Torsvik et al. (1998)	3210	T12	Ar/Ar ages of ca. 84 to 90 Ma	3 localities with 41 samples
Dolerites, east Madagascar	84	90	87	-18	47	16	6	-61	75	4.3	-65.5	38	38.8	6			702	-65.2055	38.5194	-44.39	7.68	0.81	igneous			TRUE	0	Storetvedt et al. (1992)	3211	T12	Age changed to match dating of Torsvik et al. (1998)
Late Cretaceous mafic dikes in Kerala	85	90	87.5	10.2	76.1	6	316.72	-57.84	63.89	8.45	-26.78	113.05			42.1069	10.444	501	-72.6619	67.5887	-22.9075	-156.997	52.8118	igneous			TRUE	0	Radhakrishna and Joseph (2012)		gAPWP23	Ar/Ar and U/Pb ages of ~85-80 Ma for older dikes
Yongtai	87.9	88.6	88.25	25.7	119	19	3	60.5	114.62	3	-83.1	332.6	76.5	3.9			602	-73.4059	62.3068	39.888	-10.1697	21.4491	igneous			TRUE	0	Huang et al. (2013)		gAPWP23	Ar/Ar dating
Granite Mountain, Arkansas, US	87.5	91.5	89.5	34.65	267.7	5	345	51.5	34.8	13.2	-77.8	351.4	21	17.1			101	-70.4806	49.6374	72.6558	-24.4553	34.3138	igneous			TRUE	0	Globerman and Irving (1988)	1322	gAPWP25	40Ar/39Ar of 89.6±0.5 Ma, and 88.7±1.8 apatite and 87.6±1.0 Ma titanite fission-track ages; 89.5±2 Ma mean age from Elby et al. (2025)
St. Mary Islands, western India	91	91.4	91.2	13.35	74.68	7	301.2	-58.5	65.7	7.5	-14.2	117.8			42.1123	9.40913	501	-61.8458	84.2045	-23.6715	-153.991	53.7874	igneous			TRUE	0	Torsvik et al. (2000)		T12	U/Pb age of 91.2±0.2 Ma
d'Analava complex	91.3	91.9	91.6	-14.5	50.1	5	3.6	-56.1	52	10.7	-66.7	43.5	41.6	12			702	-66.3591	44.0108	-44.39	7.68	0.81	igneous			TRUE	0	Meert and Tamrat (2006)		T12	U/Pb age of Torsvik et al. (1998)	Age changed from 91 Ma to more precise one	Uncertainty is quoted erroneously in paper
Amma Fatma section, Morocco	89.4	93.9	91.65	28.2	348.22	88	331.6	41.3	32.7	2.7	-64.3	76.3	38.7	2.5			707	-65.0232	75.0712	-35.61	-170.82	0.97	sedimentary	0.7	2	B	0	Ruiz-Martinez et al. (2011)		gAPWP23	Turonian (biostratigraphy)	E/I correction applied to directions provided by authors
Wadi Natash volcanics, Egypt	86	100	93	24.4	34.3	15	354.4	16.7	21.4	8.5	-69.3	78.1	44.4	5.8			715	-69.3855	78.2536	-40.5	118.6	0.173377	igneous			TRUE	0	Schult et al. (1982)	1500	T12	K-Ar ages between 86 and 100 Ma	Paper unavailable; used in Doubrovine et al. (2019)
Khurmun Uul - Shovon basalts, Mongolia	90.8	96	93.4	44.2	103.4	23	7.4	62.7	41.4	4.8	-84.7	15			22.2085	6.56925	301	-66.4574	73.5005	39.1027	-14.1305	25.8122	igneous			TRUE	0	Hankard et al. (2007b)		gAPWP23	Average Ar/Ar age of 93.4 ± 2.6 (Hankard et al. 2007b)	Includes data from previous study
Mount Dromedary Intrusion	92	96	94	-36.3	150.7	22	19	-79	39.4	5	-55.8831	138.559			11.5225	9.54677	801	-68.5738	76.4141	-13.0567	-94.5289	30.2656	igneous			TRUE	0	Robertson (1963)		gAPWP23	Average of K–Ar ages of 94±2 Ma calculated by McDougall and Wellman (1976), based on K–Ar ages of Everden and Richards (1962), McDougall and Roksandric (1974) and McDougall and Wellman (1976)
Axel Heiberg lavas	93.2	97.2	95.2	79.38	267.63	36	281.31	80.32			-70.35	17.01	15.01	6.38			101	-58.9051	64.9242	70.479	-23.4159	38.402	igneous			TRUE	0	Tarduno et al. (2002)		gAPWP23	Ar/Ar age of Tarduno et al., Science 1998. Age is 95.2±0.2 Ma, but is from a single lava. I added 2 Myr as arbitary uncertainty to cover for the full sequence.	Recalculated from averaging the lava site averages Supplementary Table 1	obtained from High Arctic -> potential 12 degree rotation (but with ± 19 degree uncertainty)
Magnet Cove and Potash Sulfur Springs, Arkansas	94.4	102.8	98.6	34.45	267.2	15	338.7	57.5	71.2	4.6	-72.6	17.3	42.3	6			101	-60.0599	68.9803	69.7714	-21.6359	40.5253	igneous			TRUE	0	Globerman and Irving (1988)	1322	T12	Magnet Cove: 94.2±0.2 Ma (40Ar/39Ar) to 102.8±0.6 Ma (U/Pb) ages. Potash Sulfur Springs: 100 ± 2 Ma Pb/Pb age and 99.8 and 102.4 fission track ages. See Eby et al. (2025).
Cuttingsville Intrusions, Vermont	99.7	100.3	100	43.5	287.13	5	336	61	87	8.3	-72.1	17			50.1616	10.9077	101	-59.1746	69.6929	69.4958	-20.9855	41.4023	igneous			TRUE	0	McEnroe (1996a)	3087	T12	Ar/Ar age of 100±0.3 Ma	Pole replaced by mean of 5 sites, instead of erroneous pole of 6 sites including one excluded site
Tsost Magmatic Field, Mongolia	94.7	107	100.85	44.27	102.22	7	6.5	66.2			-82.1	324.9	19.2	14.1			301	-68.1191	68.4028	40.8692	-10.6198	29.9804	igneous			TRUE	0	van Hinsbergen et al. (2008b)		gAPWP23	Ar/Ar ages of 94.7 ± 1.3 and 107 ± 1.0 (Barry, 1999 and Hankard et al. 2007b)
Little Rattlesnake Complex, New Hampshire	108	114	111	42.98	288.92	12	338	55	96	4.4	-71.5	2.6			71.2202	5.17842	101	-56.6184	69.2699	67.5903	-18.5173	48.2173	igneous			TRUE	0	McEnroe (1996a)	3087	T12	K-Ar age of 111±3 Ma
Pleasant Mountain, Maine	111.7	112.5	112.1	44.03	289.18	5	344	59	141	6.5	-77.4	5			88.4892	8.17835	101	-61.2907	75.8258	67.4191	-18.7063	48.8706	igneous			TRUE	0	McEnroe (1996a)	3087	T12	Ar/Ar age of 112.1.±0.4
Suhongtu, North China	110.6	114.1	112.35	41.2	104.1	31	12.8	58.6	125.6	2.3	-80.3	20.3	64.4	3.2			601	-56.3557	81.3845	42.6452	-7.844	36.4032	igneous			TRUE	0	Ren et al. (2004); Zhu et al. (2008)		gAPWP23	Ar/Ar ages from 110.6 to 114.1 Ma (upper and lower interval)
Burnt Meadow Mountains, Maine	112.4	112.8	112.6	43.85	289.08	10	340	63	98	5.6	-75.7	28.5			51.9068	6.76813	101	-57.7497	85.0689	67.3427	-18.7897	49.1677	igneous			TRUE	0	McEnroe (1996a)	3087	T12	Ar/Ar age of 112.6±0.2 Ma
Cretaceous Lamproites	109.1	116.6	112.85	23.75	87	11	331.3	-62.4	55	6.2	-14.9	107.6	30.5	8.4			501	-58.8466	62.741	-24.4201	-153.86	54.9582	igneous			TRUE	0	Radhakrishna et al. (2017)		gAPWP23	40Ar/39Ar ages from 109.1±0.7 to 116.6±0.8 Ma	Includes data from 2 previous studies
Ramon volcanics, Israel	112.6	119.05	115.825	30.5	34.7	46	340.6	6.2	23.7	4.4	-57.2	72.3	35.6	3.6			715	-57.5277	72.4024	-40.5	118.6	0.596623	igneous			TRUE	0	Dembo et al. (2022)		gAPWP25	24 40Ar/39Ar ages of 24 lava flows, subvolcanic bodies and a sill range from 112.6 ± 0.14 Ma to 119.05 ± 0.09 Ma	Recalculated: only sites interpreted as stable are used (46 out of 99)
Rajmahal Traps, West Bengal and Bihar, India	115	117	116	24.8	87.7	16	310	-67	187	4	-3.2	117.5	91	6			501	-51.3399	86.5976	-24.7072	-154.097	54.7059	igneous			TRUE	0	McDougall and McElhinny (1970)	633	T12	K-Ar agr 100-105 my,40Ar/39Ar age 116±1 Ma - REFNO 2193
Rajmahal Traps, Bihar, India	115	117	116	24.6	87.7	25	314.5	-64.5	60	3.5	-7	117			29.8291	5.38959	501	-54.9116	84.2793	-24.7072	-154.097	54.7059	igneous			TRUE	0	Klootwijk (1971)	678	T12	40Ar/39Ar 116±1Ma-REFNO 2193; K-Ar 102-107 Ma.
Rajmahal Traps, West Bengal, India	115	117	116	25	87.4	19	308.5	-59.2	17	8.3	-9.3	124.8			10.579	10.83	501	-58.5054	97.4518	-24.7072	-154.097	54.7059	igneous			TRUE	0	Das et al. (1996)	2977	T12	40Ar/39Ar age 117±1 Ma
Rajamahal Traps, North Rajmahal Hills, India	115	117	116	24.7	87.5	8	309.8	-63.2	100.6	5.5	-6.5	120.2			52.8346	7.69055	501	-55.1182	89.8798	-24.7072	-154.097	54.7059	igneous			TRUE	0	Tarduno et al. (2001)		T12	40Ar/39Ar age 117±1 Ma
Haiyang pluton, Jiadong Peninsula, China	114	118	116	36.9	121.2	11	1.5	57	60.2	6.3	-86.5	341.1	27.3	8.9			601	-61.8507	88.1209	43.0425	-7.81753	38.3924	igneous			TRUE	0	Charles et al. (2011)		gAPWP23	U/Pb and Ar-Ar ages
Rajmahal Traps, Bihar, India	116	118	117	24.7	87.7	34	317	-64	105.8	2.4	-9.4	116.6			53.7184	3.38877	501	-57.0325	82.5127	-24.7987	-154.173	54.6262	igneous			TRUE	0	Rao and Rao (1996)	3095	T12	40Ar/39Ar age 117±1 Ma
South-East Artz Bogd, Mongolia	115.4	119.3	117.35	44.4	102.5	24	10.3	73.4			-75.6	312.3	38.1	4.9			301	-64.8407	64.2134	43.1807	-7.80418	39.1284	igneous			TRUE	0	van Hinsbergen et al. (2008b)		gAPWP23	Ar/Ar ages of 115.4 ± 0.4 - 119.3 ± 0.4 (Barry, 1999)
Weideshan pluton, Jiadong Peninsula, China	116	120	118	37.2	122.4	9	11.3	61	59.5	6.7	-80.1	0.1	33.7	9			601	-56.6683	79.1166	43.2457	-7.79711	39.4828	igneous			TRUE	0	Charles et al. (2011)		gAPWP23	U/Pb dating
Jianchang, North China	117	121	119	40.9	119.8	5	11.1	57.2	183	5.7	-81.1	44.2	31.5	7.6			601	-52.8819	90.2712	43.3438	-7.78545	40.0282	igneous			TRUE	0	Qin et al. (2011)		gAPWP23	Ar-Ar dating
Alfred Complex	118	122	120	43.5	289.3	14	338	63	121	3.6	-74	29.8			64.089	5.00312	101	-53.47	87.8212	66.3002	-19.8726	53.5745	igneous			TRUE	0	McEnroe (1996b)	3036	T12	K-Ar of biotite in gabbro 120.0±2 Ma, readings on gabbro and monzodiorite	Broken down to sites, corrected ages
Cape Neddick	120.2	121	120.6	43.2	291.4	12	162	-55	91	4.6	-74.8	354.8			67.5108	5.32079	101	-57.1056	73.3264	66.1603	-19.8383	54.0092	igneous			TRUE	0	McEnroe (1996b)	3036	T12	120.6±0.4 Ma Ar-Ar on biotite in gabbro	Broken down to sites, corrected ages
Vulcanitas Cerro Colorado Formation, Cordoba, Argentina	115	127	121	-32	-64	6	169.5	52	27.5	10.4	-81	14	27.5	13			202	-49.6497	71.3273	51.6933	-35.1057	52.4205	igneous			TRUE	0	Valencio (1972)	123	T12	K-Ar age of 121±6 Ma
South-East ih Bogd, Mongolia	118.2	124.3	121.25	44.83	100.74	21	8.4	4.8			-83.7	16.4	34.3	5.7			301	-55.9933	88.185	43.4855	-7.58518	41.4461	igneous			TRUE	0	van Hinsbergen et al. (2008b)		gAPWP23	Ar/Ar ages of 118.2 ± 0.8 to 124.3 ± 0.9
Tatnic Complex	120	124	122	43.3	289.3	10	327	61	113	4.6	-65.9	27.8			65.1524	6.02957	101	-44.8056	85.9619	65.9617	-19.5844	54.8793	igneous			TRUE	0	McEnroe (1996b)	3036	T12	122±2; K-Ar on biotite in gabbro, Ar-Ar on biotite from Qtz-diorite	Broken down to sites, corrected ages
Florianopolis dyke swarm, Santa Catarina Island, Brazil	119	128.3	123.65	-27.7	311.5	65	358.9	-46	46.4	2.6	-89.1	3.3	47.3	2.6			201	-56.464	76.0235	51.0441	-34.4587	53.3019	igneous			TRUE	0	Raposo et al. (1998)	3190	T12	5 plateau 40Ar/39Ar ages of 119.0-128.3 Ma
South-East Baga Bogd, Mongolia	122.7	124.7	123.7	44.76	101.9	29	15	63.3			-79.9	339.9	18.8	6.3			301	-57.9416	79.0389	43.8892	-6.76331	42.4931	igneous			TRUE	0	van Hinsbergen et al. (2008b)		gAPWP23	Ar/Ar ages of 122.7 ± 0.8 to 124.7 ± 0.8
El Salto–Almafuerte lavas, Cordoba, Argentina	119	129	124	-32.2	-64.2	15	159.2	49.4	42.5	5.9	-72	25			39.4495	6.16422	202	-39.2969	73.2849	50.9893	-34.3764	53.4113	igneous			TRUE	0	Mendia (1978)	1087	T12	K-Ar ages of 119-129 Ma
Monteregian Hills intrusives	122.8	126.1	124.45	45.3	286.8	70	336.4	60.3	49.2	2.4	-72.4	11	29	3.2	29.2227	3.18947	101	-52.0835	81.0582	65.899	-18.7555	56.0664	igneous			TRUE	0	Foster and Symons (1979)	1853	gAPWP25	Age range from four new 40Ar/39Ar ages (Kinney et al. (2021)	Includes data from Larochelle (1961, 1968)	No tilt correction, but also no evidence for tilting
Lebanon diorite	122	128	125	43.4	289.2	5	158	-59	113	7.5	-71	16.9			70.9169	9.14787	101	-50.0732	83.4718	65.8844	-18.576	56.3333	igneous			TRUE	0	McEnroe (1996b)	3036	T12	125±3 Ma K-Ar on biotite. They discarded discordant Ar-Ar ages, should be revised.	Broken down to sites, corrected ages
Ponta Grossa dykes, Brazil	129.2	131.4	130.3	-24.5	310	115	351.7	-42.7	42.6	2	-82.4	30.3	43.8	2			201	-46.9876	77.6663	49.2139	-33.1319	55.5337	igneous			TRUE	0	Raposo and Ernesto (1995)	2958	T12	14 40Ar/39Ar ages: of 129.2 ± 0.4 to 131.4 ± 0.4 Ma
Ponta Grossa dykes	129.2	131.4	130.3	-23.8	310	24					-88.1	222	35.7	5			201	-56.2156	78.0063	49.0009	-33.2993	55.6595	igneous			TRUE	0	Cervantes-Solano et al. (2015)		gAPWP23	14 40Ar/39Ar ages: of 129.2 ± 0.4 to 131.4 ± 0.4 Ma
Serra Geral basalts, Brazil	131	135	133	-29	310	37	358.7	-40	40.4	3.7	-84.6	115.4	40.4	3.7			202	-52.0416	86.7531	47.7416	-33.3368	55.8507	igneous			TRUE	0	Pacca and Hiodo (1976)	765	T12	Ar/Ar and U/Pb ages of 131 to 135 Ma (Rossetti et al., 2018)
Kaoko lavas, Namibia	131	136	133.5	-20	14	40	315	-44.5	53.3	3.1	-48.3	86.6			59.3479	2.95934	701	-48.3	86.6	0	0	0	igneous			TRUE	0	Gidskehaug et al. (1975)	126	T12	Age changed to match estimated age of Parana-Etendeka LIP	Re-assessed by Owen-Smith et al. (2019); found to be identical and thus reliable
Etendeka, Namibia	131	136	133.5	-20	14.1	21	314.4	-42.7			-47.5	88.9	26.1	6.3			701	-47.5	88.9	0	0	0	igneous			TRUE	0	Owen-Smith et al. (2019)		gAPWP23	Stratigraphy and radiomatric ages (recalculated in Renne et al. 2010)
Etendeka LIP (upper), Namibia	131	136	133.5	-19.85	14.1	33	133.7	46.5	29.3	4.7	-47.2	84.2			30.3443	4.61325	701	-47.2	84.2	0	0	0	igneous			TRUE	0	Dodd et al. (2015)		gAPWP23	Stratigraphy and radiomatric ages (recalculated in Renne et al. 2010)
Etendeka LIP (lower), Namibia	131	136	133.5	-21.3	14.2	37	140.2	31.8	15.9	6.1	-52.3	91.7			26.2281	4.68632	701	-52.3	91.7	0	0	0	igneous			TRUE	0	Dodd et al. (2015)		gAPWP23	Stratigraphy and radiomatric ages (recalculated in Renne et al. 2010)
Parana flood basalt, Alto Paraguay Formation, Paraguay	132	136	134	-25.6	-54.9	18	176.5	46.5			-86.2	359.2	65	4.3			201	-52.3074	75.5757	50	-32.5	55.08	igneous			TRUE	0	Goguitchaichvili et al. (2013)		gAPWP23	Age range of Paraná Magmatic Province based on high-quality radiometric ages
Posadas Formation, Parana flood basalts	132	136	134	-26.4	-54.3	26					-89.7	339.1	45.6	4.2			201	-55.2547	78.835	50	-32.5	55.08	igneous			TRUE	0	Mena et al. (2011)		gAPWP23	Age range of Paraná Magmatic Province based on high-quality radiometric ages
Arapey volcanics, Uruguay	132	136	134	-31	303	29	177.6	44.2	46	4	-84.8	95.8	42	4.2			202	-50.2319	85.1923	47.5	-33.3	56.0053	igneous			TRUE	0	Cervantes-Solano et al. (2010)		gAPWP23	Age range of Paraná Magmatic Province based on high-quality radiometric ages
Central Parana Magmatic Province	132	136	134	-26	308	96					-84.1	69.2	34.3	2.5			201	-50.3822	84.3757	50	-32.5	55.08	igneous			TRUE	0	Owen-Smith et al. (2019)		gAPWP23	Age range of Paraná Magmatic Province based on high-quality radiometric ages	Recalculated from original data of Ernesto et al. (1990)
Northern Parana Magmatic Province, Brazil	132	136	134	-22	308	128	174.8	30.9			-82.7	84.5	48	1.8			201	-50.2767	87.8749	50	-32.5	55.08	igneous			TRUE	0	Ernesto et al. (2021)		gAPWP23	Age range of Paraná Magmatic Province based on high-quality radiometric ages	39 new sites of flows and sills combined with existing data (Ernesto et al., 1990, 1999)
Parana basalts - Gramado & Herveiras regions, Brazil	133.6	135	134.3	-29.35	-52.6	37	351.86	-46.91			-82.7597	45.1674	56.6	3.16			201	-48.2636	81.0544	50	-32.5	55.08	igneous			TRUE	0	Raposo et al. (2023)		gAPWP25	40Ar/39Ar ages of lavas
Franz Josef Land LIP	125	145	135	80.7	56	40	42.4	75.7	76.6	2.6	-68.9	357.5	26.2	4.5			301	-46.3084	73.4339	45.1166	-4.09972	46.9693	igneous			TRUE	0	Abashev et al. (2018), include data from Mikhaltsov et al. (2016)		gAPWP23	Age based on Ar/Ar and K-Ar ages compiled within Abashev et al. (2018)
Puerta Curaco section, Neuquen, Argentina	143.1	149.24	146.17	-37.37	290.06	27	359.6	-46.5	65.3	3.5	-81.1	108.6	50.4	4			290	-48.9987	91.7002	47.5	-33.3	57.2301	sedimentary	1	0	TRUE	0	Iglesia-Llanos et al. (2025)		gAPWP25	Tithonian (based on integrated magneto-, bio-, and cyclostratigraphy)	No inclination shallowing according to authors
Southwest Greenland dykes	144.2	151	147.6	62.3	310.2	40					-69.3	5	25.1	4.6			102	-50.8928	85.947	60.6746	2.24306	53.646	igneous			TRUE	0	Kulakov et al. (2021)		gAPWP23	Weighted mean of 11 radiometric ages (U-Pb, Ar-Ar and Rb-Sr)
Notre Dame Bay dikes	146.1	150	148.05	49.5	304.6	10	328	62	180	3.6	-67.2	30.8			99.4687	4.86734	101	-41.5624	96.9471	65.0468	-15.7737	64.4602	igneous			TRUE	0	Lapointe (1979)	1854	T12	40Ar/39Ar ages of 146.3±0.2 to 149.5±0.5 Ma from Peace et al. (2023)
Notre Dame Bay dikes 2	146.1	150	148.05	49.5	304.9	15	338.3	62.2	83	4.2	-73.9	21			78	6	101	-48.7618	94.3326	65.0468	-15.7737	64.4602	igneous			TRUE	0	Prasad (1981)	5942	gAPWP25	40Ar/39Ar ages of 146.3±0.2 to 149.5±0.5 Ma from Peace et al. (2023)
La Negra south	151.2	154.4	152.8	-22.2	289.8	18					-84.5	76.4	11.2	10.8			290	-47.9547	84.0968	47.5	-33.3	57.3	igneous			TRUE	0	Fu et al. (2020)		gAPWP23	Weighted mean Ar-Ar ages (2-sigma)		Sampling location west of Andes
Posades and Sierra Colorado ignimbrites, Argentina	153	157	155	-47.43	-71.77	16	11.3	-61	47	5.5	-81	172	24.5	7.6			291	-57.9076	90.3965	47.5	-33.3	58	igneous			TRUE	0	Iglesia-Llanos et al. (2003)	3535	T12	153-157 Ma U/Pb ages (156.5±1.9 Ar/Ar age obtained in this study)
Chon Aike Formation, Argentina	151.5	158.5	155	-47.2	-69	23					-84.3	191.3	13.3	8.6			291	-56.9374	83.0367	47.5	-33.3	58	igneous			TRUE	0	Ruiz González et al. (2019)		gAPWP23	155.0 ± 3.5 Ma based on 10 40Ar/39Ar ages
La Mathilde Formation, Patagonia	156.7	158.1	157.4	-47.8	291.2	10	7.8	-62.2	27	9.4	-84.1	179.2	13.6	13.6			291	-56.4316	85.0914	47.5	-33.3	58	igneous			TRUE	0	Ruiz Gonzalez et al. (2022)		gAPWP23	157.4 ± 0.7 Ma 40Ar/39Ar age
Nico Perez dykes, Uruguay	154.6	160.6	157.6	-33.31	-55.56	8	183.4	51.7			-87	197.3	30	10.2			202	-55.7344	79.8263	47.5	-33.3	56.2	igneous			TRUE	0	Lossada et al. (2014)		gAPWP23	39Ar/40Ar age on plagioclase of 157.6±3.0 Ma
Zapican dike swarm, Uruguay	154.6	160.6	157.6	-33.51	-54.96	19	3.5	-50.6	29.4	6.3	-86.4	178.9	22.7	7.2			202	-58.2378	83.3745	50	-32.5	55.08	igneous			TRUE	0	Cervantes-Solano et al. (2020)		gAPWP23	Ar/Ar age of 157.6±3.0 Ma by Lossada et al. (2014)	11 sites combined with 8 sites from Lossada et al. (2014)
Intrusive rocks, Nigeria	150	170	160	9	8.6	6	337.9	-14.2	13	19.2	-62.5	61.6	27.8	13			714	-61.3091	65.7854	33.65	26.02	2.34	igneous			TRUE	0	Marton and Marton (1976)	1081	T12	160±10 Ma K-Ar age
La Negra north	162.2	169.4	165.8	-22.2	289.8	28					-84.3	180.9	13.8	7.6			290	-56.8036	84.441	47.5	-33.3	57.3	igneous			TRUE	0	Fu et al. (2020)		gAPWP23	Weighted mean Ar-Ar ages (2-sigma)		Sampling location west of Andes
Chon Aike Formation, Patagonia	166	170	168	-48	292.6	13					-81.2	207.7	10.3	13.5			291	-59.6652	81.3613	47.5	-33.3	59.3333	igneous			TRUE	0	Vizan (1998)		gAPWP23	168 ± 2 Ma Rb-Sr age	Recalculated from sites from 3 previous studies obtained from two localities
Gingenbullen Dolerite	167	177	172	-34.5	150.3	7	354	-81	33	11	-52	153			9.18075	21.0421	801	-46.3289	66.2277	-21.4804	-65.2935	54.3312	igneous			TRUE	0	Thomas et al. (2000)		gAPWP23	Average of K–Ar ages give 172±5 Ma (McDougall and Wellman, 1976)	Supersedes Schmidt (1976b)
West Maranhao Basalts, Brazil	173	177	175	-6.4	-47.4	15	3.9	-17.9	17.9	9.3	-85.3	262.5	31.8	6.9			201	-58.4759	72.7176	50	-32.5	55.08	igneous			TRUE	0	Schult and Guerreiro (1979)	1431	T12	Ar-Ar age (175 ± 2 Ma) from this newer paper (REFNO 2958), age in original paper (K-Ar: 158 ± 12) is wrong.
Garrawilla volcanics and Nombi extrusives, New South Wales	177	183	180	-31	150	14	315.9	-76.7	44.9	6	-46.1	175.2	16.8	10			801	-59.6829	77.2288	-21.8825	-65.1825	55.0803	igneous			TRUE	0	Schmidt (1976)	780	T12	Assumed to be linked to Ferrar magmatic activity (180±3 Ma, Riley and Knight, 2001); K-Ar age of 193±10 Ma cited in original paper
Batoka basalts, northern Zimbabwe	177.5	183.3	180.4	-17.9	26.17	5	335	-49.7	33.9	13.3	-63.9	80.6	27.4	14.9			701	-63.9	80.6	0	0	0	igneous			TRUE	0	Jones et al. (2001)		T12	3 Ar/Ar ages that cluster around 180 Ma, uncertainty range defined as lower limit of youngest age to upper limit of oldest age	Pole latitude changed to follow paper
Northern Victoria Land - Kirkpatrick Basalts	179.5	182.5	181	-71.75	162	8	307.6	-78.66			-72	236	28	9.3			802	-51.254	54.0081	-8.55237	-33.7559	57.3556	igneous			TRUE	0	Rolf and Henjes-Kunst (2003)		gAPWP23	Age not specified in paper; assumed same age for Kirkpatrick Basalts as in Lemna et al., Gondwana Res 2016	Obtained from Transantarctic mountains
Gair Mesa, Kirkpatrick basalts	179.5	182.5	181	-73.3	162.9	22	285.4	-78.3	25.7	6.2	-66.4	222.7	22.9	7			802	-55.2232	64.2535	-8.55237	-33.7559	57.3556	igneous			TRUE	0	Lemna et al. (2016)		gAPWP23	Estimated age of magnetization based on radiometric ages and polarity	Obtained from Transantarctic mountains
Marifil Complex, Patagonia	177	185	181	-44.75	-65.65	25					-80.5	203.5	12.2	8.7			291	-58.9207	83.4138	47.5	-33.3	61.5	igneous			TRUE	0	Vizan (1998)		gAPWP23	183 ± 2 Ma and 178 ± 1 Ma Rb-Sr ages	Recalculated from sites from 3 previous studies obtained from two localities
Naude's Nek section, Karoo LIP	180.1	182.8	181.45	-30.76	28.04	15	344.3	-55.6	47.6	5.6	-76	88.8	30.8	7			701	-76	88.8	0	0	0	igneous			TRUE	0	Moulin et al. (2011)		gAPWP23	Ar/Ar ages of 180.1±1.4 Ma to 182.8±2.6 Ma	Paleopole and parameters from Moulin et al. (2017)
Oxbow-Moteng Pass section, Karoo LIP	180.1	182.8	181.45	-28.8	28.7	29	332.2	-56.7	36.3	4.5	-65.3	87.9	27.9	5.2			701	-65.3	87.9	0	0	0	igneous			TRUE	0	Moulin et al. (2017)		gAPWP23	Ar/Ar ages of 180.1±1.4 Ma to 182.8±2.6 Ma
Karroo dolerites combined, South Africa, Zimbabwe	179	187	183	-24	31	10	338	-59	26.8	9.5	-65.4	75.1	16.4	12.3			701	-65.4	75.1	0	0	0	igneous			TRUE	0	McElhinny and Jones (1965)	317	T12	183 ± 4 Ma age for Karroo-Ferrar LIP magmatism; after Duncan et al. (1997), Pankhurst et al. (2000); Riley and Knight (2001)	Combined data from multiple sources
Karroo lavas, Central Africa, Zimbabwe, Mozambique	179	187	183	-18	30	9	328	-54	55.1	7	-57	84	42.4	8			701	-57	84	0	0	0	igneous			TRUE	0	McElhinny et al. (1968)	635	T12	183 ± 4 Ma age for Karroo-Ferrar LIP magmatism; after Duncan et al. (1997), Pankhurst et al. (2000); Riley and Knight (2001)	Combined data from Nairn (1960) and Opdyke (1967)
Tasmanian dolerite	179	187	183	-42	147.5	21	303.6	-79.2	121.1	2.9	-50.7	174.5	38.3	5.2			801	-58.9834	68.1906	-21.9577	-65.1445	55.1439	igneous			TRUE	0	Schmidt and McDougall (1977)	1113	T12	183 ± 4 Ma age for Karroo-Ferrar LIP magmatism; after Duncan et al. (1997), Pankhurst et al. (2000); Riley and Knight (2001)	177.7 ± 6.2 Ma mean of 5 K-Ar ages; age taken from Karroo-Ferrar volcanic province
Ferrar dolerites, Northern Prince Albert Mountains	179	187	183	-74.5	342	15	261.4	-68.8	123.8	3.4	-47.8	225.5	59.5	5.5			802	-71.4131	85.6633	-8.60897	-33.7561	57.4207	igneous			TRUE	0	Lanza and Zanella (1993)	2721	T12	183 ± 4 Ma age for Karroo-Ferrar LIP magmatism; after Duncan et al. (1997), Pankhurst et al. (2000); Riley and Knight (2001)
Stormberg lavas (Lesotho basalts), South Africa	179	187	183	-29.3	28.6	47	338.7	-53.7	42.1	3.2	-71.6	93.5	32.6	3.7			701	-71.6	93.5	0	0	0	igneous			TRUE	0	Kosterov and Perrin (1996)	3090	T12	183 ± 4 Ma age for Karroo-Ferrar LIP magmatism; after Duncan et al. (1997), Pankhurst et al. (2000); Riley and Knight (2001)	Authors note significant difference with coeval paleopoles from North America
Mariﬁl Formation, North Patagonia, Argentina	178	188	183	-44.75	-65.58	10	2.9	-57	32	8.7	-83	138	19.2	11.3			290	-53.2614	90.0791	47.5	-33.3	57.3	igneous			TRUE	0	Iglesia-Llanos et al. (2003)	3535	T12	178-188 Ma U/Pb ages
Lesotho basalts	179	187	183	-29.4	27.8	15	329.3	-57.5	26.9	7.5	-63.7	88.5	15.2	10.1			701	-63.7	88.5	0	0	0	igneous			TRUE	0	Prevot et al. (2003)		gAPWP23	183 ± 4 Ma age for Karroo-Ferrar LIP magmatism; after Duncan et al. (1997), Pankhurst et al. (2000); Riley and Knight (2001)	Calculated from 15 paleomagnetic units from normal and reversed magnetozone
Scania basalts	178	191	184.5	55.5	14	21	35	68	20	6.8	-69	283	16.4	8.1			301	-63.2444	84.7968	49.0176	-0.502837	63.4704	igneous			TRUE	0	Bylund and Halvorsen (1993)	2720	T12	Age changed to 178-191 Ma following Ar/Ar ages listed in Bergelin et al. (2011, Int J Earth Sci)
Diabase dykes and sills, Liberia	183.5	188.1	185.8	6.5	349.5	25	339.4	-0.2	16.2	7.4	-68.5	62.4	31	5.3			714	-67.2762	67.4291	33.65	26.02	2.34	igneous			TRUE	0	Dalrymple et al. (1975)	140	T12	Whole-rock 40Ar/39Ar isochron age of 185.8±2.3 Ma	Kent and Irving (2010) interpret these as related to CAMP volcanism at ~201 Ma
Marangudzi Ring Complex, Zimbabwe	183	189	186	-22.1	30.7	8	339.3	-43.6	41.3	8.7	-70.7	106.7			47.4693	8.12197	701	-70.7	106.7	0	0	0	igneous			TRUE	0	Brock (1968)	470	T12	Rb-Sr age of 183±3 Ma of Foland and Henderson (1976, EPSL)
Combined dikes	189	193	191	46.8	294	8				9.3	-74.9	256	36.4	9.3			101	-67.6424	87.8472	63.4122	-14.2821	78.3769	igneous			TRUE	0	Hodych and Hayatsu (1988)	1932	T12	K-Ar age of 191 ± 2 Ma (7 samples)	Caraquet dyke data, other dykes excluded because only 2 sites. Includes data from previous study. A95 estimated from dp and dm in paper
Kerforne dykes, France	190	196	193	48.3	355.5	7	41	61.7	66	7.5	-61.3	258.8	36	10.2			301	-75.3932	87.8113	48.5042	-0.0446132	63.8889	igneous			TRUE	0	Sichler and Perrin (1993)	2743	T12	193 ± 3 Ma Ar/Ar age from Jourdan et al. (2003; Geophysical Monograph 136)	Pole changed to non-rounded value given in paper
Freetown Complex, Sierra Leone	190	196	193	8.3	346.8	13	174.8	-6.9	46	6.2	-82.9	32.7	55.8	5.6			714	-82.4031	48.6507	33.65	26.02	2.34	igneous			TRUE	0	Hargraves et al. (1999)	3287	T12	Rb-Sr age of 193 ± 3 Ma
Piedmont dikes	190	198	194	34.5	278.5	20	1	20	14.5	8.9	-67.9	275.3	24.5	6.8			101	-63.0189	68.6685	63.2611	-14.2676	78.7734	igneous			TRUE	0	Dooley and Smith (1982)	1796	T12	K-Ar age of 194 ± 4 Ma (based on 7 dykes)	Pole changed to value in Smith (1987), published pole based on incorrect VGPs
French Guyana dikes, Brazil	190.3	200.3	195.3	3.5	307.5	26					-81.2	235.1	50.7	4			201	-63.5801	72.725	50	-32.5	55.08	igneous			TRUE	0	Nomade et al. (2000)	3378	T12	Ar/Ar ages: 192.3 ± 2.0 to 198.3 ± 2.0 Ma
Cassipore dykes, Brazil	192.7	202	197.35	2.5	308.5	17					-79.8	208.6	48	5.2			201	-65.513	82.3124	50	-32.5	55.08	igneous			TRUE	0	Ernesto et al. (2003)		gAPWP23	Three 40Ar/Ar ages of 202.0 ± 2.0 Ma to 192.7 ± 1.8 Ma
Roraima dykes, CAMP, Brazil	197.4	201.1	199.25	2.1	-63.3	7					-80.1	235	84.6	6.6			201	-64.5803	71.6769	50	-32.5	55.08	igneous			TRUE	0	Ernesto et al. (2003)		gAPWP23	Three 40Ar/39Ar isochron ages of 197.4 ± 3.8 to 201.1 ± 1.4 Ma
Ighrem and Foum Zguid dykes, Morocco	198	202	200	30.2	7.5	23	342.2	40.8	59	4	-73	64.7	55	4.1			707	-72.3967	68.813	31.2502	36.9301	1.4182	igneous			TRUE	0	Palencia-Ortas et al. (2011)		T12	Age in paper taken as 'ca 200 Ma'; 198-202 Ma age range used to reflect range of published radiometric ages for NW African CAMP volcanism
North Mountain basalt	199.5	201.4	200.45	45.3	295.3	9	18	45.1	23.9	10.7	-66.4	251.9			26.0469	10.2787	101	-71.8647	68.8939	63.1966	-13.9925	79.5626	igneous			TRUE	0	Hodych and Hayatsu (1988)	1932	T12	As taken as Hettangian, although lower basalt flow of North Mountain Basalt has been dated as 201.3 ± 0.3 Ma (Schoene et al. 2006)	Site-level data provided, no mean; no A95 or K; age assigned Hettangian as given in GTS2020	good AF and HT-Thermal demag; vector plots
Hartford basin	199.6	202	200.8	42	287.375	315	8	35.5	7.1	3.2	-66.6	268.2	12.9	2.3			101	-65.4174	66.7357	63.1956	-13.9753	79.6048	sedimentary	0.54	1.15	B	0	Kent and Olsen (2008)		T12	~199.6-202 Ma based on magnetostratigraphy and cyclostratigraphy	E/I corrected
Morrocan Intrusives, Morocco	199	203	201	32	352.5	27	346.5	32	21.1	6.2	-71	36	16.7	7			707	-70.9747	40.2543	31.2502	36.9301	1.4182	igneous			TRUE	0	Bardon et al. (1973)	148	T12	CAMP age of 201±2 Ma
Central Atlantic Magmatic Province, Morocco	199	203	201	31.2	7.3	5	345.4	37			-73	61.3	16.9	19.1			707	-72.4591	65.5269	31.2502	36.9301	1.4182	igneous			TRUE	0	Knight et al. (2004)		T12	CAMP age of 201±2 Ma	Obtained from 5 directional groups that include 66 sites in total; K and A95 determined group mean VGPs	pole not based on site-level data because this was interpreted not to adequately represent PSV
Argana Flows. Morocco	199	203	201	30.7	350.75	13	340.1	36.2	49	6	-69.2	55.5	48	6			707	-68.7769	59.1945	31.2502	36.9301	1.4182	igneous			TRUE	0	Ruiz-Martinez et al. (2012)		T12	CAMP age of 201±2 Ma, based on summary of age constraints in this study
Central Atlantic Magmatic Province, Morocco	199	203	201	31.4	7.5	99	333.5	27	23.2	3	-60	61.6	31.4	2.6			707	-59.469	64.2038	31.2502	36.9301	1.4182	igneous			TRUE	0	Font et al. (2011)		gAPWP23	CAMP: 201± 2 Ma from Blackburn et al. (2013)
Penatecaua Formation, Brazil	200.4	202.4	201.4	-3	-54	30	9.13	-22.37			-77.5	260.1	48	3.8			201	-63.0784	59.744	50	-32.5	55.08	igneous			TRUE	0	Moreira et al. (2023)		gAPWP25	201.505 ± 0.065 and 201.364 ± 0.023 Ma U-Pb mean ages (Davies et al., 2017)	includes sites from Guerreiro and Schult (1986); Vandamme (1994) cutoff applied to remove excursional VGPs
Newark Martinsville core	199.3	209.5	204.4	40.6	285.4	302	3.8	34	3.6	5	-67.8	276.1	8.8	2.9			101	-62.3154	70.0565	63.1897	-13.8673	79.8701	sedimentary	0.49	1.45	B	0	Kent and Tauxe (2005)		T12	Age range from Fig. 3 in paper	E/I corrected; pole longitude change to follow later papers of Kent
Newark Westonville	205.4	208.6	207	40.2	285.4	246	7.4	33	4.2	5	-66.6	266.5	10.6	2.9			101	-66.0127	67.172	63.1897	-13.8673	79.8701	sedimentary	0.49	1.43	B	0	Kent and Tauxe (2005)		T12	Age range from Fig. 3 in paper	E/I corrected; pole changed to follow later papers of Kent
Mercia Mudstone Group (Haven Cliff), England, UK	205	212	208.5	50.7	-3.2	74	39.6	48.1	26.6	3.3	-54.8	287.7	24	3.4			301	-65.995	53.1738	47.2406	2.33777	61.1144	sedimentary	0.65	3.56	B	0	Hounslow & Gallois (2023)		gAPWP25	Magnetostratigraphy (Late Norian to earliest Rhaetian, UT21n to UT24)	SVEI method yields f=0.65 (0.45,0.85), E/I gives 0.6	Just failed new bootstrap reversal test
Gipsdalen and Fleming Fjord Formations	207	211	209	71.5	337.3	222	43.1	60	18	2.3	-52.5	279	16.1	2.4			102	-67.5956	36.4797	60.4834	1.41933	69.3974	sedimentary	0.53	4.95	A	0	Kent and Tauxe (2005)		T12	Correlated with magnetostratigraphy	E/I correction applied to individual directions provided by authors; pole, K, A95 changed
Andesites, Ukraine	202.6	217.7	210.15	47.3	37.4	12	240.1	-64.4	96	4.5	-50	286.4			47.9279	6.33372	301	-66.3692	40.7114	47.0763	2.55633	60.6932	igneous			TRUE	0	Yuan et al. (2011)		T12	Ar/Ar ages, ranging from 204.2±1.6 tot 215.7±2 Ma	Age changed to include the entire range of Ar/Ar ages
Newark Somerset core	208.6	213.4	211	40.5	285.4	309	4.9	24	5	4	-61.7	275.3	17	2			101	-61.6485	57.1062	63.1897	-13.8673	79.8701	sedimentary	0.63	1	A	0	Kent and Tauxe (2005)		T12	Age range from Fig. 3 in paper	E/I corrected; pole longitude changed to follow later papers of Kent
Newark Rutgers core	213	215	214	40.5	285.6	336	4.3	21	7.1	3.1	-60.1	277.1	31	1.4			101	-60.3492	54.4659	63.1897	-13.8673	79.8701	sedimentary	0.66	0.7	A	0	Kent and Tauxe (2005)		T12	Age range from Fig. 3 in paper	E/I corrected
Newark Titusville core	215	219	217	40.3	285.1	308	2.9	20	7.3	3.2	-59.9	279.5	23.2	1.7			101	-59.1515	54.8882	63.1897	-13.8673	79.8701	sedimentary	0.63	0.83	A	0	Kent and Tauxe (2005)		T12	Age range from Fig. 3 in paper
Mercia Mudstone Group (ML, SH, MB, SE), England, UK	212	224	218	50.7	-3.2	83	33.8	45.5	22.3	3.4	-56.2	295.4	21.5	3.4			301	-63.604	55.5477	46.2591	3.61541	58.7001	sedimentary	0.5	4.07	B	0	Hounslow & Gallois (2023)		gAPWP25	Magnetostratigraphy (Norian, UT15 to UT21)	E/I correction performed, statistically indistinguishable result from SVEI (f=0.48)	Passes bootstrap reversal tests
Newark Nursery core	218.5	224	221	40.3	285.2	194	1.8	21	5.1	5	-60.5	281.6	17.3	2.5			101	-58.3845	56.6777	63.1897	-13.8673	79.8701	sedimentary	0.4	1.23	A	0	Kent and Tauxe (2005)		T12	Age range from Fig. 3 in paper	E/I corrected
Dan River–Danville Basin	217	225	221	36.5	280.5	333	0.5	10	17.4	1.9	-59	279.6	25.2	1.6			101	-58.7798	53.2952	63.1897	-13.8673	79.8701	sedimentary	0.53	0.76	A	0	Kent and Tauxe (2005)		T12	Age range from Fig. 3 in paper	E/I correction applied to individual directions provided by authors; pole, K, A95 changed
Newark Princeton core	221	233	227	40.4	285.4	148	0.1	9	9.4	4	-54.2	286.6	34.6	2			101	-53.1826	48.7314	63.1897	-13.8673	79.8701	sedimentary	0.56	1.03	A	0	Kent and Tauxe (2005)		T12	Age range from Fig. 3 in paper	E/I corrected; pole position changed to follow later papers of Kent
Taimyr Sills, Siberia	227	229.2	228.1	74.8	100.6	11	70	77	241	2.9	-47.1	301.6			74.664	5.31852	301	-57.8125	39.2356	46.0412	3.89045	58.1953	igneous			TRUE	0	Walderhaug et al. (2005)		T12	40Ar/39Ar ages of 227±7, 227.5±1.2 and 229±4.0 Ma
Gezira, Egypt	224	234	229	22.3	33.6	10	352.6	-23.6	38	8	-54.6	46.2			75.5424	5.59384	715	-55.1077	45.9726	-40.5	118.6	0.7	igneous			TRUE	0	Lotfy and Elaal (2018)		gAPWP23	K-Ar 229 ± 5
Dolerite dykes, Suriname	227	237	232	4	305	10	358	-7	25	10	-82	320			61.2531	6.22149	201	-52.7357	66.4038	50	-32.5	55.08	igneous			TRUE	0	Veldkamp et al. (1971)	701	T12	K-Ar age of 232±5 Ma
Mercia Mudstone Group (MS, MD, MW), England, UK	227.3	240.4	233.85	50.7	-3.2	70	30.2	34.7	24.3	3.5	-51.4	308.2	29	3.2			301	-55.5184	49.5015	46.0412	3.89045	58.1953	sedimentary	0.85	2.21	B	0	Hounslow & Gallois (2023)		gAPWP25	Magnetostratigraphy (Fassanian to Carnian)	E/I correction performed, statistically indistinguishable result from SVEI (f=0.76)	Passes bootstrap reversal tests
Udzha, Siberian Platform	232	245	238.5	71.4	115.3	18	109.1	80.3	18.6	5.7	-60.3	332.4	10.5	11.2			301	-46.3443	70.6867	46.0412	3.89045	58.1953	igneous			TRUE	0	Veselovskiy et al. (2012)		gAPWP23	Ar-Ar ages Konstantinov et al., 2009
Alto Paraguay Province, Paraguay/Brazil	240.2	242.8	241.5	-21.5	-57.9	26	183.3	48.9	15	15.8	-78	319	23	6			201	-51.1008	60.4757	50	-32.5	55.08	igneous			TRUE	0	Ernesto et al. (2015)		gAPWP23	Ar-Ar: 241.5±1.3
Musschelkalk carbonates, Poland	237	246.7	241.85	50	19.5	28	34.8	40.5	84.2	3	-51	323	65.4	3.4			301	-46.9392	55.1255	46.0412	3.89045	58.1953	sedimentary	1	0	TRUE	0	Nawrocki & Szulc (2000)		gAPWP25	Middle Triassic	SVEI method gives no flattening	Passes bootstrap reversal tests
Heming limestone, France	237	246.7	241.85	48.7	6.97	58	26.7	36.3	32.5	3.3	-54.3	320.6			47.298	2.74212	301	-49.7007	58.6155	46.0412	3.89045	58.1953	sedimentary	1	0	TRUE	0	Theveniaut et al. (1992)		gAPWP25	Uppermost Anisian to lowermost Ladinian (-> Middle Triassic taken)	SVEI method gives no flattening	Passes bootstrap reversal tests
Otter Sandstone Fm, Devon, England, UK	239.48	244.24	241.86	50.6	-3.3	31	17.9	33.2	18	6.3	-55.2	326	20.1	5.9			301	-47.2514	61.8231	46.0412	3.89045	58.1953	sedimentary	1	0	B	0	Hounslow & McIntosh (2003)		gAPWP25	Magnetostratigraphy (Pelsonian to Fassanian)	SVEI method gives no flattening	Passes bootstrap reversal tests
Brisbane Tuffs	237	247.1	242.05	-27.47	153.03	6	11	-74	92.6	7	-56.4535	153.139			31.6661	12.0893	801	-46.2501	59.0864	-21.9577	-65.1445	55.1439	igneous			TRUE	0	Robertson (1963)		gAPWP23	Biostratigraphy on intercalated coal measures gives Middle Triassic flora (Jones and Jersey, 1947)
Puesto Viejo Formation Volcanics, Mendoza	235.3	254.7	245	-34.6	-68.3	14	353.1	-64.7	63.8	5	-76.7	312.4	30.6	7.3			290	-48.6092	58.4679	47.5	-33.3	57.3	igneous			TRUE	0	Domeier et al. (2011c)		T12	Age range from youngest 40Ar/39Ar age of Puesto Viejo volcanics and oldest age of underlying volcaniclastics; fits with ~245 Ma age estimate used in paper	Age and other parameters changed to follow paper
Taimyr basalts, Siberia	242.5	254.5	248.5	74.9	100.5	10	109	78	40	7.8	-59.3	325.8			12.0293	14.5197	301	-49.002	67.3821	46.0412	3.89045	58.1953	igneous			TRUE	0	Walderhaug et al. (2005)		T12	40Ar/39Ar age of sample TAI-8 with preferred 2-sigma uncertainty	Age from single sample only, could not reflect entire age range, but extrusives are interpreted to be part of Siberian Traps volcanism, which is included in age range
Kotuy River Siberian Traps, Siberia	248.4	251.6	250	73	102.4	5	111	74.7	88.9	8.2	-52.7	328.4	31	13.9			301	-44.8397	59.5783	46.0412	3.89045	58.1953	igneous			TRUE	0	Veselovsky et al. (2003)		T12	Age based on Ar/Ar age of 250±1.6 of Renne et al. (1995) corresponding with U-Pb ages of 251.2±0.3 Ma of Kamo et al. (1996)
Siberian Traps Mean recalculated, Siberia	248.4	251.6	250	66.1	111.6	5	101.5	77	63.1	9.7	-52.8	334.4			19.549	17.7426	301	-41.7752	62.2588	46.0412	3.89045	58.1953	igneous			TRUE	0	Kravchinsky et al. (2002)		T12	Age based on Ar/Ar age of 250±1.6 of Renne et al. (1995) corresponding with U-Pb ages of 251.2±0.3 Ma of Kamo et al. (1996)
Siberian Traps, YG locality	250.4	252.4	251.4	64	115	9	252.2	-84.4	138.7	4.4	-65.2	320.9			36.175	8.67572	301	-52.8554	75.3446	46.0412	3.89045	58.1953	igneous			TRUE	0	Konstantinov et al. (2014)		gAPWP23	Siberian Traps age	Recalculated using sites with k>50 only (site info is provided in SI)
Siberian Traps, Nizhneudinsk-Octyabrskiy group	250.4	252.4	251.4	56.8	99.4	9	269.1	-71.8	40	8.2	-44.5	329.1	14.9	13.8			301	-40.0023	50.5737	46.0412	3.89045	58.1953	igneous			TRUE	0	Latyshev et al. (2018)		gAPWP23	Siberian Traps age
Siberian Traps, Tura lavas	250.4	252.4	251.4	56.8	99.4	12	122.6	75.8	32	7.8	-45.5	312.8	11.5	13.4			301	-50.211	42.8778	46.0412	3.89045	58.1953	igneous			TRUE	0	Latyshev et al. (2018)		gAPWP23	Siberian Traps age
Siberian Traps, RD locality	250.4	252.4	251.4	63.5	112.5	19	124.3	82.3	57	4.5	-53	313.5			15.4219	8.83001	301	-53.0789	54.0875	46.0412	3.89045	58.1953	igneous			TRUE	0	Konstantinov et al. (2014)		gAPWP23	Siberian Traps age	Recalculated using sites with k>50 only (site info is provided in SI)
Kulumber river intrusions, Siberia	250.4	252.4	251.4	68.9	86.4	33					-47.4	323.1	13.4	7.1			301	-45.08	50.6845	46.0412	3.89045	58.1953	igneous			TRUE	0	Latyshev et al. (2021b)		gAPWP23	Siberian Traps age	Pole #3
Siberian Traps, Nizhnyaya Tunguska river	250.4	252.4	251.4	64.6	94.4	35	95.6	79.1	76.7	2.8	-56.2	313.6	24.5	5			301	-54.1027	59.1979	46.0412	3.89045	58.1953	igneous			TRUE	0	Latyshev et al. (2018)		gAPWP23	Siberian Traps age
Siberian Traps, Norilsk‐Maymecha-Kotuy	250.4	252.4	251.4	70	90	49					-52.9	327.1	23.2	4.3			301	-45.624	59.2851	46.0412	3.89045	58.1953	igneous			TRUE	0	Pavlov et al. (2019)		gAPWP23	Siberian Traps age
Abinskaya Group, Siberian large igneous province	250.8	252.2	251.5	54.3	84.1	33	53.1	68.2	45.8	3.7	-59	340.3	20.2	5.7			301	-42.2998	71.6206	46.0412	3.89045	58.1953	igneous			TRUE	0	Eliseev et al. (2024)		gAPWP25	Magnetostratigraphic correlation of Siberian Traps sections		Positive reversal and fold test
Norils region intrusions, Siberia	251.3	252.3	251.8	69.3	88.5	31					-54.5	320.8	24.7	5.3			301	-49.675	58.971	46.0412	3.89045	58.1953	igneous			TRUE	0	Latyshev et al. (2021a)		gAPWP23	Estimated from Fig. 10b; based on multiple U-Pb ages	INTR pole
East European Platform, Zhukov	246.7	259.5	253.1	56.188	42.649	106	32.8	43.4	17.9	3.3	-53.2	349.5	17.3	3.4			301	-34.6768	69.48	46.0412	3.89045	58.1953	sedimentary	0.9	3	A	0	Fetisova et al. (2017)		gAPWP23	Late Permian - Early Triassic	Directions and pole corrected for inclination shallowing (f=0.9) by Fetisova et al. (2018)
East European Platform, Puchezh	246.7	259.5	253.1	56.9942	43.1581	157	55.7	42.8	19.7	2.6	-41	326.3	19.7	2.6			301	-39.5538	45.3242	46.0412	3.89045	58.1953	sedimentary	0.9	3	A	0	Fetisova et al. (2017)		gAPWP23	Late Permian - Early Triassic	Directions and pole corrected for inclination shallowing (f=0.9) by Fetisova et al. (2018)
East European Platform, Oskii S"ezd	246.7	259.5	253.1	56.2	44	108	42.9	36.4	15.2	3.6	-59.6	322.1	8.7	4.9			301	-50.8704	66.8107	46.0412	3.89045	58.1953	sedimentary	0.4	3	B	0	Fetisova et al. (2018)		gAPWP23	Late Permian - Early Triassic
Araguainha impact structure, Brazil	252.2	257.2	254.7	-16.8	-53	28	357.4	-38.9	62.35	3.5	-84.2	326.6	83.5	3.6			201	-53.005	70.2467	50	-32.5	55.08	igneous			TRUE	0	Yokoyama et al. (2014)		gAPWP23	Ar-Ar dating	Includes data from Yokoyama et al. (2012)
East European Platform, Sukhona	251.9	259.5	255.7	61	45	210	40.3	38.9	16.8	2.4	-49.2	345.9	13.9	2.7			301	-33.8251	64.0216	46.0412	3.89045	58.1953	sedimentary	0.7	3	A	0	Fetisova et al. (2018)		gAPWP23	Late Permian (Lopingian)
East European Platform, Nelben	251.9	259.5	255.7	51.6717	11.7434	82	16.9	29.2	30.2	2.9	-57.3	341.7	34.5	2.7			301	-40.6838	70.2915	46.0412	3.89045	58.1953	sedimentary	0.7	3	B	0	Fetisova et al. (2018)		gAPWP23	Late Permian (Lopingian)
SW England, Aylesbeare Mudstone	254.2	264.3	259.25	50.62	-3.41	81	13.7	45.6	22	3.4	-65.6	325.9	22.4	3.4			301	-50.9143	76.7213	46.0412	3.89045	58.1953	sedimentary	0.49	3.82	B	0	Hounslow et al. (2017)		gAPWP23	Capitanian - Wuchiapingian	E/I correction applied to individual directions provided by authors; pole, K, A95 changed
Gonfaron 1, Lodeve	259.4	264.3	261.85	43.341	6.294	118	190.2	-16.1	35.3	2	-54	348.9	69.1	1.6			301	-35.4611	69.9557	46.0412	3.89045	58.1953	sedimentary	0.81	0.97	B	0	Evans et al. (2014)		gAPWP23	Capitanian, magnetostratigraphy	E/I correction applied to individual directions provided by authors; pole, K, A95 changed
Sierra Chica, La Pampa	261	264.6	263	-37.54	-65.28	35	152.9	74.2	95.5	2.5	-80.1	349	54.9	3.3			290	-44.8192	68.6402	47.5	-33.3	57.3	igneous			TRUE	0	Domeier et al. (2011b)		T12	U/Pb age of 263 +1.6/-2.0 Ma
Upper Choiyoi Group, Mendoza	261.5	265.5	263.5	-34.7	-68.3	40	349.8	-66.2	69.6	2.7	-73.7	315.6	31.4	4.1			290	-46.5557	55.0075	47.5	-33.3	57.3	igneous			TRUE	0	Domeier et al. (2011c)		T12	U/Pb zircon age of 263.5 ± 2.0 Ma
Gerrigong Volcanics	263.51	265.05	264.28	-34.6	150.8	17	353.3	-77.8	48.3	5.2	-56.9	154.8	16.3	9.1			801	-47.1882	58.5179	-21.9577	-65.1445	55.1439	igneous			TRUE	0	Belica et al. (2017)		gAPWP23	Average of 40Ar/39Ar plagioclase plateau age of 265.05±0.35 Ma (Belica et al., 2017) and TIMS U–Pb zircon age of 263.51±0.05 Ma (Metcalfe et al., 2015)
Werrie Basalt	263.4	269.4	266.4	-31.8851	150.969	9	19.8	-72.2	29.5	9.6	-61.2	128.7			10.7662	16.4386	801	-34.8583	49.7095	-21.9577	-65.1445	55.1439	igneous			TRUE	0	Klootwijk et al. (2003)		gAPWP23	40Ar/39Ar whole rock isochron age of 266.4±3.0 Ma (Li et al., 2014)
Tambillos, Uspallate Basin, Argentina	259.6	274.4	267	-32.2	290.5	16	176.2	60.2	50.6	5.2	-78.9	319.6	33.5	6.5			290	-48.1721	62.4364	47.5	-33.3	57.3	igneous			TRUE	0	Rapalini and Vilas (1991)	2475	T12	Assumed Guadalupian age
Lunner dikes, Norway	268.3	274.7	271	60.3	10.5	8	197.1	-43.2	89.1	5.9	-52.9	344.4			103.846	5.46099	301	-36.8812	66.8286	46.0412	3.89045	58.1953	igneous			TRUE	0	Torsvik et al. (1988)	3188	T12	Ar/Ar age of 271±2.7 (Dominguez et al. 2011)	Pole changed to non-rounded value given in paper
Lunner dikes, Norway	268.3	274.7	271	60.3	10.5	25	197.2	-39.7	65.7	3.6	-50.9	343.6	68.7	3.5			301	-36.0441	64.4881	46.0412	3.89045	58.1953	igneous			TRUE	0	Dominguez et al. (2011)		T12	Ar/Ar age of 271±2.7 (Dominguez et al. 2011)	Magnetite, dykes only
Dome de Barrot, France	269.2	274.4	271.8	44.03	6.58	206	207.4	-16.6	24.1	2	-47.2068	324.513	41.8	1.5			301	-44.1654	51.1677	46.0412	3.89045	58.1953	sedimentary	0.99	0	A	0	Haldan et al. (2009)		gAPWP23	Roadian	E/I correction applied; includes data Kruiver et al. (2002)
Lodeve basin redbeds	264.3	283.3	273.8	43.69	3.35	146	199.6	2.7	15	3.1	-41.6607	336.678	33.3	2.1			301	-33.9005	52.0672	46.0412	3.89045	58.1953	sedimentary	0.77	0.79	A	0	Haldan et al. (2009)		gAPWP23	Kungurian - Wordian (Haldan et al., 2009)	E/I correction applied; includes data from Maillol (1992)
Nzalet el Lararcha, Morocco	276.5	277.7	277.1	32.27	352.35	12	149	-9.2	14.2	12	-49.8	45.3	30.4	8			707	-49.6011	47.4461	31.2502	36.9301	1.4182	igneous			TRUE	0	Weissbrodt et al. (2024)		gAPWP25	U-Pb age of 277.07 ± 0.61 Ma	Includes 3 sites from Domeier et al. (2021)
Bohemian Massif igneous, Germany	275	280	277.5	49.8	12	9	199	-9.1	28	9.9	-42.3	345.9	65.4	6.4			301	-29.2188	57.9908	46.0412	3.89045	58.1953	igneous			TRUE	0	Soffel and Harzer (1991)	2356	T12	Soffel and Harzer (1991) quote age of 275-280 Ma; Rb-Sr age of 280± ? (Besang et al. 1976, unavailable)	Pole changed to non-rounded value given in paper
Scania melaphyre dikes, Sweden	274	282	278	55.7	13.7	8	193.5	-38	26	11	-54	351.5			35.9417	9.36484	301	-34.2893	71.1514	46.0412	3.89045	58.1953	igneous			TRUE	0	Bylund (1974)	2222	T12	Ar/Ar age of 278±4 (Klingspor, 1976) -> age of melaphyre dyke at Tolanga	Pole changed to non-rounded value given in paper
Jebel Nehoud Ring Complex, Kordofan, Sudan	278	282	280	14.9	30.5	8	147.2	39.6	78.1	6	-40.8	71.3			102.657	5.49282	715	-41.1916	71.1587	-40.5	118.6	0.7	igneous			TRUE	0	Bachtadse et al. (2002)	3504	T12	K-Ar age of 280±2 Ma
Trachytes, Ukraine	280	285.2	282.6	47.2	37.8	19	204.3	-23.8	27.7	6.5	-49.4	359.7			54.8521	4.5723	301	-27.4454	71.3899	46.0412	3.89045	58.1953	igneous			TRUE	0	Yuan et al. (2011)		T12	Weigthed mean Ar/Ar age of 282.6±2.6 Ma
Exeter Lavas, UK	280	291	285.5	51	356	9	9	19	29	10	-48	343			62.4923	6.56338	301	-34.5273	61.4223	46.0412	3.89045	58.1953	igneous			TRUE	0	Cornwell (1967)	411	T12	Ar/Ar ages of 280 to 291 Ma (Edwards and Scrivener, 1999)
Western Meseta, Morocco	277	294.6	285.8	32.98	353.6	18					-41.4	52.1	27.1	6.8			707	-41.0648	53.857	31.2502	36.9301	1.4182	igneous			TRUE	superseded	Domeier et al. (2021)		gAPWP23	Estimated age of 285 Ma; U-Pb zircon ages of 277.07±0.61 Ma to 294.63±0.67 Ma	Superseded by Weissbrodt et al. (2024), who included 22 sites from this study	Inconclusive fold test, data may record a ~275 Ma syn-folding remagnetization
Black Forest volcanics, Germany	281	291	286	48	8	7	5.1	18.7	37.9	9.9	-51.6	359.6			82.0521	6.70323	301	-29.086	73.0557	46.0412	3.89045	58.1953	igneous			TRUE	0	Konrad and Nairn (1972)	170	T12	Rb-Sr ages of 286±5 Ma by Lippolt et al. (1983); see Edel and Schneider (1995)	Recalculated from 7 volcanic sites with k>50	May represent a secondary magnetization (Edel and Schneider, 1995)
Mauchline lavas, Scotland	279	293	286	55.5	-4.6	5	191.6	-24.1	18.5	18.2	-46.2	348			36.4182	12.8483	301	-30.7801	62.4682	46.0412	3.89045	58.1953	igneous			TRUE	0	Harcombe-Smee et al. (1996)	3093	T12	K-Ar age of 286±7 of De Souza (1979). Age used to be 280, can't find what that is based on	Pole and a95 changed to tilt-adjusted values
Mount Leyshon Intrusive Complex, Australia	280	292	286	-20.25	146.3	34	196.3	77.4	53.5	3.4	-43.2	137.3			16.3754	6.27291	801	-32.9521	72.1932	-21.9577	-65.1445	55.1439	igneous			TRUE	0	Clark and Lackie (2003)		gAPWP23	Estimated age of 286 ± 6 Ma from K-Ar age of 283 ± 9 Ma and U/Pb age of 287.4 ± 3.6 Ma
Tuckers Igneous Complex, Australia	280	292	286	-20.1	146.5	42	188.7	75.2	35	3.8	-47.5	143			11.487	6.80273	801	-38.2831	69.1572	-21.9577	-65.1445	55.1439	igneous			TRUE	0	Clark and Lackie (2003)		gAPWP23	Estimated age of 286 ± 6 Ma from K-Ar age of 283 ± 9 Ma and U/Pb age of 287.4 ± 3.6 Ma
NE Kazakhstan lavas 1, Kazakhstan	282.8	289.8	286.3	47.5	80.7	65	243.1	-57	78.5	2	-44.2	338.2	48.8	2.5			301	-34.67	55.29	46.0412	3.89045	58.1953	igneous			TRUE	0	Bazhenov et al. (2014)		gAPWP23	Zr U-Pb ages of 286.3 ± 3.5 Ma (Bazhenov et al., 2016)
NE Kazakhstan lavas 2, Kazakhstan	283.8	290.8	287.3	47.5	80.7	88	242	-56.2	71.5	1.8	-44.1	340.6	48	2.2			301	-33.2939	56.5333	46.0412	3.89045	58.1953	igneous			TRUE	0	Bazhenov et al. (2016)		gAPWP23	Zr and U-Pb ages of 286.3 ± 3.5 Ma (Bazhenov et al., 2016)	GOOD-1: site-means with a95<15 and n>3
Oslo Graben, Krokskogen and Vestfold	284	292	288	59.4	10.2	104	204	-37.9	46.9	2	-48.2	335.5	52.2	1.9			301	-38.6064	57.7967	46.0412	3.89045	58.1953	igneous			TRUE	0	Haldan et al. (2014)		gAPWP23	Based on radiometric ages, see review in section 2. Best estimate: Krokskogen 284±8 and Vestfold 292±8 Ma	Sampling location based on map Fig. 1
Lodeve basin redbeds	283.3	293.5	288.4	43.69	3.35	143	199.6	-8.9	40.6	1.9	-47.14	333.9			98.2464	1.19556	301	-38.8521	55.8851	46.0412	3.89045	58.1953	sedimentary	0.82	0.68	B	0	Haldan et al. (2009)		gAPWP23	Sakmarian - Artkinsian	E/I correction applied; original data from Maillol (1992)
Mechraa Ben Abbou, Morocco	284	292.8	288.4	32.65	352.22	15	147.7	0.5	30.1	7.1	-45.1	41.5	45.8	5.7			707	-47.4022	47.3413	31.2502	36.9301	1.4182	igneous			TRUE	0	Weissbrodt et al. (2024)		gAPWP25	Estimated age range by authors based on multiple U-Pb zircon ages	Includes 4 sites from Domeier et al. (2021) and 1 from Westphal et al. (1979)	Includes 4 sites of red beds, which are not effected by inclination shallowing
Tiddas, Morocco	281.7	295.1	288.4	33.62	353.8	14	148.2	-6.8	31.4	7.2	-47.6	45.3	42.9	6.1			707	-33.922	60.8919	31.2502	36.9301	1.4182	igneous			TRUE	0	Weissbrodt et al. (2024)		gAPWP25	Estimated age range by based on multiple U-Pb zircon ages (see Fig. 2 in Weissbrodt et al. 2024)	Includes 8 sites from Domeier et al. (2021) and 1 from Weissbrodt et al. (2024)
Kenifra, Morocco	283.4	295.7	289.55	33.03	354.27	12	131.4	-2.7	24.1	9	-34.4	59.4	33.4	7.6			707	-44.9829	43.4443	31.2502	36.9301	1.4182	igneous			TRUE	0	Weissbrodt et al. (2024)		gAPWP25	Estimated age range by authors based on multiple U-Pb zircon ages	Includes 5 sites from Domeier et al. (2021) and 1 from Martin et al. (1978)	Combines 6 red bed sites (high k) and 6 igneous sites
Saar–Nahe volcanics, Germany	288	293	290.5	49.5	7	11	7.4	15.5	9.2	15.9	-41.1	349.2			20.8353	10.2423	301	-26.6172	58.9652	46.0412	3.89045	58.1953	igneous			TRUE	0	Berthold et al. (1975)	712	T12	Rb-Sr ages of 288 to 293 (Lippot et al., 1989)
Nahe volcanics, Germany	288	293	290.5	50	8	5	15	15	46	13	-46	347			104.832	7.50752	301	-31.1567	61.7502	46.0412	3.89045	58.1953	igneous			TRUE	0	Nijenhuis (1961)	940	T12	Rb-Sr ages of 288 to 293 (Lippot et al., 1989)		May represent a secondary magnetization (Edel and Schneider, 1995)
Itarare Group, Parana Basin, Brazil	283.3	298.9	291.1	-27.17	310.42	119	156.7	65.4	70.8	1.5	-63.2	347.5	32.7	2.3			201	-34.3622	55.2369	50	-32.5	55.08	sedimentary	0.75	6	A	0	Franco et al. (2012)		gAPWP23	Asselian-Artinskian (following Brandt et al., 2019)	E/I correction applied; values changed based on raw directions	Affected by remagnetization according to Bilardello et al. (2018)
Scania dolerite dikes, Sweden	287	300	293.5	55.5	13.5	6	10	11	36	11	-37	354			85.6301	7.28125	301	-21.0788	58.8575	46.0412	3.89045	58.1953	igneous			TRUE	0	Mulder (1971)	2211	T12	Ar/Ar ages of 287±2 and 300±10 Ma (Van der Voo and Torsvik, 2004)	Age changed from 294 Ma (rounded)
Alnwick Sill, High Green and St. Oswalds Chapel Dyke (Whin Sill), UK	292	296	294	55.4	-1.6	17	14.6	25.6	20.5	8.1	-47.1	337.1	47.1	7.7			301	-37.0845	57.4987	46.0412	3.89045	58.1953	igneous			TRUE	0	Liss et al. (2004)		T12	Ar/Ar age of 294±2 Ma (Van der Voo and Torsvik, 2004)
Holy Island Sill and Dyke (Whin Sill), UK	292	296	294	55.7	-1.8	20	9.5	2.8	27.6	6.3	-35.4	346.8	36.2	5.5			301	-23.8565	53.0711	46.0412	3.89045	58.1953	igneous			TRUE	0	Liss et al. (2004)		T12	Ar/Ar age of 294±2 Ma
Silesia volcanics, Poland	285	305	295	50.6	16.1	8	16	12	17.4	13.6	-43	354			40.9981	8.75366	301	-25.4934	63.283	46.0412	3.89045	58.1953	igneous			TRUE	0	Birkenmajer et al. (1968)	465	T12	Dated as Westphalian-Stephanian by biostratigraphy and stratigraphic correlation (GTS12), magnetization quoted as Stephanian-Autunian by Edel and Schneider (1995)		As and Zijderveld method is applied, no PCA; only 3 of 8 sites have K>50
Chougrane, Morocco	292.1	311.8	301.95	32.98	353.7	12	131.5	-11.8	36.8	7.3	-37.6	63.8	54.8	5.9			707	-37.0374	65.3545	31.2502	36.9301	1.4182	igneous			TRUE	0	Weissbrodt et al. (2024)		gAPWP25	Estimated age range by authors based on multiple U-Pb zircon ages	Includes 2 sites from Domeier et al. (2021) and 2 from Westphal et al. (1979)	Passes SVEI test; red beds with large age uncertainty are excluded
Glenshaw Formation	298.9	307	302.95	40.5	280	23	166.4	36.5	11.1	9.5	-27.9	294.5			16.0585	7.79463	101	-31.0077	27.6254	63.1897	-13.8673	79.8701	sedimentary	0.65	0.58	B	0	Kodama (2009)		T12	Late Pennsylvanian	Corrected for inclination shallowing using anisotropy-based method; paleopole based on the 23 reported directions only
Mafra Formation, Brazil	298.9	307	303	-26.14	310.24	111	144.2	69.5	134.4	1.2	-51.9	344.3	55.9	1.8			201	-25.4393	46.9855	50	-32.5	55.08	sedimentary	0.97	0	B	0	Brandt et al. (2019)		gAPWP23	Dated using palynostratigraphy as Late Pennsylvanian (Kasimovian to Gzhelian)	No intersection with elongation-inclination curve of TK03.GAD; but corrected with AARM method	Affected by remagnetization according to Bilardello et al. (2018)
Moscovian, Murzuq basin, Algeria	307	315.2	311.1	23.55	11.85	113	135.7	47.7	26.3	2.6	-22.3	53.5	25.4	2.7			715	-22.7835	53.1378	-40.5	118.6	0.7	sedimentary	0.63	3.1	A	0	Amenna et al. (2014)		gAPWP23	Moscovian (biostratigraphy)	E/I correction applied to individual directions provided by authors; pole, K, A95 changed
Tashkovska Donbas, Ukraine	315.2	323.4	319.3	48.78	38.554	84	43.4	22.4	29.1	2.9	-38.4	339.5	35.4	2.6			301	-30.1207	50.8813	46.0412	3.89045	58.1953	sedimentary	0.65	1.7	B	0	Meijers et al. (2010)		T12	Bashkirian (biostratigraphy)	E/I correction applied
Newcastle range volcanics	315.6	328.2	321.9	-18.39	143.75	15	191.4	61.6	56.5	5.1	-63.4	125	26.2	7.6			801	-33.9292	45.9448	-21.9577	-65.1445	55.1439	igneous			TRUE	0	Anderson et al. (2003)	3561	T12	U–Pb zircon age of 321.9±6.3 Ma of Routh Creek Dacite
Magdalen Basin	315.2	330.3	322.75	46.2	298.7	262	359.3	-29.7	11.5	2.7	-27.9	299.5	12.4	2.6			101	-28.2561	31.6036	63.1897	-13.8673	79.8701	sedimentary	0.6	1.5	B	0	Opdyke et al. (2014)		gAPWP23	Magnetostratigraphy (Serphukovian-Bashkirian)	E/I correction performed in paper; age estimated from their stratigraphic correlation in their Figure 10
