# Supplementary material for: Paleolatitude.org 3.0: A calculator for paleoclimate and paleobiology studies based on a new global paleogeography model
Source: PLoS One. 2026 Apr 29;21(4):e0346817. doi: 10.1371/journal.pone.0346817 (PMC13127928; doi:10.1371/journal.pone.0346817)
Supplement: S1 Data — Supplementary Files: A set of supplementary files is available at DOI: https://doi.org/10.6084/m9.figshare.31021144, containing the following elements: S1 File. GPlates files (www.gplates.org [15]) of the Utrecht Paleogeography Model presented in the paleogeographic maps of Figs 1 and 3, and the rigid polygon version that is used as basis for the Paleolatitude.org tool. These consist of a rotation file, and a series of shape files (in gpml format) that underpin the paleogeographic model, a gpml file of the rigid polygons that are used to rotate coordinates in the Paleolatitude.org tool, as well as a project file (gproj) of the entire paleogeographic reconstruction. S2 File. Details of gAPWP25. In addition to a Readme.txt file with general descriptions and the gAPWP25.rot file with the updated paleomagnetic reference frame in GPlates rotation format, the files contain: S1 Table. Changelog of the update of gAPWP23 to gAPWP25. S2 Table. Paleomagnetic database used to compute the global apparent polar wander path for the last 320 Ma. We have listed age constraints, statistical parameters, Euler rotation parameters and other metadata per paleomagnetic pole used in the parametric re-sampling scheme. For more details, see main text. The grey-colored entries are excluded from the computation of the APWP. See columns ‘age constraints’, ‘comments’ and ‘reliability’ for specific details for a given dataset. Abbreviations: min_age and max_age = lower and upper boundaries of age uncertainty range; slat/slon = latitude and longitude of (mean) sampling location; N = number of paleomagnetic sites used to compute the paleopole; mDec/mInc = mean declination of inclination; α95/A95 = radius of the 95% confidence circle about the mean of the distribution of directions/VGPs; k/K = Fisher [109] precision parameter of the distribution of directions/VGPs; plat/plon = paleopole latitude and longitude (south pole); K_est/A95_est = values estimated using formula of Cox [214] (eq. 24); plateID [file pone.0346817.s001.zip › Supplementary information_vanHinsbergen_PLoSOne_2026/Supplementary Files 2_Vaes_et_al_2023_gAPWP25/Table S1_gAPWP25_Database Changelog.xlsx]

## Sheet: Sheet1
Global APWP of Vaes et al. (2023): change log			Last updated: 18 December 2025 by Bram Vaes
gAPWP25
Name	Age [Ma]	Plate ID	Change(s)
Canontapia94	0.28	290	Corrected minimum and maximum age to 0 and 0.55 Ma
Leonhardt03	6.28	201	Corrected sampling latitude to -3.86°N
Riisager00	8.83	101	Corrected plate ID to 301
Cascante, Spain	10	304	Mean declination in old entry was wrong; replaced by result for normal polarity data of both sections; updated name
Miocene volcanics, Canary Islands	13	715	Replaced by result for Gran Canaria only due to large scatter between islands; update name
Absaroka volcanics	50	101	Corrected name
Kangerdlugssuaq dykes	54.5	102	Corrected minimum and maximum age to 44 and 45 Ma, and name
Elkhorn Mountains	80	101	Updated age following Lund & Aleinikoff (2022), expanded name
Maudlow Formation welded tuffs	80	101	Updated age following Sears (2016)
Magnet Cove and other intrusions	100	101	Divided 20 sites in two entries: updated all paramaters (including age) for Magnet Cove & Potash Sulfur Springs, and added Granite Mountain separately
New England Intrusions (McEnroe, 1996)	100-113	101	Expanded names
Haiyang pluton	116	601	Corrected reference year to 2011, expanded name
Weideshan pluton	118	601	Revised name
Monteregian hills intrusives	122	101	Included pole that was previously rejected; pole position and age updated following Kinney et al. (2021)
Notre Dame Bay dykes	129	101	Age updated to 148.05±1.95 Ma following Peace et al. (2023)
Plate circuit: India (501) vs Antarctica (802)	137.66	501	Corrected minor inconsistency in Gibbons et al. (2013) Euler poles at 136 and 160 Ma: removed erroneous 160 Ma pole
Trachytes, Ukraine	282.6	301	Changed sampling latitude to 47.2°N
Western Meseta, Morocco	285.8	707	Excluded; superseded by Weissbrodt et al. (2024)
NE Kazakhstan lavas 1	286.3	301	Corrected pole latitude to -44.2
