# Supplementary material for: Paleolatitude.org 3.0: A calculator for paleoclimate and paleobiology studies based on a new global paleogeography model
Source: PLoS One. 2026 Apr 29;21(4):e0346817. doi: 10.1371/journal.pone.0346817 (PMC13127928; doi:10.1371/journal.pone.0346817)
Supplement: S1 Data — Supplementary Files: A set of supplementary files is available at DOI: https://doi.org/10.6084/m9.figshare.31021144, containing the following elements: S1 File. GPlates files (www.gplates.org [15]) of the Utrecht Paleogeography Model presented in the paleogeographic maps of Figs 1 and 3, and the rigid polygon version that is used as basis for the Paleolatitude.org tool. These consist of a rotation file, and a series of shape files (in gpml format) that underpin the paleogeographic model, a gpml file of the rigid polygons that are used to rotate coordinates in the Paleolatitude.org tool, as well as a project file (gproj) of the entire paleogeographic reconstruction. S2 File. Details of gAPWP25. In addition to a Readme.txt file with general descriptions and the gAPWP25.rot file with the updated paleomagnetic reference frame in GPlates rotation format, the files contain: S1 Table. Changelog of the update of gAPWP23 to gAPWP25. S2 Table. Paleomagnetic database used to compute the global apparent polar wander path for the last 320 Ma. We have listed age constraints, statistical parameters, Euler rotation parameters and other metadata per paleomagnetic pole used in the parametric re-sampling scheme. For more details, see main text. The grey-colored entries are excluded from the computation of the APWP. See columns ‘age constraints’, ‘comments’ and ‘reliability’ for specific details for a given dataset. Abbreviations: min_age and max_age = lower and upper boundaries of age uncertainty range; slat/slon = latitude and longitude of (mean) sampling location; N = number of paleomagnetic sites used to compute the paleopole; mDec/mInc = mean declination of inclination; α95/A95 = radius of the 95% confidence circle about the mean of the distribution of directions/VGPs; k/K = Fisher [109] precision parameter of the distribution of directions/VGPs; plat/plon = paleopole latitude and longitude (south pole); K_est/A95_est = values estimated using formula of Cox [214] (eq. 24); plateID [file pone.0346817.s001.zip › Supplementary information_vanHinsbergen_PLoSOne_2026/Supplementary Files 2_Vaes_et_al_2023_gAPWP25/Table S4_Global_APWP25_Vaes_et_al_2023.xlsx]

## Sheet: Sheet1
				South Africa		North America		South America		Eurasia		India		Australia		Antarctica		Pacific
Window	Age	P95	N	Longitude	Latitude	Longitude	Latitude	Longitude	Latitude	Longitude	Latitude	Longitude	Latitude	Longitude	Latitude	Longitude	Latitude	Longitude	Latitude
0	1.33752	0.734938	1811.5	313.208	-89.5627	313.208	-89.5627	313.208	-89.5627	313.208	-89.5627	313.208	-89.5627	313.208	-89.5627	313.208	-89.5627	313.208	-89.5627
10	4.43018	1.33037	2609.69	334.106	-87.9374	330.252	-87.5407	290.153	-87.7029	309.764	-87.6125	90.3884	-88.0147	135.247	-86.3324	298.119	-87.5769	231.722	-86.6053
20	21.7258	1.14732	1156.72	9.41638	-82.6981	356.551	-82.2811	332.15	-84.6108	350.319	-83.4723	67.5714	-81.7263	98.4905	-81.436	345.495	-84.217	277.716	-86.0085
30	28.1791	0.964118	1091	23.1528	-80.8364	2.78514	-80.8718	329.124	-84.4393	357.349	-82.7934	88.8834	-76.7798	108.511	-75.1313	353.377	-84.2048	251.695	-85.9503
40	37.5416	1.41509	474.996	26.0514	-79.6251	355.155	-80.3221	313.281	-83.5332	344.988	-82.6515	101.697	-72.7184	114.678	-71.2166	340.977	-84.3921	238.268	-82.294
50	56.1098	1.02099	1101.3	31.022	-75.1614	0.499788	-76.4706	328.263	-81.1422	352.918	-79.6585	101.181	-63.3479	110.276	-68.091	3.89709	-82.9672	239.037	-80.0069
60	60.0433	0.823104	1707.45	35.1874	-73.6929	7.09225	-74.4527	337.206	-80.7869	354.256	-79.3479	96.2522	-52.5523	112.93	-66.8211	9.45243	-83.7919	220.733	-78.2788
70	64.7051	1.07761	896.48	39.1338	-73.1414	7.54153	-74.6825	337.243	-81.2351	351.948	-79.5574	98.7614	-38.9596	116.588	-65.9128	12.9879	-85.215	202.854	-72.9733
80	81.9858	1.25162	350.146	51.5307	-72.5761	12.647	-76.6841	337.787	-84.0872	359.265	-81.7671	103.224	-31.7723	125.653	-63.3826	66.324	-88.9407	187.127	-65.696
90	89.7242	1.24526	412.878	64.8885	-68.2494	17.7907	-77.8105	9.17025	-85.6534	359.402	-83.0874	111.713	-23.2919	130.624	-58.9278	149.993	-85.7544
100	94.5705	1.93534	217.306	71.5471	-64.2271	14.631	-77.1904	36.5119	-84.2864	357.851	-82.1996	113.994	-17.6118	135.593	-56.2969	167.391	-82.8316
110	114.743	1.48427	259.526	80.7022	-57.8956	22.4024	-74.5462	57.7068	-80.2219	18.2388	-80.9354	115.968	-9.86542	139.072	-51.2137	166.264	-77.9818
120	120.187	1.09659	458.09	80.0043	-55.0473	12.0686	-74.3793	65.6057	-85.4121	4.26237	-79.5534	114.643	-8.17767	145.536	-52.1893	187.23	-76.8797
130	131.034	0.782057	798.166	82.6633	-50.6967	8.48778	-71.7142	70.3647	-85.3085	5.94825	-76.6056	115.744	-0.0807546	145.963	-47.0407	178.592	-73.0885
140	134.247	0.94181	621.756	84.1454	-50.0295	4.676	-72.4433	66.3774	-83.8582	359.907	-76.5836	120.036	1.84965	150.332	-44.5416	183.524	-69.5716
150	152.373	2.80367	144.312	83.7382	-53.4046	349.068	-74.8585	89.7422	-86.713	338.571	-76.2754	124.915	-2.56723	160.152	-44.8215	198.143	-65.3539
160	158.746	3.01522	148.882	83.1395	-55.8164	330.286	-75.7563	137.599	-87.7822	320.902	-74.3835	128.781	-5.45612	167.403	-44.3467	205.813	-61.4605
170	172.641	3.53837	112.46	78.6265	-58.9173	302.967	-74.1452	221.192	-86.4856	302.983	-69.6674	129.683	-9.78925	173.034	-46.0675	213.975	-59.8155
180	182.145	1.6659	319.454	79.5035	-64.2046	275.553	-73.883	215.073	-81.2152	283.97	-66.9663	133.725	-14.5555	181.668	-45.0521	220.249	-54.7072
190	189.708	1.40479	470.126	75.3276	-65.8437	267.954	-71.0013	224.537	-79.4038	280.168	-63.6258	133.057	-17.0358	184.287	-46.6733	224.441	-54.471
200	203.746	1.79502	1398.98	63.4537	-65.3528	268.366	-65.2925	247.231	-77.434	285.952	-58.7128	128.603	-19.7475	185.159	-51.5628	231.816	-57.1332
210	209.748	1.31986	2287.71	58.1396	-62.8803	272.977	-62.4517	262.391	-76.9398	294.016	-56.8202	124.956	-19.685	182.568	-54.5728	234.911	-60.1148
220	217.485	1.0754	1583.01	53.8365	-59.4901	278.5	-59.5152	278.646	-75.823	303.045	-54.809	120.779	-18.9792	178.212	-57.7199	238.314	-63.7516
230	224.424	1.56368	543.56	53.1167	-56.7079	283.171	-58.0881	289.864	-75.4301	307.459	-53.6963	118.284	-17.4874	173.442	-58.9964	238.779	-66.5529
240	242.525	2.9309	215.42	58.2788	-46.8493	301.73	-55.7634	330.221	-74.3782	324.766	-52.8617	113.404	-8.34974	154.164	-57.0463	222.275	-75.507
250	253.294	2.05726	1017.17	61.7144	-42.7171	310.099	-55.0744	346.581	-72.958	332.722	-52.9554	112.487	-3.71476	147.431	-54.1207	203.648	-77.6488
260	257.191	1.62982	1200.28	62.3749	-42.0898	311.484	-55.0258	349.151	-72.7205	334.035	-53.0407	112.438	-3.0001	146.555	-53.5175	199.944	-77.7393
270	268.568	1.60491	637.174	58.543	-40.97	309.631	-52.1496	343.788	-70.1552	333.042	-50.0242	109.496	-4.08219	143.618	-56.0903	207.056	-80.5163
280	281.322	1.29939	819.084	56.1852	-36.9205	312.13	-48.0035	345.885	-65.78	336.357	-46.1688	105.389	-2.37335	135.685	-56.852	196.074	-84.7522
290	288.361	1.96492	763.866	57.0325	-34.6024	315.206	-46.7746	350.113	-64.152	339.566	-45.2587	104.315	-0.259473	132.143	-55.4532	168.619	-85.2711
300	297.834	2.45313	405.766	52.135	-30.8377	314.32	-41.2312	346.533	-58.8379	339.761	-39.6807	98.7161	-0.396316	122.913	-57.7778	72.4057	-87.5038
310	311.093	1.94691	367.976	45.2925	-26.5502	311.853	-34.1201	341.256	-52.0928	338.481	-32.3801	91.4428	-1.77997	109.778	-60.9002	20.4468	-81.3533
320	320.254	2.40099	427.912	39.761	-28.2494	305.996	-32.3834	333.156	-50.8408	333.029	-30.0821	89.4363	-6.61735	106.856	-65.9303	354.236	-78.6926
