# Supplementary material for: Paleolatitude.org 3.0: A calculator for paleoclimate and paleobiology studies based on a new global paleogeography model
Source: PLoS One. 2026 Apr 29;21(4):e0346817. doi: 10.1371/journal.pone.0346817 (PMC13127928; doi:10.1371/journal.pone.0346817)
Supplement: S1 Data — Supplementary Files: A set of supplementary files is available at DOI: https://doi.org/10.6084/m9.figshare.31021144, containing the following elements: S1 File. GPlates files (www.gplates.org [15]) of the Utrecht Paleogeography Model presented in the paleogeographic maps of Figs 1 and 3, and the rigid polygon version that is used as basis for the Paleolatitude.org tool. These consist of a rotation file, and a series of shape files (in gpml format) that underpin the paleogeographic model, a gpml file of the rigid polygons that are used to rotate coordinates in the Paleolatitude.org tool, as well as a project file (gproj) of the entire paleogeographic reconstruction. S2 File. Details of gAPWP25. In addition to a Readme.txt file with general descriptions and the gAPWP25.rot file with the updated paleomagnetic reference frame in GPlates rotation format, the files contain: S1 Table. Changelog of the update of gAPWP23 to gAPWP25. S2 Table. Paleomagnetic database used to compute the global apparent polar wander path for the last 320 Ma. We have listed age constraints, statistical parameters, Euler rotation parameters and other metadata per paleomagnetic pole used in the parametric re-sampling scheme. For more details, see main text. The grey-colored entries are excluded from the computation of the APWP. See columns ‘age constraints’, ‘comments’ and ‘reliability’ for specific details for a given dataset. Abbreviations: min_age and max_age = lower and upper boundaries of age uncertainty range; slat/slon = latitude and longitude of (mean) sampling location; N = number of paleomagnetic sites used to compute the paleopole; mDec/mInc = mean declination of inclination; α95/A95 = radius of the 95% confidence circle about the mean of the distribution of directions/VGPs; k/K = Fisher [109] precision parameter of the distribution of directions/VGPs; plat/plon = paleopole latitude and longitude (south pole); K_est/A95_est = values estimated using formula of Cox [214] (eq. 24); plateID [file pone.0346817.s001.zip › Supplementary information_vanHinsbergen_PLoSOne_2026/Supplementary Files 2_Vaes_et_al_2023_gAPWP25/README.txt]

README


First upgrade of the global APWP of Vaes et al. (2023), to gAPWP25. Details described in van Hinsbergen et al. (2026) - PLoS One


Last updated: 18 December 2025

----

This .zip file contains four files:
1) Changeling table
2) Reference_database_Vaes_et_al_2023_gAPWP25: The reference database of paleomagnetic poles used to compute the global APWP for the last 320 Ma, with additional poles added until December 2025.
3) Global_plate_circuit_Vaes_et_al_2023_gAPWP25: The global plate circuit of Euler rotation poles that are used to transfer re-sampled virtual geomagnetic poles (VGPs) to a chosen reference plate. Note that South Africa (701) is at the base of the reconstruction tree. Compared to gAPWP23, one minor edit was made: an error was fixed in the India-Antarctica relative motion in the Jurassic.
4) Global_APWP25_Vaes_et_al_2023: The updated global APWP25 for the last 320 Ma in the coordinates of South Africa, North America, South America, Eurasia, India, Australia, Antarctica and the Pacific Plate.

For more details, and an explanation of the parameters listed in these files, we refer you to the Vaes et al. (2023) and updates in section 4 of van Hinsbergen et al. (PLoS One, 2026)

For any questions or comments, please contact Bram Vaes (vaes@cerege.fr).
