# Supplementary material for: Paleolatitude.org 3.0: A calculator for paleoclimate and paleobiology studies based on a new global paleogeography model
Source: PLoS One. 2026 Apr 29;21(4):e0346817. doi: 10.1371/journal.pone.0346817 (PMC13127928; doi:10.1371/journal.pone.0346817)
Supplement: S1 Data — Supplementary Files: A set of supplementary files is available at DOI: https://doi.org/10.6084/m9.figshare.31021144, containing the following elements: S1 File. GPlates files (www.gplates.org [15]) of the Utrecht Paleogeography Model presented in the paleogeographic maps of Figs 1 and 3, and the rigid polygon version that is used as basis for the Paleolatitude.org tool. These consist of a rotation file, and a series of shape files (in gpml format) that underpin the paleogeographic model, a gpml file of the rigid polygons that are used to rotate coordinates in the Paleolatitude.org tool, as well as a project file (gproj) of the entire paleogeographic reconstruction. S2 File. Details of gAPWP25. In addition to a Readme.txt file with general descriptions and the gAPWP25.rot file with the updated paleomagnetic reference frame in GPlates rotation format, the files contain: S1 Table. Changelog of the update of gAPWP23 to gAPWP25. S2 Table. Paleomagnetic database used to compute the global apparent polar wander path for the last 320 Ma. We have listed age constraints, statistical parameters, Euler rotation parameters and other metadata per paleomagnetic pole used in the parametric re-sampling scheme. For more details, see main text. The grey-colored entries are excluded from the computation of the APWP. See columns ‘age constraints’, ‘comments’ and ‘reliability’ for specific details for a given dataset. Abbreviations: min_age and max_age = lower and upper boundaries of age uncertainty range; slat/slon = latitude and longitude of (mean) sampling location; N = number of paleomagnetic sites used to compute the paleopole; mDec/mInc = mean declination of inclination; α95/A95 = radius of the 95% confidence circle about the mean of the distribution of directions/VGPs; k/K = Fisher [109] precision parameter of the distribution of directions/VGPs; plat/plon = paleopole latitude and longitude (south pole); K_est/A95_est = values estimated using formula of Cox [214] (eq. 24); plateID [file pone.0346817.s001.zip › Supplementary information_vanHinsbergen_PLoSOne_2026/Supplementary Files 1_Utrecht Paleogeography Model 1.0 2025/Rotations/Utrecht_Paleogeography_15Dec25.rot]

999  0.0    0.0    0.0    0.0  000 !
999  0.0    0.0    0.0    0.0  000 !Global Apparent Polar Wander Path of Vaes et al. (2023) updated to gAPWP25
999  0.0    0.0    0.0    0.0  000 !Details of update described in van Hinsbergen et al, PLoS One (2026)
999  0.0    0.0    0.0    0.0  000 !See APWP-Online.org for database and change-log
999  0.0    0.0    0.0    0.0  000 ! 
999  0.0    0.0    0.0    0.0  000 !
999  0.0    0.0    0.0    0.0  000 !
999  0.0    0.0    0.0    0.0  000 !
999  0.0    0.0    0.0    0.0  000 !
701	0	0	90	0	1	! Vaes et al 2023 gAPWP25: South Africa relative to spin axis (update described in van Hinsbergen et al PLoS One 2026)
701	1.4	0	54.3	0.7	1	! gAPWP25: South Africa relative to spin axis
701	4.6	0	76.8	2.2	1	! gAPWP25: South Africa relative to spin axis
701	21.5	0	102.5	7.3	1	! gAPWP25: South Africa relative to spin axis
701	28.2	0	113.3	9.2	1	! gAPWP25: South Africa relative to spin axis
701	37.5	0	116.0	10.4	1	! gAPWP25: South Africa relative to spin axis
701	56.1	0	121.1	14.9	1	! gAPWP25: South Africa relative to spin axis
701	60.1	0	125.3	16.3	1	! gAPWP25: South Africa relative to spin axis
701	65.7	0	130.5	16.6	1	! gAPWP25: South Africa relative to spin axis
701	81.0	0	139.6	17.5	1	! gAPWP25: South Africa relative to spin axis
701	88.8	0	150.7	21.3	1	! gAPWP25: South Africa relative to spin axis
701	94.3	0	161.6	25.7	1	! gAPWP25: South Africa relative to spin axis
701	115.1	0	169.5	32.2	1	! gAPWP25: South Africa relative to spin axis
701	120.3	0	169.4	35.0	1	! gAPWP25: South Africa relative to spin axis
701	130.7	0	172.4	39.2	1	! gAPWP25: South Africa relative to spin axis
701	135.2	0	174.6	40.2	1	! gAPWP25: South Africa relative to spin axis
701	151.0	0	176.6	38.1	1	! gAPWP25: South Africa relative to spin axis
701	158.7	0	173.2	34.2	1	! gAPWP25: South Africa relative to spin axis
701	172.6	0	168.8	31.0	1	! gAPWP25: South Africa relative to spin axis
701	182.1	0	169.5	25.8	1	! gAPWP25: South Africa relative to spin axis
701	189.7	0	165.3	24.2	1	! gAPWP25: South Africa relative to spin axis
701	203.8	0	152.9	24.7	1	! gAPWP25: South Africa relative to spin axis
701	209.7	0	148.0	27.0	1	! gAPWP25: South Africa relative to spin axis
701	217.5	0	143.9	30.2	1	! gAPWP25: South Africa relative to spin axis
701	225.9	0	143.1	33.5	1	! gAPWP25: South Africa relative to spin axis
701	241.3	0	147.4	41.4	1	! gAPWP25: South Africa relative to spin axis
701	252.4	0	151.8	46.8	1	! gAPWP25: South Africa relative to spin axis
701	257.0	0	152.6	47.9	1	! gAPWP25: South Africa relative to spin axis
701	268.7	0	148.4	48.9	1	! gAPWP25: South Africa relative to spin axis
701	281.4	0	146.8	52.2	1	! gAPWP25: South Africa relative to spin axis
701	288.4	0	147.7	54.5	1	! gAPWP25: South Africa relative to spin axis
701	297.8	0	142.4	58.7	1	! gAPWP25: South Africa relative to spin axis
701	311.0	0	135.7	63.2	1	! gAPWP25: South Africa relative to spin axis
701	320.2	0	129.9	61.7	1	! gAPWP25: South Africa relative to spin axis
999  0.0    0.0    0.0    0.0  000 !
999  0.0    0.0    0.0    0.0  000 !GLOBAL PLATE CIRCUIT - TRIGGER GROUP 2020
999  0.0    0.0    0.0    0.0  000 !ALL ISOCHRONS UPDATED TO TIMESCALE OF GRADSTEIN ET AL 2020
999  0.0    0.0    0.0    0.0  000 !PUBLISHED IN VAES ET AL EARTH-SCI REV 2023
999  0.0    0.0    0.0    0.0  000 ! 
999  0.0    0.0    0.0    0.0  000 !
999  0.0    0.0    0.0    0.0  000 !101, 102, 103 - TRIGGER 2020 update
999  0.0    0.0    0.0    0.0  000 !
999  0.0    0.0    0.0    0.0  000 !
101  0.0   90.0    0.0    0.0  714 !NAM-NWA		
101  0.77   78.98   30.83    0.18  714 !NAM-NWA	C1no	DeMets et al. 2015, doi: 10.1093/gji/ggv277
101  1.78   79.08   33.75    0.41  714 !NAM-NWA	C2ny	DeMets et al. 2015, doi: 10.1093/gji/ggv277
101  2.6   79.18   36.04    0.58  714 !NAM-NWA	C2An.1ny	DeMets et al. 2015, doi: 10.1093/gji/ggv277
101  3.6   79.34   39.09    0.82  714 !NAM-NWA	C2An.3no	DeMets et al. 2015, doi: 10.1093/gji/ggv277
101  4.19   79.44   40.65    0.95  714 !NAM-NWA	C3n.1ny	DeMets et al. 2015, doi: 10.1093/gji/ggv277
101  5.24   79.64   43.15    1.19  714 !NAM-NWA	C3n.4no	DeMets et al. 2015, doi: 10.1093/gji/ggv277
101  6.02   79.8   44.95    1.37  714 !NAM-NWA	C3An.1ny	DeMets et al. 2015, doi: 10.1093/gji/ggv277
101  6.73   79.94   46.53    1.53  714 !NAM-NWA	C3An.2no	DeMets et al. 2015, doi: 10.1093/gji/ggv277
101  7.54   80.08   48.36    1.74  714 !NAM-NWA	C4n.1ny	DeMets et al. 2015, doi: 10.1093/gji/ggv277
101  8.13   80.17   49.71    1.89  714 !NAM-NWA	C4n.2no	DeMets et al. 2015, doi: 10.1093/gji/ggv277
101  9.11   80.29   51.91    2.16  714 !NAM-NWA	C4Ano	DeMets et al. 2015, doi: 10.1093/gji/ggv277
101  9.79   80.35   53.43    2.34  714 !NAM-NWA	C5n.1ny	DeMets et al. 2015, doi: 10.1093/gji/ggv277
101 11.06   80.45   55.1    2.68  714 !NAM-NWA	C5n.2no	DeMets et al. 2015, doi: 10.1093/gji/ggv277
101 12.47   80.44   55.21    3.07  714 !NAM-NWA	C5An.2no	DeMets et al. 2015, doi: 10.1093/gji/ggv277
101 13.74   80.33   53.0    3.45  714 !NAM-NWA	C5ACny	DeMets et al. 2015, doi: 10.1093/gji/ggv277
101 14.61   80.21   50.15    3.74  714 !NAM-NWA	C5ADno	DeMets et al. 2015, doi: 10.1093/gji/ggv277
101 15.97   80.0   44.01    4.21  714 !NAM-NWA	C5Cn.1ny	DeMets et al. 2015, doi: 10.1093/gji/ggv277
101 17.25   79.78   38.35    4.64  714 !NAM-NWA	C5Dny	DeMets et al. 2015, doi: 10.1093/gji/ggv277
101 18.01   79.64   34.69    4.93  714 !NAM-NWA	C5Eny	DeMets et al. 2015, doi: 10.1093/gji/ggv277
101 18.64   79.51   31.58    5.17  714 !NAM-NWA	C6ny	DeMets et al. 2015, doi: 10.1093/gji/ggv277
101 19.54   79.24   26.05    5.51  714 !NAM-NWA	C6no	DeMets et al. 2015, doi: 10.1093/gji/ggv277
101 25.1   79.34   28.56    7.04  714 !NAM-NWA	C8n.1ny	Müller et al. 1997, https://doi.org/10.1029/96JB01781
101 33.21   75.99    5.98    9.77  714 !NAM-NWA	C13ny	Müller et al. 1997, https://doi.org/10.1029/96JB01781
101 38.4   74.54    0.19   11.92  714 !NAM-NWA	C18n.1ny	Müller et al. 1997, https://doi.org/10.1029/96JB01781
101 42.2   74.38   -2.8   13.56  714 !NAM-NWA	C20ny	Müller et al. 1997, https://doi.org/10.1029/96JB01781
101 46.24   74.23   -5.01   15.11  714 !NAM-NWA	C21ny	Müller et al. 1997, https://doi.org/10.1029/96JB01781
101 48.88   75.29   -4.26   15.95  714 !NAM-NWA	C22ny	Müller et al. 1997, https://doi.org/10.1029/96JB01781
101 52.54   77.34   -1.61   16.96  714 !NAM-NWA	C24n.1ny	Müller et al. 1997, https://doi.org/10.1029/96JB01781
101 57.1   80.64    6.57   17.89  714 !NAM-NWA	C25ny	Müller et al. 1997, https://doi.org/10.1029/96JB01781
101 66.38   82.74    2.93   20.84  714 !NAM-NWA	C30ny	Müller et al. 1997, https://doi.org/10.1029/96JB01781
101 71.45   81.35   -8.32   22.75  714 !NAM-NWA	C32n.1ny	Müller et al. 1997, https://doi.org/10.1029/96JB01781
101 74.2   81.11  -10.64   23.74  714 !NAM-NWA	C33ny	Müller et al. 1997, https://doi.org/10.1029/96JB01781
101 79.9   78.64  -18.16   26.99  714 !NAM-NWA	C33no	Müller et al. 1997, https://doi.org/10.1029/96JB01781
101 83.65   76.81  -20.59   29.51  714 !NAM-NWA	C34ny	Müller et al. 1997, https://doi.org/10.1029/96JB01781
101 92.0   71.1972  -25.408   36.4132  714 !NAM-NWA	Q1	Gürer et al, Nature Geo 2022
101 108.0   68.0788  -17.9612   46.438  714 !NAM-NWA	Q2	Gürer et al, Nature Geo 2022
101 121.4   66.12  -20.05   54.41  714 !NAM-NWA	M0ro	Gürer et al, Nature Geo 2022
101 130.3   66.77  -18.52   57.58  714 !NAM-NWA	M10ny	Gürer et al, Nature Geo 2022
101 139.65   66.23  -18.33   59.7  714 !NAM-NWA	M16ry	Gürer et al, Nature Geo 2022
101 146.58   66.1  -17.85   62.12  714 !NAM-NWA	M21ry	Gürer et al, Nature Geo 2022
101 153.23   67.1  -15.9   64.7  714 !NAM-NWA	M25ry	Gürer et al, Nature Geo 2022
101 170.0   65.87  -15.08   71.929  714 !NAM-NWA	BSMA	van Hinsbergen et al, 2020, doi: 10.1016/j.gr.2019.07.009
101 174.7   65.4  -15.39   74.433  714 !NAM-NWA		van Hinsbergen et al, 2020, doi: 10.1016/j.gr.2019.07.009
101 190.0   64.31  -15.19   77.09  714 !NAM-NWA		Labails et al 2010, https://doi.org/10.1016/j.epsl.2010.06.024
101 203.0   64.28  -14.74   78.05  714 !NAM-NWA		Labails et al. (2010) Gradstein1994TS - closure max
101 320.0   64.28  -14.74   78.05  714 !NAM-NWA		Labails et al. (2010) Gradstein1994TS - closure max
101 330.0   30.87   58.06   70.7  714 !NAM-NWA		PM GLOBAL +50 Torsvik et al. 2005
101 340.0   25.08   53.91   73.28  714 !NAM-NWA		PM GLOBAL +45 Torsvik et al. 2005
101 390.0    2.82   10.41   83.06  714 !NAM-NWA		PM GLOBAL +30 Torsvik et al. 2005
101 400.0    0.0 -172.09  -82.95  714 !NAM-NWA		PM GLOBAL +20 Torsvik et al. 2005
101 410.0    3.01 -165.78  -79.49  714 !NAM-NWA		PM GLOBAL Torsvik et al. 2005
101 420.0   10.18 -150.46  -73.33  714 !NAM-NWA		PM GLOBAL Torsvik et al. 2005
101 430.0   10.19 -150.46  -73.33  714 !NAM-NWA		PM GLOBAL Torsvik et al. 2005
101 440.0   13.14 -145.44  -75.59  714 !NAM-NWA		PM -20 Interpolated Cocks_Torsvik 2009
101 450.0   15.8 -140.53  -78.32  714 !NAM-NWA		PM -25 Interpolated Cocks_Torsvik 2009
101 460.0   19.77 -137.23  -82.42  714 !NAM-NWA		PM -30 Interpolated Cocks_Torsvik 2009
101 470.0   25.2 -140.17  -84.07  714 !NAM-NWA		PM -35 Cocks_Torsvik 2009
101 480.0   29.65 -140.4  -90.44  714 !NAM-NWA		PM -40 Cocks_Torsvik 2009
101 490.0   31.5 -139.84 -101.3  714 !NAM-NWA		PM -50 Cocks_Torsvik 2009
101 500.0   32.73 -142.55 -108.69  714 !NAM-NWA		PM -70 Cocks_Torsvik 2009
101 510.0   34.04 -145.92 -115.36  714 !NAM-NWA		PM -80 Cocks_Torsvik 2009
101 520.0   34.84 -145.01 -128.77  714 !NAM-NWA		PM -80 Cocks_Torsvik 2009
101 530.0   35.74 -147.9 -146.17  714 !NAM-NWA		PM -90 Cocks_Torsvik 2009
101 540.0   41.67 -159.11 -137.98  714 !NAM-NWA		PM -80 Cocks_Torsvik 2009
101 550.0   39.95 -153.0 -105.15  714 !NAM-NWA		PM -80 Cocks_Torsvik 2009
101 570.0   15.16  174.3 -145.39  714 !NAM-NWA		PM Antarc Review Torsvik et al. 2007
101 723.0    0.0   61.9   85.2  714 !NAM-NWA		NO systematic APW 723 to 780 Ma
101 780.0    0.0   61.9   85.3  714 !NAM-NWA		PM Antarc Review Torsvik et al. 2007 
101 900.0    0.0 -123.0 -123.0  714 !NAM-NWA		NO systematic APW 900 to 980Ma 
101 980.0    0.0 -123.0 -123.0  714 !NAM-NWA		PM Antarc Review Torsvik et al. 2007
101 1040.0    0.0   90.0   89.33  714 !NAM-NWA		1040 to 1060Ma
101 1060.0    0.0   90.0   89.33  714 !NAM-NWA		PM Antarc Review Torsvik et al. 2007
101 1090.0    0.0  102.48   49.83  714 !NAM-NWA		same 1090 to 1110
101 1110.0    0.0  102.48   49.83  714 !NAM-NWA		PM Antarc Review Torsvik et al. 2007
102  0.0   90.0    0.0    0.0  101 !GRN-NAM		
102 33.21   90.0    0.0    0.0  101 !GRN-NAM		
102 47.76   62.8  -99.1   -2.8  101 !GRN-NAM		Gaina unpublished 
102 53.9   40.64 -116.93   -3.62  101 !GRN-NAM		Gaina unpublished 
102 57.1   20.3 -138.2   -3.0  101 !GRN-NAM		Gaina unpublished 
102 69.27   52.86 -136.4   -6.28  101 !GRN-NAM		Gaina unpublished 
102 83.65   65.3 -122.45  -11.0  101 !GRN-NAM		Roest & Srivastava 1989, https://doi.org/10.1130/0091-7613(1989)017<1000:SFSITL>2.3.CO;2
102 92.0   66.6 -119.48  -12.2  101 !GRN-NAM		Roest & Srivastava 1989, https://doi.org/10.1130/0091-7613(1989)017<1000:SFSITL>2.3.CO;2
102 105.0   67.08 -118.96  -12.99  101 !GRN-NAM		Roest & Srivastava 1989, https://doi.org/10.1130/0091-7613(1989)017<1000:SFSITL>2.3.CO;2
102 121.4   67.5 -118.48  -13.78  101 !GRN-NAM	M0	Roest & Srivastava 1989, https://doi.org/10.1130/0091-7613(1989)017<1000:SFSITL>2.3.CO;2
102 130.0   67.5 -118.48  -14.0  101 !GRN-NAM		THT2006
102 600.0   67.5 -118.48  -14.0  101 !GRN-NAM		
102 1100.0   67.5 -118.48  -14.0  101 !GRN-NAM		Roest & Srivastava 1989, https://doi.org/10.1130/0091-7613(1989)017<1000:SFSITL>2.3.CO;2
103  0.0   90.0    0.0    0.0  101 !NSL-NAM
103 126.0   90.0    0.0    0.0  101 !NSL-NAM		Abs age	Alvey et al. (2008)
103 132.0   60.0 -126.0   -3.0  101 !NSL-NAM		Abs age	Alvey et al. (2008)
103 136.5   60.0 -126.0   -6.5  101 !NSL-NAM		Abs age	Alvey et al. (2008)
103 139.6   60.0 -126.0  -10.0  101 !NSL-NAM		Abs age	Alvey et al. (2008)
103 142.5   65.0 -130.2  -30.0  101 !NSL-NAM		Abs age	Alvey et al. (2008)
103 145.0   65.0 -130.2  -34.0  101 !NSL-NAM		Abs age	Alvey et al. (2008)
103 195.0   64.18 -129.65  -34.25  101 !NSL-NAM		Abs age	Shephard et al. (2013)	Additional rifting
103 250.0   64.18 -129.65  -34.25  101 !NSL-NAM			Shephard et al. (2013)
103 600.0   64.18 -129.65  -34.25  101 !NSL-NAM			Shephard et al. (2013)
999  0.0    0.0    0.0    0.0  000 ! 
999  0.0    0.0    0.0    0.0  000 !
999  0.0    0.0    0.0    0.0  000 !104-110 - As in Seton et al. ESR 2012
999  0.0    0.0    0.0    0.0  000 !
999  0.0    0.0    0.0    0.0  000 !
104  0.0   90.0    0.0    0.0  101 !  MEX-NAM Mexico-North America    
104 152.7   90.0    0.0    0.0  101 !  MEX-NAM Muller et. al. 2008
104 170.0   35.0  -14.0   -1.5  101 !  MEX-NAM Muller et. al. 2008
104 600.0   35.0  -14.0   -1.5  101 !  MEX-NAM
105  0.0   90.0    0.0    0.0  104 !  BAJ-MEX Baja California-Mexico       
105  6.0   57.0  -55.0    5.6  104 !  BAJ-MEX Muller et. al. 2008           
105 600.0   57.0  -55.0    5.6  104 !  BAJ-MEX   
106  0.0   90.0    0.0    0.0  104 !  NBJ-MEX Northern Baja California-Mexico   
106  2.1   52.0  -67.0    1.5  104 !  NBJ-MEX Muller et. al. 2008
106 240.0   52.0  -67.0    1.5  104 !  NBJ-MEX 
107  0.0   90.0    0.0    0.0  101 !  BIS-NAM Baffin Island-North America
107 33.5   90.0    0.0    0.0  101 !  BIS-NAM                  
107 95.2  -69.79  101.72    5.98  101 !  BIS-NAM Lawver et al. 1990
107 306.0  -69.79  101.72    5.98  101 !  BIS-NAM EarthByteGroup, RDM 1987         
107 306.0  -69.79  101.72    5.98  199 !  BIS-PDM Baffin Island-Laurentia EarthByteGroup, RDM 1987 cross-over
107 600.0  -69.79  101.72    5.98  199 !  BIS-PDM EarthByteGroup, RDM 1987         
108  0.0   90.0    0.0    0.0  101 !  AVA-NAM Avalon/Acadia-North America
108 600.0   90.0    0.0    0.0  101 !  AVA-NAM              
109  0.0   90.0    0.0    0.0  101 !  PDM-NAM Piedmont-North America
109 600.0   90.0    0.0    0.0  101 !  PDM-NAM                     
110  0.0   90.0    0.0    0.0  101 !  ALR-NAM Alpha Cordillera-North America
110 121.6   90.0    0.0    0.0  101 !  ALR-NAM
999  0.0    0.0    0.0    0.0  000 ! 
999  0.0    0.0    0.0    0.0  000 !
999  0.0    0.0    0.0    0.0  000 !111 - TRIGGER 2020 update
999  0.0    0.0    0.0    0.0  000 !
999  0.0    0.0    0.0    0.0  000 !
111  0.0   90.0    0.0    0.0  101 !MNR-NAM			Modified after Alvey et al. (2008)
111 118.0   90.0    0.0    0.0  101 !MNR-NAM		Abs age	Modified after Alvey et al. (2008)
111 150.0   24.82   60.8    8.3  101 !MNR-NAM		Abs age	Modified after Alvey et al. (2008)
111 330.0   24.82   60.8    8.3  101 !MNR-NAM			Modified after Alvey et al. (2008)
999  0.0    0.0    0.0    0.0  000 ! 
999  0.0    0.0    0.0    0.0  000 !
999  0.0    0.0    0.0    0.0  000 !112-199 - As in Seton et al. ESR 2012
999  0.0    0.0    0.0    0.0  000 !
999  0.0    0.0    0.0    0.0  000 !
112  0.0   90.0    0.0    0.0  113 !  CHP-NWR Chukchi Cap-Northwind Ridge
112 200.0   90.0    0.0    0.0  113 !  CHP-NWR     
113  0.0   90.0    0.0    0.0  103 ! NWR-NAM Northwind Ridge-North America modified after Alvey et al 2008
113 125.0   90.0    0.0    0.0  103 ! NWR-NAM modified after Alvey et al 2008
113 145.0  -74.62   18.27  -23.99  103 ! NWR-NAM modified after Alvey et al 2008
113 250.0  -74.62   18.27  -23.99  103 ! NWR-NAM modified after Alvey et al 2008
114  0.0   90.0    0.0    0.0  101 !  LMN-EUR Lomonosov Ridge-Eurasia
114 43.79   90.0    0.0    0.0  101 !  LMN-EUR Derived Gaina et. al. 2002
114 43.79   66.25  140.91    9.86  301 !  LMN-EUR AN20 Derived Gaina et. al. 2002 cross-over
114 47.91   65.38  138.44   10.96  301 !  LMN-EUR AN21 Gaina et. al. 2002
114 49.71   64.52  138.18   11.5  301 !  LMN-EUR AN22 Gaina et. al. 2002
114 53.35   63.07  144.26   12.82  301 !  LMN-EUR AN24b Gaina et. al. 2002
114 55.9   62.1  143.4   13.53  301 !  LMN-EUR AN25 Derived Gaina et. al. 2002
114 58.0   61.3  143.4   16.0  301 !  LMN-EUR Derived Gaina et. al. 2002
114 600.0   61.3  143.4   16.0  301 !  LMN-EUR 
115  0.0   90.0    0.0    0.0  101 !  CBM-NAM N Northwind Ridge-North America
115 80.0   90.0    0.0    0.0  101 !  CBM-NAM Muller et. al. 2008
115 140.0   52.78   16.28   -7.93  101 !  CBM-NAM Muller et. al. 2008
116  0.0   90.0    0.0    0.0  101 !  MVR-NAM Marvin Spur-North America
116 121.6   90.0    0.0    0.0  101 !  MVR-NAM
117  0.0   90.0    0.0    0.0  114 !  LMN2-LMN Lomonosov Ridge 2 - Lomonosov
117 600.0   90.0    0.0    0.0  114 !  LMN2-LMN Lomonosov Ridge 2 - Lomonosov
118  0.0   90.0    0.0    0.0  103 !  LMN2-LMN North Slope Alaska 2 - North Slope Alaska
118 600.0   90.0    0.0    0.0  103 !  NSA2-NSA North Slope Alaska 2 - North Slope Alaska
119  0.0   90.0    0.0    0.0  101 !  AAB-NAM Amerasia Basin-North America
119 118.0   90.0    0.0    0.0  101 !  AAB-NAM Muller et. al. 2008
119 144.0   50.6 -140.0  -25.0  101 !  AAB-NAM Muller et. al. 2008   
119 200.0   50.6 -140.0  -25.0  101 !  AAB-NAM Muller et. al. 2008
120  0.0   90.0    0.0    0.0  101 !  CAI-NAM Canadian Arctic Islands-North America
120 33.5   90.0    0.0    0.0  101 !  CAI-NAM
120 83.5   57.15 -137.0   -1.07  101 !  CAI-NAM fit, NW passage, Lawver et al. 1990
120 600.0   57.15 -137.0   -1.07  101 !  CAI-NAM fit, NW passage, Lawver et al. 1990
121  0.0   90.0    0.0    0.0  122 !  ELA-ELB East Ellesmere Island-East-Central Ellesmere Island
121 53.3   90.0    0.0    0.0  122 !  ELA-ELB AN 24
121 56.2   79.0    8.5    2.91  122 !  ELA-ELB Lawver et al. 1990 restore Parrish Glacier
121 600.0   79.0    8.5    2.91  122 !  ELA-ELB Lawver et al. 1990
122  0.0   90.0    0.0    0.0  123 !  ELB-ELC East-central Ellesmere-West-central Ellesmere Island
122 33.1   90.0    0.0    0.0  123 !  ELB-ELC
122 56.2   54.0 -107.0   -1.66  123 !  ELB-ELC Lawver et al. 1990
122 83.5   64.7 -111.1   -2.91  123 !  ELB-ELC Lawver et al. 1990
122 600.0   64.7 -111.1   -2.91  123 !  ELB-ELC
123  0.0   90.0    0.0    0.0  124 !  ELC-ELD West-central Ellesmere-West Ellesmere Island
123 33.1   90.0    0.0    0.0  124 !  ELC-ELD
123 56.2   10.5  -98.8   -0.76  124 !  ELC-ELD Lawver et al. 1990
123 83.5  -11.0 -127.9   -1.0  124 !  ELC-ELD Lawver et al. 1990
123 600.0  -11.0 -127.9   -1.0  124 !  ELC-ELD 
124  0.0   90.0    0.0    0.0  120 !  ELD-CAI West Ellesmere-Canadian Arctic Islands
124 600.0   90.0    0.0    0.0  120 !  ELD-CAI fixed to Canadian Arctic Islands   
125  0.0   90.0    0.0    0.0  160 !  YUT-NAMC Yukon-Tanana-North American Craton Margin
125 230.0   90.0    0.0    0.0  160 !  YUT-NAMC
125 280.0   29.24   69.01  -27.61  160 !  YUT-NAMC max extent of Slide Mountain Ocean Seton et. al. This Study
125 360.0   90.0    0.0    0.0  160 !  YUT-NAMC Yukon-Tanana rifts from Laurentian margin Nelson et. al. 2006
125 600.0   90.0    0.0    0.0  160 !  YUT-NAMC
126  0.0   90.0    0.0    0.0  101 !  WAT-NAM Wrangellia and Alexander Terrane-North America
126 140.0   90.0    0.0    0.0  101 !  WAT-NAM
126 230.0   38.27 -104.94   81.58  101 !  WAT-NAM Seton et. al. This Study
126 340.0   38.27 -104.94   81.58  101 !  WAT-NAM Seton et. al. This Study
126 600.0    9.29  -51.14   36.75  101 !  WAT-NAM Seton et. al. This Study
127  0.0   90.0    0.0    0.0  301 !  FRP-EUR Faeroe Plate-Eurasia 
127 51.0   90.0    0.0    0.0  301 !  FRP-EUR Skogseid 1993
127 52.5   42.77  102.76    0.48  301 !  FRP-EUR An24a Skogseid 1993
127 53.3   43.83  105.46    0.77  301 !  FRP-EUR An24b Skogseid 1993
128  0.0   90.0    0.0    0.0  301 !  GV1-EUR Trapped Greenland crust 1-Eurasia 
128 49.4   90.0    0.0    0.0  301 !  GV1-EUR Skogseid 1993
128 51.0   11.76  -45.96   -0.58  301 !  GV1-EUR An23 Skogseid 1993
128 53.3   11.76  -45.96   -0.58  301 !  GV1-EUR Skogseid 1993
129  0.0   90.0    0.0    0.0  301 !  GV2-EUR Trapped Greenland crust 2-Eurasia 
129 51.0   90.0    0.0    0.0  301 !  GV2-EUR Skogseid 1993
129 52.5   32.17   78.29    0.22  301 !  GV2-EUR An24a Skogseid 1993
129 53.3   40.27   94.9    0.49  301 !  GV2-EUR An24b Skogseid 1993
129 55.3   40.27   94.9    0.49  301 !  GV2-EUR Skogseid 1993
130  0.0   90.0    0.0    0.0  102 !  BAF-GRN Baffin Bay-Greenland
130 200.0   90.0    0.0    0.0  102 !  BAF-GRN
132  0.0   90.0    0.0    0.0  126 !  WTN-WAT Wrangellia Terrane North-Wrangellia and Alexander Terrane
132 450.0   90.0    0.0    0.0  126 !  WTN-WAT
133  0.0   90.0    0.0    0.0  120 !  AT1-CAI Arctic Terrane 1-Canadian Arctic Islands
133 450.0   90.0    0.0    0.0  120 !  AT1-CAI
134  0.0   90.0    0.0    0.0  120 !  AT2-CAI Arctic Terrane 2-Canadian Arctic Islands
134 450.0   90.0    0.0    0.0  120 !  AT2-CAI
135  0.0   90.0    0.0    0.0  120 !  AT3-CAI Arctic Terrane 3-Canadian Arctic Islands
135 450.0   90.0    0.0    0.0  120 !  AT3-CAI
136  0.0   90.0    0.0    0.0  126 !  ALTS-WAT Alexander Terrane South-Wrangellia and Alexander Terrane
136 450.0   90.0    0.0    0.0  126 !  ATS-WAT
137  0.0   90.0    0.0    0.0  126 !  WAT2-WAT Wrangellia and Alexander Terrane 2-Wrangellia and Alexander Terrane
137 450.0   90.0    0.0    0.0  126 !  WAT2-WAT
138  0.0   90.0    0.0    0.0  126 !  ALT2-WAT Alexander Terrane 2-Wrangellia and Alexander Terrane
138 450.0   90.0    0.0    0.0  126 !  ALT2-WAT
139  0.0   90.0    0.0    0.0  126 !  ALT3-WAT Alexander Terrane 3-Wrangellia and Alexander Terrane
139 140.0   90.0    0.0    0.0  126 !  ALT3-WAT
139 280.0  -60.12   35.77   48.08  126 !  ALT3-WAT Seton et. al. This Study
139 340.0  -62.45   31.63   31.23  126 !  ALT3-WAT Seton et. al. This Study
139 450.0  -62.45   31.63   31.23  126 !  ALT3-WAT Seton et. al. This Study
140  0.0   90.0    0.0    0.0  126 !  PEN1-WAT Peninsula Terrane 1-Wrangellia and Alexander Terrane
140 450.0   90.0    0.0    0.0  126 !  PEN1-WAT
155  0.0   90.0    0.0    0.0  103 !  FARW-NSA Farewell Terrane-North Slope Alaska
155 600.0   90.0    0.0    0.0  103 !  FARW-NSA
160  0.0   90.0    0.0    0.0  101 !  NAMC-NAM North America Craton-North America
160 450.0   90.0    0.0    0.0  101 !  NAMC-NAM  
161  0.0   90.0    0.0    0.0  103 !  RUBY-NSA Ruby Terrane-North Slope Alaska
161 600.0   90.0    0.0    0.0  103 !  RUBY-NSA
164  0.0   90.0    0.0    0.0  126 !  CHG1-WAT Chugach Terrane 1-Wrangellia and Alexander Terrane
164 450.0   90.0    0.0    0.0  126 !  CHG1-WAT
165  0.0   90.0    0.0    0.0  126 !  CHG2-WAT Chugach Terrane 2-Wrangellia and Alexander Terrane
165 240.0   90.0    0.0    0.0  126 !  CHG2-WAT
165 240.0   49.9 -120.0   40.4  103 !  CHG2-NSA Chugach Terrane 2-North Slope Alaska Seton et. al. This Study cross-over 
165 600.0   49.9 -120.0   40.4  103 !  CHG2-NSA
170  0.0   90.0    0.0    0.0  103 !  SMCT-NSA Southern Margin Composite Terrane-North Slope Alaska
170 450.0   90.0    0.0    0.0  103 !  SMCT-NSA
171  0.0   90.0    0.0    0.0  103 !  YAKU-NSA Yakutat-North Slope Alaska
171 450.0   90.0    0.0    0.0  103 !  YAKU-NSA    
172  0.0   90.0    0.0    0.0  160 !  CANC-NAMC Canadian Cordillera-North American Craton Margin
172 450.0   90.0    0.0    0.0  160 !  CANC-NAMC
173  0.0   90.0    0.0    0.0  160 !  BPU-NAMC Belt Purcell-North American Craton Margin
173 450.0   90.0    0.0    0.0  160 !  BPU-NAMC
174  0.0   90.0    0.0    0.0  160 !  STK-NAMC Stikinia Arc-North American Craton Margin
174 172.0   90.0    0.0    0.0  160 !  STK-NAMC 
174 230.0   29.24   69.01  -27.61  160 !  STK-NAMC Closure of Cache Creek Ocean Seton et. al. This Study
174 230.0   29.24   69.01  -27.61  125 !  YUT-NAMC Seton et. al. This Study
174 280.0   90.0    0.0    0.0  125 !  YUT-NAMC Seton et. al. This Study
174 600.0   90.0    0.0    0.0  125 !  YUT-NAMC
175  0.0   90.0    0.0    0.0  160 !  SMO-YUT Slide Mountain Ocean-North American Craton Margin 
175 280.0   90.0    0.0    0.0  160 !  SMO-YUT
175 280.0   29.24   69.01   27.61  125 !  SMO-YUT Closure of Slide Mountain Ocean Seton et. al. This Study
175 360.0   29.24   69.01   27.61  125 !  SMO-YUT 
176  0.0   90.0    0.0    0.0  125 !  EKL-RMG East Klamath-Roberts Mnt and Golkonda
176 360.0   90.0    0.0    0.0  125 !  EKL-RMG
176 600.0   90.0    0.0    0.0  125 !  EKL-RMG
178  0.0   90.0    0.0    0.0  101 !  EKL-RMG Roberts Mnt and Golkonda
178 600.0   90.0    0.0    0.0  101 !  EKL-RMG
180  0.0   90.0    0.0    0.0  101 !  WAT-NAM Wrangellia and Alexander Terrane-North America
180 140.0   90.0    0.0    0.0  101 !  WAT-NAM 
180 140.0   33.6  110.3  129.32  902 !  WAT-FAR Wrangellia and Alexander Terrane-Farallon Seton et. al. This Study
180 260.0   33.6  110.3  129.32  902 !  WAT-FAR Seton et. al. This Study
181  0.0   90.0    0.0    0.0  101 !  CALU-NAM Central Aleutians-North America
181 600.0   90.0    0.0    0.0  101 !  CALU-NAM
182  0.0   90.0    0.0    0.0  101 !  KNTT-NAM Koyukuk, Nyak, Togiak terranes-North America
182 600.0   90.0    0.0    0.0  101 !  KNTT-NAM
183  0.0   90.0    0.0    0.0  101 !  WALU-NAM Western Aleutians-North America
183 600.0   90.0    0.0    0.0  101 !  WALU-NAM
188  0.0   90.0    0.0    0.0  125 !  CCON2-CCO1 Cache Creek Ocean Seton et. al. This Study
188 230.0   90.0    0.0    0.0  125 !  CCON2-CCO1 Seton et. al. This Study
188 230.0   29.2   69.0   27.61  174 !  CCON2-CCO1 Seton et. al. This Study crossover
188 600.0   29.2   69.0   27.61  174 !  CCON2-CCO1
190  0.0   90.0    0.0    0.0  125 !  STKA-YUT Stikina Arc-Yukin-Tanana
190 172.0   90.0    0.0    0.0  125 !  STKA-YUT Seton et. al. This Study
190 230.0  -64.16   32.8  133.65  125 !  STKA-YUT Seton et. al. This Study
190 770.0  -64.16   32.8  133.65  125 !  STKA-YUT
199  0.0   90.0    0.0    0.0  101 !  PDM-NAM Laurentia-North America
199 770.0   90.0    0.0    0.0  101 !  PDM-NAM                                    
999  0.0    0.0    0.0    0.0  000 !
999  0.0    0.0    0.0    0.0  000 ! 
999  0.0    0.0    0.0    0.0  000 !
999  0.0    0.0    0.0    0.0  000 !201 - 203 - TRIGGER 2020 update
999  0.0    0.0    0.0    0.0  000 !
999  0.0    0.0    0.0    0.0  000 !
201  0.0   90.0    0.0    0.0  701 !SAM-NUB			
201  0.77   60.35  -38.74    0.221  701 !SAM-NUB	C1no		DeMets and Merkouriev, 2019, doi: 10.1093/gji/ggz087
201  1.78   60.6  -39.01    0.507  701 !SAM-NUB	C2ny		DeMets and Merkouriev, 2019, doi: 10.1093/gji/ggz087
201  2.6   60.77  -39.2    0.741  701 !SAM-NUB	C2An.1ny		DeMets and Merkouriev, 2019, doi: 10.1093/gji/ggz087
201  3.6   60.94  -39.4    1.046  701 !SAM-NUB	C2An.3no		DeMets and Merkouriev, 2019, doi: 10.1093/gji/ggz087
201  4.19   61.01  -39.48    1.227  701 !SAM-NUB	C3n.1ny		DeMets and Merkouriev, 2019, doi: 10.1093/gji/ggz087
201  5.24   61.09  -39.59    1.55  701 !SAM-NUB	C3n.4no		DeMets and Merkouriev, 2019, doi: 10.1093/gji/ggz087
201  6.02   61.14  -39.65    1.798  701 !SAM-NUB	C3An.1ny		DeMets and Merkouriev, 2019, doi: 10.1093/gji/ggz087
201  6.73   61.17  -39.69    2.03  701 !SAM-NUB	C3An.2no		DeMets and Merkouriev, 2019, doi: 10.1093/gji/ggz087
201  7.54   61.19  -39.72    2.312  701 !SAM-NUB	C4.1ny		DeMets and Merkouriev, 2019, doi: 10.1093/gji/ggz087
201  8.13   61.2  -39.74    2.521  701 !SAM-NUB	C4n.2no		DeMets and Merkouriev, 2019, doi: 10.1093/gji/ggz087
201  9.11   61.21  -39.74    2.881  701 !SAM-NUB	C4Ano		DeMets and Merkouriev, 2019, doi: 10.1093/gji/ggz087
201  9.79   61.21  -39.73    3.131  701 !SAM-NUB	C5n.1ny		DeMets and Merkouriev, 2019, doi: 10.1093/gji/ggz087
201 11.06   61.16  -39.65    3.621  701 !SAM-NUB	C5n.2no		DeMets and Merkouriev, 2019, doi: 10.1093/gji/ggz087
201 12.47   61.05  -39.48    4.221  701 !SAM-NUB	C5An.2no		DeMets and Merkouriev, 2019, doi: 10.1093/gji/ggz087
201 13.74   60.89  -39.26    4.773  701 !SAM-NUB	C5ACno		DeMets and Merkouriev, 2019, doi: 10.1093/gji/ggz087
201 14.61   60.76  -39.08    5.154  701 !SAM-NUB	C5ADno		DeMets and Merkouriev, 2019, doi: 10.1093/gji/ggz087
201 15.97   60.57  -38.81    5.752  701 !SAM-NUB	C5Cn.1ny		DeMets and Merkouriev, 2019, doi: 10.1093/gji/ggz087
201 17.24   60.39  -38.56    6.313  701 !SAM-NUB	C5Dny		DeMets and Merkouriev, 2019, doi: 10.1093/gji/ggz087
201 18.01   60.28  -38.4    6.692  701 !SAM-NUB	C5Eny		DeMets and Merkouriev, 2019, doi: 10.1093/gji/ggz087
201 18.64   60.17  -38.26    7.019  701 !SAM-NUB	C6ny		DeMets and Merkouriev, 2019, doi: 10.1093/gji/ggz087
201 19.54   60.02  -38.04    7.485  701 !SAM-NUB	C6no		DeMets and Merkouriev, 2019, doi: 10.1093/gji/ggz087
201 20.77   59.82  -37.8    7.96  701 !SAM-NUB	C6An.2no		DeMets and Merkouriev, 2019, doi: 10.1093/gji/ggz087
201 21.81   59.54  -37.48    8.463  701 !SAM-NUB	C6Bn.1ny		DeMets and Merkouriev, 2019, doi: 10.1093/gji/ggz087
201 24.03   58.79  -36.71    9.432  701 !SAM-NUB	C7n.1ny		DeMets and Merkouriev, 2019, doi: 10.1093/gji/ggz087
201 24.46   58.6  -36.52    9.649  701 !SAM-NUB	C7n.2no		DeMets and Merkouriev, 2019, doi: 10.1093/gji/ggz087
201 25.1   58.38  -36.29    9.913  701 !SAM-NUB	C8n.1ny		DeMets and Merkouriev, 2019, doi: 10.1093/gji/ggz087
201 25.99   58.07  -35.98   10.287  701 !SAM-NUB	C8n.2no		DeMets and Merkouriev, 2019, doi: 10.1093/gji/ggz087
201 26.42   57.93  -35.83   10.469  701 !SAM-NUB	C9ny		DeMets and Merkouriev, 2019, doi: 10.1093/gji/ggz087
201 27.44   57.64  -35.51   10.897  701 !SAM-NUB	C9no		DeMets and Merkouriev, 2019, doi: 10.1093/gji/ggz087
201 27.86   57.55  -35.39   11.073  701 !SAM-NUB	C10n.1ny		DeMets and Merkouriev, 2019, doi: 10.1093/gji/ggz087
201 28.28   57.47  -35.29   11.249  701 !SAM-NUB	C10n.2no		DeMets and Merkouriev, 2019, doi: 10.1093/gji/ggz087
201 29.18   57.35  -35.1   11.629  701 !SAM-NUB	C11n.1ny		DeMets and Merkouriev, 2019, doi: 10.1093/gji/ggz087
201 29.97   57.28  -34.97   11.959  701 !SAM-NUB	C11n.2no		DeMets and Merkouriev, 2019, doi: 10.1093/gji/ggz087
201 30.59   57.23  -34.86   12.22  701 !SAM-NUB	C12ny		DeMets and Merkouriev, 2019, doi: 10.1093/gji/ggz087
201 30.98   57.2  -34.79   12.407  701 !SAM-NUB	C12no		DeMets and Merkouriev, 2019, doi: 10.1093/gji/ggz087
201 33.21   57.06  -34.47   13.317  701 !SAM-NUB	C13ny		DeMets and Merkouriev, 2019, doi: 10.1093/gji/ggz087
201 33.73   57.02  -34.38   13.551  701 !SAM-NUB	C13no		DeMets and Merkouriev, 2019, doi: 10.1093/gji/ggz087
201 38.4   57.1  -33.0   15.912  701 !SAM-AFR	C18n.1n y		Müller et al. (1999)
201 46.24   56.95  -31.15   19.107  701 !SAM-AFR	C21n y		Müller et al. (1999)
201 52.54   58.89  -31.18   21.38  701 !SAM-AFR	C24n.1n y		Müller et al. (1999)
201 57.1   61.35  -32.21   22.273  701 !SAM-AFR	C25n y		Müller et al. (1999)
201 66.38   63.88  -33.61   24.755  701 !SAM-AFR	C30n y		Müller et al. (1999)
201 71.85   63.41  -33.38   26.573  701 !SAM-AFR	C32n.2n y		Müller et al. (1999)
201 79.9   62.92  -34.36   30.992  701 !SAM-AFR	C33n o		Müller et al. (1999)
201 83.65   61.88  -34.26   33.512  701 !SAM-AFR	C34n y		Müller et al. (1999)
201 92.0   60.84  -36.5   38.58  701 !SAM-AFR			Granot and Dyment (2015)
201 108.0   62.17  -40.17   47.35  701 !SAM-AFR			Granot and Dyment (2015)
201 121.4   51.4  -35.0   52.6  701 !SAM-AFR	M1n y		Gaina et al. (2013)
201 126.51   50.6  -33.8   54.2  701 !SAM-AFR	M5ny		Gaina et al. (2013)
201 128.95   50.1  -33.6   54.98  701 !SAM-AFR	M8n y		Gaina et al. (2013)
201 130.29   49.0  -33.3   55.66  701 !SAM-AFR	M10n y		Gaina et al. (2013)
201 134.0   48.4  -33.3   56.18  701 !SAM-AFR			Gaina et al. (2013)
201 138.0   50.0  -32.5   55.1  701 !SAM-AFR			Owen-Smith et al. (2019) refers to Torsvik et al. (2009) who refer to Nürnberg & Müller (1991) who use M11 (not proven)
201 500.0   50.0  -32.5   55.1  701 !SAM-AFR			Owen-Smith et al. (2019) refers to Torsvik et al. (2009) who refer to Nürnberg & Müller (1991) who use M11 (not proven)
202  0.0   90.0    0.0    0.0  201 !PRB-SAM Parana Basin - South America
202 130.6   90.0    0.0    0.0  201 !PRB-SAM Torsvik et al. 2009, age original paper corresponds to anomaly M4y
202 130.6   48.9495  -33.3   55.7033  701 !PRB-AFR Parana Basin - South America/Africa cross-over Torsvik et al. 2009, SvdL edited cross-over to fit with SAM onwards, edited by SdB
202 135.92   47.5  -33.3   56.0  701 !PRB-AFR Torsvik et al. 2009, age original paper corresponds to anomaly M11no 
202 152.25   47.5  -33.3   56.2  701 !PRB-AFR Torsvik et al. 2009, age original paper corresponds to anomaly M23ny 
202 600.0   47.5  -33.3   56.2  701 !PRB-AFR
203  0.0   90.0    0.0    0.0  201 !  PAT-SAM Patagonia-South America
203 126.7   90.0    0.0    0.0  201 !  PAT-SAM Torsvik et. al. (2009) adjusted timescale
203 126.7   50.4  -33.5   54.42  701 !  PAT-AFR Patagonia-Africa Torsvik et. al. (2009) adjusted timescale
203 131.7   47.5  -33.3   57.0  701 !  PAT-AFR Torsvik et. al. (2009) 
203 150.0   47.5  -33.3   58.0  701 !  PAT-AFR Torsvik et al. (2008a)
203 160.0   47.5  -33.3   58.0  701 !  PAT-AFR Torsvik et al. (2008a)
203 190.0   47.5  -33.3   63.0  701 !  PAT-AFR Torsvik et al. (2008a)
203 600.0   47.5  -33.3   63.0  701 !  PAT-AFR Torsvik et al. (2008a)
999  0.0    0.0    0.0    0.0  000 ! 
999  0.0    0.0    0.0    0.0  000 !
999  0.0    0.0    0.0    0.0  000 !204-278 - As in Seton et al. ESR 2012
999  0.0    0.0    0.0    0.0  000 !
999  0.0    0.0    0.0    0.0  000 !
204  0.0   90.0    0.0    0.0  2007 ! Chortis - Caribbean plate interior 
204  6.1   15.18  -85.45   -0.89  2007 !
204 11.0   -4.85  -77.94   -0.74  2007 !Calculated interactively by GPlates
204 15.0   63.085  -65.2884    0.627  2007 !
204 16.0   46.5153  -52.7844    0.9044  2007 !
204 21.0   24.5008  -48.0971    2.5834  2007 !Calculated interactively by GPlates
204 38.0   15.0043  -87.396  -26.6661  2007 !
204 39.0   14.3633  -86.86  -27.1648  2007 !Calculated interactively by GPlates
204 39.0  -27.6939   84.0494   23.6457  101 !Calculated interactively by GPlates
204 61.0  -30.32   85.97   32.45  101 !
204 120.0  -30.32   85.97   32.45  101 !
204 120.0   15.17  -87.73  -42.6  201 ! Chortis - SAM
204 156.0   13.27  -87.49  -54.79  201 !
204 156.0  -35.02   85.24   45.82  215 ! Chortis - Guerrero
204 200.0  -35.02   85.24   45.82  215 !         
205  0.0   90.0    0.0    0.0  101 ! Yucatan - NAM 
205 130.0   90.0    0.0    0.0  101 ! based on Pindell and Kennan (2009)
205 148.0   21.82  -83.42  -13.65  101 !
205 158.0   23.06  -84.62  -35.53  101 !
205 190.0   26.58  -84.36  -51.99  101 !
205 350.0   26.58  -84.36  -51.99  101 !                           
206  0.0   90.0    0.0    0.0  256 !  CUB-PDR Cuba-Pinar del Rio                 
206 600.0   90.0    0.0    0.0  256 !  CUB-PDR
207  0.0   90.0    0.0    0.0  205 ! Chiapas fold-thrust belt
207  8.0   90.0    0.0    0.0  205 ! Chiapas fold-thrust belt
207 16.0   16.5787  -86.9293    8.066  205 !
207 600.0   16.5787  -86.9293    8.066  205 ! Chiapas fold-thrust belt
208  0.0   90.0    0.0    0.0  205 ! CHI-YUC Chiapas-Yucatan                    
208  9.8   90.0    0.0    0.0  205 ! CHI-YUC                                                                                  
208 200.0   90.0    0.0    0.0  205 ! CHI-YUC Ross & Scotese 1988                
209  0.0   90.0    0.0    0.0  205 ! CUC-YUC Cuchumantanes-Yucatan              
209 600.0   90.0    0.0    0.0  205 ! CUC-YUC                         
210  0.0   90.0    0.0    0.0  204 ! POM-HON Polochic/Motahua-Honduras/Chortis  
210 600.0   90.0    0.0    0.0  204 ! POM-HON                                    
211  0.0   90.0    0.0    0.0  205 ! SCR-HON Santa Cruz-Honduras/Chortis       
211 600.0   90.0    0.0    0.0  205 ! SCR-HON                                 
212  0.0   90.0    0.0    0.0  204 ! GYP-HON Guayape-Honduras/Chortis       
212 600.0   90.0    0.0    0.0  204 ! GYP-HON                      
213  0.0   90.0    0.0    0.0  204 ! MGJ-HON Motagua/Jocotan-Honduras/Chortis 
213 600.0   90.0    0.0    0.0  204 ! MGJ-HON   
214  0.0   90.0    0.0    0.0  101 ! Mexican Fold-thrust belt
214 45.0   90.0    0.0    0.0  101 ! Mexican Fold-thrust belt
214 85.0   68.7634   -7.3881   -1.9586  101 !
214 130.0   68.7634   -7.3881   -1.9586  101 !
214 150.0   57.3255   -9.9446   -2.0991  101 !
214 160.0   57.3255   -9.9446   -2.0991  101 !
214 170.0   66.5006  -46.7494   -7.0252  101 !
214 200.0   68.026  -47.222  -10.3278  101 !
214 600.0   68.026  -47.222  -10.3278  101 ! Mexican Fold-thrust belt
215  0.0   90.0    0.0    0.0  214 ! GUE-MEX Guerrero-Mexico               
215 85.0   90.0    0.0    0.0  214 ! GUE-MEX Guerrero-Mexico               
215 130.0   31.8155 -114.2921  -14.2196  214 !
215 150.0   90.0    0.0    0.0  214 ! GUE-MEX Guerrero-Mexico               
215 600.0   90.0    0.0    0.0  214 ! GUE-MEX Guerrero-Mexico               
216  0.0   90.0    0.0    0.0  204 ! Chortis - Offshore 
216 200.0   90.0    0.0    0.0  204 !             
217  0.0   90.0    0.0    0.0  216 !  WCT-CYR West Cayman Trough-Cayman Ridge    
217 47.6   90.0    0.0    0.0  216 !  WCT-CYR                                    
218  0.0   90.0    0.0    0.0  216 !  ECT-CYR East Cayman Trough-Cayman Ridge    
218 47.6   90.0    0.0    0.0  216 !  ECT-CYR                                    
219  0.0   90.0    0.0    0.0  204 !  THK-HON Thunder Knoll-Honduras/Chortis     
219 46.5   90.0    0.0    0.0  204 !  THK-HON                                    
219 47.6   90.0    0.0    0.0  204 !  THK-HON                                    
219 56.2  -23.56  -68.48    0.41  204 !  THK-HON Ross & Scotese 1988                                        
219 600.0  -23.56  -68.48    0.41  204 !  THK-HON Ross & Scotese 1988                
220  0.0   90.0    0.0    0.0  219 !  RSB-THK Rosalind Bank-Thunder Knoll        
220 33.3   12.47  -84.14    7.41  219 !  RSB-THK Ross & Scotese 1988                                   
220 47.9   13.61  -80.91   11.72  219 !  RSB-THK Ross & Scotese 1988                                   
220 56.4   13.58  -81.39   15.27  219 !  RSB-THK Ross & Scotese 1988                                   
220 74.3   13.58  -81.39   15.27  219 !  RSB-THK Ross & Scotese 1988                                   
220 74.3  -16.38  105.26   13.29  222 !  RSB-JMC Rosalind Bank-Jamacia cross-over Ross & Scotese 1988                       
220 600.0  -16.38  105.26   13.29  222 !  RSB-JMC          
221  0.0   90.0    0.0    0.0  220 !  PDB-RSB Pedro Bank-Rosalind Bank           
221 10.9  -22.6  112.18    0.64  220 !  PDB-RSB Ross & Scotese 1988                                   
221 19.7  -22.31  112.36    1.24  220 !  PDB-RSB Ross & Scotese 1988                                  
221 33.3  -21.84  112.11    2.19  220 !  PDB-RSB Ross & Scotese 1988                                   
221 47.9  -20.76   99.9    4.37  220 !  PDB-RSB Ross & Scotese 1988                                   
221 56.4  -18.26  100.15   11.06  220 !  PDB-RSB Ross & Scotese 1988                                   
221 74.3  -18.26  100.15   11.06  220 !  PDB-RSB Ross & Scotese 1988                                   
221 74.3  -17.8  102.94   23.16  222 !  PDB-JMC cross-over  Ross & Scotese 1988                       
221 600.0  -17.8  102.94   23.16  222 !  PDB-JMC                 
222  0.0   90.0    0.0    0.0  205 !  JMC-YUC Jamaica-Yucatan                    
222  3.4   28.68  -84.38   -1.82  205 !  JMC-YUC AN 2A Ross & Scotese 1988          
222 10.9   79.35 -161.3   -1.24  205 !  JMC-YUC AN 5 Ross & Scotese 1988           
222 19.7   68.78  134.98   -2.47  205 !  JMC-YUC AN 6 Ross & Scotese 1988           
222 25.2   69.94  137.98   -3.22  205 !  JMC-YUC AN 7 Ross & Scotese 1988           
222 27.3   69.94  137.98   -3.64  205 !  JMC-YUC AN 9 Ross & Scotese 1988                  
222 28.5   76.94  173.26   -4.2  205 !  JMC-YUC AN 10 Ross & Scotese 1988          
222 33.1   76.94  179.67   -5.65  205 !  JMC-YUC AN 13 Ross & Scotese 1988          
222 41.5   56.27  123.41   -7.75  205 !  JMC-YUC AN 19 Ross & Scotese 1988          
222 47.9  -60.93  -47.0    9.66  205 !  JMC-YUC Ross & Scotese 1988                
222 56.4  -63.42  -44.86   11.23  205 !  JMC-YUC Ross & Scotese 1988                
222 63.5  -73.31   36.79   13.35  205 !  JMC-YUC Ross & Scotese 1988                
222 74.3  -52.98   80.97   19.44  205 !  JMC-YUC Ross & Scotese 1988                
222 83.5   34.65  -94.87  -37.86  205 !  JMC-YUC Ross & Scotese 1988                
222 100.5   28.66  -96.81  -59.03  205 !  JMC-YUC Ross & Scotese 1988                
222 120.4  -28.91   83.51   58.93  205 !  JMC-YUC Ross & Scotese 1988                
222 140.9  -24.72   85.3   76.23  205 !  JMC-YUC Ross & Scotese 1988                                    
222 140.9   16.9  -90.2  -43.22  212 !  JMC-GYP Jamaica-Guayape cross-over Ross & Scotese 1988            
222 600.0   16.9  -90.2  -43.22  212 !  JMC-GYP                                    
223  0.0   90.0    0.0    0.0  204 !  QSN-HON Quinto Sueno-Honduras/Chortis      
223 56.2   18.35  -79.04   -4.77  204 !  QSN-HON Ross & Scotese 1988                                   
223 600.0   18.35  -79.04   -4.77  204 !  QSN-HON                 
224  0.0   90.0    0.0    0.0  252 !  COF-SHI Caribbean Ocean Floor-Southern Hispaniola
224 52.2   90.0    0.0    0.0  252 !  COF-SHI end of seafloor spreading Ross & Scotese 1988            
224 63.5  -39.34  -61.59    1.95  252 !  COF-SHI Ross & Scotese 1988                                  
224 74.3    2.78  -70.0    8.23  252 !  COF-SHI start of seafloor spreading  Ross & Scotese 1988                      
224 149.5    2.78  -70.0    8.23  252 !  COF-SHI           
225  0.0   90.0    0.0    0.0  201 !  MRB-SAM Maricaibo-South America            
225 10.9   -1.52  -62.24    9.5  201 !  MRB-SAM 100km slip on Bocono Fault  Ross & Scotese 1988       
225 600.0   -1.52  -62.24    9.5  201 !  MRB-SAM                 
226  0.0   90.0    0.0    0.0  225 !  RML-MRB Romeral-Maricaibo                  
226 600.0   90.0    0.0    0.0  225 !  RML-MRB No motion at any time EarthByteGroup, RDM 1997     
227  0.0   90.0    0.0    0.0  225 !  STM-MRB Santa Marta-Maricaibo              
227 600.0   90.0    0.0    0.0  225 !  STM-MRB                                    
228  0.0   90.0    0.0    0.0  225 !  PRJ-MRB Perija-Maricaibo                   
228 600.0   90.0    0.0    0.0  225 !  PRJ-MRB                            
229  0.0   90.0    0.0    0.0  230 !  EPN-CPN Eastern Panama-Central Panama      
229 10.9    8.81  -78.45   68.84  230 !  EPN-CPN Arc Straight Ross & Scotese 1988                      
229 20.1    9.57  -78.34   72.82  230 !  EPN-CPN Arc Straight Ross & Scotese 1988                      
229 28.7    9.03  -78.21   72.82  230 !  EPN-CPN Arc concave Ross & Scotese 1988                       
229 33.5    9.83  -77.85   81.55  230 !  EPN-CPN Arc concave Ross & Scotese 1988                        
229 70.0    9.83  -77.85   81.55  230 !  EPN-CPN             
230  0.0   90.0    0.0    0.0  231 !  CPN-WPN Central Panama-Western Panama      
230  9.8    8.27  -81.87  -40.63  231 !  CPN-WPN Arc straight Ross & Scotese 1988   
230 33.6   -7.29   97.84   40.63  231 !  CPN-WPN Arc straight Ross & Scotese 1988   
230 70.0   -7.29   97.84   40.63  231 !  CPN-WPN                     
231  0.0   90.0    0.0    0.0  325 ! WPN-COF Western Panama-Caribbean Ocean Floor
231 65.0   -4.36  -82.83    0.88  325 !Calculated interactively by GPlates    
233  0.0   90.0    0.0    0.0  101 !  FLS-NAM Florida Straits Block-North America
233 155.5   90.0    0.0    0.0  101 !  FLS-NAM Ross & Scotese 1988                                       
233 157.7   66.78  -17.54   -1.5  101 !  FLS-NAM Ross & Scotese 1988                                       
233 158.8   66.78  -17.54   -2.01  101 !  FLS-NAM Ross & Scotese 1988                                       
233 175.0   66.78  -17.5   -6.16  101 !  FLS-NAM Ross & Scotese 1988            
233 600.0   66.78  -17.5   -6.16  101 !  FLS-NAM Ross & Scotese 1988                                       
233 600.0   66.78  -17.5   -6.16  109 !  FLS-PDM Florida Straits Block-Piedmont/Florida cross-over                                   
234  0.0   90.0    0.0    0.0  235 !  LAA-AVR Lesser Antilles Arc-Aves Ridge     
234 41.5   90.0    0.0    0.0  235 !  LAA-AVR Ross & Scotese 1988                                   
234 52.2   73.31  -73.22   -1.37  235 !  LAA-AVR Ross & Scotese 1988                
234 149.5   73.31  -73.22   -1.37  235 !  LAA-AVR                                    
235  0.0   90.0    0.0    0.0  224 !  AVR-COF Aves Ridge-Caribbean Ocean Floor   
235 149.5   90.0    0.0    0.0  224 !  AVR-COF                                    
236  0.0   90.0    0.0    0.0  234 !  SCB-LAA St. Christopher Block-Lesser Antilles Arc  
236 14.9   15.62  -61.63   -6.39  234 !  SCB-LAA closure of St. Chris Basin, Ross & Scotese 1988
236 63.5   15.62  -61.63   -6.39  234 !  SCB-LAA Ross & Scotese 1988               
237  0.0   90.0    0.0    0.0  255 !  PTR-NHI Puerto Rico-Northern Hispaniola    
237 37.1   89.46 -103.11   -2.66  255 !  PTR-NHI Ross & Scotese 1988                                
237 116.5   89.46 -103.11   -2.66  255 !  PTR-NHI Ross & Scotese 1988                                
238  0.0   90.0    0.0    0.0  237 !  EPR-PTR East Puerto Rican Trough North-Puerto Rico
238 47.6   90.0    0.0    0.0  237 !  EPR-PTR                                    
239  0.0   90.0    0.0    0.0  237 !  WPR-PTR West Puerto Rican Trough North-Puerto Rico
239 47.6   90.0    0.0    0.0  237 !  WPR-PTR                                    
240  0.0   90.0    0.0    0.0  224 !  MUT-COF Muertos Trough-Caribbean ocean floor
240 47.6   90.0    0.0    0.0  224 !  MUT-COF
241  0.0   90.0    0.0    0.0  101 ! East Mexico Block
241 130.0   90.0    0.0    0.0  101 ! East Mexico Block
241 130.0   68.76   -7.39    1.96  214 ! East Mexico Block
241 600.0   68.76   -7.39    1.96  214 ! East Mexico Block                          
246  0.0   90.0    0.0    0.0  234 !  AAB-LAA Accreted Antilles Barbados-Lesser Antilles Arc
246  9.8   75.19  -41.06   -3.51  234 !  AAB-LAA Ross & Scotese 1988                                                                        
252  0.0   90.0    0.0    0.0  222 !  SHI-JMC Southern Hispaniola-Jamaica        
252 20.1  -13.2  -62.74    1.14  222 !  SHI-JMC Ross & Scotese 1988                                   
252 33.5    8.82  -80.95    6.31  222 !  SHI-JMC Ross & Scotese 1988                                   
252 41.5   19.89  -24.56   -1.27  222 !  SHI-JMC Ross & Scotese 1988                                   
252 47.9  -22.62 -110.68    2.11  222 !  SHI-JMC Ross & Scotese 1988                                   
252 56.4  -17.74 -113.82    2.24  222 !  SHI-JMC Ross & Scotese 1988                                   
252 74.3  -29.41  -89.16    1.89  222 !  SHI-JMC Ross & Scotese 1988                                   
252 149.5  -29.41  -89.16    1.89  222 !  SHI-JMC                 
253  0.0   90.0    0.0    0.0  254 !  SJH-HCO San Juan/Hispaniola-Hispaniola Cordillera
253 33.6   90.0    0.0    0.0  254 !  SJH-HCO Ross & Scotese 1988                           
253 52.2   42.24  -55.74   -4.37  254 !  SJH-HCO Arc Complete Ross & Scotese 1988   
253 149.5   42.24  -55.74   -4.37  254 !  SJH-HCO No Motion                          
254  0.0   90.0    0.0    0.0  255 !  HCO-NHI Hispaniola Cordillera-Northern Hispaniola
254 37.1   90.0    0.0    0.0  255 !  HCO-NHI Ross & Scotese 1988                                   
254 47.6   10.6  -75.49   17.11  255 !  HCO-NHI arc complete, Ross & Scotese 1988                     
254 121.6   10.6  -75.49   17.11  255 !  HCO-NHI Ross & Scotese 1988            
254 149.5   10.6  -75.49   17.11  255 !  HCO-NHI                                 
255  0.0   90.0    0.0    0.0  216 !  NHI-CYR Northern Hispaniola-Cayman Ridge   
255 20.1  -68.9  -44.7    2.88  216 !  NHI-CYR Ross & Scotese 1988                                    
255 52.4   -8.73  -72.57   16.29  216 !  NHI-CYR Ross & Scotese 1988                                                 
255 149.5   -8.73  -72.57   16.29  216 !  NHI-CYR                
256  0.0   90.0    0.0    0.0  205 !  PDR-YUC Pinar del Rio-Yucatan              
256 600.0   90.0    0.0    0.0  205 !  PDR-YUC                
258  0.0   90.0    0.0    0.0  206 !  SEB-CUB Southeastern Cuba-Cuba             
258 600.0   90.0    0.0    0.0  206 !  SEB-CUB
259  0.0   90.0    0.0    0.0  258 !  SMC-SEB Sierra Meastra of Cuba- SE Cuba    
259 600.0   90.0    0.0    0.0  258 !  SMC-SEB 
264  0.0   90.0    0.0    0.0  101 !  B2N-NAM Beta=2, Northern Gulf of Mexico-North America
264 143.1   90.0    0.0    0.0  101 !  B2N-NAM Ross & Scotese 1988                                   
264 175.0    8.74  -80.68   -4.67  101 !  B2N-NAM Ross & Scotese 1988            
265  0.0   90.0    0.0    0.0  101 !  B2S-NAM Beta=2,Southern Gulf of Mexico-North America
265 143.1   90.0    0.0    0.0  101 !  B2S-NAM Ross & Scotese 1988                                   
265 175.0   29.83  -86.92  -41.67  101 !  B2S-NAM Ross and Scotese 1988          
266  0.0   90.0    0.0    0.0  101 !  B3N-NAM Beta=3,Northern Gulf of Mexico-North America
266 143.1   90.0    0.0    0.0  101 !  B3N-NAM Ross & Scotese 1988                                   
266 175.0   22.54  -81.64   -8.69  101 !  B3N-NAM Ross and Scotese 1988          
267  0.0   90.0    0.0    0.0  101 !  B3C-NAM Beta=3,Central Gulf of Mexico-North America
267 143.1   90.0    0.0    0.0  101 !  B3C-NAM Ross & Scotese 1988                                   
267 175.0   26.27  -88.48  -34.35  101 !  B3C-NAM Ross and Scotese 1988          
268  0.0   90.0    0.0    0.0  101 !  B3S-NAM Beta=3, Southern Gulf of Mexico-North America
268 143.1   90.0    0.0    0.0  101 !  B3S-NAM Ross & Scotese 1988                                   
268 175.0   30.11  -86.05  -39.09  101 !  B3S-NAM Ross and Scotese 1988          
269  0.0   90.0    0.0    0.0  101 !  B4N-NAM Beta=4, Northern Gulf of Mexico-North America
269 143.1   90.0    0.0    0.0  101 !  B4N-NAM Ross & Scotese 1988                                   
269 175.0   27.07  -89.76  -41.68  101 !  B4N-NAM Ross and Scotese 1988          
270  0.0   90.0    0.0    0.0  101 !  B4S-NAM Beta=4, Southern Gulf of Mexico-North America
270 143.1   90.0    0.0    0.0  101 !  B4S-NAM Ross & Scotese 1988                                   
270 175.0   29.26  -85.63  -39.35  101 !  B4S-NAM Ross and Scotese 1988          
271  0.0   90.0    0.0    0.0  101 !  SIB-NAM Sigsbee Block-North America        
271 143.1   90.0    0.0    0.0  101 !  SIB-NAM Ross & Scotese 1988                                   
271 175.0   26.9  -89.33  -45.63  101 !  SIB-NAM Ross & Scotese 1988                                
271 600.0   26.9  -89.33  -45.63  101 !  SIB-NAM               
272  0.0   90.0    0.0    0.0  101 !  B4C-NAM Beta=4, Central Gulf of Mexico-North America
272 143.1   90.0    0.0    0.0  101 !  B4C-NAM Ross & Scotese 1988                                  
272 175.0   26.74  -90.19  -50.25  101 !  B4C-NAM Ross & Scotese 1988                                
272 600.0   26.74  -90.19  -50.25  101 !  B4C-NAM Ross and Scotese 1988              
273  0.0   90.0    0.0    0.0  237 !  PRT-PTR Puerto Rico Trench-Puerto Rico     
273 47.6   90.0    0.0    0.0  237 !  PRT-PTR                           
274  0.0   90.0    0.0    0.0  216 !  NCT-CYR North Cuban Thrust Sheets-Cayman Ridge
274 47.9   90.0    0.0    0.0  216 !  NCT-CYR END SUTURE Ross & Scotese 1988                        
274 63.5   18.21  -71.55   13.74  216 !  NCT-CYR open basin Ross & Scotese 1988     
274 78.9   18.21  -71.55   13.74  216 !  NCT-CYR open basin Ross & Scotese 1988 
275  0.0   90.0    0.0    0.0  216 !  SCT-CYR South Cuban Thrust Sheets-Cayman Ridge
275 47.9   90.0    0.0    0.0  216 !  SCT-CYR END SUTURE Ross & Scotese 1988                        
275 63.5   18.21  -71.55   13.74  216 !  SCT-CYR OPEN BASIN Ross & Scotese 1988  
275 91.0   18.21  -71.55   13.74  216 !  SCT-CYR OPEN BASIN Ross & Scotese 1988  
276  0.0   90.0    0.0    0.0  281 !  SPE-SPW Sandwich Plate East-Sandwich Plate West
276  9.8   80.0  -16.57   -3.06  281 !  SPE-SPW Based Barker 2001 to simulate opening, no magnetics, Muller et. al. 2008
276 20.0   62.58  -39.21   -4.48  281 ! SPE-SPW Seton et. al. This Study
276 600.0   80.0  -16.57   -3.06  281 !  SPE-SPW 
277  0.0   90.0    0.0    0.0  291 !  DPN-CSS Drake Passage North-Colorado Sub-plate
277 600.0   90.0    0.0    0.0  291 !  DPN-CSS 
278  0.0   90.0    0.0    0.0  280 !  CSS-BDW Central Scotia Sea South-Burdwood Plate
278  7.0   90.0    0.0    0.0  280 !  CSS-BDW Based Barker 2001 to simulate cessation of spreading, EarthByteGroup 2010
278  9.8  -48.13   10.2   -2.44  280 !  CSS-BDW Based Barker 2001 to simulate opening, no magnetics, Muller et. al. 2008
278 20.1  -48.13   10.2   -8.05  280 !  CSS-BDW Based Barker 2001 to simulate opening, no magnetics, Muller et. al. 2008
278 600.0  -48.13   10.2   -8.05  280 !  CSS-BDW 
999  0.0    0.0    0.0    0.0  000 ! 
999  0.0    0.0    0.0    0.0  000 !
999  0.0    0.0    0.0    0.0  000 ! 280-285 - TRIGGER 2020 update (Merel Swart)
999  0.0    0.0    0.0    0.0  000 !
999  0.0    0.0    0.0    0.0  000 !
280  0.0   90.0    0.0    0.0  291 !PAT - SAM
280 154.0   90.0    0.0    0.0  291 !PAT - SAM
280 178.0   39.1806  -48.6793    3.9639  291 !PAT - SAM
280 600.0   39.1806  -48.6793    3.964  291 !PAT - SAM	
281  0.0   90.0    0.0    0.0  280 !FI-PAT Falkland Island - Patagonia 
281 600.0   90.0    0.0    0.0  280 !FI-PAT
282  0.0   90.0    0.0    0.0  280 !MEB-PAT Maurice Ewing Bank - Patagonia
282 154.0   90.0    0.0    0.0  280 !MEB-PAT extensie Falkland Plateau Late Jurassic-Cretaceous Cande et al. 1988 M8ry
282 178.0   40.5695  -48.3406   -3.8053  280 !
282 600.0   40.5695  -48.3406   -3.8053  280 !MEB-PAT
283  0.0   90.0    0.0    0.0  280 !FP-PAT Falkland Plateau - Patagonia
283 600.0   90.0    0.0    0.0  280 !FP-PAT
284  0.0   90.0    0.0    0.0  280 !RVBW-PAT Rocas Verdes Basin West - Patagonia
284 100.0   90.0    0.0    0.0  280 !RVBW-PAT
284 120.0  -47.214  -76.293  -13.04  280 !RVBW-PAT
284 140.0  -47.214  -76.293  -13.04  280 !RVBW-PAT 
284 152.0  -45.264  -83.743   -2.44  280 !RVBW-PAT
284 160.0   90.0    0.0    0.0  280 !RVBW-PAT
284 600.0   90.0    0.0    0.0  280 !RVBW-PAT
285  0.0   90.0    0.0    0.0  802 !PAT-EANT Patagonia-East Antarctica symmetric spreading Weddell SEa
285 19.72   76.5921   -9.6226    6.0962  802 !PAT-EANT  
285 33.16   74.289    3.2958   10.602  802 !PAT-EANT 
285 47.35   79.9488   22.9187   16.215  802 !PAT-EANT 
285 57.1   76.8464   40.9652   17.779  802 !PAT-EANT 
285 68.37   77.4612   45.1769   21.905  802 !PAT-EANT 
285 71.45   76.7771   46.725   22.428  802 !PAT-EANT 
285 83.64   73.9573   53.3701   25.269  802 !PAT-EANT 
285 125.93   69.6993   68.3773   34.634  802 !PAT-EANT 
285 131.43   68.6372   68.1603   36.051  802 !PAT-EANT 
285 133.58   67.4562   64.7723   34.493  802 !PAT-EANT 
285 136.74   65.1341   63.3343   35.717  802 !PAT-EANT 
285 138.91   63.974   63.489   37.475  802 !PAT-EANT 
285 172.0   57.8875   68.8569   37.408  802 !PAT-EANT 
285 183.0   57.6674   58.4458   39.394  802 !PAT-EANT 
285 600.0   57.6674   58.4458   39.394  802 !PAT-EANT 
286  0.0   90.0    0.0    0.0  285 !  NSW-SGR North Scotia Ridge West-South Georgia
286 600.0   90.0    0.0    0.0  285 !  NSW-SGR
999  0.0    0.0    0.0    0.0  000 ! 
999  0.0    0.0    0.0    0.0  000 !
999  0.0    0.0    0.0    0.0  000 ! 286-288 - As in Seton et al. ESR 2012
999  0.0    0.0    0.0    0.0  000 !
999  0.0    0.0    0.0    0.0  000 !
287  0.0   90.0    0.0    0.0  286 !  SSI-NSW South Sandwich Islands-North Scotia Ridge West
287  2.0  -24.2  -27.7   -0.8  286 !  SSI-NSW AN2 Muller et. al. 2008
287  5.2  -24.2  -27.7   -6.0  286 !  SSI-NSW AN2A Muller et. al. 2008
287  7.9  -24.2  -27.7   -8.0  286 !  SSI-NSW AN 3 Muller et. al. 2008
287 600.0  -24.2  -27.7   -8.0  286 !  SSI-NSW 
288  0.0   90.0    0.0    0.0  280 ! 		Falkland - Patagonia
288 200.0  -53.14  -58.34   14.84  280 !		FI - PAT Calculated interactively by GPlates
288 600.0  -53.14  -58.34   14.84  280 ! 	FI - PAT 
999  0.0    0.0    0.0    0.0  000 ! 
999  0.0    0.0    0.0    0.0  000 !
999  0.0    0.0    0.0    0.0  000 ! 290-293 - TRIGGER 2020 update (Merel Swart)
999  0.0    0.0    0.0    0.0  000 !
999  0.0    0.0    0.0    0.0  000 !
290  0.0   90.0    0.0    0.0  202 !SAL-PRB Salado Microplate - Parana Basin
290 600.0   90.0    0.0    0.0  202 !SAL-PRB 
290  0.0   90.0    0.0    0.0  202 !SAL-PRB Salado Microplate - Parana Basin
290 600.0   90.0    0.0    0.0  202 !SAL-PRB 
291  0.0   90.0    0.0    0.0  201 !COL-SAM Colorado Basin - South America
291 130.6   90.0    0.0    0.0  201 !COL-SAM Torsvik et al. 2009, age original paper corresponds to anomaly M4y 
291 130.6   48.9495  -33.3   55.7033  701 !COL-AFR Colorado Basin - South America/Africa cross-over Torsvik et al. 2009, age original paper corresponds to anomaly M4y. SvdL New Cross-over to fit with SAM onwards, edited by SdB
291 135.92   47.5  -33.3   57.0  701 !COL-AFR Torsvik et al. 2009, age original paper corresponds to anomaly M11no
291 152.25   47.5  -33.3   57.3  701 !COL-AFR Torsvik et al. 2009, age original paper corresponds to anomaly M23ny
291 600.0   47.5  -33.3   57.3  701 !COL-AFR
999  0.0    0.0    0.0    0.0  000 ! 
999  0.0    0.0    0.0    0.0  000 !
999  0.0    0.0    0.0    0.0  000 ! 293 - 299 As in Seton et al. ESR 2012
999  0.0    0.0    0.0    0.0  000 !
999  0.0    0.0    0.0    0.0  000 !
293  0.0   90.0    0.0    0.0  291 ! 		SSA-CSS Southern South America-Colorado Subplate
293 160.0   90.0    0.0    0.0  291 ! 		SSA-CSS 
293 600.0   90.0    0.0    0.0  291 ! 		SSA-CSS 
294  0.0   90.0    0.0    0.0  201 !  FP-SAM Falkland Plateau (North Weddell Sea)-South America 
294 83.5   90.0    0.0    0.0  201 !  FP-SAM Muller et. al. 2008 cross-over
294 83.5   77.7   65.2   29.69  802 !  FP-EANT Falkland Plateau-Antarctica, Shaw&Cande 1990 & Royer et.al 1988 *recalculated GS11
294 93.0   75.65   60.05   32.64  802 !  FP-EANT Livermore & Hunter 1996 *recalculated GS11
294 118.0   72.82   83.4   44.78  802 !  FP-EANT M0 Konig & Jokat 2006 *recalculated GS11
294 122.3   72.27   84.79   46.41  802 !  FP-EANT M2 Konig & Jokat 2006 *recalculated GS11
294 125.4   71.6   83.61   46.71  802 !  FP-EANT M4 Konig & Jokat 2006 *recalculated GS11
294 130.0   70.58   82.45   47.48  802 !  FP-EANT M10 Konig & Jokat 2006 *recalculated GS11
294 132.5   70.1   81.88   47.91  802 !  FP-EANT M11 Konig & Jokat 2006 *recalculated GS11
294 134.8   69.5   80.24   47.81  802 !  FP-EANT M12 Konig & Jokat 2006 *recalculated GS11
294 138.3   68.92   82.16   50.46  802 !  FP-EANT M15n Konig & Jokat 2006 *recalculated GS11
294 142.3   67.89   79.7   50.26  802 !  FP-EANT M17 Konig & Jokat 2006 *recalculated GS11
294 147.0   66.62   77.02   50.04  802 !  FP-EANT M20 Konig & Jokat 2006 *recalculated GS11
294 160.0   66.63   77.05   53.62  802 !  FP-EANT Muller et. al. 2008 *recalculated GS11
294 180.0   66.63   77.05   53.62  802 !  FP-EANT    
299  0.0   90.0    0.0    0.0  201 !  SAS-SAM South American Subplate-South America
299 71.1   90.0    0.0    0.0  201 !  SAS-SAM AN33 Muller et. al. 2008                           
299 73.6   63.0  -33.5   -1.37  201 !  SAS-SAM AN33 Muller et. al. 2008                              
299 79.1   63.0  -36.9   -4.48  201 !  SAS-SAM AN33r Muller et. al. 2008                             
299 83.5   57.0  -38.0   -6.9  201 !  SAS-SAM AN34 Muller et. al. 2008 
299 240.0   57.0  -38.0   -6.9  201 !  SAS-SAM                                        
999  0.0    0.0    0.0    0.0  000 ! 
999  0.0    0.0    0.0    0.0  000 !
999  0.0    0.0    0.0    0.0  000 !301 - TRIGGER 2020 update
999  0.0    0.0    0.0    0.0  000 !
999  0.0    0.0    0.0    0.0  000 !
301  0.0   90.0    0.0    0.0  101 !EUR-NAM		
301  0.77   62.51  138.27   -0.16  101 !EUR-NAM	C1no	DeMets et al. 2015, doi: 10.1093/gji/ggv277
301  1.78   62.69  138.05   -0.37  101 !EUR-NAM	C2ny	DeMets et al. 2015, doi: 10.1093/gji/ggv277
301  2.6   62.87  137.87   -0.54  101 !EUR-NAM	C2An.1ny	DeMets et al. 2015, doi: 10.1093/gji/ggv277
301  3.6   63.13  137.63   -0.76  101 !EUR-NAM	C2An.3no	DeMets et al. 2015, doi: 10.1093/gji/ggv277
301  4.19   63.31  137.47   -0.88  101 !EUR-NAM	C3n.1ny	DeMets et al. 2015, doi: 10.1093/gji/ggv277
301  5.25   63.65  137.18   -1.1  101 !EUR-NAM	C3n.4no	DeMets et al. 2015, doi: 10.1093/gji/ggv277
301  6.02   63.65  136.96   -1.27  101 !EUR-NAM	C3An.1ny	DeMets et al. 2015, doi: 10.1093/gji/ggv277
301  6.73   64.22  136.76   -1.43  101 !EUR-NAM	C3An.2no	DeMets et al. 2015, doi: 10.1093/gji/ggv277
301  7.54   64.54  136.55   -1.63  101 !EUR-NAM	C4n.1ny	DeMets et al. 2015, doi: 10.1093/gji/ggv277
301  8.13   64.78  136.38   -1.78  101 !EUR-NAM	C4n.2no	DeMets et al. 2015, doi: 10.1093/gji/ggv277
301  9.11   65.21  136.06   -2.05  101 !EUR-NAM	C4Ano	DeMets et al. 2015, doi: 10.1093/gji/ggv277
301  9.79   65.53  135.84   -2.25  101 !EUR-NAM	C5n.1ny	DeMets et al. 2015, doi: 10.1093/gji/ggv277
301 11.06   66.08  135.46   -2.6  101 !EUR-NAM	C5n.2no	DeMets et al. 2015, doi: 10.1093/gji/ggv277
301 12.47   66.55  135.14   -2.98  101 !EUR-NAM	C5An.2no	DeMets et al. 2015, doi: 10.1093/gji/ggv277
301 13.74   66.94  134.85   -3.31  101 !EUR-NAM	C5ACny	DeMets et al. 2015, doi: 10.1093/gji/ggv277
301 14.61   67.31  134.58   -3.57  101 !EUR-NAM	C5ADno	DeMets et al. 2015, doi: 10.1093/gji/ggv277
301 15.97   67.91  134.13   -3.98  101 !EUR-NAM	C5Cn.1ny	DeMets et al. 2015, doi: 10.1093/gji/ggv277
301 17.24   68.44  133.7   -4.36  101 !EUR-NAM	C5Dny	DeMets et al. 2015, doi: 10.1093/gji/ggv277
301 18.01   68.78  133.42   -4.6  101 !EUR-NAM	C5Eny	DeMets et al. 2015, doi: 10.1093/gji/ggv277
301 18.64   69.06  133.18   -4.81  101 !EUR-NAM	C6ny	DeMets et al. 2015, doi: 10.1093/gji/ggv277
301 19.54   69.45  132.87   -5.09  101 !EUR-NAM	C6no	DeMets et al. 2015, doi: 10.1093/gji/ggv277
301 33.21   68.2  131.64   -7.71  101 !EUR-NAM	C13ny	Vissers & Meijer 2012, https://doi.org/10.1016/j.earscirev.2012.05.001
301 46.25   66.15  135.4  -10.87  101 !EUR-NAM	C21ny	Vissers & Meijer 2012, https://doi.org/10.1016/j.earscirev.2012.05.001
301 53.23   63.89  139.27  -12.89  101 !EUR-NAM	C24n.3ny	Vissers & Meijer 2012, https://doi.org/10.1016/j.earscirev.2012.05.001
301 57.1   58.93  139.88  -14.0  101 !EUR-NAM	C25ny	Vissers & Meijer 2012, https://doi.org/10.1016/j.earscirev.2012.05.001
301 68.18   58.37  145.0  -16.19  101 !EUR-NAM	C30no	Vissers & Meijer 2012, https://doi.org/10.1016/j.earscirev.2012.05.001
301 79.9   66.47  145.72  -19.08  101 !EUR-NAM	C33no	Vissers & Meijer 2012, https://doi.org/10.1016/j.earscirev.2012.05.001
301 83.65   66.54  148.91  -19.7  101 !EUR-NAM	C34ny	Vissers & Meijer 2012, https://doi.org/10.1016/j.earscirev.2012.05.001 % Srivastava and Roest (1989)
301 121.4   68.54  151.25  -22.91  101 !EUR-NAM	Moro	Vissers & Meijer 2012, https://doi.org/10.1016/j.earscirev.2011.11.001
301 126.51   68.83  151.75  -23.18  101 !EUR-NAM	M3ro	Vissers & Meijer 2012, https://doi.org/10.1016/j.earscirev.2011.11.001
301 153.44   69.0  154.8  -23.2  101 !EUR-NAM	M25ro	Vissers & Meijer 2012, https://doi.org/10.1016/j.earscirev.2011.11.001
301 170.0   69.0  154.8  -23.5  101 !EUR-NAM			INVOKE mid-late extesion THT 2006
301 190.0   69.0  154.8  -23.6  101 !EUR-NAM		THT 2006	
301 220.0   78.6  161.9  -31.0  101 !EUR-NAM		THT Final 2006	
301 390.0   78.6  161.9  -31.0  101 !EUR-NAM		THT Final 2006	
301 430.0   78.64  161.9  -32.0  101 !EUR-NAM		THT Final 2006	
301 430.0   22.11 -131.21  -81.16  101 !EUR-NAM		AS BALTICA THT2008	
999  0.0    0.0    0.0    0.0  000 ! 
999  0.0    0.0    0.0    0.0  000 !
999  0.0    0.0    0.0    0.0  000 !302-303 - As in Seton et al. ESR 2012
999  0.0    0.0    0.0    0.0  000 !
999  0.0    0.0    0.0    0.0  000 !
302  0.0   90.0    0.0    0.0  301 !BAL-EUR Baltic Shield-Europe                                       
302 430.0   90.0    0.0    0.0  301 !BAL-EUR                                       
302 430.0   28.18 -137.21  -86.27  000 !crossover THT 2007                                       
302 440.0   31.53 -117.5 -104.44  000 !PM Torsvik 2007 -60                                       
302 450.0   30.91 -102.24 -112.38  000 !PM Torsvik 2007 -60                                       
302 460.0   29.46  -90.77 -119.25  000 !PM Torsvik -60                                       
302 470.0   23.26  -77.86 -129.58  000 !PM Torsvik 2007 -60                                       
302 480.0   24.61  -82.19 -134.78  000 !PM Torsvik 2007 -80                                       
302 500.0   18.67  -58.0 -172.87  000 !PM Torsvik 2007 ANT REV -150                                       
302 520.0   17.55  -71.19 -183.14  000 !Interpolated PM                                       
302 530.0   16.98  -66.5 -181.46  000 !PM Torsvik 2007 ANT REV -170                                       
302 540.0   16.76  -74.0 -185.82  000 !Temp set as 530 since big problem with PM THT2009                                       
302 610.0    0.0  -45.9 -121.4  000 !PM Torsvik 2007 ANT REV                                       
302 700.0   23.32  -87.76  -68.19  000 !750 mean copvers 700-800 Ma sediments                                       
302 800.0   23.32  -87.76  -68.19  000 !PM OPT B Torsvik 2007 ANT REV                                       
302 850.0   12.19  -84.5 -139.85  000 !850-870 cluster uncludes Anorth Egersund                                       
302 870.0   12.19  -84.5 -139.85  000 !PM OPT B Torsvik 2007 ANT REV                                       
302 895.0   17.54  -61.09 -114.25  000 !Interpolated..no real data                                       
302 916.0   26.73  -57.9 -104.17  000 !no systematic APW 916 to 966 Ma                                       
302 966.0   26.73  -57.9 -104.17  000 !PM OPT B Torsvik 2007 ANT REV                                       
302 995.0   19.16  -71.0  -95.92  000 !no apw 995-1100                                       
302 1100.0   19.16  -71.0  -95.92  000 !PM OPT B Torsvik 2007 ANT REV                                       
303  0.0   90.0    0.0    0.0  302 !NHL-EUR Northern Highlands-Europe                                       
303 430.0   90.0    0.0    0.0  302 !NHL-EUR                                       
303 430.0   78.64  161.9  -32.0  101 !THT crossover to NAM 2007                                       
303 1100.0   78.64  161.9  -32.0  101 !THT2007                                       
999  0.0    0.0    0.0    0.0  000 ! 
999  0.0    0.0    0.0    0.0  000 !
999  0.0    0.0    0.0    0.0  000 !304 - TRIGGER 2020 update
999  0.0    0.0    0.0    0.0  000 !
999  0.0    0.0    0.0    0.0  000 !
304  0.0   90.0    0.0    0.0  301 !SPN-EUR			Vissers & Meijer (2012b)
304 19.09   90.0    0.0    0.0  301 !SPN-EUR	C6n m		Vissers & Meijer (2012b)
304 33.47  -31.77  161.02    1.302  301 !SPN-EUR	C13n m		Vissers & Meijer (2012b)
304 38.99  -14.1  140.1    1.16  301 !SPN-EUR	C18n m		Vissers & Meijer (2012b)
304 47.0  -30.59  158.88    2.81  301 !SPN-EUR	C21n m		Vissers & Meijer (2012b)
304 53.58  -29.15  160.91    3.591  301 !SPN-EUR	C24n.3n m		Vissers & Meijer (2012b)
304 57.38  -28.68  159.71    3.941  301 !SPN-EUR	C25n m		Vissers & Meijer (2012b)
304 68.81  -35.27  165.43    6.061  301 !SPN-EUR	C31n m		Vissers & Meijer (2012b)
304 79.9  -37.67  166.88    7.597  301 !SPN-EUR	C33n o		Vissers & Meijer (2012a)
304 83.65  -39.36  170.34    9.8  301 !SPN-EUR	C34n y		Vissers & Meijer (2012a)
304 83.65   31.99  -15.81    9.1  3547 !SPN-EUR	C34n y		Vissers & Meijer (2012a)
304 108.0   31.99  -15.81    9.1  3547 !SPN-EUR	C34n y		Vissers & Meijer (2012a)
304 108.0   74.34   -7.11  -40.14  101 !SPN-EUR	Q2		van Hinsbergen, Granot et al in prep
304 121.4   64.71  -18.94  -58.11  101 !SPN-NAM	M0ro		Vissers et al. (2013)
304 127.02   64.72  -18.01  -60.973  101 !SPN-NAM	M5n m		Vissers et al. (2013)
304 133.44   64.9  -17.49  -62.353  101 !SPN-NAM	M11r m		Vissers et al. (2013)
304 141.12   65.29  -17.06  -63.932  101 !SPN-NAM	M17r m		Vissers et al. (2013)
304 145.38   64.96  -17.49  -65.902  101 !SPN-NAM	M20r m		Vissers et al. (2013)
304 170.0  -69.14  169.49   58.94  101 !SPN-NAM			Vissers et al. (2013)
304 190.0  -65.81  166.64   65.363  101 !SPN-NAM			Vissers et al. (2013)
304 203.0  -66.0754  165.4593   65.5111  101 !				van Hinsbergen, Granot et al, in prep
304 340.0  -66.0754  165.4593   65.5111  101 !SPN-NAM			
30401 83.65   90.0    0.0    0.0  3547 !
30401 250.0   90.0    0.0    0.0  3547 !
30402 108.0   90.0    0.0    0.0  3547 !
30402 250.0   90.0    0.0    0.0  3547 !
999  0.0    0.0    0.0    0.0  000 ! 
999  0.0    0.0    0.0    0.0  000 !
999  0.0    0.0    0.0    0.0  000 !305-499 - As in Seton et al. ESR 2012
999  0.0    0.0    0.0    0.0  000 !
999  0.0    0.0    0.0    0.0  000 !
305  0.0   90.0    0.0    0.0  302 !CEU-UKB Central Europe-United Kingdom                                       
305 340.0   90.0    0.0    0.0  302 !CEU-UKB                                       
305 360.0   20.0  -17.35  -12.61  302 !swithc to Baltica                                       
305 360.0    4.71 -123.76  -69.15  000 !                                       
305 380.0    5.02 -140.5  -79.31  000 !Closing Rheic THT2008                                       
305 400.0    6.25   50.0   77.55  000 !Rifting off Gondwana THT2008                                       
305 410.0    4.1   83.4   73.5  000 !sWITH TO pmag tht2008                                       
305 410.0   56.7   41.43   19.38  714 !                                       
305 480.0   56.37   41.43   19.38  714 !ARMORICA-NW AFRICA TORSVIK2008                                       
305 600.0   56.37   41.43   19.38  714 !CEU-BAL cross-over                                       
306  0.0   90.0    0.0    0.0  304 !CSD-IBE Corsica/Sardinia-IBERIA THT 2006                                       
306 19.0   90.0    0.0    0.0  304 !CSD-IBE Corsica/Sardinia-IBERIA THT 2006                                       
306 20.0  -43.5 -170.5    5.0  304 !CSD-IBE Corsica/Sardinia-IBERIA THT 2006                                       
306 21.0  -42.5 -170.5   15.0  304 !CSD-IBE Corsica/Sardinia-IBERIA THT 2006                                       
306 23.0  -42.5 -170.5   35.0  304 !CSD-IBE Corsica/Sardinia-IBERIA THT 2006                                       
306 25.0  -42.5 -170.5   42.69  304 !CSD-IBE Corsica/Sardinia-IBERIA THT 2006                                       
306 50.0  -44.35 -170.85   41.72  304 !invoke pre-drift caused by rollback Ionian Sea                                       
306 320.0  -44.35 -170.85   41.72  304 !CSD-IBE Corsica/Sardinia-IBERIA see above THT 2006                                       
306 600.0  -44.35 -170.85   41.77  304 !                                       
307  0.0   90.0    0.0    0.0  301 !ITL-EUR ITALY-EUROPE                                       
307 21.0   90.0    0.0    0.0  301 !                                       
307 65.0   36.94   89.74    2.5  301 !                                       
307 100.0   36.94   89.74   12.29  301 !CROSSOVER THT                                       
307 100.0   54.79   31.92   15.8  504 !ITL-EUR RDM 1988                                       
307 320.0   54.79   31.92   15.8  504 !THT06 interactic next to africa                                       
308  0.0   90.0    0.0    0.0  319 !Hellenic vs. Mosesia THT 2006                                       
308 34.0   90.0    0.0    0.0  319 !Hel vs. Moesia THT 2006                                       
308 38.5   84.3  -68.5   -1.5  319 !HEL vs. MOS THT 2006 Neugenbauer et a. 2001                                       
308 43.0   90.0    0.0    0.0  319 !                                       
308 320.0   90.0    0.0    0.0  319 !HEL vs. MOS Nugenbauer et al. 2001                                       
309  0.0   90.0    0.0    0.0  311 !WSV-EUR West Svalbard-Europe                                       
309 360.0   90.0    0.0    0.0  311 !THT2006 Post Svalbardian_ellesmerian location                                       
309 400.0   58.13  -45.29    2.32  311 !                                       
309 430.0   58.13  -45.29    2.32  311 !switch but with strikeslip to do later                                       
309 430.0   59.17  125.59  -17.82  102 !Silurian Collision Caledonides                                       
309 440.0   20.0  126.0  -11.0  102 !                                       
309 600.0   20.0  126.0  -11.0  102 !                                       
310  0.0   90.0    0.0    0.0  301 !CSV-EUR Central Svalbard-Europe                                       
310 90.0   90.0    0.0    0.0  301 !Svalbard-EUR crossover THT2006                                       
310 90.0   37.42  125.53  -12.04  102 !Svalbard-GRE crossover THT 2006                                       
310 440.0   37.42  125.53  -12.04  102 !Svarnar-GRE Late ORD collisoon THT2006                                       
311  0.0   90.0    0.0    0.0  302 !WSV-EUR West Svalbard-Europe                                       
311 250.0   90.0    0.0    0.0  302 !END BARENTS SEA EXTENSION                                       
311 340.0   74.59  145.72    0.9  302 !                                       
311 430.0   74.59  145.72    0.9  302 !Switch to 302 THT 2009 some overlap for later rifting                                       
311 430.0   65.4  126.5  -19.0  102 !THT2006 Post Svalbardian_ellesmerian location                                       
311 435.0   82.11   86.52  -33.2  102 !                                       
311 440.0   86.4    6.62  -45.0  102 !                                       
311 1100.0   86.4    6.62  -45.0  102 !keep along east greenland                                       
312  0.0   90.0    0.0    0.0  303 !GRM-NHL Grampian Highlands-Northern Highla                                       
312 390.0   90.0    0.0    0.0  303 !GRM-NHL                                       
312 425.0  -60.46  162.18    8.93  303 !GRM-NHL from Scotese 1990                                       
312 750.0  -60.46  162.18    8.93  303 !GRM-NHL                                       
312 800.0  -60.46  162.18    8.93  303 !GRM-NHL                                       
313  0.0   90.0    0.0    0.0  303 !MDV-NHL Midland Valley-Northern Highlands                                       
313 390.0   90.0    0.0    0.0  303 !MDV-NHL                                       
313 425.0  -66.21  138.9   15.43  303 !MDV-NHL from Scotese 1990                                       
313 750.0  -66.21  138.9   15.43  303 !MDV-NHL                                       
313 800.0  -66.21  138.9   15.43  303 !MDV-NHL                                       
314  0.0   90.0    0.0    0.0  303 !SUP-NHL Southern Uplands-Northern Highland                                       
314 390.0   90.0    0.0    0.0  303 !SUP-NHL                                       
314 425.0  -66.35  138.91   18.64  303 !SUP-NHL LMG 09/13/96                                       
314 750.0  -66.35  138.91   18.64  303 !SUP-NHL                                       
314 800.0  -66.35  138.91   18.64  303 !SUP-NHL                                       
315  0.0   90.0    0.0    0.0  302 !ENG-BAL Avalonia vs Baltica THT2007                                       
315 440.0   90.0    0.0    0.0  302 !ENG-BAL THT2007                                       
315 455.0   52.28   57.96   20.67  302 !Switchover to Baltica THT2008                                       
315 455.0   26.2 -109.2 -118.35  000 !PM 455 Tramore pole                                       
315 465.0   29.94 -120.5 -130.86  000 !PM 3 poles 464-467 lat 14.3 lo 17 THT2008                                       
315 485.0   24.58 -126.62 -158.52  000 !Switch to AVA PM THT2008                                       
315 485.0   11.54   24.7   46.33  714 !AVA_NW Africa Trefgarn correct latitude THT2008 OPENING RHEIC                                       
315 550.0   11.54   24.7   46.33  714 !AVA_NW Africa THT2007                                       
316  0.0   90.0    0.0    0.0  301 !                                       
316 300.0   90.0    0.0    0.0  301 ! Sundaland                                       
317  0.0   90.0    0.0    0.0  101 !POR-NAM Porcupine-North America                                       
317  9.8   65.38  133.58   -2.44  101 !POR-NAM An5 Lawver et al. 1990                                       
317 19.7   68.92  136.74   -4.97  101 !POR-NAM An6 Lawver et al. 1990                                       
317 33.6   65.64  136.95   -7.51  101 !POR-NAM An13 Lawver et al. 1990                                       
317 46.5   58.75  142.49  -10.01  101 !POR-NAM Srivastava & Roest 1989                                       
317 53.3   59.21  143.14  -12.3  101 !POR-NAM Srivastava & Roest 1989                                       
317 56.2   60.11  143.68  -13.76  101 !POR-NAM Srivastava & Roest 1989                                       
317 68.3   62.31  145.52  -16.47  101 !POR-NAM Srivastava & Roest 1989                                       
317 78.9   63.9  148.92  -18.51  101 !POR-NAM Srivastava & Roest 1989                                       
317 83.5   64.35  149.97  -19.21  101 !POR-NAM Srivastava & Roest 1989                                       
317 92.0   64.55  151.19  -19.88  101 !POR-NAM Srivastava & Roest 1989                                       
317 105.0   64.82  153.08  -21.0  101 !POR-NAM AnK Srivastava & Roest 1989                                       
317 126.11   67.13  155.32  -22.54  101 !POR-NAM AnM0 Srivastava & Roest 1989                                       
317 600.0   67.13  155.32  -22.54  101 !POR-NAM                                       
318  0.0   90.0    0.0    0.0  303 !RKL-EUR THT 2006                                       
318 98.0   90.0    0.0    0.0  303 !RKL-EUR THT 2006 End Albian                                       
318 121.0   31.6  -22.9   -2.9  303 !RKL-EUR THT 2006 Start Aptian                                       
318 164.0   31.6  -22.9   -2.9  303 !RKL-EUR THT2006 end Bathonian                                       
318 175.0   31.6  -22.9   -4.0  303 !RKL-EUROPE THT2006 Start Bajocian                                       
318 190.0   31.6  -22.9   -4.0  303 !RKL-EUR THT2006 Start Bajocian                                       
318 240.0   31.6  -22.9   -5.1  303 !RKL-EUR THT2006 Start some Triassic rifting                                       
318 600.0   31.6  -22.9   -5.1  303 !RKL-EUR THT2006 Collision NAM-EUR THT2006                                       
319  0.0   90.0    0.0    0.0  301 !MOS-EUR Mosesia-Europe                                       
319 600.0   90.0    0.0    0.0  301 !MOS-EUR JG/LG 1996                                       
319 600.0   90.0    0.0    0.0  302 !MOS-BAL cross-over                                       
319 750.0   90.0    0.0    0.0  302 !MOS-BAL                                       
319 800.0   90.0    0.0    0.0  302 !MOS-BAL                                       
320  0.0   90.0    0.0    0.0  304 !BLE-SPN Balearics-Iberia                                       
320 23.0   90.0    0.0    0.0  304 !BLE-SPN CEH 1986 changed THT2006                                       
320 35.0   38.2   -0.8   23.28  304 !BLE-SPN CEH 1986 changed tht2006                                       
320 600.0   38.2   -0.8   23.28  304 !BLE-SPN                                       
320 750.0   38.2   -0.8   23.28  304 !BLE-SPN                                       
320 800.0   38.2   -0.8   23.28  304 !BLE-SPN                                       
321  0.0   90.0    0.0    0.0  301 !                                       
321 600.0   90.0    0.0    0.0  301 ! west Eur-intrduced cg04 for masking                                       
322  0.0   90.0    0.0    0.0  306 !CAL-Sardinia THT2006                                       
322 10.0   24.0   12.0   12.5  306 !CAL-Sardinia THT2006                                       
322 600.0   24.0   12.0   12.5  306 !CAL-Sardinia THT2006                                       
323  0.0   90.0    0.0    0.0  714 !SIC-NWA Northern Sicily-Africa                                       
323  6.0   90.0    0.0    0.0  714 !SIC-NWA JG/LG 1996 suture                                       
323 14.0   47.56   14.31  -22.92  714 !SIC-NWA JG/LG 1996                                       
323 22.0   46.3   10.9  -50.75  714 !SIC-NWA JG/LG 1996                                       
323 36.0   46.3   10.9  -50.75  714 !SIC-NWA JG/LG 1996                                       
323 36.0   44.16    8.85  -54.79  304 !SIC-SPN JG/LG 1996 cross-over                                       
323 145.0   44.16    8.85  -54.79  304 !SIC-SPN JG/LG 1996                                       
323 180.0   49.4    1.3  -39.71  304 !SIC-SPN JG/LG 1996                                       
323 180.0   90.0    0.0    0.0  333 !SIC-APP JG/LG 1996 cross-over                                       
323 750.0   90.0    0.0    0.0  333 !SIC-APP                                       
324  0.0   90.0    0.0    0.0  101 !VPT-NAM Voring Plateau-North America                                       
324 10.9   65.38  133.58   -2.44  101 !VPT-NAM An5 RDM 1987                                       
324 20.2   67.27  135.49   -4.73  101 !VPT-NAM An6 RDM 1987                                       
324 33.5   69.16  137.13   -7.93  101 !VPT-NAM An13 RDM 1987                                       
324 43.8   68.33  139.75  -10.1  101 !VPT-NAM An20 RDM 1987                                       
324 47.9   67.79  140.59  -11.04  101 !VPT-NAM An21 RDM 1987                                       
324 49.7   67.5  141.27  -11.85  101 !VPT-NAM An22 RDM 1987                                       
324 51.7   66.02  142.33  -12.45  101 !VPT-NAM An23 RDM 1987                                       
324 53.3   65.64  143.69  -12.8  101 !VPT-NAM An24 RDM ridge jump at 55.6 Ma                                       
324 600.0   65.64  143.69  -12.8  101 !VPT-NAM RDM ridge jump at 55.6 Ma                                       
325  0.0   90.0    0.0    0.0  301 !GAP-EUR Greenland Abyssal Plain-Eurasia                                       
325  9.8   68.06  132.47    2.54  301 !GAP-EUR An5 Skogseid 1993                                       
325 19.7   69.75  128.72    5.0  301 !GAP-EUR AN6 Skogseid 1993                                       
325 25.2   68.59  129.44    5.88  301 !GAP-EUR AN7 Skogseid 1993                                       
325 33.2   68.57  129.41    6.07  301 !GAP-EUR AN13 Skogseid 1993                                       
325 33.6   68.57  129.41    6.07  301 !GAP-EUR Skogseid 1993                                       
326  0.0   90.0    0.0    0.0  301 !HVR-EUR Hovgaard Ridge-Eurasia                                       
326  9.8   68.06  132.47    2.54  301 !HVR-EUR An5 Skogseid 1993                                       
326 19.7   69.77  128.76    4.93  301 !HVR-EUR An6 Skogseid 1993                                       
326 25.2   68.59  129.48    6.25  301 !HVR-EUR An7 Skogseid 1993                                       
326 33.2   68.6  130.17    7.84  301 !HVR-EUR An13 Skogseid 1993                                       
326 39.9   61.02  127.86    8.11  301 !HVR-EUR An18 Skogseid 1993                                       
326 43.2   58.24  125.41    8.49  301 !HVR-EUR An20 Skogseid 1993                                       
326 43.6   58.24  125.41    8.49  301 !HVR-EUR Skogseid 1993                                       
327  0.0   90.0    0.0    0.0  346 !PLG-GRC Pelagonian-Greece                                       
327 36.0   90.0    0.0    0.0  346 !PLG-GRC JG/LG 1996 suture                                       
327 750.0   90.0    0.0    0.0  346 !PLG-AFR JG/LG 1996                                       
328  0.0   90.0    0.0    0.0  308 !VAR-DIN Vardar-Dinarides                                       
328 36.0   90.0    0.0    0.0  308 !VAR-DIN JG/LG 1996                                       
328 750.0   90.0    0.0    0.0  308 !VAR-DIN JG/LG 1996                                       
329  0.0   90.0    0.0    0.0  304 !BET-SPN Betic (Spain)-Iberia                                       
329  6.0   90.0    0.0    0.0  304 !BET-SPN JG/LG 1996 suture                                       
329 14.0   30.5   -6.6   -4.7  304 !BET-SPN JG/LG 1996                                       
329 145.0   30.5   -6.6   -4.7  304 !BET-SPN JG/LG 1996                                       
329 180.0   90.0    0.0    0.0  304 !BET-SPN JG/LG 1996                                       
329 750.0   90.0    0.0    0.0  304 !BET-SPN JG/LG 1996                                       
330  0.0   90.0    0.0    0.0  331 !TOB-UKB Tornquist Block-United Kingdom                                       
330 145.0   90.0    0.0    0.0  331 !TOB-UKB                                       
330 170.0   24.19   36.2    0.59  331 !TOB-UKB RDM 1987                                       
330 600.0   24.19   36.2    0.59  331 !TOB-UKB RDM 1987                                       
331  0.0   90.0    0.0    0.0  301 !UKB-EUR United Kingdom Block-Europe                                       
331 330.0   90.0    0.0    0.0  301 !THT 2006                                       
333  0.0   90.0    0.0    0.0  335 !APP-ITL Central Apennines-Apulia/Adria                                       
333 330.0   90.0    0.0    0.0  335 !THT2006 Linked to adria                                       
335  0.0   90.0    0.0    0.0  331 !EALP-UKB Eastern (Calcareous) Alps-United Kingdom Block                                       
335 14.0   90.0    0.0    0.0  331 !EALP-UKB JG/LG 1996 suture                                       
335 36.0   33.4   51.7    0.9  331 !EALP-UKB JG/LG 1996                                       
335 65.0   33.4   51.7    1.5  331 !EALP-UKB JG/LG 1996                                       
335 145.0   33.36   51.7    5.5  331 !THT TEST 2006                                       
335 180.0   90.0    0.0    0.0  331 !EALP-UKB JG/LG 1996                                       
335 600.0   90.0    0.0    0.0  331 !EALP-UKB JG/LG 1996                                       
335 600.0   90.0    0.0    0.0  305 !EALP-CEU cross-over                                       
335 750.0   90.0    0.0    0.0  305 !EALP-CEU                                       
336  0.0   90.0    0.0    0.0  335 !CARP-UKB Carpathia-United Kingdom Block                                       
336 14.0   90.0    0.0    0.0  335 !CARP-UKB JG/LG 1996 suture                                       
336 36.0   33.4   51.7    4.9  335 !CARP-UKB JG/LG 1996                                       
336 65.0   33.4   51.7    4.9  335 !CARP-UKB JG/LG 1996                                       
336 145.0   33.36   51.73   12.59  335 !CARP-UKB JG/LG 1996                                       
336 180.0   90.0    0.0    0.0  335 !CARP-UKB JG/LG 1996                                       
336 600.0   90.0    0.0    0.0  335 !CARP-UKB JG/LG 1996                                       
336 600.0   90.0    0.0    0.0  305 !CARP-CEU cross-over                                       
336 750.0   90.0    0.0    0.0  305 !CARP-CEU                                       
337  0.0   90.0    0.0    0.0  308 !TISA THT 2006                                       
337 600.0   90.0    0.0    0.0  308 !THT 2006                                       
338  0.0   90.0    0.0    0.0  302 !ROD-BAL Rhodopes-Baltica                                       
338 750.0   90.0    0.0    0.0  302 !ROD-BAL JG/LG 1996                                       
344  0.0   90.0    0.0    0.0  331 !WALP-UKB Western Alps-United Kingdom Block                                       
344 600.0   90.0    0.0    0.0  331 !WALP-BAL JG/LG 1996                                       
344 600.0   90.0    0.0    0.0  305 !WALP-CEU cross-over                                       
344 750.0   90.0    0.0    0.0  305 !WALP-CEU                                       
345  0.0   90.0    0.0    0.0  346 !ION-ITL Ionian-Apulia/Adria                                       
345 750.0   90.0    0.0    0.0  346 !ION-AFR JG/LG 1996                                       
346  0.0   90.0    0.0    0.0  335 !GRC-ION Greece-Ionian                                       
346 330.0   90.0    0.0    0.0  335 !THT JUST TEST 06                                       
347  0.0   90.0    0.0    0.0  504 !THT EMERGENCY                                       
347 100.0   15.24   38.01   -5.16  504 !CRT-AFR                                       
347 300.0   15.24   38.01   -5.16  504 !CRT-AFR cg02                                       
348  0.0   90.0    0.0    0.0  302 !TSV-BAL Transylvania-Baltica                                       
348 300.0   90.0    0.0    0.0  302 !TSV-BAL JG/LG 1996                                       
348 750.0   90.0    0.0    0.0  302 !TSV-BAL JG/LG 1996                                       
349  0.0   90.0    0.0    0.0  302 !SMD-BAL Serbo/Macedonia-Baltica                                       
349 310.0   90.0    0.0    0.0  302 !SMD-BAL JG/LG 1996 suture                                       
365  0.0   90.0    0.0    0.0  318 !Hatton vs. Rockall THT 2006                                       
365 62.0   90.0    0.0    0.0  318 !Done rifting THT2006                                       
365 72.0   61.4  -12.38   10.02  318 !HattonvsRockall Simulate Late Creaceous Extension of plate                                       
365 600.0   61.4  -12.38   10.02  318 !Hatton vs. Rockall THT 2006                                       
373  0.0   90.0    0.0    0.0  302 !NovaZ-BAL Torsvik 2004                                       
373 190.0   90.0    0.0    0.0  302 !NovaZ-BAL Torsvik 2005                                       
373 240.0   77.0  144.6    4.0  302 !NovaZ-BAL Torsvik 2005                                       
373 550.0   77.0  144.6    4.0  302 !NovaZ-BAL Torsvik 2005                                       
374  0.0   90.0    0.0    0.0  375 !PERUNICA TORSVIK 08                                       
374 370.0   90.0    0.0    0.0  375 !Closed ST Ocean                                       
374 400.0   49.79   26.88   58.42  375 !Switsh to Saxi...start closing the ST Ocean                                       
374 400.0   51.7   21.75   48.36  305 !                                       
374 420.0   51.7   21.75   48.36  305 !swith to armorica TEMP test                                       
374 420.0   10.3   48.7  109.05  000 !PM Interpolated THT2008 -140 ROTATED BACK MOST                                       
374 430.0   10.3   11.01  198.61  000 !PM Interpolated THT2008 -140                                       
374 440.0    8.14    6.35  189.34  000 !PM Interpolated THT2008 -150                                       
374 450.0    5.1   13.85  183.21  000 !PM Interpolated THT2008 -140                                       
374 460.0    4.55 -157.61 -174.76  000 !PM Interpolated THT2008 -130                                       
374 470.0   10.44 -135.0 -155.62  000 !PM Interpolated THT2008 -80                                       
374 480.0   13.35 -149.48 -165.32  000 !SWITCH TO PM THT2008                                       
374 480.0   45.52   25.82   87.04  714 !PERUNICA-NW AFRICA TORSVIK 08                                       
374 600.0   45.52   25.82   87.04  714 !THT TEMP 08                                       
375  0.0   90.0    0.0    0.0  302 !SaxoThyringen TORSVIK 2008                                       
375 340.0   90.0    0.0    0.0  302 !                                       
375 370.0   49.9   -1.3  -28.88  302 !SWitch to Baltica to simulate convergence                                       
375 370.0   19.0 -120.0  -72.0  000 !PM pole THT2008                                       
375 380.0   18.42 -130.5  -73.9  000 !interpolated THT 2008                                       
375 400.0    1.49   53.58   69.68  000 !Interpolated End of opening od ST Ocean                                       
375 420.0    1.13   89.23   74.45  000 !start seafloor spreading with respect to south armorica                                       
375 420.0   44.7   20.9  -19.1  305 !keep until now                                       
375 445.0   44.7   20.9  -19.1  305 !Keep with Armorica after a little rifting until SIL spreading                                       
375 445.0    0.0 -104.0 -107.6  000 !Made UP...simulate some Ordovician rifting but keep high due to tillites                                       
375 470.0    6.7 -102.3 -129.4  000 !Swith to PM real data                                       
375 470.0    5.33  -60.69   -6.14  714 !SaxoThyring NW Africa Torsvik 2008                                       
375 550.0    5.33  -60.69   -6.14  714 !as above                                       
376  0.0   90.0    0.0    0.0  315 !Avalonian Iapetus Terranes                                       
376 430.0   90.0    0.0    0.0  315 !as above                                       
376 450.0   17.9  107.2   -1.7  315 !see above                                       
376 470.0   17.9  107.2   -1.7  315 !see above                                       
377  0.0   90.0    0.0    0.0  303 !Scottish Irish Iapetus Terranes THT2008                                       
377 430.0   90.0    0.0    0.0  303 !                                       
377 460.0   55.6    7.8    9.13  303 !                                       
377 470.0   55.6    7.8    9.13  303 !                                       
378  0.0   90.0    0.0    0.0  302 !Valdress Terrane Norway THT2008                                       
378 430.0   90.0    0.0    0.0  302 !                                       
378 460.0   27.5 -154.2   -4.5  302 !                                       
378 470.0   27.5 -154.2   -4.5  302 !                                       
379  0.0   90.0    0.0    0.0  302 !Otta Terrane Norway THT2008                                       
379 430.0   90.0    0.0    0.0  302 !                                       
379 460.0  -16.8  -45.8    5.1  302 !                                       
379 470.0  -16.8  -45.8    5.1  302 !                                       
380  0.0   90.0    0.0    0.0  101 !Smlonda Terrane THT2008                                       
380 430.0   90.0    0.0    0.0  101 !                                       
380 440.0   30.9   -8.82   41.05  101 !                                       
380 470.0   30.9   -8.82   41.05  101 !                                       
381  0.0   90.0    0.0    0.0  315 !C Newfoundland Terrane                                       
381 430.0   90.0    0.0    0.0  315 !                                       
381 460.0   73.0 -152.8   54.41  315 !                                       
381 470.0   73.0 -152.8   54.41  315 !                                       
382  0.0   90.0    0.0    0.0  302 !Ural Terrane THT2008                                       
382 460.0   36.4 -117.5   13.4  302 !                                       
382 470.0   36.4 -117.5   13.4  302 !                                       
401  0.0   90.0    0.0    0.0  301 !CEED6 Torsvik and Cocks 2016
401 190.0   90.0    0.0    0.0  301 !CEED6 Torsvik and Cocks 2016
401 250.0   90.0    0.0    0.0  301 !CEED6 Torsvik and Cocks 2016
401 280.0   83.0  143.8    5.0  301 !CEED6 Torsvik and Cocks 2016
401 320.0   83.0  143.8   10.0  301 !CEED6 Torsvik and Cocks 2016
401 340.0   26.0  -30.4  -10.7  301 !CEED6 Torsvik and Cocks 2016
401 350.0   26.0  -30.4  -10.7  301 !CEED6 Torsvik and Cocks 2016
402  0.0   90.0    0.0    0.0  302 !KAZ-SIB COLLISION WESPH.
402 310.0   90.0    0.0    0.0  302 !KAZ-SIB COLLISION WESPH.
402 330.0   21.13  141.99   10.75  302 !SWITCH
402 330.0    2.6   62.2   71.22  000 !made up
402 360.0   26.0 -118.0  -82.0  000 !made up
402 410.0   20.0 -103.0  -60.0  000 !made up
403  0.0   90.0    0.0    0.0  301 !KOL-EUR Kolyma-Europe
403 137.6   90.0    0.0    0.0  301 !KOL-EUR
403 159.4   80.0  100.0   20.0  301 !KOL-EUR
403 600.0   80.0  100.0   25.0  301 !KOL-EUR
405  0.0   90.0    0.0    0.0  401 !VRK-SIB Verkhoyansk plate-Siberian Craton
405 600.0   90.0    0.0    0.0  401 !VRK-SIB
406  0.0   90.0    0.0    0.0  401 !KAM-SIB Kamchatka peninsula-Siberian Craton
406 600.0   90.0    0.0    0.0  401 !KAM-SIB
407  0.0   90.0    0.0    0.0  103 !CKP-NAM Chukotsky penninsula-North Am
407 50.0   73.0 -157.0   20.0  103 !
407 126.0   73.0 -157.0   20.0  103 !CKP-NAM CG 09/03 close South Anyui Oc Toro
407 126.0   90.0    0.0    0.0  113 !
407 143.0   27.5  125.0    9.34  113 !
407 600.0   27.5  125.0    9.34  113 !CKP-NAM kept fixed to NWRidge
408  0.0   90.0    0.0    0.0  407 !
408 70.0   70.7  173.2  -30.0  407 !
408 600.0   70.7  173.2  -30.0  407 !
409  0.0   90.0    0.0    0.0  101 !NES-CKP NE Siberia-Chukhotsky Peninsula #edited by SdB
409 115.0   90.0    0.0    0.0  101 !NES-CKP
409 115.0   73.47  170.0   41.71  101 !
409 245.0   73.47  170.0   41.71  101 !
410  0.0   90.0    0.0    0.0  401 !MNG-SIB Mongolia-Siberia
410 160.0   90.0    0.0    0.0  401 !MNG-SIB suture Zhao et al. 1990
410 255.0   24.1   86.0  -60.32  401 !MNG-SIB LMG 98-06-08
410 255.0   68.2  116.7  -71.08  000 !MNG-000 cross-over
410 342.0   70.0   37.9  -83.98  000 !MNG-000 Van der Voo 1993 pmag poles
410 363.0   73.7   71.8  -76.28  000 !MNG-000 Van der Voo 1993 pmag poles
410 390.0   76.59    3.49  -56.11  000 !MNG-000 Van der Voo 1993 pmag poles
410 422.0   51.61  -86.86  -56.87  000 !MNG-000 Van der Voo 1993 pmag poles
411  0.0   90.0    0.0    0.0  401 !OKCK-SIB Okotsk-Chukotka ia-Siberia
411 160.0   90.0    0.0    0.0  401 !
412  0.0   90.0    0.0    0.0  401 !UM-SIB Udo(Kony) Murgal ia-Siberia
412 160.0   90.0    0.0    0.0  401 !
413  0.0   90.0    0.0    0.0  401 !SHR-SIB Shirshov Ridge-Siberia
413 160.0   90.0    0.0    0.0  401 !
414  0.0   90.0    0.0    0.0  401 !BR-SIB Bowers Ridge-Siberia
414 160.0   90.0    0.0    0.0  401 !
415  0.0   90.0    0.0    0.0  301 !East Siberian Shelf Terr
415 150.0   90.0    0.0    0.0  301 !
415 300.0   90.0    0.0    0.0  301 !
416  0.0   90.0    0.0    0.0  103 !THT 2006 after CS
416 500.0   90.0    0.0    0.0  103 !THT2006
417  0.0   90.0    0.0    0.0  302 !Kara-Baltica THT 2006
417 190.0   90.0    0.0    0.0  302 !Kara-Baltica crossover THT 2006
417 220.0   77.0  144.6   -1.0  302 !Kara-Baltica
417 420.0   77.0  144.6   -1.0  302 !Kara-Baltica
417 430.0   70.4  135.8   -7.7  302 !PM Kara spline PM
417 440.0   28.61 -179.29  -14.17  302 !PM Tuned longitude tht12
417 450.0   24.93 -149.38  -13.61  302 !PM Tuned longitude tht12
417 450.0   45.6 -128.7 -148.4  000 !PM Kara spline PM
417 460.0   39.05 -118.0 -150.78  000 !PM Kara spline PM
417 470.0   31.44 -127.87 -151.23  000 !THT interactive 2008
417 470.0   56.12   48.21   35.22  302 !link to Baltica
417 550.0   56.12   48.21   35.22  302 !link to baltica
420  0.0   90.0    0.0    0.0  401 !VRK-SIB Verkhoyansk plate-Siberian Craton
420 145.0   90.0    0.0    0.0  401 !VRK-SIB Changed to suture at 145 Cretaceous
420 175.0   86.9  -53.18    8.0  401 !
420 250.0   86.9  -53.18   10.0  401 !kEEP PERI SEIBERIA IN PALAEOZOIC THT2009
420 1100.0   86.9  -53.18   10.0  401 !
421  0.0   90.0    0.0    0.0  407 !KOL-EUR
421 120.0   90.0    0.0    0.0  407 !LINK to CHUKOT
421 120.0   76.42  130.81   18.78  420 !CROSSOVER THT 2006
421 175.0   80.0  100.0   20.0  420 !KOL-EUR
421 255.0   80.0  100.0   25.0  420 !
421 1100.0   80.0  100.0   25.0  420 !KOL-EUR
440  0.0   90.0    0.0    0.0  453 !CENTRAL MONGOLIA VS HUTAG UUL-SONGLIA THT2013
440 420.0   90.0    0.0    0.0  453 !CENTRAL MONGOLIA VS HUTAG UUL-SONGLIA THT2013
441  0.0   90.0    0.0    0.0  440 !gam VS cENTRAL mONGOLIA tht 2013
441 420.0   90.0    0.0    0.0  440 !gam VS cENTRAL mONGOLIA tht 2013
450  0.0   90.0    0.0    0.0  402 !Junggar vs Tarim
450 250.0   90.0    0.0    0.0  402 !
450 260.0   70.1  132.3   22.31  402 !swith
999 260.0   53.84   77.0   68.0  000 !PM60 +rotated Junggar Torsvik 2011
450 260.0   50.91   73.92   63.11  000 !Calculated interactively by GPlates - Adjusted to smooth switch
450 280.0   53.0   72.0   67.0  000 !PM60 + ROT Jungarr Torsvik 2011
450 300.0   49.02   72.0   60.16  000 !Accreted to Tarim
451  0.0   90.0    0.0    0.0  601 !Ala Shan vs NCHINA for now
451 450.0   90.0    0.0    0.0  601 !ala shan vs NVina for now
452  0.0   90.0    0.0    0.0  440 !Gurvansayan vs Central MOngoplia
452 260.0   90.0    0.0    0.0  440 !vs Central Mongolia
453  0.0   90.0    0.0    0.0  601 !HutagUul Songliao vs NChina
453 250.0   90.0    0.0    0.0  601 !HutagUul Songliao vs NChina
453 250.0   22.54   69.16  -62.18  401 !HutagUul Songliao vs NChina
453 300.0   35.2428   84.42  -46.5499  401 !
453 350.0    6.3335   83.4866  -22.153  401 !HutagUul Songliao vs NChina
454  0.0   90.0    0.0    0.0  453 !Khanka Jiamusu Bureya vs NChina
454 420.0   90.0    0.0    0.0  453 !Accreted with Nchina at 300 Ma
455  0.0   90.0    0.0    0.0  452 !Hinggan Nuhetsdavaa vs Gurvansayhan
455 260.0   90.0    0.0    0.0  452 !accreted
456  0.0   90.0    0.0    0.0  451 !Qaidan vs Ala Shan (=Siberia from 250)
456 10.0   53.3  -15.0   -1.06  451 !
456 20.0  -24.6  -70.4   -3.3  451 !
456 30.0  -25.2  -76.1   -6.6  451 !
456 130.0  -25.2  -76.1   -6.6  451 !Accreted
456 130.0   25.2  103.9    6.6  601 !
456 370.0   25.2  103.9    6.6  601 !Parts accreted to N China  CT 2012
456 400.0   25.2  103.9   15.0  601 !Simulate acceretaion
457  0.0   90.0    0.0    0.0  456 !Kunlun vs Qaidam
457 130.0   90.0    0.0    0.0  456 !Accreted
457 130.0   15.9  -12.61    2.07  616 !Accreted
457 240.0   15.9  -12.61    2.07  616 !Accreted N Tibet
458  0.0   90.0    0.0    0.0  402 !Kokchevtav-Ishim vs KAZA
458 410.0   90.0    0.0    0.0  402 ! Time of Devonian Magmastism
459  0.0   90.0    0.0    0.0  402 !North Tien Shan vs KAZA
459 370.0   90.0    0.0    0.0  402 !
459 380.0   62.7 -175.9 -148.3  402 !Time of Devonian Magmastism
459 380.0   57.29   38.2 -118.99  000 !PM60 composite NTS 2011
459 390.0   54.99   30.5 -120.33  000 !PM60 composite NTS 2011
459 430.0   74.35  -40.3 -112.02  000 !PM60 composite NTS 2011
459 448.0   52.89  -35.39 -102.86  000 !PM60 composite NTS 2011
459 452.0   48.85  -97.5 -106.04  000 !PM60 composite NTS 2011
459 458.0   48.33  -97.12 -106.48  000 !PM60 composite NTS 2011
459 461.0   55.37  -58.9 -115.47  000 !PM60 composite NTS 2011
459 475.0   44.31  -73.05 -119.25  000 !PM60 composite NTS 2011
460  0.0   90.0    0.0    0.0  402 !Chu-Ili vs KAZA
460 410.0   90.0    0.0    0.0  402 ! Time of Devonian Magmastism
461  0.0   90.0    0.0    0.0  402 !Atashu-Zhamshi vs KAZA
461 410.0   90.0    0.0    0.0  402 ! Time of Devonian Magmastism
462  0.0   90.0    0.0    0.0  469 !Chingiz-Tarbagatai vs KAZA
462 290.0   90.0    0.0    0.0  469 !
462 320.0   46.0   73.0  170.0  469 !Simualet orocline bending
462 340.0   47.75   71.07  216.2  469 !
462 402.0   47.75   71.07  216.2  469 !link to North Tein Shan
462 402.0   26.74   38.3   98.32  000 !PM60 Kaza462 Chingiz 2011
462 421.0   17.83   42.7  136.49  000 !PM60 Kaza462 Chingiz2011
462 433.0   28.21   27.9  175.26  000 !PM60 Kaza462 Chingiz2011
462 485.0    3.05 -144.63 -140.72  000 !PM60 Kaza462 Chingiz 2011
462 505.0    4.85 -153.6 -134.88  000 !PM60 Kaza462 Chingiz 2011
463  0.0   90.0    0.0    0.0  402 !N Balkhas vs KAZA
463 280.0   90.0    0.0    0.0  402 !Near end of Orocline
464  0.0   90.0    0.0    0.0  402 !Junggar-Balkash vs KAZA
464 280.0   90.0    0.0    0.0  402 !Near end of Orocline
465  0.0   90.0    0.0    0.0  402 !Tourgai vs KAZA
465 360.0   90.0    0.0    0.0  402 !accreted
466  0.0   90.0    0.0    0.0  469 !Karatau-Naryn vs Kaza
999 360.0   44.0   75.0   37.0  469 !accreted
466 360.0   90.0    0.0    0.0  469 !accreted
467  0.0   90.0    0.0    0.0  402 !South Tien Shan vs KAZA
467 250.0   90.0    0.0    0.0  402 !end movements
467 276.0    2.95  -68.92   -9.06  402 !switch to Kaza
467 276.0   27.57   90.02   58.62  000 !PM60 +ROT S Tien Shan Torsvik 2011
467 285.0   35.9   83.14   76.85  000 !PM60 + ROT S Tien Shan Torsvik 2011
467 295.0   39.24   83.14   78.8  000 !PM60 +ROT S Tien Shan Torsvik 2011
468  0.0   90.0    0.0    0.0  402 !West Siberian Basin vs- Kaza
468 330.0   90.0    0.0    0.0  402 !
469  0.0   90.0    0.0    0.0  402 !North Tien Shan vs KAZA
469 290.0   90.0    0.0    0.0  402 !temp
469 305.0   24.57   75.33  -37.96  402 !
469 305.0   10.01  -87.57  -18.95  001 !
469 310.0   65.87   40.69  -34.12  000 !interpolated Made up
469 315.0   54.25   51.98  -70.86  000 !PM60 NTS Composite 2011
469 320.0   54.2   50.65  -73.62  000 !PM inetrpolated
469 340.0   61.4   33.09 -110.62  000 !PM interpolated
469 350.0   61.04   32.0 -116.79  000 !PM interpolated
469 360.0   59.11   35.79 -114.27  000 !PM interpolated
469 380.0   59.33   30.7 -131.76  000 !PM60 composite NTS 2011
469 390.0   54.99   30.5 -120.33  000 !PM60 composite NTS 2011
469 430.0   70.35  -25.3  -83.4  000 !PM60 composite NTS 2011
469 448.0   52.89  -35.39 -102.86  000 !PM60 composite NTS 2011
469 452.0   48.85  -97.5 -106.04  000 !PM60 composite NTS 2011
469 458.0   48.33  -97.12 -106.48  000 !PM60 composite NTS 2011
469 461.0   55.37  -58.9 -115.47  000 !PM60 composite NTS 2011
469 475.0   44.31  -73.05 -119.25  000 !                                     
470  0.0   90.0    0.0    0.0  301 !ANG-SIB
470 600.0   90.0    0.0    0.0  301 !ANG-SIB
481  0.0  -22.15 -160.97   45.32  501 ! !TEST INTRA-OCEANIC SUBD TETHYS CG Dec2012 Spontang N India
481 61.0  -22.15 -160.97   45.32  501 !
481 61.0   90.0    0.0    0.0  001 !
481 130.0   90.0    0.0    0.0  001 !
999 600.0   11.17   18.07   88.04  501 !
482  0.0   90.0    0.0    0.0  595 !pre-Oman
482 132.1   90.0    0.0    0.0  595 !pre-Oman
482 132.1   19.22   33.24  -43.0  503 !pre-Oman position of 595 rel 503 with "-" angle
482 600.1   19.22   33.24  -43.0  503 !pre-Oman
999 600.0   19.01   29.96   41.55  595 !pre-Oman
483  0.0   15.39    9.97    8.58  501 !
483 75.0   15.39    9.97    8.58  501 !
483 75.0   90.0    0.0    0.0  595 !
483 120.0   90.0    0.0    0.0  595 !
483 200.0   90.0    0.0    0.0  595 ! between Kabul and India
484  0.0   15.39    9.97   -8.58  595 !
484 75.0   15.39    9.97   -8.58  595 !
484 75.0   90.0    0.0    0.0  501 !
484 120.0   90.0    0.0    0.0  501 !
484 200.0   90.0    0.0    0.0  501 ! between Kabul and India
485  0.0   15.9   69.75  -10.59  501 !
485 83.5   15.02   68.97  -10.59  501 !
485 83.5   19.8   27.2  -59.16  709 !
485 88.0   19.8   27.2  -59.16  709 !
485 88.0   90.0    0.0    0.0  501 !
485 120.0   90.0    0.0    0.0  501 !
485 200.0   90.0    0.0    0.0  501 ! between NSOM and India
486  0.0   23.36   19.57   51.54  501 !
486 83.5   23.36   19.57   51.54  501 !
486 83.5   90.0    0.0    0.0  709 !
486 200.0   90.0    0.0    0.0  709 !
487  0.0   19.86   21.7   49.5  501 !
487 76.0   19.86   21.7   49.5  501 !(501 fixed, read rot of 709 rel to 501)
487 76.0   90.0    0.0    0.0  709 !
487 205.0   90.0    0.0    0.0  709 !NWIND - forms as part of EAFR then joins IND
490  0.0   90.0    0.0    0.0  503 !
490 65.0   90.0    0.0    0.0  503 !
490 90.0   19.44  -51.66   10.66  503 !
490 120.0   19.44  -51.66   10.66  503 !
498  0.0   90.0    0.0    0.0  499 ! Junction back-arc AT10
498 140.0   90.0    0.0    0.0  499 ! Junction Plate
498 150.0   11.0  -39.0   -0.68  499 !
498 154.0   44.59 -166.05   -1.34  499 !
498 160.0   53.19 -150.91   -3.19  499 !
498 175.0   54.69 -144.25   -8.33  499 !
498 180.0   55.37 -144.63  -10.02  499 !
498 200.0   55.87 -144.58  -16.79  499 !
498 220.0   56.06 -144.31  -23.53  499 !
498 240.0   56.26 -144.76  -30.38  499 !
498 260.0   56.16 -144.41  -37.12  499 !
499  0.0   90.0    0.0    0.0  533 ! Junction back-arc AT10
499 600.0   90.0    0.0    0.0  533 !
999  0.0    0.0    0.0    0.0  000 ! 
999  0.0    0.0    0.0    0.0  000 !
999  0.0    0.0    0.0    0.0  000 !501 - TRIGGER 2020 & 2022 update
999  0.0    0.0    0.0    0.0  000 !
999  0.0    0.0    0.0    0.0  000 !
501  0.0   90.0    0.0    0.0  709 !IND-SOM		
501  0.77   23.39   32.5   -0.318  709 !IND-SOM	C1no	DeMets and Merkouriev 2021 DOI: 10.1093/gji/ggab295
501  1.78   23.91   34.01   -0.73  709 !IND-SOM	C2ny	DeMets and Merkouriev 2021 DOI: 10.1093/gji/ggab295
501  2.6   23.37   33.35   -1.064  709 !IND-SOM	C2An.1ny	DeMets and Merkouriev 2021 DOI: 10.1093/gji/ggab295
501  3.6   21.33   37.06   -1.631  709 !IND-SOM	C2An.3no	DeMets and Merkouriev 2021 DOI: 10.1093/gji/ggab295
501  4.19   23.63   31.27   -1.693  709 !IND-SOM	C3n.1ny	DeMets and Merkouriev 2021 DOI: 10.1093/gji/ggab295
501  5.24   22.69   34.14   -2.231  709 !IND-SOM	C3n.4no	DeMets and Merkouriev 2021 DOI: 10.1093/gji/ggab295
501  6.03   23.72   31.15   -2.399  709 !IND-SOM	C3An.1ny	DeMets and Merkouriev 2021 DOI: 10.1093/gji/ggab295
501  6.73   23.05   32.94   -2.757  709 !IND-SOM	C3An.2no	DeMets and Merkouriev 2021 DOI: 10.1093/gji/ggab295
501  7.53   23.27   32.36   -3.024  709 !IND-SOM	C4.1ny	DeMets and Merkouriev 2021 DOI: 10.1093/gji/ggab295
501  8.13   22.85   32.44   -3.312  709 !IND-SOM	C4n.2no	DeMets and Merkouriev 2021 DOI: 10.1093/gji/ggab295
501  9.11   23.7   30.97   -3.607  709 !IND-SOM	C4Ano	DeMets and Merkouriev 2021 DOI: 10.1093/gji/ggab295
501  9.79   23.12   31.42   -3.928  709 !IND-SOM	C5n.1ny	DeMets and Merkouriev 2021 DOI: 10.1093/gji/ggab295
501 11.06   23.51   31.55   -4.438  709 !IND-SOM	C5n.2no	DeMets and Merkouriev 2021 DOI: 10.1093/gji/ggab295
501 12.47   24.13   29.73   -4.858  709 !IND-SOM	C5An.2no	DeMets and Merkouriev 2021 DOI: 10.1093/gji/ggab295
501 13.74   23.05   32.27   -5.653  709 !IND-SOM	C5ACno	DeMets and Merkouriev 2021 DOI: 10.1093/gji/ggab295
501 14.61   24.39   29.96   -5.8  709 !IND-SOM	C5ADno	DeMets and Merkouriev 2021 DOI: 10.1093/gji/ggab295
501 15.97   24.74   29.83   -6.41  709 !IND-SOM	C5Cn.1ny	DeMets and Merkouriev 2021 DOI: 10.1093/gji/ggab295
501 17.23   24.52   30.87   -7.195  709 !IND-SOM	C5Dny	DeMets and Merkouriev 2021 DOI: 10.1093/gji/ggab295
501 18.01   24.98   30.59   -7.611  709 !IND-SOM	C5Eny	DeMets and Merkouriev 2021 DOI: 10.1093/gji/ggab295
501 18.64   24.91   31.19   -8.091  709 !IND-SOM	C6ny	DeMets and Merkouriev 2021 DOI: 10.1093/gji/ggab295
501 19.54   25.41   30.47   -8.405  709 !IND-SOM	C6no	DeMets and Merkouriev 2021 DOI: 10.1093/gji/ggab295
501 21.69   26.61   29.29   -8.971  709 !IND-SOM	C6AAr.2ny	DeMets and Merkouriev 2021 DOI: 10.1093/gji/ggab295
501 25.1   27.54   30.3   -9.992  709 !IND-SOM	C8n.1y	DeMets and Merkouriev 2021 DOI: 10.1093/gji/ggab295
501 29.18   24.2   37.13  -13.122  709 !IND-SOM	C11n.1y	DeMets and Merkouriev 2021 DOI: 10.1093/gji/ggab295
501 33.21   24.31   39.55  -14.828  709 !IND-SOM	C13ny	DeMets and Merkouriev 2021 DOI: 10.1093/gji/ggab295
501 38.4   22.74   42.86  -17.97  709 !IND-SOM	C18n.1ny	DeMets and Merkouriev 2021 DOI: 10.1093/gji/ggab295
501 40.07   22.82   43.08  -18.608  709 !IND-SOM	C18n.2no	DeMets and Merkouriev 2021 DOI: 10.1093/gji/ggab295
501 41.03   23.05   42.72  -18.918  709 !IND-SOM	C19ny	DeMets and Merkouriev 2021 DOI: 10.1093/gji/ggab295
501 42.2   23.4   42.34  -19.221  709 !IND-SOM	C20ny	DeMets and Merkouriev 2021 DOI: 10.1093/gji/ggab295
501 43.45   22.72   42.71  -20.126  709 !IND-SOM	C20no	DeMets and Merkouriev 2021 DOI: 10.1093/gji/ggab295
501 46.24   21.97   42.42  -21.365  709 !IND-SOM	C21ny	DeMets and Merkouriev 2021 DOI: 10.1093/gji/ggab295
501 47.76   21.96   40.93  -21.919  709 !IND-SOM	C21no	DeMets and Merkouriev 2021 DOI: 10.1093/gji/ggab295
501 48.88   19.88   41.63  -24.571  709 !IND-SOM	C22ny	DeMets and Merkouriev 2021 DOI: 10.1093/gji/ggab295
501 49.67   19.35   41.39  -25.678  709 !IND-SOM	C22no	DeMets and Merkouriev 2021 DOI: 10.1093/gji/ggab295
501 50.77   19.67   39.35  -26.352  709 !IND-SOM	C23n.1y	DeMets and Merkouriev 2021 DOI: 10.1093/gji/ggab295
501 51.05   19.25   39.52  -27.186  709 !IND-SOM	C23n.2ny	DeMets and Merkouriev 2021 DOI: 10.1093/gji/ggab295
501 51.72   19.19   38.31  -27.835  709 !IND-SOM	C23n.2no	DeMets and Merkouriev 2021 DOI: 10.1093/gji/ggab295
501 52.54   17.57   38.99  -31.503  709 !IND-SOM	C24n.1ny	DeMets and Merkouriev 2021 DOI: 10.1093/gji/ggab295
501 52.93   17.78   38.54  -31.855  709 !IND-SOM	C24n.1ry	DeMets and Merkouriev 2021 DOI: 10.1093/gji/ggab295
501 53.25   18.67   36.9  -30.509  709 !IND-SOM	C24n.3ny	DeMets and Merkouriev 2021 DOI: 10.1093/gji/ggab295
501 53.9   18.45   36.34  -30.98  709 !IND-SOM	C24n.3no	DeMets and Merkouriev 2021 DOI: 10.1093/gji/ggab295
501 57.1   21.99   26.32  -28.021  709 !IND-SOM	C25ny	DeMets and Merkouriev 2021 DOI: 10.1093/gji/ggab295
501 57.66   21.58   26.36  -28.84  709 !IND-SOM	C25no	DeMets and Merkouriev 2021 DOI: 10.1093/gji/ggab295
501 58.96   20.94   25.92  -30.75  709 !IND-SOM	C26ny	DeMets and Merkouriev 2021 DOI: 10.1093/gji/ggab295
501 59.24   20.63   26.11  -31.444  709 !IND-SOM	C26no	DeMets and Merkouriev 2021 DOI: 10.1093/gji/ggab295
501 68.18   18.45   23.47  -44.14  709 !IND-SOM	C30no	Molnar et al. 1988 (!)
501 74.2   19.48   21.95  -48.11  709 !IND-SOM	C33ny	Molnar et al. 1988 (!)
501 79.9   20.32   21.39  -51.3  709 !IND-SOM	C33no	Molnar et al. 1988 (!)
501 83.65   23.36   19.57  -51.54  709 !IND-SOM		Molnar et al. 1988 (!)
501 83.65   23.53   19.73  -51.45  702 !IND-MAD		THT 2011 (?)
501 92.0   23.01   26.85  -54.29  702 !IND-MAD		Gibbons et al 2013/ https://doi.org/10.1002/jgrb.50079
501 106.0   23.01   26.85  -55.79  702 !IND-MAD		Gibbons et al 2013/ https://doi.org/10.1002/jgrb.50079
501 121.4   24.39   25.71  -54.54  702 !IND-MAD	M0ro	Gibbons et al 2013/ https://doi.org/10.1002/jgrb.50079
501 123.78   24.07   25.33  -54.75  702 !IND-MAD	M1no	Gibbons et al 2013/ https://doi.org/10.1002/jgrb.50079
501 124.17   23.04   25.03  -55.73  702 !IND-MAD	M1ro	Gibbons et al 2013/ https://doi.org/10.1002/jgrb.50079
501 126.51   22.08   24.27  -56.61  702 !IND-MAD	M3ro	Gibbons et al 2013/ https://doi.org/10.1002/jgrb.50079
501 126.51    0.87 -170.31   85.41  802 !IND-ANT	M3ro	Gibbons et al 2013/ https://doi.org/10.1002/jgrb.50079
501 128.95    1.29 -169.52   85.52  802 !IND-ANT	M8ny	Gibbons et al 2013/ https://doi.org/10.1002/jgrb.50079
501 129.6    1.45 -169.38   85.78  802 !IND-ANT	M9ny	Gibbons et al 2013/ https://doi.org/10.1002/jgrb.50079
501 137.66    2.79 -167.32   87.49  802 !IND-ANT	M15no	Gibbons et al 2013/ https://doi.org/10.1002/jgrb.50079
501 600.0    2.79 -167.32   87.49  802 !IND-ANT		India fixed relative to ANT999  0.0    0.0    0.0    0.0  000 ! 
999  0.0    0.0    0.0    0.0  000 !
999  0.0    0.0    0.0    0.0  000 !502 - As in Seton et al. ESR 2012
999  0.0    0.0    0.0    0.0  000 !
999  0.0    0.0    0.0    0.0  000 !
502  0.0   90.0    0.0    0.0  501 !SLK-IND Sri Lanka-India
502 75.0   90.0    0.0    0.0  501 !SLK-IND       
502 90.0   21.97   72.79  -10.13  501 !SLK-IND M9 EarthByteGroup 2004
502 129.5   21.97   72.79  -10.13  501 !SLK-IND M9 FIT for spreading in Enderby, EarthByteGroup 2004
502 140.0   21.97   72.79  -10.13  501 !SLK-IND 
502 600.0   21.97   72.79  -10.13  501 !SLK-IND 
999  0.0    0.0    0.0    0.0  000 ! 
999  0.0    0.0    0.0    0.0  000 !
999  0.0    0.0    0.0    0.0  000 !503 - TRIGGER 2020 update
999  0.0    0.0    0.0    0.0  000 !
999  0.0    0.0    0.0    0.0  000 !
503  0.0   90.0    0.0    0.0  709 !ARB-SOM			
503  2.6   23.75   25.39   -1.086  709 !ARA-SOM	C2An.1ny	DeMets and Merkouriev, 2016, doi: 10.1093/gji/ggw276	
503  3.6   23.76   25.47   -1.516  709 !ARA-SOM	C2An.3no	DeMets and Merkouriev, 2016, doi: 10.1093/gji/ggw276	
503  6.02   23.86   25.62   -2.538  709 !ARA-SOM	C3An.1ny	DeMets and Merkouriev, 2016, doi: 10.1093/gji/ggw276	
503  8.77   23.84   25.87   -3.762  709 !ARA-SOM	C4Any	DeMets and Merkouriev, 2016, doi: 10.1093/gji/ggw276	
503 11.06   24.2   25.79   -4.704  709 !ARA-SOM	C5n.2no	DeMets and Merkouriev, 2016, doi: 10.1093/gji/ggw276	
503 15.97   25.38   24.79   -6.73  709 !ARA-SOM	C5Cn.1ny	DeMets and Merkouriev, 2016, doi: 10.1093/gji/ggw276	
503 17.53   25.47   24.1   -7.284  709 !ARA-SOM	C5Dno	DeMets and Merkouriev, 2016, doi: 10.1093/gji/ggw276	
503 19.54   26.09   22.21   -7.877  709 !ARA-SOM	C6no	DeMets and Merkouriev, 2016, doi: 10.1093/gji/ggw276	
503 21.0   26.03   19.6   -7.98  709 !ARA-SOM		Fournier et al., 2010	
503 35.0   27.51   16.59   -8.3  709 !ARA-SOM		Fournier et al., 2010	
503 35.0   32.96   16.88   -8.09  715 !ARA-NEA		Fournier et al., 2010	
503 600.0   32.96   16.88   -8.09  715 !ARA-NEA		Fournier et al., 2010	
999  0.0    0.0    0.0    0.0  000 ! 
999  0.0    0.0    0.0    0.0  000 !
999  0.0    0.0    0.0    0.0  000 !504 - 513 As in Seton et al. ESR 2012
999  0.0    0.0    0.0    0.0  000 !
999  0.0    0.0    0.0    0.0  000 !
504  0.0   90.0    0.0    0.0  3200 !TAURIDES/Greater Adria after van Hinsbergen/lit
504 25.5   90.0    0.0    0.0  3200 !Taurides-NAFR mod after  Douwe CG2012
504 25.5   13.07  -27.66    3.17  715 !Taurides-NAFR mod after  Douwe CG2012
504 170.0   13.07  -27.66    3.17  715 !Taurides-NAFR mod after  Douwe CG2012
504 220.0   21.45   20.79   -3.42  715 !Taurides--NAFR mod after  Douwe CG2012
504 320.0   21.45   20.79   -3.42  715 !Taurides--NAFR mod after  Douwe CG2012
505  0.0   90.0    0.0    0.0  301 !ALBORZ
505 125.0   90.0    0.0    0.0  301 !ALBORZ
505 125.0   90.0    0.0    0.0  302 !IALBORZ BAL collision
505 130.0  -38.03   -1.84   -5.34  302 !IALBORZ BAL collision
505 140.0   11.49    1.02   -6.44  302 !NEOTETHYS OPENING 
505 150.0   32.87    3.01  -10.21  302 !NEOTETHYS OPENING 
505 170.0   41.52    4.35  -19.39  302 !NEOTETHYS OPENING 
505 265.0   43.3    4.23  -64.93  302 !NEOTETHYS OPENING 
505 265.0   50.7    9.52    1.0  503 !ALBORZ
505 750.0   50.7    9.52    1.0  503 !ALBORZ
505 800.0   50.7    9.52    1.0  503 !ALBORZ
506  0.0   90.0    0.0    0.0  301 !Helmand Block
506 580.0   90.0    0.0    0.0  301 !Helmand Block
507  0.0   90.0    0.0    0.0  701 !AFS-AFR Afghanistan(Sistan)-Africa
507 600.0   90.0    0.0    0.0  701 !AFS-AFR
508  0.0   90.0    0.0    0.0  701 !Joffe and Garfunkel 1987
508 25.0   31.3   30.8   -3.68  701 !SIN-AFR FIT CRS 11/04/86
508 600.0   31.3   30.8   -3.68  701 !SIN-AFR FIT CRS 05/08/86
509  0.0   90.0    0.0    0.0  701 !LEB-AFR Lebanon-Africa
509 10.9   36.79   31.31   -2.23  701 !LEB-AFR AN 5 CRS 05/08/86
509 24.1   36.79   31.31   -3.62  701 !LEB-AFR FIT CRS 05/08/86
509 600.0   36.79   31.31   -3.62  701 !LEB-AFR FIT CRS 05/08/86                                               
510  0.0   90.0    0.0    0.0  501 !GTI-IND Greater India-India                          
510 700.0   90.0    0.0    0.0  501 !GTI-IND                        
510  0.0   90.0    0.0    0.0  501 !GTI-IND Greater India-India                          
510 700.0   90.0    0.0    0.0  501 !GTI-IND                        
511  0.0   90.0    0.0    0.0  709 !CAP-SOM
511 10.94   13.99   46.84   -6.26  709 !CAP-SOM AN5n2o DeMets 2005
511 20.1   24.52   31.2   -8.59  709 !CAP-SOM AN6no DeMets 2005
511 33.55  -16.32 -132.31   18.93  709 !Cande et al. (2010) - set 1 ('Basic')
511 40.13  -16.76 -131.58   22.22  709 !Cande et al. (2010) - set 1 ('Basic')
511 42.54  -17.24 -132.14   23.12  709 !ANT-AFR 20y Candeetal2010, set4
511 43.79  -17.71 -132.64   23.5  709 !ANT-AFR 20o Candeetal2010, set4(all)
511 46.26  -17.06 -133.3   24.69  709 !ANT-AFR 21y Candeetal2010, set4(all)
511 47.91  -17.03 -134.13   25.74  709 !ANT-AFR 21o Candeetal2010, set4(all)
511 49.71  -17.22 -136.65   26.87  709 !ANT-AFR 22o Candeetal2010, set4(all)
511 51.74  -17.0 -139.5   28.77  709 !ANT-AFR 23o Candeetal2010, set4(all)
511 53.3  -17.54 -142.75   30.18  709 !ANT-AFR 24o Candeetal2010, set4(all)
511 55.9  -18.19 -146.81   32.36  709 !ANT-AFR 25y Candeetal2010, set4(all)
511 57.55  -18.73 -149.02   33.79  709 !ANT-AFR 26y Candeetal2010, set4(all)
511 61.65  -13.79 -146.59   40.23  709 !ANT-AFR 27y Candeetal2010, set2(all)
511 63.1  -12.88 -146.61   42.7  709 !ANT-AFR 28y Candeetal2010, set2(all)
511 65.12  -13.8 -150.04   44.67  709 !ANT-AFR 29o Candeetal2010, set2(all)
511 67.7  -13.8 -150.04   44.67  709 !ANT-AFR 29o Candeetal2010, set2(all)
511 67.7    9.8   13.2  -51.49  802 !CIB-ANT
511 83.5    8.7   11.2  -63.93  802 !CIB-ANT
511 83.5    5.2 -105.7    5.93  501 !CIB-IND cross-over
511 600.0    5.2 -105.7    5.93  501 !CIB-IND
512  0.0   90.0    0.0    0.0  801 !CMP-AUS Cuvier microplate-Australia                                          
512 134.3   90.0    0.0    0.0  801 !CMP-AUS                                
513  0.0   90.0    0.0    0.0  801 !GMP-AUS Gascoyne microplate-Australia                            
513 134.3   90.0    0.0    0.0  801 !GMP-AUS 
999  0.0    0.0    0.0    0.0  000 ! 
999  0.0    0.0    0.0    0.0  000 !
999  0.0    0.0    0.0    0.0  000 !514 - TRIGGER 2020 update
999  0.0    0.0    0.0    0.0  000 !
999  0.0    0.0    0.0    0.0  000 !
514  0.0   90.0    0.0    0.0  802 !Elan Bank Plate-ANT           
514  0.0   90.0    0.0    0.0  802 !EBP-ANT			
514 124.0   90.0    0.0    0.0  802 !EBP-ANT		Gaina et al. 2003, DOI: 10.1130/0-8137-2372-8.405	Ceasing of the sea-floor spreading has changed
514 124.17   18.02  164.67    0.55  802 !EBP-ANT	M3ny	Gaina et al. 2003, DOI: 10.1130/0-8137-2372-8.405	
514 126.51   38.5 -172.21    2.33  802 !EBP-ANT	M5ny	Gaina et al. 2003, DOI: 10.1130/0-8137-2372-8.405	
514 128.29   40.58 -168.78    5.57  802 !EBP-ANT	M7ny	Gaina et al. 2003, DOI: 10.1130/0-8137-2372-8.405	
514 132.55   27.32 -178.18    9.82  802 !EBP-ANT	M11ny	Gaina et al. 2003, DOI: 10.1130/0-8137-2372-8.405	
514 132.55    1.34 -165.88  -79.65  802 !EBP-ANT	M11ny	Gaina et al. 2003, DOI: 10.1130/0-8137-2372-8.405	Cross-over is shifted
514 132.55    1.34 -165.88  -79.65  501 !EBP-IND    M11ny    Gaina et al. 2003, DOI: 10.1130/0-8137-2372-8.405    Cross-over shifted   
514 245.1    1.34 -165.88  -79.65  501 !EBP-IND        Gaina et al. 2003, DOI: 10.1130/0-8137-2372-8.405
999  0.0    0.0    0.0    0.0  000 ! 
999  0.0    0.0    0.0    0.0  000 !
999  0.0    0.0    0.0    0.0  000 !515 - 569 As in Seton et al. ESR 2012
999  0.0    0.0    0.0    0.0  000 !
999  0.0    0.0    0.0    0.0  000 !
515  0.0   90.0    0.0    0.0  802 !SKP-ANT Southern Kerguelen Plateau-Antarctica
515 124.0   90.0    0.0    0.0  802 !SKP-ANT Spreading in Enderby Basin stops, EarthByteGroup 2002
515 128.9   90.0    0.0    0.0  802 !SKP-ANT M7 EarthByteGroup 2002
515 132.1   40.57 -168.77    5.57  802 !SKP-ANT EarthByteGroup 2002
515 600.0   40.57 -168.77    5.57  802 !SKP-ANT
516  0.0   90.0    0.0    0.0  802 !END-ANT Enderby Basin-Antarctica
516 10.9   14.65   32.85   -6.4  802 !END-ANT An5 calc. Royer et al. 1997 & Royer & Chang 1991
516 20.1   15.4   32.7  -11.97  802 !END-ANT An6 Royer & Chang 1991
516 33.1   13.8   33.4  -20.41  802 !END-ANT An13 Royer & Chang 1991
516 40.1   17.1   30.6  -23.68  802 !END-ANT An18 JYR 1990 triple junction fit
516 43.8   15.7   30.0  -24.59  802 !END-ANT An20 JYR 1990 triple junction fit
516 53.3   13.5   32.2  -25.44  802 !END-ANT An21 JYR 1990 triple junction fit
516 67.7    6.1   35.0  -25.62  802 !END-ANT An31 JYR 1990 triple junction fit
516 79.1    6.2   35.1  -26.37  802 !END-ANT An33 Royer & Sandwell 1989
516 83.0    4.9   35.8  -26.81  802 !END-ANT
516 90.0    0.0 -141.7   27.45  802 !END-ANT
516 124.0    0.0 -141.7   27.45  802 !END-ANT
516 132.1    9.32 -148.37   35.13  802 !END-ANT
516 200.0    9.32 -148.37   35.13  802 !END-ANT
517  0.0   46.47   -5.69   52.81  503 ! Jr oc crust N AFR rift Pontides-Arabia
517 130.0   46.47   -5.69   52.81  503 ! Jr oc crust N AFR CG2012
517 130.0   90.0    0.0    0.0  505 ! Tethys-between Pontides and Arabia CG2012
517 265.0   90.0    0.0    0.0  505 ! ISO Jr ocean subducted between Pontides-Arabia
518  0.0   50.69    4.0   55.42  527 ! Jr oc crust N AFR rift Pontides-Greater Adria
518 170.0   50.69    4.0   55.42  527 ! Jr oc crust N AFR CG2012
518 170.0   90.0    0.0    0.0  581 ! Tethys-between Pontides and Taurides CG2012
518 265.0   90.0    0.0    0.0  581 ! ISO Jr ocean subducted between Taurides-Pontides
519  0.0   13.07  -27.66    3.17  715 ! Jr oc crust N AFR rift Taurides/Greater Adria
519 170.0   13.07  -27.66    3.17  715 ! Jr oc crust N AFR CG2012
519 170.0   90.0    0.0    0.0  504 ! Jr oc crust N AFR CG2012
519 220.0   90.0    0.0    0.0  504 ! ISO Jr ocean south of Cyprus
519 260.0   90.0    0.0    0.0  504 ! ISO Jr ocean south of Cyprus
520  0.0   90.0    0.0    0.0  301 !WPT-EUR Western Pontides-Europe
520 65.0   90.0    0.0    0.0  301 !WPT-EUR EarthByteGroup 2002
520 112.0   39.7   81.9   -4.62  301 !WPT-EUR EarthByteGroup 2002
520 160.0   39.7   81.9   -4.62  301 !WPT-EUR EarthByteGroup 2002
520 210.0   90.0    0.0    0.0  301 !WPT-EUR EarthByteGroup 2002
520 210.0   90.0    0.0    0.0  302 !WPT-BAL cross-over, EarthByteGroup 2002
520 260.0   39.7   81.9   -4.62  302 !WPT-BAL EarthByteGroup 2002
520 750.0   39.7   81.9   -4.62  302 !WPT-BAL 
521  0.0   90.0    0.0    0.0  520 !SKT-WPT Sakhariya-Western Pontides
521 70.0   90.0    0.0    0.0  520 !SKT-WPT EarthByteGroup 2002
521 150.0   48.5   80.8   18.87  520 !SKT-WPT EarthByteGroup 2002
521 200.0   37.2   13.7   -5.45  520 !SKT-WPT EarthByteGroup 2002
521 230.0   36.5   11.6  -33.42  520 !SKT-WPT EarthByteGroup 2002
521 230.0   11.7   45.45  -20.91  504 !SKT-TAR Sakhariya-Taurus cross-over, EarthByteGroup 2002
521 280.0   11.7   45.45  -20.91  504 !SKT-TAR 
522  0.0   90.0    0.0    0.0  504 !MND-TAR Menderes-Taurus (S.Turkey)
522 245.0   90.0    0.0    0.0  504 !MND-TAR
523  0.0   90.0    0.0    0.0  504 !LYC-TAR Lycia-Taurus (S. Turkey)
523 300.0   90.0    0.0    0.0  504 !LYC-TAR 
523 750.0   90.0    0.0    0.0  504 !LYC-TAR
524  0.0   90.0    0.0    0.0  504 !BEY-TAR Bey Daglari-Taurus (S. Turkey)
524 300.0   90.0    0.0    0.0  504 !BEY-TAR 
524 750.0   90.0    0.0    0.0  504 !BEY-TAR
525  0.0   90.0    0.0    0.0  520 !KRS-WPT Kirsehir-Western Pontides
525 750.0   90.0    0.0    0.0  520 !KRS-AFR 
526  0.0   90.0    0.0    0.0  301 !EPT-EUR East Pontides-Eurasia
526 140.0   90.0    0.0    0.0  301 !EPT-EUR
526 160.0   39.13   82.33   -4.25  301 !EPT-EUR EarthByte2009, SZ09
526 210.0   39.13   82.33   -4.25  301 !EPT-EUR EarthByte2009, SZ09
526 210.0   39.1   82.3   -4.25  302 !EPT-BAL cross-over, EarthByte2009, SZ09
526 260.0   39.1   82.3   -4.25  302 !EPT-EUR EarthByte2009, SZ09
526 300.0   39.1   82.3   -4.25  302 !EPT-EUR EarthByte2009, SZ09
526 750.0   39.1   82.3   -4.25  302 !EPT-EUR EarthByte2009, SZ09
999  0.0   54.9   -0.17  -36.48  517 !TAURIDES/mod after van Hinsbergen/lit
999 170.0   54.9   -0.17  -36.48  517 !TAURIDES/mod after van Hinsbergen/lit
999 170.0   50.68    4.01  -55.46  517 !Taurides-NAFR fixed to oc floor between Arab and Iran
527  0.0    5.93  -55.08   -6.93  504 !
527 130.0    5.93  -55.08   -6.93  504 !
527 170.0   90.0    0.0    0.0  504 !
527 170.0   13.07  -27.66    3.17  715 !Taurides-NAFR mod after  Douwe CG2012
527 225.0   21.45   20.79   -3.42  715 !Taurides--NAFR mod after  Douwe CG2012
527 320.0   21.45   20.79   -3.42  715 !Taurides--NAFR mod after  Douwe Vardar ISO CG2012
528  0.0   90.0    0.0    0.0  505 !Sanandaj-Sirjan Block
528 10.0   38.84  -73.51   -0.46  505 !Calculated interactively by GPlates
528 200.0   38.84  -73.51   -0.46  505 !Sanandaj-Sirjan Block
529  0.0   34.5   83.13   68.18  583 !Old Iso N ARABIA
529 90.0   34.5   83.13   68.18  583 !Old Iso N ARABIA to be subducted under Arabia CG 07.12
999 90.0   19.68   29.65   50.69  501 !Old Iso N ARABIA
529 90.0   90.0    0.0    0.0  503 !Old Iso N ARABIA
529 300.0   90.0    0.0    0.0  503 !Old Iso N ARABIA
999  0.0   26.3   12.24  177.53  596 !CMT-CMT Central MesoTethys North-Central MesoTethys South
999 125.0   50.48    1.44   98.55  534 !CMT-CMT CG2013
530  0.0   45.67   27.39   51.51  601 !CMT-CMT CG2013
530 60.0   45.67   27.39   51.51  601 !CMT-CMT CG2013
530 60.0   45.67   27.39   51.51  563 !CMT-CMT EarthByteGroup 2002
530 130.0   45.67   27.39   51.51  563 !CMT-CMT EarthByteGroup 2002
530 130.0   50.55    1.5   96.0  534 !CMT-CMT EarthByteGroup 2002
530 140.0   50.7    1.61   89.08  534 !CMT-CMT EarthByteGroup 2002
530 154.0   50.9    1.74   79.64  534 !CMT-CMT EarthByteGroup 2002
530 160.0   51.0    1.8   75.6  534 !CMT-CMT EarthByteGroup 2002
530 180.0   51.4    2.1   62.09  534 !CMT-CMT EarthByteGroup 2002
530 190.0   51.6    1.8   55.3  534 !CMT-CMT EarthByteGroup 2002
530 200.0   51.9    1.5   48.52  534 !CMT-CMT EarthByteGroup 2002
530 210.0   52.3    1.0   41.74  534 !CMT-CMT EarthByteGroup 2002
530 220.0   52.8    0.4   34.97  534 !CMT-CMT EarthByteGroup 2002
530 230.0   53.6   -0.6   28.2  534 !CMT-CMT EarthByteGroup 2002
530 240.0   54.8   -2.1   21.44  534 !CMT-CMT EarthByteGroup 2002
530 250.0   57.0   -5.4   14.71  534 !CMT-CMT EarthByteGroup 2002
530 260.0   62.4  -16.3    8.08  534 !CMT-CMT EarthByteGroup 2002
530 270.0   51.8 -120.3    2.51  534 !CMT-CMT EarthByteGroup 2002
530 280.0  -30.7 -162.5    6.29  534 !CMT-CMT EarthByteGroup 2002
999  0.0   50.01    1.09  116.4  534 !CMT-CMT Central MesoTethys North-Central MesoTethys South (999 is for 530)
531  0.0   50.4    1.4   94.58  701 !WMT-AFR Western MesoTethys-Africa(conj. Arabia)
531 120.0   50.4    1.4   94.58  701 !WMT-AFR EarthByteGroup 2002
531 140.0   50.7    1.61   89.08  701 !WMT-AFR EarthByteGroup 2002
531 154.0   50.9    1.74   79.64  701 !WMT-AFR EarthByteGroup 2002
531 160.0   51.0    1.8   75.6  701 !WMT-AFR EarthByteGroup 2002
531 180.0   51.4    2.1   62.09  701 !WMT-AFR EarthByteGroup 2002
531 190.0   51.6    1.8   55.3  701 !WMT-AFR EarthByteGroup 2002
531 200.0   51.9    1.5   48.52  701 !WMT-AFR EarthByteGroup 2002
531 210.0   52.3    1.0   41.74  701 !WMT-AFR EarthByteGroup 2002
531 220.0   52.8    0.4   34.97  701 !WMT-AFR EarthByteGroup 2002
531 230.0   53.6   -0.6   28.2  701 !WMT-AFR EarthByteGroup 2002
531 240.0   54.8   -2.1   21.44  701 !WMT-AFR EarthByteGroup 2002
531 250.0   57.0   -5.4   14.71  701 !WMT-AFR EarthByteGroup 2002
531 260.0   62.4  -16.3    8.08  701 !WMT-AFR EarthByteGroup 2002
531 270.0   51.8 -120.3    2.51  701 !WMT-AFR EarthByteGroup 2002
531 280.0  -30.7 -162.5    6.29  701 !WMT-AFR EarthByteGroup 2002
532  0.0  -50.85 -178.3  -82.08  533 !EMT-EMT Eastern MesoTethys North-Eastern MesoTethys South
532 150.0  -50.85 -178.3  -82.08  533 !EMT-EMT EarthByteGroup 2002
532 160.0  -51.0 -178.2  -75.6  533 !EMT-EMT EarthByteGroup 2002
532 180.0  -51.4 -177.9  -62.08  533 !EMT-EMT EarthByteGroup 2002
532 200.0  -51.9 -178.5  -48.51  533 !EMT-EMT EarthByteGroup 2002
532 220.0  -52.8 -179.6  -34.96  533 !EMT-EMT EarthByteGroup 2002
532 240.0  -54.8  177.8  -21.43  533 !EMT-EMT EarthByteGroup 2002
532 260.0  -62.3  163.6   -8.07  533 !EMT-EMT EarthByteGroup 2002
532 280.0   30.8   17.6   -6.29  533 !EMT-EMT EarthByteGroup 2002
999  0.0    8.24  108.23  -70.17  607 !EMT(533)-BMP Eastern MesoTethys-Burma Plate
533  0.0    8.24  108.23  -70.17  607 !EMT-BMP Eastern MesoTethys-Burma Plate
533 280.0    8.24  108.23  -70.17  607 !EMT-BMP EarthByteGroup 2002
534  0.0   29.78   42.12   60.48  501 !CMT-BUR Central MesoTethys-Burma
534 160.0   29.78   42.12   60.48  501 !CMT-IND Central MesoTethys-India cross-over
534 280.0   29.78   42.12   60.48  501 !CMT-IND EarthByteGroup 2002
535  0.0   19.95   18.98  -69.28  534 !CNT-CMT Central NeoTethys South-Central MesoTethys
535 135.9   19.95   18.98  -69.28  534 !CNT-CMT EarthByteGroup 2002
535 135.9   90.0    0.0    0.0  501 !CNT-IND Central NeoTethys South-India cross-over
535 200.0   90.0    0.0    0.0  501 !CNT-IND EarthByteGroup 2002
536  0.0   26.5   12.83  175.83  596 !North India -get subducted at 130 Ma
536 130.0   26.5   12.83  175.83  596 !North India -get subducted at 130 Ma
536 130.0   90.0    0.0    0.0  530 !North India -get subducted at 130 Ma
536 300.0   90.0    0.0    0.0  530 !North India -get subducted at 130 Ma
537  0.0   90.0    0.0    0.0  926 !NAB1-IZA North Australia Basin 1-Izanagi
537 154.1   90.0    0.0    0.0  926 !NAB1-IZA EarthByteGroup 2002
537 154.1   90.0    0.0    0.0  533 !NAB1-EMT North Australia Basin 1-Eastern MesoTethys cross-over
537 200.0   90.0    0.0    0.0  533 !NAB1-EMT EarthByteGroup 2002
538  0.0   50.9    1.74   79.41  537 !NAB2-NAB1 North Australia Basin 2-North Australia Basin 1
538 154.1   50.9    1.74   79.41  537 !NAB2-NAB1 EarthByteGroup 2002
538 154.1   90.0    0.0    0.0  532 !NAB2-EMT North Australia Basin 2-Eastern MesoTethys North
538 200.0   90.0    0.0    0.0  532 !NAB2-EMT EarthByteGroup 2002
540  0.0   90.0    0.0    0.0  606 !Palaeo-Tethys, Sabin Zahirovic 2009
540 160.0   61.51  -18.55  -31.44  606 !Palaeo-Tethys, Sabin Zahirovic 2009
540 170.0   65.95  -19.3  -33.94  606 !Palaeo-Tethys, Sabin Zahirovic 2009
540 180.0   64.5  -42.51  -32.43  606 !Palaeo-Tethys, Sabin Zahirovic 2009
540 190.0   64.36  -41.69  -33.25  606 !Palaeo-Tethys, Sabin Zahirovic 2009
540 200.0   64.27  -41.09  -34.09  606 !Palaeo-Tethys, Sabin Zahirovic 2009
540 210.0   65.43  -47.84  -30.73  606 !Palaeo-Tethys, Sabin Zahirovic 2009
540 220.0   66.42  -58.14  -27.23  606 !Palaeo-Tethys, Sabin Zahirovic 2009
540 230.0   66.4  -73.49  -23.48  606 !Palaeo-Tethys, Sabin Zahirovic 2009
540 240.0  -64.28   85.56   20.26  606 !Palaeo-Tethys, Sabin Zahirovic 2009
540 250.0  -64.75   84.29   20.47  606 !Palaeo-Tethys, Sabin Zahirovic 2009
540 260.0  -64.24   83.29   20.67  606 !Palaeo-Tethys, Sabin Zahirovic 2009
540 270.0  -64.24   82.33   20.88  606 !Palaeo-Tethys, Sabin Zahirovic 2009
540 280.0   64.43  -42.75  -32.0  606 !Palaeo-Tethys, Sabin Zahirovic 2009
540 400.0   64.43  -42.75  -32.0  606 !Palaeo-Tethys, Sabin Zahirovic 2009
541  0.0   90.0    0.0    0.0  540 !PTHN-CMT PalaeoTethys North-Central MesoTethys North
541 260.0   90.0    0.0    0.0  540 !PTHN-CMT MS09
541 280.0  -61.56   57.58  -12.32  540 !PTHN-CMT MS09
541 300.0  -61.56   57.58  -20.32  540 !PTHN-CMT MS09
541 600.0   30.7   44.8   54.6  540 !PTHN-IND MS09
542  0.0   90.0    0.0    0.0  505 !
542 450.0   90.0    0.0    0.0  505 !
543  0.0   90.0    0.0    0.0  503 !
543 450.0   90.0    0.0    0.0  503 !
544  0.0   90.0    0.0    0.0  505 !
544 450.0   90.0    0.0    0.0  505 !
545  0.0   90.0    0.0    0.0  503 !
545 450.0   90.0    0.0    0.0  503 !
546  0.0   90.0    0.0    0.0  301 !
546 450.0   90.0    0.0    0.0  301 !
547  0.0   90.0    0.0    0.0  506 !
547 450.0   90.0    0.0    0.0  506 !
548  0.0   90.0    0.0    0.0  301 !
548 450.0   90.0    0.0    0.0  301 !
549  0.0   90.0    0.0    0.0  301 !
549 450.0   90.0    0.0    0.0  301 !
550  0.0   90.0    0.0    0.0  511 !INA-CIB India-Central Indian Basin
550 83.5   90.0    0.0    0.0  511 !INA-CIB Heine et.al. 2004
550 83.5    1.6   -6.5  -42.5  801 !INA-AUS India-Australia cross-over Heine et.al. 2004
550 99.0    0.72 -179.98   50.78  801 !INA-AUS Muller et.al 2000
550 120.4   10.32 -177.4   61.12  801 !INA-AUS M0 Muller et.al 2000
550 124.0   11.36 -177.07   62.54  801 !INA-AUS M2 Muller et.al 2000
550 124.7   11.69 -176.97   62.99  801 !INA-AUS M3 Muller et.al 2000
550 126.7   12.34 -176.76   63.95  801 !INA-AUS M4 Muller et.al 2000
550 127.7   12.65 -176.66   64.42  801 !INA-AUS M5 Muller et.al 2000
550 128.2   12.74 -176.65   64.63  801 !INA-AUS M6 Muller et.al 2000
550 128.4   12.85 -176.63   64.89  801 !INA-AUS M7 Muller et.al 2000
550 129.0   13.0 -176.61   65.23  801 !INA-AUS M8 Muller et.al 2000
550 129.5   13.2 -176.59   65.67  801 !INA-AUS M9 Muller et.al 2000
550 130.2   13.39 -176.56   66.1  801 !INA-AUS M10 Muller et.al 2000
550 130.9   13.63 -176.53   66.66  801 !INA-AUS M10N Muller et.al 2000
550 132.1   13.93 -176.48   67.4  801 !INA-AUS M11 Muller et.al 2000
550 133.4   14.31 -176.43   68.33  801 !INA-AUS M11A Muller et.al 2000
550 134.0   14.61 -176.39   69.09  801 !INA-AUS M12 Muller et.al 2000
550 135.0   14.86 -176.36   69.73  801 !INA-AUS M12A Muller et.al 2000
550 135.3   15.03 -176.33   70.19  801 !INA-AUS M13 Muller et.al 2000
550 135.9   15.29 -176.3   70.89  801 !INA-AUS M14 Muller et.al 2000
550 136.2   15.5 -176.27   71.44  801 !INA-AUS based on closure IND-ANT Muller et.al 2000
550 600.0   15.5 -176.27   71.44  801 !INA-AUS 
552  0.0   90.0    0.0    0.0  801 !EAR-AUS East Argo Abyssal Plain-Australia
552 136.0   90.0    0.0    0.0  801 !EAR-AUS EarthByteGroup 2006
552 136.0   16.7 -178.0  -72.96  605 !EAR-BUR East Argo Abyssal Plain-Burma cross-over EarthByteGroup 2006
552 750.0   16.7 -178.0  -72.96  605 !EAR-BUR 
553  0.0   90.0    0.0    0.0  550 !WAB-INA West Australian Basins-India
553 200.0   90.0    0.0    0.0  550 !WAB-INA
554  0.0   90.0    0.0    0.0  301 !
554 450.0   90.0    0.0    0.0  301 !
555  0.0   90.0    0.0    0.0  601 !
555 450.0   90.0    0.0    0.0  601 !
556  0.0   90.0    0.0    0.0  601 !
556 450.0   90.0    0.0    0.0  601 !
557  0.0   90.0    0.0    0.0  601 !
557 450.0   90.0    0.0    0.0  601 !
558  0.0   90.0    0.0    0.0  301 !
558 450.0   90.0    0.0    0.0  301 !
559  0.0   90.0    0.0    0.0  601 !
559 450.0   90.0    0.0    0.0  601 !
560  0.0   90.0    0.0    0.0  530 !
560 131.9   90.0    0.0    0.0  530 !
560 131.9   21.2   15.6   88.41  534 !
560 400.0   21.2   15.6   88.41  534 !
561  0.0   90.0    0.0    0.0  560 !
561 131.9   90.0    0.0    0.0  560 !
561 131.9    5.8  -67.8   62.77  533 !
561 400.0    5.8  -67.8   62.77  533 !
562  0.0   90.0    0.0    0.0  601 !
562 450.0   90.0    0.0    0.0  601 !
563  0.0   90.0    0.0    0.0  601 !
563 450.0   90.0    0.0    0.0  601 !
564  0.0   90.0    0.0    0.0  601 !
564 450.0   90.0    0.0    0.0  601 !
565  0.0   90.0    0.0    0.0  601 !
565 450.0   90.0    0.0    0.0  601 !
566  0.0   90.0    0.0    0.0  601 !
566 450.0   90.0    0.0    0.0  601 !
567  0.0   90.0    0.0    0.0  601 !
567 450.0   90.0    0.0    0.0  601 !
568  0.0   90.0    0.0    0.0  601 !
568 450.0   90.0    0.0    0.0  601 !
569  0.0   90.0    0.0    0.0  410 !
569 450.0   90.0    0.0    0.0  410 !
999  0.0    0.0    0.0    0.0  000 ! 
999  0.0    0.0    0.0    0.0  000 !
999  0.0    0.0    0.0    0.0  000 !570 - TRIGGER 2020 update
999  0.0    0.0    0.0    0.0  000 !
999  0.0    0.0    0.0    0.0  000 !
570  0.0   90.0    0.0    0.0  501 ! Laxmi Ridge-IND CG 2009
570 62.52   90.0    0.0    0.0  501 !
570 62.52   15.26   30.73  -38.94  702 ! Cross-over to Madagascar
570 74.31   16.4   24.6  -45.8  702 ! Torsvik et al., Nature Geo 2013
570 83.64   20.8   22.2  -48.9  702 ! Torsvik et al., Nature Geo 2013
570 83.64   25.72  -18.11  -24.53  704 ! Torsvik et al., Nature Geo 2013
570 600.0   25.72  -18.11  -24.53  704 ! Torsvik et al., Nature Geo 2013
999  0.0    0.0    0.0    0.0  000 ! 
999  0.0    0.0    0.0    0.0  000 !
999  0.0    0.0    0.0    0.0  000 !571 - As in Seton et al., 2012
999  0.0    0.0    0.0    0.0  000 !
999  0.0    0.0    0.0    0.0  000 !
571  0.0   90.0    0.0    0.0  501 ! Murray Ridge-IND
571 70.0   90.0    0.0    0.0  501 ! Murray Ridge-IND
571 83.0   47.01  -52.96    3.23  501 ! Murray Ridge-IND
571 600.0   47.01  -52.96    3.23  501 ! Murray Ridge-IND
999  0.0    0.0    0.0    0.0  000 ! 
999  0.0    0.0    0.0    0.0  000 !
999  0.0    0.0    0.0    0.0  000 !572-573 - TRIGGER 2020 update
999  0.0    0.0    0.0    0.0  000 !
999  0.0    0.0    0.0    0.0  000 !
572  0.0   90.0    0.0    0.0  501 ! Laccadive Ridge-IND
572 62.52   90.0    0.0    0.0  501 ! Laccadive Ridge-IND
572 62.52   15.83   29.61  -37.83  702 ! Cross-over to Madagascar
572 74.31   11.8   32.5  -56.4  702 ! Torsvik et al., Nature Geo 2013
572 83.64   15.5   29.9  -59.1  702 ! Torsvik et al., Nature Geo 2013
572 83.64   19.76    9.31  -29.68  704 ! Cross-over to Seychelles
572 600.0   19.76    9.31  -29.68  704 ! Cross-over to Seychelles
573  0.0   90.0    0.0    0.0  702 ! Chagos
573 15.97   13.7   47.4   -9.6  702 ! Chagos relative to Madagascar as in Torsvik et al., Nature Geo 2013
573 33.16   13.3   49.8  -19.7  702 ! Chagos relative to Madagascar as in Torsvik et al., Nature Geo 2013
573 41.15   19.8   48.5  -19.0  702 ! Chagos relative to Madagascar as in Torsvik et al., Nature Geo 2013
573 57.1   19.8   48.5  -19.0  702 ! Chagos relative to Madagascar as in Torsvik et al., Nature Geo 2013
573 62.52   16.6   47.0  -22.1  702 ! Chagos relative to Madagascar as in Torsvik et al., Nature Geo 2013
573 74.31    7.4   43.0  -42.2  702 ! Torsvik et al., 2013
573 83.64   12.6   39.8  -44.6  702 ! Torsvik et al., 2013
573 83.64   31.85   21.45  -13.77  704 ! Cross-over to Seychelles
573 600.0   31.85   21.45  -13.77  704 ! Cross-over to Seychelles
999  0.0    0.0    0.0    0.0  000 ! 
999  0.0    0.0    0.0    0.0  000 !
999  0.0    0.0    0.0    0.0  000 !573 - As in Seton et al., 2012
999  0.0    0.0    0.0    0.0  000 !
999  0.0    0.0    0.0    0.0  000 !
574  0.0   90.0    0.0    0.0  501 ! ChagosN-IND
574 33.4   90.0    0.0    0.0  501 ! ChagosN-IND
574 33.4   17.18   48.33  -18.58  705 ! ChagosN-IND
574 50.0   21.51   28.03  -24.26  705 ! ChagosN-IND
574 600.0   21.51   28.03  -24.26  705 ! ChagosN-IND
999  0.0    0.0    0.0    0.0  000 ! 
999  0.0    0.0    0.0    0.0  000 !
999  0.0    0.0    0.0    0.0  000 !572-573 - TRIGGER 2020 update
999  0.0    0.0    0.0    0.0  000 !
999  0.0    0.0    0.0    0.0  000 !
575  0.0   90.0    0.0    0.0  702 ! Cargados-Barjos Bank Torsvik et al., Nature Geo 2013
575 57.1   90.0    0.0    0.0  702 ! Cargados-Barjos Bank Torsvik et al., Nature Geo 2013
575 62.52   -0.3   35.6   -3.3  702 ! Cargados-Barjos Bank Torsvik et al., Nature Geo 2013
575 74.31   -0.3   35.6  -24.1  702 ! Cargados-Barjos Bank Torsvik et al., Nature Geo 2013
575 83.64    6.2   36.0  -24.6  702 ! Cargados-Barjos Bank Torsvik et al., Nature Geo 2013
575 83.64   -2.66   63.56    8.92  704 ! Cargados-Barjos Bank Torsvik et al., Nature Geo 2013
575 600.0   -2.66   63.56    8.92  704 ! Cargados-Barjos Bank Torsvik et al., Nature Geo 2013
999  0.0    0.0    0.0    0.0  000 ! 
999  0.0    0.0    0.0    0.0  000 !
999  0.0    0.0    0.0    0.0  000 !576 - As in Seton et al., 2012
999  0.0    0.0    0.0    0.0  000 !
999  0.0    0.0    0.0    0.0  000 !
576  0.0   90.0    0.0    0.0  575 ! Mauret 
576 73.6   90.0    0.0    0.0  575 ! Mauret 
576 80.0   19.65  -24.25    2.07  575 ! Mauret
576 83.0   19.65  -24.25    2.07  575 ! Mauret  
576 600.0   19.65  -24.25    2.07  575 ! Mauret 2
999  0.0    0.0    0.0    0.0  000 ! 
999  0.0    0.0    0.0    0.0  000 !
999  0.0    0.0    0.0    0.0  000 !577 - TRIGGER 2020 update
999  0.0    0.0    0.0    0.0  000 !
999  0.0    0.0    0.0    0.0  000 !
577  0.0   90.0    0.0    0.0  702 ! Mauritia Torsvik et al., Nature Geo 2013
577 57.1   90.0    0.0    0.0  702 ! Mauritia Torsvik et al., Nature Geo 2013
577 62.52   -0.3   35.6   -3.3  702 ! Mauritia Torsvik et al., Nature Geo 2013
577 74.31   -4.8   39.1  -22.9  702 ! Mauritia Torsvik et al., Nature Geo 2013
577 83.64   -0.6   43.6  -22.5  702 ! Mauritia Torsvik et al., Nature Geo 2013
577 83.64    8.1   39.03   10.3  704 ! Mauritia Torsvik et al., Nature Geo 2013
577 600.0    8.1   39.03   10.3  704 ! Mauritia Torsvik et al., Nature Geo 2013
999  0.0    0.0    0.0    0.0  000 ! 
999  0.0    0.0    0.0    0.0  000 !
999  0.0    0.0    0.0    0.0  000 !578-699 - As in Seton et al., 2012
999  0.0    0.0    0.0    0.0  000 !
999  0.0    0.0    0.0    0.0  000 !
578 66.5  -17.42 -154.97  -43.53  501 ! 
999 70.1   18.89   22.82   45.75  501 ! N of Mascarene Basin CG2012
578 600.0  -17.42 -154.97  -43.53  501 ! 
579  0.0  -20.31 -141.1  -54.58  501 !  CG2012
579 132.0  -20.31 -141.1  -54.58  501 !  CG2012
579 132.0   90.0    0.0    0.0  503 !  CG2012
579 200.0   90.0    0.0    0.0  503 !  CG2012
595  0.0   90.0    0.0    0.0  301 !Kabul Block NW India
595  5.0   90.0    0.0    0.0  301 !Kabul Block
595  5.0   26.52   20.04    2.37  501 !Kabul Block
595 21.0   24.86   19.22    6.72  501 !Kabul Block
595 55.0  -68.25  -74.01    3.15  501 !Kabul Block
595 65.0  -54.73  -37.88    4.09  501 !Kabul Block
595 70.0  -52.02  -28.48    4.81  501 !Kabul Block
595 80.0  -36.32   -9.58    9.75  501 !Kabul Block
595 80.0   28.11   33.58  -39.78  503 !Kabul Block
595 120.0   28.11   33.58  -39.78  503 !Kabul Block
595 120.0    3.12   51.14    6.04  501 !Kabul Block
595 300.0    3.12   51.14    6.04  501 !Kabul Block
601  0.0   90.0    0.0    0.0  401 !THT2006
601 130.0   90.0    0.0    0.0  401 !fix to Siberia
601 150.0   30.2063   71.9628  -31.0533  401 !
601 170.0   29.7181   70.6878  -35.7036  401 !
601 210.0   20.4205   58.013  -55.7346  401 !
601 250.0   22.5359   69.1609  -62.1764  401 !
601 270.0   23.484   71.7694  -76.7317  401 !
601 300.0   21.3365   72.1617  -93.3549  401 !
601 320.0   21.4999   66.366 -101.9794  401 !
601 350.0   26.1639   68.6549 -104.9776  401 !
602  0.0   90.0    0.0    0.0  601 !Recalculated to N China
602  5.0    6.5  101.4    0.8  601 !Recalculated to N China
602 10.0    6.5  101.4    1.6  601 !Recalculated to N China
602 205.0    6.5  101.4    1.6  601 !REVISED AGE 2013
602 215.0   41.13  113.91   12.7  601 !REVISED AGE 2013
602 225.0   44.0  115.44   35.59  601 !REVISED AGE 2013
602 230.0   40.95  122.48   40.0  601 !Recalculated to N China ORG angle 94.62
602 240.0   45.87  121.43   97.85  601 ! From Domeier & Torsvik 2014 												
602 245.0   49.5  122.01   88.4  601 !Recalculated	to	N	China																				
602 249.0   53.34  122.54   78.87  601 !Recalculated	to	N	China																				
602 249.0   42.34  162.19   50.17  000 !PM60	SCHINAL	Torsvik	2011																				
602 250.0  -53.68   83.22  -34.1  701 !Calculated	interactively	by	GPlates																				
602 260.0  -41.53   77.27  -38.89  701 !Calculated	interactively	by	GPlates																				
602 270.0  -53.5   69.72  -38.56  701 !Calculated	interactively	by	GPlates																				
602 280.0  -63.56   66.17  -38.5  701 !Calculated	interactively	by	GPlates																				
602 290.0  -70.46   41.5  -37.51  701 !Calculated	interactively	by	GPlates																				
602 300.0  -71.64   10.75  -37.07  701 !Calculated	interactively	by	GPlates																				
602 310.0  -73.65   13.64  -31.98  701 !Calculated	interactively	by	GPlates																				
602 320.0  -73.44  -12.64  -29.01  701 !Calculated	interactively	by	GPlates																				
602 330.0  -72.43  -28.62  -25.45  701 !Calculated	interactively	by	GPlates																				
602 340.0  -69.51  -44.4  -21.42  701 !Calculated	interactively	by	GPlates																				
602 350.0  -60.64  -65.16  -18.4  701 !Calculated	interactively	by	GPlates																				
602 360.0  -45.25  -79.05  -16.83  701 !Calculated	interactively	by	GPlates																				
602 370.0   28.28   91.07   14.27  701 !Calculated	interactively	by	GPlates																				
602 380.0   17.15  107.95   16.19  701 !Calculated	interactively	by	GPlates																				
602 390.0  -12.2  -64.72  -20.61  701 !Calculated	interactively	by	GPlates																				
602 400.0    9.21  -35.47  -15.83  701 !Calculated	interactively	by	GPlates																				
602 410.0   17.36  -11.14  -19.24  701 !Calculated	interactively	by	GPlates																				
602 420.0   13.91  -12.57  -19.69  701 !Calculated	interactively	by	GPlates	
603  0.0   90.0    0.0    0.0  602 !SIBUMASU NORTH vs INDOCHINA
603  5.0  -29.9   61.5   -0.25  602 !Douwe van Hinsbergen
603  8.0  -34.82   51.54   -0.39  602 !Douwe van Hinsbergen
603 20.0  -34.82   51.54   -0.39  602 !Douwe van Hinsbergen
603 30.0   16.53   99.19   13.7  602 !Douwe van Hinsbergen
603 220.0   16.53   99.19   13.7  602 !Douwe van Hinsbergen *** FROM 210 ****
604  0.0   90.0    0.0    0.0  603 !Indo-China
604 225.0   90.0    0.0    0.0  603 !Joined with North Sibumasu
604 250.0   -5.8   95.8  -56.9  603 !start to accrete along suture with SIBU
604 250.0   38.76 -109.7  -11.82  602 !THt12
605  0.0   43.77   68.7   97.41  550 ! BUR-IND new 24.11.01 Chris
605 130.9   43.77   68.7   97.41  550 ! BUR-IND new 24.11.01 Chris
605 130.9   90.0    0.0    0.0  607 ! switchover to 550 Chris 11/01
605 600.0   90.0    0.0    0.0  607 ! Burma Pre-Collision COB Chris 11/01
606 130.0   90.0    0.0    0.0  801 !Lhasa; Li et al, 2016
606 180.0   25.8 -170.74   42.41  801 !
606 220.0  -24.4267  -42.8166  -85.603  801 !
606 600.0  -24.4267  -42.8166  -85.603  801 !Calculated interactively by GPlates
607  0.0   90.0    0.0    0.0  599 !Burma (New Model 2012)
607  7.0   27.6   21.5   -3.2  599 !calc from Douwe van Hinsbergen
607 11.0   20.3   22.3   -4.8  599 !calc from Douwe van Hinsbergen
607 23.0   14.2   37.2  -12.2  599 !calc from Douwe van Hinsbergen
607 550.0   14.2   37.2  -12.2  599 !calc from Douwe van Hinsbergen
608  0.0   90.0    0.0    0.0  301 !SPS-EUR
608  5.0   48.2  157.0    5.45  301 !SPS-EUR CG (12/00) from Hall2000
608 25.0   19.22  158.31   38.67  301 !SPS-EUR
608 40.0   19.22  158.31   38.67  301 !SPS-EUR from Hall1995
608 50.0    9.14  141.86   83.54  301 !SPS-EUR
608 50.0   -5.82  122.99   95.11  901 !SPS-PAC crossover
608 57.9   -5.82  122.99   95.11  901 !SPS-PAC
608 170.0   -5.82  122.99   95.11  901 !SPS-PAC
609  0.0   90.0    0.0    0.0  608 !NPS-SPS N. Philippine Sea-S. Philippine Sea
609 34.0   90.0    0.0    0.0  608 !NPS-SPS spreading stops CG01
609 34.9   16.81   86.12   -1.14  608 !NPS-SPS A15  MS 112/01
609 35.3   13.74   86.24   -2.04  608 !NPS-SPS A16y MS 112/01
609 38.1   13.74   86.24   -3.32  608 !NPS-SPS A17o MS 112/01
609 39.6   13.74   86.24   -4.81  608 !NPS-SPS A18o MS 112/01
609 43.8   15.19   90.74   -7.27  608 !NPS-SPS A20o MS 112/01
609 47.9   17.04   90.74   -9.35  608 !NPS-SPS A21o MS 112/01
609 49.7   19.73   90.13  -12.04  608 !NPS-SPS A22o MS 112/01
609 53.4   22.32   94.29  -16.1  608 !NPS-SPS A24o MS 112/01
609 55.9   23.91   94.07  -17.61  608 !NPS-SPS A25y MS 112/01
609 57.9   26.18   94.36  -20.75  608 !NPS-SPS A26o MS 112/01
609 150.0   26.18   94.36  -20.75  608 !NPS-SPS  MS 112/01
610  0.0   90.0    0.0    0.0  611 !EPV-WPV East-West Parece Vela Basin
610 15.0   90.0    0.0    0.0  611 !EPV-WPV
610 17.3   35.0   84.44   -1.34  611 !EPV-WPV A5Dy MS 2002
610 20.1   37.46   84.27   -2.64  611 !EPV-WPV A6No MS 2002
610 21.3   39.52   92.84   -3.99  611 !EPV-WPV A6ANo MS 2002
610 22.6   42.08  102.55   -5.11  611 !EPV-WPV A6By MS 2002
610 23.4   43.64  111.93   -7.02  611 !EPV-WPV A6Cy MS 2002
610 25.2   44.26  118.69   -9.58  611 !EPV-WPV A7o MS 2002
610 26.5   44.39  121.28  -11.15  611 !EPV-WPV A8o MS 2002
610 28.0   44.45  123.26  -12.74  611 !EPV-WPV A9o MS 2002
610 245.0   44.45  123.26  -12.74  611 !EPV-WPV
611  0.0   90.0    0.0    0.0  609 !WPV-SPS W. Parece Vela Basin-S. Philippine
611 78.9   90.0    0.0    0.0  609 !WPV-SPS bounds Phil Plate
612  0.0   90.0    0.0    0.0  602 !NCS-NCH North South China Sea-South China
612 600.0   90.0    0.0    0.0  602 !NCS-NCH
613  0.0   90.0    0.0    0.0  612 !SCS-NCS South South China Sea-North China P
613 15.0   90.0    0.0    0.0  612 !SCS-NCS spreading stopped
613 16.8   -3.0   93.6    0.7  612 !SCS-NCS A5C, Briais 1993
613 17.6    5.0  105.5    3.7  612 !SCS-NCS A5D, Briais 1993
613 18.9   -1.4   88.7    2.4  612 !SCS-NCS A5E, Briais 1993
613 20.1    0.1   83.3    2.8  612 !SCS-NSC A6 Briais 1993
613 21.3    0.1   81.3    3.5  612 !SCS-NSC A6A Briais 1993
613 23.1   -1.1   75.9    3.9  612 !SCS-NSC A6B Briais 1993
613 25.2    7.0   87.8    7.5  612 !SCS-NSC A7 Briais 1993
613 26.6    9.3   91.2   10.3  612 !SCS-NSC A8  Briais 1993
613 28.0    8.2   87.4   10.3  612 !SCS-NSC A9  Briais 1993
613 28.6    7.9   85.7   10.8  612 !SCS-NSC A10 Briais 1993
613 30.1    7.9   85.7   11.1  612 !SCS-NSC A11 Briais 1993
613 600.0    7.9   85.7   11.1  612 !SCS-NSC     Briais 1993
614  0.0   90.0    0.0    0.0  673 !KLM-SUM Kalimantan(Borneo) - Sumatra
614 10.0   90.0    0.0    0.0  673 !KLM-SUM
614 25.0    3.03  101.54  -10.0  673 !KLM-SUM small ccw rot for last 10 Ma according to pmag CG0206
614 40.0    3.03  101.54  -10.4  673 !KLM-SUM
614 50.0    3.03  101.54  -15.4  673 !KLM-SUM
614 70.0    3.03  101.54  -15.48  673 !KLM-EUR crossover
614 100.0   27.39  141.79  -20.28  673 !KLM-rots based on Jo's info from Esso
614 100.0   26.74  133.02  -21.75  604 !KLM-MP
614 200.0   26.74  133.02  -21.75  604 !KLM-MP cg 03 need to implement ccw rot
614 600.0   26.74  133.02  -21.75  604 !KLM-MLP cg02.
615  0.0   90.0    0.0    0.0  801 !PNG-AUS Papua New Guinea-Australia
615 600.0   90.0    0.0    0.0  801 !PNG-AUS
616  0.0   90.0    0.0    0.0  580 !North Tibet
616 10.0   45.6   76.9   -3.6  580 !calc from Douwe van Hinsbergen
616 20.0   59.1   42.5   -3.1  580 !calc from Douwe van Hinsbergen
616 30.0  -42.1  136.9    3.1  580 !calc from Douwe van Hinsbergen
616 40.0  -36.2  145.9    3.2  580 !calc from Douwe van Hinsbergen
616 130.0   34.6  -21.5   -3.35  580 !switch to Tarim
616 130.0   13.76   82.47   -9.0  603 !
616 190.0   13.76   82.47   -9.0  603 !
616 210.0   27.9   97.93  -10.0  603 !
616 220.0   27.9   97.93  -10.0  603 !
616 220.0    5.64    9.29   71.01  501 !
616 280.0  -30.8121   11.5   18.9986  501 !Calculated interactively by GPlates
616 283.0  -31.1823    9.2558   19.4893  501 !
616 550.0  -21.11    0.42   15.75  501 ! keep with S Tibet
617  0.0   90.0    0.0    0.0  613 !RDB-SCS Reed Bank-S. South China Sea
617 30.1   90.0    0.0    0.0  613 !RDB-SCS FROM GALLAGHER, 1984
617 30.1    6.44   86.23   11.84  602 !RDB-SCH Switchover to S. SCS
617 42.8    6.93   84.69   14.05  602 !RDB-SCH TYL 1991
617 63.5    6.27   87.22   16.29  602 !RDB-SCH TYL 1991
617 600.0    6.27   87.22   16.29  602 !RDB-SCH TYL 1991
618  0.0   90.0    0.0    0.0  602 !MAC-NCH Macclesfield Bank-North China Platf
618 20.2   90.0    0.0    0.0  602 !MAC-NCH A6 TYL 1991
618 30.1    8.12   96.92    4.92  602 !MAC-NCH CLOSING OF THE BASIN BETWEEN RDB &
618 42.8   11.52  105.1   13.83  602 !MAC-NCH    TYL 1991
618 63.5   11.4  104.71   15.55  602 !MAC-NCH    TYL 1991
618 600.0   11.4  104.71   15.55  602 !MAC-NCH    TYL 1991
619  0.0   90.0    0.0    0.0  301 !SIK-SIB Sikhote Alin-Eurasia
619 89.9   90.0    0.0    0.0  301 !SIK-EUR
619 105.8   11.79   30.53   -2.59  301 !SIK-EUR Otsuki & Ehiro 1978
619 600.0   11.79   30.53   -2.59  301 !SIK-EUR
620  0.0   90.0    0.0    0.0  301 !VLA-EUR Vladivostok Sliver-Eurasia
620 89.9   90.0    0.0    0.0  301 !VLA-EUR
620 105.8   11.79   11.98   -0.68  301 !VLA-EUR Otsuki & Ehiro 1979
620 600.0   11.79   11.98   -0.68  301 !VLA-EUR
621  0.0   90.0    0.0    0.0  619 !CSA-SIK Central Sikhote Alin sliver-SIK
621 600.0   90.0    0.0    0.0  619 !CSA-SIK
622  0.0   90.0    0.0    0.0  301 !NSA-EUR N. Sikhote Alin sliver-Eurasia
622 600.0   90.0    0.0    0.0  301 !NSA-EUR
623  0.0   90.0    0.0    0.0  301 !NMS-EUR Northernmost Sikhote Alin Sliver-EU
623 600.0   90.0    0.0    0.0  301 !NMS-EUR
999  0.0    0.0    0.0    0.0  999 !
999  0.0    0.0    0.0    0.0  999 !
999  0.0    0.0    0.0    0.0  999 ! NW Pacific (Japan Sea region) - Bram Vaes
999  0.0    0.0    0.0    0.0  999 ! Vaes et al., Tectonics 2019
999  0.0    0.0    0.0    0.0  999 !
625  0.0   90.0    0.0    0.0  628 ! WHO-EHO West Hokkaido - East Honshu
625 600.0   90.0    0.0    0.0  628 ! 
626  0.0   90.0    0.0    0.0  628 ! NEH-EHO Northeast Honshu - East Honshu
626 85.0   90.0    0.0    0.0  628 !
626 85.0   36.2169  138.749  -84.2042  631 !
626 600.0   36.2169  138.749  -84.2042  631 !
627  0.0   90.0    0.0    0.0  628 ! NWH-EHO Northwest Honshu - East Honshu
627 100.0   90.0    0.0    0.0  628 ! NWH-EHO Northwest Honshu - East Honshu
627 100.0   43.35  145.08  -37.62  453 ! NWH-EHO Northwest Honshu - East Honshu
627 350.0   43.35  145.08  -37.62  453 ! NWH-EHO Northwest Honshu - East Honshu
628  0.0   90.0    0.0    0.0  401 ! EHO-SIB East Honshu - Siberia
628 15.0   90.0    0.0    0.0  401 !
628 20.0  -42.75  -34.99   31.27  401 !Calculated interactively by GPlates
628 23.0  -43.3549  -34.9219   37.6236  401 !Calculated interactively by GPlates
628 350.0  -43.3549  -34.9219   37.6236  401 !Calculated interactively by GPlates
629  0.0   90.0    0.0    0.0  628 ! CeJ-NCH Central Japan - East Honshu
629 600.0   90.0    0.0    0.0  628 !
630  0.0   90.0    0.0    0.0  601 ! SWJ-SIB Southwest Japan - Siberia
630 15.0   90.0    0.0    0.0  601 !
630 18.0  -34.2309  -48.6278  -41.3285  601 !Calculated interactively by GPlates
630 23.0  -34.078  -49.3174  -47.2852  601 !Calculated interactively by GPlates
630 350.0  -34.078  -49.3174  -47.2852  601 !
631  0.0   90.0    0.0    0.0  630 ! SSH - South-southwest Honshu - Southwest Japan
631 85.0   90.0    0.0    0.0  630 !
631 85.0   -0.5637 -176.944   68.2633  9009 !
631 100.0   -0.5637 -176.944   68.2633  9009 !
631 100.0  -14.0771 -123.997   20.6732  630 !
631 200.0  -67.9549  -64.3801   31.0663  630 !
631 600.0   90.0    0.0    0.0  630 !
632  0.0   90.0    0.0    0.0  630 !
632 600.0   90.0    0.0    0.0  630 !
999  0.0    0.0    0.0    0.0  999 !
999  0.0    0.0    0.0    0.0  999 !
6200  0.0   90.0    0.0    0.0  601 !
6200 600.0   90.0    0.0    0.0  601 !
633  0.0   90.0    0.0    0.0  601 !NKO-NCH North Korean Plate-N China Platform
633 89.9   90.0    0.0    0.0  601 !NKO-NCH
634  0.0   90.0    0.0    0.0  601 !SKO-NCH South Korean Plate-N China Platform
634 89.9   90.0    0.0    0.0  601 !SKO-NCH
635  0.0   90.0    0.0    0.0  601 !KYR-NCH Kita/Yamato Ridge-N China Platform
635 28.5   90.0    0.0    0.0  601 !KYR-NCH
636  0.0   90.0    0.0    0.0  601 !YAM-NCH Yamato Ridge-North China Platform
636 28.5   90.0    0.0    0.0  601 !YAM-NCH
637  0.0   90.0    0.0    0.0  601 !OKI-NCH Oki Ridge-North China Platform
637 28.5   90.0    0.0    0.0  601 !OKI-NCH
637 47.6  -13.71 -113.4   -4.06  601 !OKI-NCH Otsuki & Ehiro 1979
637 89.9  -13.71 -113.4   -4.06  601 !OKI-NCH
637 121.6  -13.71 -113.4   -3.62  601 !OKI-NCH
637 600.0  -13.71 -113.4   -3.62  601 !OKI-NCH
638  0.0   90.0    0.0    0.0  601 !SAD-NCH Sado Ridge-North China Platform
638 28.5   90.0    0.0    0.0  601 !SAD-NCH
638 47.6  -13.71 -113.4   -4.06  601 !SAD-NCH Otsuki & Ehiro 1979
638 89.9  -13.71 -113.4   -4.06  601 !SAD-NCH
638 121.6  -13.71 -113.4   -3.62  601 !SAD-NCH
638 600.0  -13.71 -113.4   -3.62  601 !SAD-NCH
639  0.0   90.0    0.0    0.0  601 !NKM-NCH North Korean Margin Banks-North Chi
639 89.9   90.0    0.0    0.0  601 !NKM-NCH
640  0.0   90.0    0.0    0.0  601 !NEM-NCH Northeast Margin Japan Basin-North
640 28.5   90.0    0.0    0.0  601 !NEM-NCH
641  0.0   90.0    0.0    0.0  601 !SOJ-NCH Sea of Japan-North China Platform
641 600.0   90.0    0.0    0.0  601 !SOJ-NCH
642  0.0   90.0    0.0    0.0  601 !YBS-NCH Yamato Basin Spreading Center-North
642 28.5   90.0    0.0    0.0  601 !YBS-NCH
643  0.0   90.0    0.0    0.0  101 !LSM-NAM Laptev Sea Margin-North America
643 600.0   90.0    0.0    0.0  101 !LSM-NAM
644  0.0   90.0    0.0    0.0  602 !PCI-SCH Paracel Islands-South China Platfor
644 20.2   90.0    0.0    0.0  602 !PCI-SCH A6 TYL 1991
644 30.1    2.85  107.6    1.81  602 !PCI-SCH CLOSING OF THE Xisha N. Trough
644 63.5    2.85  107.6    4.82  602 !PCI-SCH TYL 1991
644 600.0    2.85  107.6    4.82  602 !PCI-SCH TYL 1991
645  0.0   90.0    0.0    0.0  614 !CEL-KLM Celebes Basin-Kalimantan
645 20.0   90.0    0.0    0.0  614 !CEL-KLM TYL91 (at 11.3 Ma) changed CG06
645 42.0    0.0  120.0  -20.0  614 !CEL-KLM mod CG06
645 65.0    0.0  120.0  -20.0  614 !CEL-KLM mod CG06
646  0.0   90.0    0.0    0.0  614 !ZAM-KLM Zamboanga Peninsula (W. Philippines
646 12.0   -2.18  109.12    7.09  614 !ZAM-KLM from Mitchell et al.,1986
646 71.7   -2.18  109.12    7.09  614 !ZAM-KLM TYL 1991
647  0.0   90.0    0.0    0.0  603 !MLP-SBM Malay Peninsula-Sino/Burma/Malaya
647 11.1  -28.74  130.28    0.15  603 !MLP-SBM TYL 1991
647 20.2  -17.52  122.63    0.24  603 !MLP-SBM TYL 1991
647 30.1   -8.62  -78.68   15.33  603 !MLP-SBM TYL 1991
647 41.5   -7.69  -76.82   17.85  603 !MLP-SBM TYL 1991
647 72.0   20.36   72.42   -4.17  603 !MLP-SBM
647 130.0   20.36   72.42   -4.17  603 !MLP-SBM
647 130.0   16.7   69.89   -3.21  604 !MLP
647 178.0   16.7   69.89   -3.21  604 !MLP
647 178.0   33.79   32.17   21.82  606 !MLP-SBM
647 190.0   26.22   66.05   42.76  606 !MLP-SBM
647 270.0   26.22   66.05   42.76  606 !MLP-SBM
647 270.0    9.8  113.57   79.34  801 !MLP-SBM cg02
647 280.0    9.8  113.57   79.34  801 !MLP-SBM cg02
648  0.0   90.0    0.0    0.0  602 !SOT-SCH South Okinawa Trough-South China
648  9.8   24.7  121.7   19.0  602 !SOT-SCH TYL 1991
648 63.5   24.7  121.7   19.0  602 !SOT-SCH Opening of the S. Okinawa Trough, M
649  0.0   90.0    0.0    0.0  602 !NOT-SCH North Okinawa Trough-South China
649  9.8   32.0  130.0   -7.58  602 !NOT-SCH TYL 1991
649 63.5   32.0  130.0   -7.58  602 !NOT-SCH Opening of the N. Okinawa Trough
650  0.0   90.0    0.0    0.0  688 !MPR-SPS Mapia Ridge-South Philippine Sea
650 40.0   90.0    0.0    0.0  688 !MPR-SPS Mapia Ridge
651  0.0   90.0    0.0    0.0  673 !LSI-NSM Lombok/Sumbawa Islands-North Sumatr
651  9.8   -8.54  115.83   -3.44  673 !LSI-NSM TYL 1991
651 57.3   -8.54  115.83   -3.44  673 !LSI-NSM TYL 1991
652  0.0   90.0    0.0    0.0  673 !FAI-NSM Flores/Alor Islands-North Sumatra
652  9.8   -8.08  130.54    1.0  673 !FAI-NSM TYL 1991
652 57.3   -8.08  130.54    1.0  673 !FAI-NSM TYL 1991
653  0.0   90.0    0.0    0.0  608 ! NW Caroline -Pacific test9apr2001
653 15.0    9.87  132.0  -25.0  608 ! CG oct03 open Ayu trough
653 25.0    9.87  132.0  -25.0  608 ! CG oct03
653 35.0    9.45  135.84  -13.98  608 ! NW Caroline -Phil Sea
653 55.0    9.45  135.84  -13.98  608 ! NW Caroline -Phil Sea
654  0.0   90.0    0.0    0.0  655 !an9ro
654 28.3   90.0    0.0    0.0  655 !an9ro
654 28.7    0.0    0.0    0.15  655 !an10ry wcar CG 20/9 1999
654 29.4   -6.58   -0.42    1.67  655 !an10ro wcar CG 20/9 1999
654 29.4    2.7   92.02    3.4  653 !an12 crossover
654 33.1    2.7   92.02    3.4  653 !an12 wcarCG 19/9 1999 1999
655  0.0   90.0    0.0    0.0  692 !an8ro WCAR CG 20/9 99
655 26.0   90.0    0.0    0.0  692 !an8ro WCAR CG 20/9 99
655 26.6    0.0    0.0    0.06  692 !an8ro WCAR CG 20/9 99
655 27.0    0.0    0.0    1.13  692 !an8ro WCAR CG 20/9 99
655 28.0    0.0    0.0    1.33  692 !an9ry WCAR CG 20/9 99
655 28.3    0.0    0.0    2.03  692 !an9ro WCAR CG 20/9 99
655 28.3    5.96  117.5    3.86  653 !
655 29.4    5.96  117.5    3.86  653 !
656  0.0   90.0    0.0    0.0  608 ! west Ayu trench
656 35.0   90.0    0.0    0.0  608 !
657  0.0   90.0    0.0    0.0  688 !
657 10.0    2.5  -43.85  -21.5  688 !
657 40.0    2.5  -43.85  -21.5  688 !
658  0.0   90.0    0.0    0.0  613 ! SCH-SCH South China Sea Briais et al 1993
658 258.0   90.0    0.0    0.0  613 ! SCH-SCH
659  0.0   90.0    0.0    0.0  611 ! ESB-WSB East-West Shikoku Basin
659 15.0   90.0    0.0    0.0  611 ! ESB-WSB MS 16/01/02
659 17.3   35.0   84.44   -1.27  611 ! ESB-WSB MS 16/01/02
659 18.3   36.78   84.32   -1.45  611 ! ESB-WSB MS 16/01/02
659 20.1    8.0  154.14    3.85  611 ! ESB-WSB MS 16/01/02
659 21.3    4.88  154.14    4.81  611 ! ESB-WSB MS 16/01/02
659 22.6    4.88  151.58    6.8  611 ! ESB-WSB MS 16/01/02
659 23.4    4.88  152.65    8.47  611 ! ESB-WSB MS 16/01/02
659 25.2    4.88  152.65   10.78  611 ! ESB-WSB MS 16/01/02
659 26.5    4.88  152.65   13.09  611 ! ESB-WSB interpreted MS 16/01/02
659 28.0    4.88  152.65   14.52  611 ! ESB-WSB interpreted MS 16/01/02
659 100.0    4.88  152.65   14.52  611 ! ESB-WSB interpreted MS 16/01/02
660 28.6   90.0    0.0    0.0  612 ! SCH-SCH NW section Briais et al 1993
660 30.1   10.9   84.9    1.4  612 ! SCH-SCH NW section Briais et al 1993
660 258.0   10.9   84.9    1.4  612 ! SCH-SCH NW section Briais et al 1993
661  0.0   90.0    0.0    0.0  301 !
661 600.0   90.0    0.0    0.0  301 ! extra poly in sundaland-temp-JOW
662  0.0   90.0    0.0    0.0  641 ! EJS-WJS MS 21/06/02 Japan Sea (temp only!)
662 15.0   90.0    0.0    0.0  641 ! EJS-WJS MS 21/06/02 Japan Sea (temp only!)
662 17.3   50.0  155.0   -1.82  641 ! EJS-WJS MS 21/06/02 Japan Sea (temp only!)
662 22.6   50.0  155.0   -6.22  641 ! EJS-WJS MS 21/06/02 Japan Sea (temp only!)
662 30.0   50.0  155.0   -7.5  641 ! EJS-WJS MS 21/06/02 Japan Sea (temp only!)
662 258.0   50.0  155.0   -7.5  641 ! EJS-WJS MS 21/06/02 Japan Sea (temp only!)
663  0.0    3.9  122.5  -71.94  613 ! iso protoSChina Sea CG0206
663 50.0    3.9  122.5  -71.94  613 ! CG02/06
663 55.9    5.3  122.2  -71.88  613 ! CG02/06
663 67.7    8.2  121.6  -71.87  613 ! CG02/06
663 83.5   12.0  120.8  -72.07  613 ! CG02/06
663 90.0   13.6  120.5  -72.23  613 ! CG02/06
663 200.0   13.6  120.5  -72.23  613 ! CG02/06
664  0.0   90.0    0.0    0.0  676 ! opening of Banda Sea Lucipara Arc rifted from BandaArc
664  3.5   90.0    0.0    0.0  676 ! cg04 after Hinshberger 2001
664  5.9   18.31  -80.0    2.3  676 !
664  6.5   20.0  -80.0    3.1  676 !
664  8.0   20.0  -80.0    4.4  676 !
664 200.0   90.0    0.0    0.0  676 !
665  0.0   90.0    0.0    0.0  645 ! Celebes Sea CG 0206
665 34.0   90.0    0.0    0.0  645 ! Celebes Sea CG 0206
665 35.6   -9.0  100.0    1.0  645 ! Celebes Sea CG 0206
665 38.1   -9.0  100.0    4.5  645 ! Celebes Sea CG 0206
665 40.1   -9.0  100.0    8.6  645 ! Celebes Sea CG 0206
665 41.5   -9.0  100.0   11.0  645 ! Celebes Sea CG 0206
665 43.8   -9.0  100.0   15.0  645 ! Celebes Sea CG 0206
665 47.9   -9.0  100.0   18.3  645 ! Celebes Sea CG 0206
665 50.0   -9.0  100.0   20.0  645 ! Celebes Sea CG 0206
665 90.0   -9.0  100.0   20.0  645 ! Celebes Sea CG 0206
667  0.0   90.0    0.0    0.0  669 !ESW-NSW East Sulawesi-W Sulawesi
667 16.0   14.7  119.0   18.11  669 !ESW-NSW East Sulawesi-W Sulawesi CG0206
667 17.0   56.2   61.5   10.3  615 !ESW-NSW East Sulawesi-N Sulawesi
667 24.5   56.2   61.5   10.3  615 !ESW TYL 1991
667 78.9   56.2   61.5   10.3  615 !ESW-PNG
668  0.0   90.0    0.0    0.0  614 !WSW-KLM West Sulawesi-Kalimantan
668 34.0   90.0    0.0    0.0  614 !WSW-KLM Rifting stopped changed from 16.7 to 34-consistent with Celebes-CG0206
668 50.0    2.06  120.93  -21.2  614 !WSW-KLM WSW rifted from KAL, Situmorong, 19
668 600.0    2.06  120.93  -21.2  614 !WSW-KLM TYL 1991
669  0.0   90.0    0.0    0.0  665 !NSU-WPI OPENING OF THE CELEBES BASIN
669 10.0    9.0  -76.0   12.0  665 !
669 50.0    9.0  -76.0   12.0  665 !
670  0.0   90.0    0.0    0.0  667 !SLA-ESW Sulawesi-East Sulawesi
670  5.4    1.43  -57.04   20.71  667 !SLA-ESW TYL 1991
670  9.8    1.43  -57.71   35.42  667 !SLA-ESW cross-over to ESW
670  9.8    2.79  -48.0   32.49  615 !SLA-PNG collision w/ Sulawesi Hamilton 1979
670 14.9    7.74  -43.8   30.19  615 !SLA-PNG TYL 1991
670 19.7   14.25  -47.23   31.4  615 !SLA-PNG TYL 1991
670 24.5   30.77  -46.61   19.5  615 !SLA-PNG TYL 1991
670 600.0   30.77  -46.61   19.5  615 !SLA-PNG TYL 1991
671  0.0   90.0    0.0    0.0  601 !MCH-NCH Manchuria-North China Platform
671 600.0   90.0    0.0    0.0  601 !MCH-NCH
672  0.0   90.0    0.0    0.0  673 !BGB-NSM Bangka/Belitung-North Sumatra
672 600.0   90.0    0.0    0.0  673 !BGB-NSM
673  0.0   90.0    0.0    0.0  647 !NSM-MLP North Sumatra-Malay Peninsula
673 78.9   90.0    0.0    0.0  647 !NSM-MLP
673 600.0   90.0    0.0    0.0  647 !NSM-MLP
674  0.0   90.0    0.0    0.0  691 !WPH-PAL West Philippines-Luzon
674 80.0   90.0    0.0    0.0  691 !WPH-PAL
675  0.0   90.0    0.0    0.0  652 !SMB-FAI Sumba-Flores/Alor Islands
675 200.0   90.0    0.0    0.0  652 !SMB-FAI Sumba-Flores/Alor Islands
676  0.0   90.0    0.0    0.0  673 !BDA-NSM Banda Arc-North Sumatra
676 57.3   90.0    0.0    0.0  673 !BDA-NSM
677  0.0   90.0    0.0    0.0  617 !PAL-RDB Palawan Block-Reed Bank
677 90.0   90.0    0.0    0.0  617 !PAL-RDB
678  0.0   90.0    0.0    0.0  608 !EPH-CLB East Philippines-Central Luzon Bloc
678  5.0   24.38  125.6   -9.93  608 ! cg08/08 SS w and e phil
678 14.0   22.15  125.6  -20.21  608 !
678 50.0   22.15  125.6  -20.21  608 !EPH-WPB cg 07/03
678 70.0   22.15  125.6  -20.21  608 !EPH-WPB cg 07/03
679  0.0   90.0    0.0    0.0  680 !WHA-EPH  CG 19/10 99
679 55.0   90.0    0.0    0.0  680 !WHA-EPH  CG 08/01 after Hall
680  0.0   90.0    0.0    0.0  678 !EHA-WHA East Halmahera-West Halmahera
680 25.0   14.45  128.48   -4.92  678 !EHA-WPS CG 08/01 (after Hall)
680 55.0   14.45  128.48   -4.92  678 !EHA-WPS CG 08/01 (after Hall)
680 155.0    9.91  116.83  -10.62  678 !EHA-WPS CG 08/01 (after Hall)
681  0.0   90.0    0.0    0.0  615 !SER-PNG Seram-Papua New Guinea
681 250.0   90.0    0.0    0.0  615 !SER-PNG Seram-Papua New Guinea
682  0.0   90.0    0.0    0.0  684 !KEP-TIM Kep Tanimbar-Timor
682 57.3   90.0    0.0    0.0  684 !KTB-TIM TYL 1990
682 78.9   90.0    0.0    0.0  684 !KTB-TIM TYL 1990
683  0.0   90.0    0.0    0.0  652 !WET-FAI Wetar-Flores/Alor Islands
683  3.1   21.26   15.14   -0.32  652 !WET-FAI TYL 1991
683 57.3   21.26   15.14   -0.32  652 !WET-FAI TYL 1991
684  0.0   90.0    0.0    0.0  801 !TIM-AUS Timor fixed to AUS Christian 11/01
684 600.0   90.0    0.0    0.0  801 !TIM-AUS Timor-Australia
686  0.0   90.0    0.0    0.0  673 !BSS-NSM Barisan/South Sumatra-North Sumatra
686 12.1   15.8  129.1    2.1  673 !BSS-NSM FROM HUCHON & LE PICHON, 1984
686 600.0   15.8  129.1    2.1  673 !BSS-NSM TYL 1991
687  0.0   90.0    0.0    0.0  603 !AND-SBM Andaman/Nicobar Ridge-Sino/Burma/Ma
687 11.0   17.51  137.86    2.56  603 !AND-SBM TYL 1991
687 28.5    1.82   26.76   -6.01  603 !AND-SBM TYL 1991
687 63.5    1.82   26.76   -6.01  603 !AND-SBM TYL 1991
688  0.0   90.0    0.0    0.0  654 !an10ro
688 29.4   90.0    0.0    0.0  654 !an10ro                       crossover
688 30.1    0.0    0.0    0.24  654 !an11ry wcar CG 20/9 1999
688 30.9    0.0    0.0    1.13  654 !an12ry wcar CG 20/9 1999
688 33.1    0.0    0.0    2.8  654 !an12ro wcar EF 1999  crossover
688 33.1    2.76   94.6    6.19  653 !an12 wcarCG 19/9 1999 1999
688 34.1    1.45  -85.74   -7.17  653 !an13 wcarCG 19/9 1999 1999
688 34.7    1.45  -85.74   -7.52  653 !an13ro wcar CG 19/9 1999
688 34.9    1.45  -85.74   -8.01  653 !an15ry wcar CG 19/9 1999
688 35.3    1.45  -85.74   -8.63  653 !an15ro wcar CG 19/9 1999
688 36.6    1.45  -85.74   -9.8  653 !an16ro wcar CG 19/9 1999
688 37.0    1.45  -85.74  -10.4  653 !an16ro wcar CG 19/9 1999
688 40.0    1.45  -85.74  -11.2  653 !breakup ? CG 19/9 1999
689  0.0   90.0    0.0    0.0  690 !NEC-SEC Ne Caroline Basin-SE Caroline Basin
689 25.8   90.0    0.0    0.0  690 !NEC-SEC Ne Caroline Basin-SE Caroline Basin
689 26.6    4.44  169.58   -1.6  690 !NEC_SEC An8ry EF 1999
689 27.0    6.82  170.18   -1.88  690 !NEC_SEC An8ro EF 1999
689 28.0   12.07  171.21   -2.84  690 !NEC-SEC An9ry EF 1999
689 28.3   13.4  175.08   -2.84  690 !NEC-SEC AN9ro EF 13.9 1999
689 28.7   15.43 -173.9   -2.77  690 !NEC-SEC AN10ry EF 99
689 29.4   19.85 -153.83   -2.89  690 !NEC-SEC AN10ro EF 14.9 1999
689 30.1   19.85 -129.3   -3.04  690 !NEC-SEC AN11ry EF 13.9 1999
689 30.5   19.85 -129.29   -3.16  690 !NEC-SEC AN11ro EF 13.9 1999
689 30.9   19.85 -129.28   -3.74  690 !NEC-SEC AN12ry EF 13.9 1999
689 33.1   19.02 -118.23   -4.35  690 !NEC-SEC AN12ro EF 1999
689 35.3   19.02 -118.23   -5.3  690 !NEC-SEC AN15ro EF 1999
689 37.0   19.02 -118.23   -6.3  690 !NEC-SEC breakup EF 22/9 1999
689 40.0   19.02 -118.23   -6.3  690 !NEC-SEC breakup EF 22/9 1999
690  0.0   90.0    0.0    0.0  653 !WCR-CAR W Caroline Ridge-Caroline Ridge
690 65.0   90.0    0.0    0.0  653 !WCR-CAR Lee & Lawver 1995
691  0.0   90.0    0.0    0.0  301 !CLB-WPH Central Luzon Block-West Philippine
691 50.0    6.83  128.15  -63.36  301 ! change pole to leave room for Celebes Sea CG0206
691 90.0   17.51  125.15  -63.36  301 !CLB-EUR Central Luzon Block -Eurasia CG 08/03
691 200.0   17.51  125.15  -63.36  301 !
692  0.0   90.0    0.0    0.0  653 !
692 45.0   90.0    0.0    0.0  653 !
693  0.0   90.0    0.0    0.0  653 !WCR-CAR W Caroline Ridge-Caroline Ridge
693 11.3   47.81   20.22   -1.41  653 !WCR-CAR
693 40.0   47.81   20.22   -1.41  653 !WCR-CAR CG 13/10 99
694  0.0   90.0    0.0    0.0  614 !NLA-CLB North Luzon Arc-Central Luzon Block
694 70.0   13.65  122.4  -32.86  614 !NLA-CLB North Luzon Arc   CG 08/01 (after Hall)
694 200.0   13.65  122.4  -32.86  614 !
695  0.0   90.0    0.0    0.0  608 !AMM-NPS Amami Ridge-North Philippine Sea
695 600.0   90.0    0.0    0.0  608 !AMM-NPS
696  0.0   90.0    0.0    0.0  659 !BON-ESB Bonin Rdge-East Shikoku Basin
696 245.0   90.0    0.0    0.0  659 !BON-ESB
697  0.0   90.0    0.0    0.0  688 !NNG-SW Car basin CG 13/10 99
697  5.0   19.27  -41.08  -21.44  688 !NNG-SW Car basin CG 13/10 99
697 40.0   19.27  -41.08  -21.44  688 !NNG-SW Car basin CG 08/03
698  0.0   90.0    0.0    0.0  801 !CNG-PNG Central New Guine-Papua New Guinea
698 45.0   90.0    0.0    0.0  801 !CNG-PNG Central New Guine-Papua New Guinea
698 50.0   -4.86  -68.7  -16.48  801 !CNG-PNG Central New Guine-Papua New Guinea
699  0.0   90.0    0.0    0.0  610 !MAR-EPV Mariana Ridge-E. Parece Vela Basin
699  6.7   23.36  138.24  -12.53  610 !MAR-EPV TYL 11/89
699 78.9   23.36  138.24  -12.53  610 !MAR-EPV                                     
999  0.0    0.0    0.0    0.0  000 ! 
999  0.0    0.0    0.0    0.0  000 !
999  0.0    0.0    0.0    0.0  000 !702 - TRIGGER 2020 update
999  0.0    0.0    0.0    0.0  000 !
999  0.0    0.0    0.0    0.0  000 !
702  0.0   90.0    0.0    0.0  709 !MAD-SOM		
702 123.0   90.0    0.0    0.0  709 !MAD-SOM		Gaina et al., 2013, doi: 10.1016/j.tecto.2013.05.037
702 126.51    2.08  -42.04    0.38  709 !MAD-SOM	M5ny	Gaina et al., 2013, doi: 10.1016/j.tecto.2013.05.037
702 132.14    2.08  -42.04    0.96  709 !MAD-SOM	M10Nn.3no	Gaina et al., 2013, doi: 10.1016/j.tecto.2013.05.037
702 134.74    1.36  -44.4    2.32  709 !MAD-SOM	M12no	Gaina et al., 2013, doi: 10.1016/j.tecto.2013.05.037
702 139.65    1.64  -43.48    3.34  709 !MAD-SOM	M16no	Gaina et al., 2013, doi: 10.1016/j.tecto.2013.05.037
702 141.75    1.98  -42.89    5.67  709 !MAD-SOM	M18ny	Gaina et al., 2013, doi: 10.1016/j.tecto.2013.05.037
702 145.72   -6.35  -33.38    9.98  709 !MAD-SOM	M21ny	Gaina et al., 2013, doi: 10.1016/j.tecto.2013.05.037
702 170.0  -14.44  -21.93   15.3  709 !MAD-SOM		Gaina et al., 2013, doi: 10.1016/j.tecto.2013.05.037
702 600.0  -14.44  -21.93   15.3  709 !MAD-SOM		Gaina et al., 2013, doi: 10.1016/j.tecto.2013.05.037999  0.0    0.0    0.0    0.0  000 ! 
999  0.0    0.0    0.0    0.0  000 !
999  0.0    0.0    0.0    0.0  000 !703 - As in Seton et al. ESR 2012
999  0.0    0.0    0.0    0.0  000 !
999  0.0    0.0    0.0    0.0  000 !
703  0.0   90.0    0.0    0.0  702 !MDR-MAD Madagascar Ridge-Madagascar                                       
703 116.5   90.0    0.0    0.0  702 !MDR-MAD                                       
703 121.6    2.4 -168.0   -3.2  702 !MDR-MAD                                       
703 121.6    6.8  154.9   40.31  802 !MDR-ANT LAL 12-05-91 cross-over                                       
703 170.0    6.8  154.9   40.31  802 !MDR-ANT LAL 12-05-91                                       
999  0.0    0.0    0.0    0.0  000 ! 
999  0.0    0.0    0.0    0.0  000 !
999  0.0    0.0    0.0    0.0  000 !704-705 - TRIGGER 2020 update
999  0.0    0.0    0.0    0.0  000 !
999  0.0    0.0    0.0    0.0  000 !
704  0.0   90.0    0.0    0.0  702 !Torsvik et al Nature Geo 2013
704 57.1   90.0    0.0    0.0  702 !Torsvik et al Nature Geo 2013
704 62.52  -22.9   60.8   -5.8  702 ! Torsvik et al Nature Geo 2013
704 74.31   -5.7   46.6  -31.3  702 ! Torsvik et al Nature Geo 2013
704 83.64    2.4   42.7  -32.7  702 ! Torsvik et al Nature Geo 2013
704 83.64   26.37  -19.97   28.55  501 ! cross-over to India, move with India during Mascarene rifting - TRIGGER 2020
704 600.0   26.37  -19.97   28.55  501 !  cross-over to India, move with India during Mascarene rifting - TRIGGER 2020
705  0.0   90.0    0.0    0.0  702 !Torsvik et al Nature Geo 2013
705 57.1   90.0    0.0    0.0  702 !Torsvik et al Nature Geo 2013
705 62.52   -0.3   35.6   -3.3  702 !Torsvik et al Nature Geo 2013
705 74.31   -0.3   35.6  -24.1  702 !Torsvik et al Nature Geo 2013
705 83.64    9.9   32.08  -26.1  702 !cross-over to Seychelles - TRIGGER 2020
705 83.64  -10.14   79.5    9.27  704 !cross-over to Seychelles - TRIGGER 2020
705 600.0  -10.14   79.5    9.27  704 !cross-over to Seychelles - TRIGGER 2020
999  0.0    0.0    0.0    0.0  000 ! 
999  0.0    0.0    0.0    0.0  000 !
999  0.0    0.0    0.0    0.0  000 !706-708 - As in Seton et al. ESR 2012
999  0.0    0.0    0.0    0.0  000 !
999  0.0    0.0    0.0    0.0  000 !
706  0.0   90.0    0.0    0.0  714 !ORA-NWA Oran Meseta-Northwest Africa                                       
706 600.0   90.0    0.0    0.0  714 !ORA-NWA                                       
707  0.0   90.0    0.0    0.0  714 !MOR-NWA Moroccan Meseta-Africa                                       
707 600.0   90.0    0.0    0.0  714 !MOR-NWA                                       
708  0.0   90.0    0.0    0.0  320 !KAB-BLE Kalbylies-Balearics                                       
708  6.7   90.0    0.0    0.0  320 !KAB-BLE                                       
708 26.0   31.74   -1.34   23.43  320 !KAB-BLE CEH  4/17/86 P.C.                                       
708 600.0   31.74   -1.34   23.43  320 !KAB-BLE CEH/CRS  4/17/86                                       
999  0.0    0.0    0.0    0.0  000 ! 
999  0.0    0.0    0.0    0.0  000 !
999  0.0    0.0    0.0    0.0  000 !709 - TRIGGER 2020 update
999  0.0    0.0    0.0    0.0  000 !
999  0.0    0.0    0.0    0.0  000 !
709  0.0   90.0    0.0    0.0  701 !SOM-NUB		
709  0.77  -40.12    3.22    0.035  701 !SOM-NUB	C1no	DeMets and Merkouriev, 2016, doi: 10.1093/gji/ggw276
709  1.78  -43.11    4.7    0.081  701 !SOM-NUB	C2ny	DeMets and Merkouriev, 2016, doi: 10.1093/gji/ggw276
709  2.6  -44.71    5.23    0.121  701 !SOM-NUB	C2An.1ny	DeMets and Merkouriev, 2016, doi: 10.1093/gji/ggw276
709  3.6  -45.44    5.06    0.172  701 !SOM-NUB	C2An.3no	DeMets and Merkouriev, 2016, doi: 10.1093/gji/ggw276
709  4.19  -45.41    4.53    0.199  701 !SOM-NUB	C3n.1ny	DeMets and Merkouriev, 2016, doi: 10.1093/gji/ggw276
709  5.24  -45.4    4.2    0.235  701 !SOM-NUB	C3n.4no	DeMets and Merkouriev, 2016, doi: 10.1093/gji/ggw276
709  6.02  -45.77    5.46    0.254  701 !SOM-NUB	C3An.1ny	DeMets and Merkouriev, 2016, doi: 10.1093/gji/ggw276
709  6.73  -45.81    6.76    0.275  701 !SOM-NUB	C3An.2no	DeMets and Merkouriev, 2016, doi: 10.1093/gji/ggw276
709  7.54  -45.44    7.86    0.307  701 !SOM-NUB	C4.1ny	DeMets and Merkouriev, 2016, doi: 10.1093/gji/ggw276
709  8.13  -45.12    8.63    0.332  701 !SOM-NUB	C4n.2no	DeMets and Merkouriev, 2016, doi: 10.1093/gji/ggw276
709  9.11  -44.79   10.57    0.381  701 !SOM-NUB	C4Ano	DeMets and Merkouriev, 2016, doi: 10.1093/gji/ggw276
709  9.79  -44.63   11.78    0.417  701 !SOM-NUB	C5n.1ny	DeMets and Merkouriev, 2016, doi: 10.1093/gji/ggw276
709 11.06  -44.2   10.85    0.464  701 !SOM-NUB	C5n.2no	DeMets and Merkouriev, 2016, doi: 10.1093/gji/ggw276
709 12.47  -43.75    9.21    0.522  701 !SOM-NUB	C5An.2no	DeMets and Merkouriev, 2016, doi: 10.1093/gji/ggw276
709 13.74  -43.8    9.22    0.599  701 !SOM-NUB	C5ACno	DeMets and Merkouriev, 2016, doi: 10.1093/gji/ggw276
709 14.61  -44.1    9.91    0.658  701 !SOM-NUB	C5ADno	DeMets and Merkouriev, 2016, doi: 10.1093/gji/ggw276
709 15.97  -44.83   11.28    0.757  701 !SOM-NUB	C5Cn.1ny	DeMets and Merkouriev, 2016, doi: 10.1093/gji/ggw276
709 18.64  -43.8   14.6    0.897  701 !SOM-NUB	C6ny	DeMets and Merkouriev, 2016, doi: 10.1093/gji/ggw276
709 19.54  -44.39    7.68    0.807  701 !SOM-NUB	C6no	DeMets and Merkouriev, 2016, doi: 10.1093/gji/ggw276
709 600.0  -44.39    7.68    0.807  701 !SOM-NUB		999  0.0    0.0    0.0    0.0  000 ! 
999  0.0    0.0    0.0    0.0  000 !
999  0.0    0.0    0.0    0.0  000 !710-751 - As in Seton et al. ESR 2012
999  0.0    0.0    0.0    0.0  000 !
999  0.0    0.0    0.0    0.0  000 !
710  0.0   90.0    0.0    0.0  701 !DAN-AFR Danakil-Africa                                       
710 24.1   15.4   37.48  -17.56  701 !DAN-AFR CRS 11/04/86                                       
710 31.0   15.4   37.48  -18.56  701 !DAN-AFR FIT CRS 11/04/86                                       
710 600.0   15.4   37.48  -18.56  701 !DAN-AFR FIT                                       
712  0.0   90.0    0.0    0.0  701 !LVB-AFR                                       
712 30.0  -17.8   37.1    2.5  701 !                                       
712 1100.0  -17.8   37.1    2.5  701 !                                       
713  0.0   90.0    0.0    0.0  701 !  NMZ-AFR North Mozambique-Africa   
713 600.0   90.0    0.0    0.0  701 !  NMZ-AFR                          
714  0.0   90.0    0.0    0.0  701 !NWA-AFR Northwest Africa-Africa                                       
714 120.0   90.0    0.0    0.0  701 !714 to 701 experiment with more rifting earlier                                       
714 131.7   33.65   26.02    2.34  701 !THT/CL 2008 time changed from 120.4 to 131 test                                       
714 600.0   33.65   26.02    2.34  701 !THT/CL 2008 also 28.51/29.75/2.5 is good                                       
715  0.0   90.0    0.0    0.0  701 !NEA-AFR Torsvik et al. 2005                                       
715 83.5   90.0    0.0    0.0  701 !NEA-AFR Torsvik et al. 2005                                       
715 126.11   40.5  -61.4   -0.7  701 !NEA-AFR Torsvik et al. 2005                                       
715 600.0   40.5  -61.4   -0.7  701 !NEA-AFR Torsvik et al. 2005                                       
723  0.0   90.0    0.0    0.0  701 !Benoue Plate 2008 CL                                       
723 600.0   90.0    0.0    0.0  701 !Kept to 701                                       
750  0.0   90.0    0.0    0.0  701 !MAL-AFR Malvinas Plate-Africa                                       
750 65.6   63.0  -33.3    0.7  701 !MAL-AFR DN 1987                                       
750 71.1   62.9  -34.6    2.67  701 !MAL-AFR DN 1987                                       
750 73.0   62.85  -34.75    3.59  701 !MAL-AFR DN 1987                                       
750 79.1   62.71  -36.26    7.0  701 !MAL-AFR DN CALC, 11/13/87                                       
750 83.5   58.55  -33.73    9.52  701 !MAL-AFR DN CALC., 11/13/87                                       
750 600.0   58.55  -33.73    9.52  701 !MAL-AFR DN CALC., 11/13/87                                       
751  0.0   90.0    0.0    0.0  701 !Mozambique Ridge (continental fragment)-AFR THT 2007                                       
751 122.0   90.0    0.0    0.0  701 !MR_AFR part of AFR plate                                       
751 125.31   -6.0  -50.0    1.45  701 !MR-AFR M10ny Tikku et al. 2002                                       
751 147.2   21.7  -77.24   11.44  701 !MR-AFR interactiv fit M21 THT2007                                       
751 600.0   21.7  -77.24   11.44  701 !MR-AFR THT2007                                       
762  0.0   90.0    0.0    0.0  801 !  WAL-AUS Wallaby/ W.Cuvier Gibbons_etal_2012
762 131.74   90.0    0.0    0.0  801 !  WAL-AUS Wallaby/ W.Cuvier Gibbons_etal_2012
762 131.74    9.5  178.87  -59.74  501 !  WAL-IND Wallaby  W.Cuvier Gibbons_etal_2012
762 600.0    9.5  178.87  -59.74  501 !  WAL-IND Wallaby  W.Cuvier Gibbons_etal_2012
763  0.0   90.0    0.0    0.0  801 !  ZEN-AUS Zenith Plateau Gibbons_etal_2012
763 128.66   90.0    0.0    0.0  801 !  ZEN-AUS Zenith Plateau Gibbons_etal_2012
763 128.66   -8.21   -2.05   58.36  501 !  ZEN-IND Zenith Plateau Gibbons_etal_2012
763 600.0   -8.21   -2.05   58.36  501 !  ZEN-IND Zenith Plateau Gibbons_etal_2012
764  0.0   90.0    0.0    0.0  501 !  GAS-IND Gascoyne Block/N Greater India Gibbons_etal_inprep
999 11.0  -13.2  -51.82   15.11  501 !  GAS-IND Gascoyne Block/N Greater India Gibbons_etal_inprep
764 20.0   33.32   27.01    9.96  501 !Calculated interactively by GPlates
764 31.0   33.32   27.01    9.96  501 !Calculated interactively by GPlates
999 31.0  -17.56  -32.41   18.58  501 !  GAS-IND Gascoyne Block/N Greater India Gibbons_etal_inprep
764 45.0   10.9  138.5  -25.0  501 !  GAS-IND Gascoyne Block/N Greater India Gibbons_etal_2012
764 600.0   10.9  138.5  -25.0  501 !  GAS-IND Gascoyne Block/N Greater India Gibbons_etal_2012
765  0.0   90.0    0.0    0.0  801 !  AUS-WWQ West Wallaby/Quokka Rise Gibbons_etal_2012
765 130.6   90.0    0.0    0.0  801 !  AUS-WWQ West Wallaby/Quokka Rise Gibbons_etal_2012
765 130.6   -9.21   -1.98   59.71  501 !  IND-WWQ West Wallaby/Quokka Rise Gibbons_etal_2012
765 600.0   -9.21   -1.98   59.71  501 !  IND-WWQ West Wallaby/Quokka Rise Gibbons_etal_2012
767  0.0   90.0    0.0    0.0  801 !  CHR-AUS CHRISP Jurassic sliver Gibbons_etal_2012
767 100.0   90.0    0.0    0.0  801 !  CHR-AUS CHRISP Jurassic sliver Gibbons_etal_2012
767 100.0    3.9   -4.55   47.22  501 !  CHR-IND CHRISP Jurassic sliver Gibbons_etal_2012
767 108.0    3.9   -4.55   47.22  501 !  CHR-IND CHRISP Jurassic sliver Gibbons_etal_2012
767 108.0  -45.55  -20.99   -6.0  801 !  CHR-AUS CHRISP Jurassic sliver Gibbons_etal_2012
767 128.66  -45.55  -20.99   -6.0  801 !  CHR-AUS CHRISP Jurassic sliver Gibbons_etal_2012
767 128.66   -4.12   -2.97   53.99  501 !  CHR-IND CHRISP Jurassic sliver Gibbons_etal_2012
767 600.0   -4.12   -2.97   53.99  501 !  CHR-IND CHRISP Jurassic sliver Gibbons_etal_2012
774  0.0   90.0    0.0    0.0  801 !  BGD-AUS Batavia and Gulden Draak Knolls Gibbons_etal_2012
774 108.0   90.0    0.0    0.0  801 !  BGD-AUS Batavia and Gulden Draak Knolls Gibbons_etal_2012
774 108.0   -1.02   -3.25   50.93  501 !  BGD-AUS Batavia and Gulden Draak Knolls Gibbons_etal_2012
774 137.94   -1.02   -3.25   50.93  501 !  BGD-IND Batavia and Gulden Draak Knolls Gibbons_etal_2012
774 137.94  -54.21    3.0  -14.64  801 !  BGD-IND Batavia and Gulden Draak Knolls Gibbons_etal_2012
774 600.0  -54.21    3.0  -14.64  801 !  BGD-IND Batavia and Gulden Draak Knolls Gibbons_etal_2012
999  0.0    0.0    0.0    0.0  000 ! 
999  0.0    0.0    0.0    0.0  000 !
999  0.0    0.0    0.0    0.0  000 !801-804 - TRIGGER 2020 & 2022 update
999  0.0    0.0    0.0    0.0  000 !
999  0.0    0.0    0.0    0.0  000 !
801  0.0   90.0    0.0    0.0  802 !AUS-ANT		
801  2.6  -11.164 -139.7    1.655  802 !AUS-ANT	C2An.1n y	Cande and Stock (2004)
801  6.02  -11.591 -139.23    3.83  802 !AUS-ANT	C3An.1n y	Cande and Stock (2004)
801 11.06  -11.896 -142.058    6.79  802 !AUS-ANT	C5n.2n o	Cande and Stock (2004)
801 19.72  -13.393 -145.63   12.051  802 !AUS-ANT	C6n o	Cande and Stock (2004)
801 25.99  -13.805 -146.444   15.919  802 !AUS-ANT	C8n.2n o	Cande and Stock (2004)
801 28.28  -13.58 -146.016   17.319  802 !AUS-ANT	C10n.2n o	Cande and Stock (2004)
801 30.98  -13.396 -145.623   18.89  802 !AUS-ANT	C12n o	Cande and Stock (2004)
801 33.73  -13.451 -145.623   20.495  802 !AUS-ANT	C13n o	Cande and Stock (2004)
801 38.08  -14.65 -146.525   22.882  802 !AUS-ANT	C17n.3n o	Cande and Stock (2004)
801 43.45   14.92   32.5  -24.51  802 !AUS-ANT	C20n o	Whittaker et al (2007); Whittaker et al. (2013)
801 46.24   13.42   33.83  -24.62  802 !AUS-ANT	C21n y	Whittaker et al. (2013)
801 53.9   10.48   35.17  -25.24  802 !AUS-ANT	C24n.3n o	Whittaker et al. (2013)
801 62.28    9.22   35.42  -25.43  802 !AUS-ANT	C27n y	Whittaker et al. (2013)
801 69.27    7.89   35.75  -25.61  802 !AUS-ANT	C31n o	Whittaker et al. (2013)
801 71.69    6.67   36.14  -25.75  802 !AUS-ANT	C32n.1n y	Whittaker et al. (2013)
801 79.9    4.53   36.64  -26.13  802 !AUS-ANT	C33n o	Whittaker et al. (2013)
801 83.65    1.02   37.28  -26.62  802 !AUS-ANT	C34n y	Williams et al. (2011); Whittaker et al. (2013)
801 136.0   -3.91   37.9  -30.86  802 !AUS-ANT		Williams et al. (2011)
801 330.0   -3.91   37.9  -30.86  802 !AUS-ANT		Williams et al. (2011); Whittaker et al. (2013)
802  0.0   90.0    0.0    0.0  709 !ANT-NUB		DeMets et al., 2021 10.1093/gji/ggab107
802  0.77    4.52  -39.74    0.09  709 !ANT-NUB	C1no	DeMets et al., 2021 10.1093/gji/ggab107
802  1.78    4.65  -39.57    0.21  709 !ANT-NUB	C2ny	DeMets et al., 2021 10.1093/gji/ggab107
802  2.6    4.79  -39.45    0.31  709 !ANT-NUB	C2An.1ny	DeMets et al., 2021 10.1093/gji/ggab107
802  3.6    4.97  -39.3    0.43  709 !ANT-NUB	C2An.3no	DeMets et al., 2021 10.1093/gji/ggab107
802  4.19    5.09  -39.2    0.5  709 !ANT-NUB	C3n.1ny	DeMets et al., 2021 10.1093/gji/ggab107
802  5.24    5.31  -39.06    0.62  709 !ANT-NUB	C3n.4no	DeMets et al., 2021 10.1093/gji/ggab107
802  6.02    5.49  -38.96    0.71  709 !ANT-NUB	C3An.1ny	DeMets et al., 2021 10.1093/gji/ggab107
802  6.73    5.65  -38.89    0.8  709 !ANT-NUB	C3An.2no	DeMets et al., 2021 10.1093/gji/ggab107
802  7.54    5.85  -38.83    0.9  709 !ANT-NUB	C4.1ny	DeMets et al., 2021 10.1093/gji/ggab107
802  8.13    6.0  -38.78    0.98  709 !ANT-NUB	C4n.2no	DeMets et al., 2021 10.1093/gji/ggab107
802  9.11    6.25  -38.72    1.11  709 !ANT-NUB	C4Ano	DeMets et al., 2021 10.1093/gji/ggab107
802  9.79    6.43  -38.69    1.2  709 !ANT-NUB	C5n.1ny	DeMets et al., 2021 10.1093/gji/ggab107
802 11.06    6.76  -38.62    1.38  709 !ANT-NUB	C5n.2no	DeMets et al., 2021 10.1093/gji/ggab107
802 12.47    7.12  -38.55    1.57  709 !ANT-NUB	C5An.2no	DeMets et al., 2021 10.1093/gji/ggab107
802 13.74    7.46  -38.52    1.75  709 !ANT-NUB	C5ACno	DeMets et al., 2021 10.1093/gji/ggab107
802 14.61    7.69  -38.5    1.87  709 !ANT-NUB	C5ADno	DeMets et al., 2021 10.1093/gji/ggab107
802 15.97    8.05  -38.49    2.05  709 !ANT-NUB	C5Cn.1ny	DeMets et al., 2021 10.1093/gji/ggab107
802 17.24    8.4  -38.49    2.23  709 !ANT-NUB	C5Dny	DeMets et al., 2021 10.1093/gji/ggab107
802 18.01    8.61  -38.49    2.35  709 !ANT-NUB	C5Eny	DeMets et al., 2021 10.1093/gji/ggab107
802 18.75    8.78  -38.5    2.45  709 !ANT-NUB	C6ny	DeMets et al., 2021 10.1093/gji/ggab107
802 19.54    9.02  -38.51    2.6  709 !ANT-NUB	C6no	DeMets et al., 2021 10.1093/gji/ggab107
802 21.81    9.6  -38.49    2.97  709 !ANT-NUB	C6Bn.1ny	DeMets et al., 2021 10.1093/gji/ggab107
802 23.21    9.97  -38.47    3.23  709 !ANT-NUB	6Cn.3ny	DeMets et al., 2021 10.1093/gji/ggab107
802 24.12   10.24  -38.46    3.44  709 !ANT-NUB	C7n.2ny	DeMets et al., 2021 10.1093/gji/ggab107
802 25.3   10.6  -38.45    3.77  709 !ANT-NUB	C8n.2ny	DeMets et al., 2021 10.1093/gji/ggab107
802 27.44   10.96  -38.45    4.08  709 !ANT-NUB	C9no	DeMets et al., 2021 10.1093/gji/ggab107
802 28.14   11.19  -38.47    4.27  709 !ANT-NUB	C10n.2ny	DeMets et al., 2021 10.1093/gji/ggab107
802 29.18   11.44  -38.52    4.47  709 !ANT-NUB	C11n.1ny	DeMets et al., 2021 10.1093/gji/ggab107
802 30.98   12.04  -38.71    4.91  709 !ANT-NUB	C12no	DeMets et al., 2021 10.1093/gji/ggab107
802 33.73   12.89  -38.91    5.65  709 !ANT-NUB	C13no	DeMets et al., 2021 10.1093/gji/ggab107
802 35.1   13.26  -38.97    6.02  709 !ANT-NUB	C15ny	DeMets et al., 2021 10.1093/gji/ggab107
802 35.77   13.43  -38.99    6.21  709 !ANT-NUB	C16n.2ny	DeMets et al., 2021 10.1093/gji/ggab107
802 36.57   13.61  -39.01    6.44  709 !ANT-NUB	C17n.1ny	DeMets et al., 2021 10.1093/gji/ggab107
802 38.4   13.85  -39.03    6.8  709 !ANT-NUB	C18y	DeMets et al., 2021 10.1093/gji/ggab107
802 40.07   13.6  -39.08    7.08  709 !ANT-NUB	C18n.2no	DeMets et al., 2021 10.1093/gji/ggab107
802 41.18   13.15  -39.15    7.3  709 !ANT-NUB	C19no	DeMets et al., 2021 10.1093/gji/ggab107
802 42.2   12.61  -39.25    7.55  709 !ANT-NUB	C20ny	DeMets et al., 2021 10.1093/gji/ggab107
802 43.45   11.99  -39.35    7.83  709 !ANT-NUB	C20no	DeMets et al., 2021 10.1093/gji/ggab107
802 46.24   10.9  -39.4    8.46  709 !ANT-NUB	C21ny	DeMets et al., 2021 10.1093/gji/ggab107
802 47.76   10.51  -39.27    8.8  709 !ANT-NUB	C21no	DeMets et al., 2021 10.1093/gji/ggab107
802 48.88   10.29  -39.13    9.06  709 !ANT-NUB	C22ny	DeMets et al., 2021 10.1093/gji/ggab107
802 49.67   10.15  -38.99    9.24  709 !ANT-NUB	C22no	DeMets et al., 2021 10.1093/gji/ggab107
802 50.77    9.99  -38.78    9.46  709 !ANT-NUB	C23ny	DeMets et al., 2021 10.1093/gji/ggab107
802 51.72    9.86  -38.58    9.65  709 !ANT-NUB	C23n.2no	DeMets et al., 2021 10.1093/gji/ggab107
802 53.9   10.16  -43.3    9.96  709 !ANT-SOM	C24n.3n o	Cande et al. (2010)
802 57.1    9.86  -45.24   10.49  709 !ANT-SOM	C25n y	Cande et al. (2010)
802 58.96   10.64  -47.47   10.78  709 !ANT-SOM	C26n y	Cande et al. (2010)
802 62.28    7.1  -45.8   11.08  709 !ANT-SOM	C27n y	Cande et al. (2010)
802 63.54    4.75  -44.79   11.39  709 !ANT-SOM	C28n y	Cande et al. (2010)
802 64.86    4.79  -45.56   11.7  709 !ANT-SOM	C29n y	Cande et al. (2010)
802 71.45   -1.2  -42.4   12.38  709 !ANT-SOM	C32n.1n y	Bernard et al. (2005)
802 74.05   -4.0  -40.9   14.03  709 !ANT-SOM	C32r.2r m	Bernard et al. (2005)
802 79.9   -4.6  -40.6   14.39  709 !ANT-SOM	C33n o	Bernard et al. (2005)
802 83.65   -1.17  -40.52   16.92  709 !ANT-SOM	C34n y	Mueller and Jokat (2019)
802 102.0   -2.32  -33.32   28.09  709 !ANT-SOM		Mueller and Jokat (2019)
802 113.0   -6.74  -28.95   34.57  709 !ANT-SOM		Mueller and Jokat (2019)
802 120.0   -8.77  -27.49   37.48  709 !ANT-SOM		Mueller and Jokat (2019)
802 121.4  -10.41  -26.02   41.09  709 !ANT-SOM	M0ro	Mueller and Jokat (2019)
802 124.53   -9.55  -27.19   42.3  709 !ANT-SOM	M3n m	Mueller and Jokat (2019)
802 126.63   -9.36  -27.58   43.01  709 !ANT-SOM	M5n m	Mueller and Jokat (2019)
802 129.1   -8.86  -28.44   43.21  709 !ANT-SOM	M8n m	Mueller and Jokat (2019)
802 130.5   -8.93  -28.71   43.65  709 !ANT-SOM	M10n m	Mueller and Jokat (2019)
802 133.12   -8.89  -29.17   44.42  709 !ANT-SOM	M11n m	Mueller and Jokat (2019)
802 136.34   -8.99  -29.57   44.96  709 !ANT-SOM	M13n m	Mueller and Jokat (2019)
802 139.42   -8.58  -30.2   46.64  709 !ANT-SOM	M16n m	Mueller and Jokat (2019)
802 141.6   -8.2  -30.2   47.86  709 !ANT-SOM	M17r m	Mueller and Jokat (2019)
802 145.02   -7.41  -30.99   49.17  709 !ANT-SOM	M20n.2n m	Mueller and Jokat (2019)
802 148.08   -7.0  -31.46   50.3  709 !ANT-SOM	M22n.1n m	Mueller and Jokat (2019)
802 149.07   -6.74  -31.71   50.88  709 !ANT-SOM	M22r m	Mueller and Jokat (2019)
802 153.15   -6.45  -31.96   52.67  709 !ANT-SOM	M25n m	Mueller and Jokat (2019)
802 155.88   -6.55  -32.3   53.59  709 !ANT-SOM	M28Ar m	Mueller and Jokat (2019)
802 157.43   -6.63  -32.42   53.87  709 !ANT-SOM	M30n m	Mueller and Jokat (2019)
802 158.93   -6.7  -32.57   54.23  709 !ANT-SOM	M33n	Mueller and Jokat (2019)
802 162.87   -7.02  -32.97   55.05  709 !ANT-SOM	M38n.2n m	Mueller and Jokat (2019)
802 177.0   -7.79  -33.86   56.72  709 !ANT-SOM		Mueller and Jokat (2019)
802 182.0   -7.96  -33.86   56.91  709 !ANT-SOM		Mueller and Jokat (2019)
802 330.0   -7.96  -33.86   56.91  709 !ANT-SOM			
803  0.0   90.0    0.0    0.0  802 !AP-ant MSc Thesis Merel Swart 2019
803 140.0   90.0    0.0    0.0  802 !AP-ant MSc Thesis Merel Swart 2019
803 150.0   72.3454  105.1212  -13.6556  802 ! MSc Thesis Merel Swart 2019
803 155.0   72.392  105.001  -21.7493  802 ! MSc Thesis Merel Swart 2019
803 160.0   72.0468  102.8223  -24.8796  802 ! MSc Thesis Merel Swart 2019
803 170.0   72.316  103.4353  -28.0937  802 ! MSc Thesis Merel Swart 2019
803 182.0   72.1316  104.2433  -30.3518  802 ! MSc Thesis Merel Swart 2019
803 600.0   72.1316  104.2433  -30.3518  802 !AP-ANT MSc Thesis Merel Swart 2019
999  0.0    0.0    0.0    0.0  999 ! ----------------------------------------------------
999  0.0    0.0    0.0    0.0  999 !
999  0.0    0.0    0.0    0.0  999 !
999  0.0    0.0    0.0    0.0  999 ! PHOENIX PLATE (Van de Lagemaat et al., (ESR; 2023)
999  0.0    0.0    0.0    0.0  999 ! 
999  0.0    0.0    0.0    0.0  999 ! 
999  0.0    0.0    0.0    0.0  999 ! ----------------------------------------------------
804  0.0   90.0    0.0    0.0  802 !MBL-ANT	Marie Byrd Land - East Antarctica	
804 11.06   90.0    0.0    0.0  802 !MBL-ANT	C5n.2n o	Granot and Dyment (2018)
804 25.99   67.05 -109.47   -0.57  802 !MBL-ANT	C8n.2n o	Granot and Dyment (2018)
804 30.98  -84.78 -169.01    1.33  802 !MBL-ANT	C12n o	Granot et al. (2013a; 2013b)
804 33.73  -81.09 -159.63    3.17  802 !MBL-ANT	C13n o	Granot et al. (2013a; 2013b)
804 40.07  -85.87 -139.51    4.48  802 !MBL-ANT	C18n.2n o	Granot et al. (2013a; 2013b)
804 43.45  -18.15  -17.85    1.7  802 !MBL-ANT	C20n o	Cande and Stock (2004; GMS)
804 53.9  -18.15  -17.85    1.7  802 !MBL-ANT	C24n.3n o	Cande and Stock (2004; GMS)
804 62.28  -18.15  -17.85    2.2  802 !MBL-ANT	C27ny	Cande and Stock (2004; GMS)
804 83.65  -18.15  -17.85    2.2  802 !MBL-ANT		 This study
804 95.0  -12.3287  -20.0554    3.1443  802 !MBL-ANT This study
804 330.0  -12.3287  -20.0554    3.1443  802 !MBL-ANT
808  0.0   90.0    0.0    0.0  804 !TI-MBL Thurston Island - Marie Byrd Land
808 330.0   90.0    0.0    0.0  804 !TI-MBL
814  0.0   90.0    0.0    0.0  804 !BEL-MBL	Bellingshausen - Marie Byrd Land		
814 62.53   90.0    0.0    0.0  804 !BEL-MBL	C27n o	Wright et al. (2016)
814 62.53   71.35  -54.16  -45.5  901 !BEL-MBL	C27n o	Wright et al. (2016)
814 64.65  -70.386  122.257   46.152  901 !BEL-PAC	C28n o	Wright et al. (2016)
814 68.18  -71.101  129.504   52.623  901 !BEL-PAC	C30n 0	Wright et al. (2016)
814 71.69  -71.655  137.499   59.611  901 !BEL-PAC	C32n.1n o	Wright et al. (2016)
814 74.2  -71.207  139.506   63.208  901 !BEL-PAC	C33n y	Wright et al. (2016)
814 79.9  -70.107  144.208   70.971  901 !BEL-PAC	C33n o	Wright et al. (2016)
814 79.9   72.041   77.87  -17.922  804 !BEL-MBL
814 330.0   72.041   77.87  -17.922  804 !BEL-MBL	
833  0.0   90.0    0.0    0.0  801 !LHR-AUS	Lord Howe Rise - Australia		
833 52.0   90.0    0.0    0.0  801 !LHR-AUS		Gaina et al. (1998)
833 53.9  -14.19  130.41   -0.723  801 !LHR-AUS	C24n.3n o	Gaina et al. (1998)
833 57.66  -15.93  133.47   -2.112  801 !LHR-AUS	C25n o	Gaina et al. (1998)
833 59.24  -16.93  136.23   -3.792  801 !LHR-AUS	C26n o	Gaina et al. (1998)
833 62.53   -4.65  131.46   -4.432  801 !LHR-AUS	C27n o	Gaina et al. (1998)
833 64.65   -4.71  132.68   -5.168  801 !LHR-AUS	C28n y	Gaina et al. (1998)
833 65.7   -0.19  130.37   -5.461  801 !LHR-AUS	C29n y	Gaina et al. (1998)
833 66.38   -3.99  131.8   -6.735  801 !LHR-AUS	C30n y	Gaina et al. (1998)
833 68.35   -9.04  134.46   -8.83  801 !LHR-AUS	C31n y	Gaina et al. (1998)
833 71.45  -14.72  139.04  -13.078  801 !LHR-AUS	C32n.1n y	Gaina et al. (1998)
833 74.2   -9.53  137.2  -12.937  801 !LHR-AUS	C33n y	Gaina et al. (1998)
833 79.9    0.37  133.82  -13.0  801 !LHR-AUS	C33n o	Gaina et al. (1998)
833 83.65    1.57  133.42  -13.04  801 !LHR-AUS	C34n y	Gaina et al. (1998)
833 95.0    3.27  -42.59   18.34  801 !LHR-AUS	 Onset pre-drift; this study (based on Grobys et al., 2008). Pre break-up fit based on strike-slip faults and failed rifts. Gaina et al. (1998)
833 330.0    3.27  -42.59   18.34  801 !LHR-AUS			Gaina et al. (1998)
836  0.0   90.0    0.0    0.0  8518 !  LP-AUS Louisiade Plateau - Australia
836 52.0   90.0    0.0    0.0  8518 !  LP-AUS
836 53.9   -7.75  144.57   -2.08  8518 !  LP-AUS C24n.3n o Gaina et.al 1999
836 57.1    7.15  124.35   -1.89  8518 !  LP-AUS C25n y Gaina et.al 1999
836 59.24    1.14  132.09   -4.63  8518 !  LP-AUS C26n o Gaina et.al 1999
836 62.53   -3.01  137.84  -10.65  8518 !  LP-AUS C27n o Gaina et.al 1999
836 63.0    2.89  -43.55   11.42  8518 !  LP-AUS Gaina et.al 1999
836 95.0    2.89  -43.55   11.42  8518 !  LP-AUS Gaina et.al 1999
836 330.0    2.89  -43.55   11.42  8518 !  LP-AUS  
901  0.0   90.0    0.0    0.0  804 !PAC-MBL Pacific - Marie Byrd Land		
901  0.77   64.303  -81.212    0.676  804 !PAC-MBL	C1n o	Croon et al. (2008)
901  1.86   64.901  -81.138    1.606  804 !PAC-MBL	C2n m	Croon et al. (2008)
901  2.6   65.204  -81.225    2.227  804 !PAC-MBL	C2An.1n y	Croon et al. (2008)
901  3.6   65.897  -81.165    3.109  804 !PAC-MBL	C2An.3n o	Croon et al. (2008)
901  4.24   66.624  -80.533    3.702  804 !PAC-MBL	C3n.1n m	Croon et al. (2008)
901  5.12   66.909  -80.658    4.48  804 !PAC-MBL	C3n.4n m	Croon et al. (2008)
901  6.02   67.091  -81.081    5.211  804 !PAC-MBL	C3An.1n y	Croon et al. (2008)
901  6.73   67.331  -81.202    5.808  804 !PAC-MBL	C3An.2n o	Croon et al. (2008)
901  7.91   68.162  -80.54    6.83  804 !PAC-MBL	C4n.2n m	Croon et al. (2008)
901  8.94   68.833  -79.969    7.639  804 !PAC-MBL	C4An m	Croon et al. (2008)
901  9.79   69.707  -78.566    8.417  804 !PAC-MBL	C5n.1n y	Croon et al. (2008)
901 11.06   70.356  -77.813    9.481  804 !PAC-MBL	C5n.2n o	Croon et al. (2008)
901 12.37   71.293  -76.115   10.631  804 !PAC-MBL	C5An.2n m	Croon et al. (2008)
901 13.11   71.746  -75.122   11.283  804 !PAC-MBL	C5AAn m	Croon et al. (2008)
901 14.39   72.381  -73.576   12.42  804 !PAC-MBL	C5ADn m	Croon et al. (2008)
901 15.1   72.601  -73.192   13.012  804 !PAC-MBL	C5Bn.2n m	Croon et al. (2008)
901 16.12   72.974  -72.498   13.948  804 !PAC-MBL	C5Cn.1n m	Croon et al. (2008)
901 16.63   73.181  -72.032   14.344  804 !PAC-MBL	C5Cn.3n m	Croon et al. (2008)
901 17.38   73.394  -71.58   14.929  804 !PAC-MBL	C5Dn m	Croon et al. (2008)
901 18.01   73.617  -70.909   15.418  804 !PAC-MBL	C5En y	Croon et al. (2008)
901 18.64   73.712  -70.936   15.946  804 !PAC-MBL	C6n y	Croon et al. (2008)
901 19.54   74.001  -70.157   16.727  804 !PAC-MBL	C6n o	Croon et al. (2008)
901 20.61   74.133  -70.089   17.381  804 !PAC-MBL	C6An.2n m	Croon et al. (2008)
901 22.34   74.385  -69.727   18.675  804 !PAC-MBL	C6Bn.2n o	Croon et al. (2008)
901 23.27   74.482  -69.581   19.347  804 !PAC-MBL	C6Cn.3n m	Croon et al. (2008)
901 24.12   74.509  -69.664   19.923  804 !PAC-MBL	C7n.2n y	Croon et al. (2008)
901 25.1   74.499  -69.836   20.625  804 !PAC-MBL	C8n.1n y	Croon et al. (2008)
901 25.99   74.511  -69.806   21.175  804 !PAC-MBL	C8n.2n o	Croon et al. (2008)
901 26.42   74.455  -69.9   21.531  804 !PAC-MBL	C9n y	Croon et al. (2008)
901 27.44   74.401  -69.747   22.234  804 !PAC-MBL	C9n o	Croon et al. (2008)
901 27.86   74.407  -69.504   22.575  804 !PAC-MBL	C10n.1n y	Croon et al. (2008)
901 28.28   74.33  -69.543   22.953  804 !PAC-MBL	C10n.2n o	Croon et al. (2008)
901 29.18   74.378  -68.714   23.662  804 !PAC-MBL	C11n.1n y	Croon et al. (2008)
901 29.97   74.329  -68.43   24.232  804 !PAC-MBL	C11n.2n o	Croon et al. (2008)
901 30.59   74.366  -67.75   24.708  804 !PAC-MBL	C12n y	Croon et al. (2008)
901 30.98   74.32  -67.593   25.058  804 !PAC-MBL	C12n o	Croon et al. (2008)
901 33.21   74.444  -64.739   26.969  804 !PAC-MBL	C13n y	Croon et al. (2008)
901 33.73   74.479  -64.015   27.395  804 !PAC-MBL	C13n o	Croon et al. (2008)
901 35.1   74.621  -61.886   28.395  804 !PAC-MBL	C15n y	Croon et al. (2008)
901 35.34   74.634  -61.485   28.615  804 !PAC-MBL	C15n o	Croon et al. (2008)
901 35.77   74.702  -60.18   29.234  804 !PAC-MBL	C16n.2n y	Croon et al. (2008)
901 36.35   74.75  -59.047   29.808  804 !PAC-MBL	C16n.2n o	Croon et al. (2008)
901 36.57   74.763  -58.638   30.049  804 !PAC-MBL	C17n.1n y	Croon et al. (2008)
901 37.39   74.816  -57.44   30.678  804 !PAC-MBL	C17n.1n o	Croon et al. (2008)
901 38.4   74.855  -56.211   31.411  804 !PAC-MBL	C18n.1n y	Croon et al. (2008)
901 40.07   74.868  -54.46   32.62  804 !PAC-MBL	C18n.2n o	Croon et al. (2008)
901 41.11   74.859  -53.254   33.532  804 !PAC-MBL	C19n m	Croon et al. (2008)
901 42.2   74.856  -52.225   34.217  804 !PAC-MBL	C20n y	Croon et al. (2008)
901 43.45   74.775  -51.61   35.288  804 !PAC-MBL	C20n o	Croon et al. (2008)
901 47.76   74.431  -48.544   38.176  804 !PAC-MBL	C21n o	Wright et al. (2015)
901 53.9   73.474  -52.081   40.105  804 !PAC-MBL	C24n.3n o	Wright et al. (2015)
901 57.38   72.627  -54.727   41.142  804 !PAC-MBL	C25n m	Wright et al. (2015)
901 59.24   72.317  -54.189   42.531  804 !PAC-MBL	C26n o	Wright et al. (2015)
901 62.53   71.348  -54.157   45.498  804 !PAC-MBL	C27o	Wright et al. (2015)
901 68.18   68.941  -56.594   49.007  804 !PAC-MBL	C30o	Wright et al. (2015)
901 74.2   66.631  -57.357   52.776  804 !PAC-MBL	C33y	Wright et al. (2016)
901 83.65   63.6  -58.1   58.8  804 !PAC-MBL	C34y	Wright et al. (2016)	
901 83.65  -47.21  119.07  -67.66  701 ! Pacific-Africa using Wagenaar-Torskvik 2019 connection
901 90.0   45.83  -60.53   68.54  701 !
901 100.0   45.67  -60.47   76.11  701 !
901 110.0   45.76  -58.34   83.63  701 !
901 120.0   44.34  -56.78   92.33  701 !
901 130.0   43.3  -54.73   98.37  701 !
901 140.0   44.12  -52.3  102.18  701 !
901 150.0   47.05  -49.5  103.95  701 !
901 160.0   47.7922  -57.123   94.8357  701 ! Boschman et al, Am J Sci 2021
901 170.0   48.8972  -60.9027   88.7775  701 ! Boschman et al, Am J Sci 2021
901 180.0   49.0725  -63.7754   86.2956  701 ! Boschman et al, Am J Sci 2021
901 190.0   50.8064  -70.8801   82.7091  701 ! Boschman et al, Am J Sci 2021
901000 83.65  -53.43  106.74  -53.57  000 !PAC-PPH Pacific-Pacific Hotspots cross-over Wagenaar-Torsvik fixed hotspot      
901000 90.0   52.55  -75.77   52.29  000 !CEED Torsvik 2019 new Pacific Model R      
901000 95.0   52.29  -77.1   54.21  000 !CEED Torsvik 2019 new Pacific Model R 
901000 100.0   54.17  -78.48   55.69  000 !CEED Torsvik 2019 new Pacific Model R 
901000 110.0   56.58  -78.2   58.76  000 !CEED Torsvik 2019 new Pacific Model R 
901000 123.0   57.85  -77.92   64.46  000 !CEED Torsvik 2019 new Pacific Model R 
901000 130.0   57.61  -73.93   67.09  000 !CEED Torsvik 2019 new Pacific Model R 
901000 135.0   57.5  -71.37   68.88  000 !CEED Torsvik 2019 new Pacific Model R 
901000 144.0   61.6  -65.75   69.25  000 !CEED Torsvik 2019 new Pacific Model R 
901000 150.0   64.14  -61.19   69.73  000 !CEED Torsvik 2019 new Pacific Model R 
901000 250.0   64.14  -61.19   69.73  000 !CEED Torsvik 2019 new Pacific Model R (keep as 150 Ma__140Ma in original)
90100 83.65   47.2161  -60.927   67.6555  701 ! PAC-PPH Pacific-Pacific Hotspots cross-over  SvdL (this study) cross-over update (Timescale update)  
90100 90.0   48.8291  -65.1675   74.0958  701 ! = Torsvik et al. (2019) combined with van der Meer et al. (2010) following Boschman et al. (2019)
90100 95.0   47.7184  -65.2869   77.5187  701 ! = Torsvik et al. (2019) combined with van der Meer et al. (2010) following Boschman et al. (2019)
90100 100.0   48.1884  -65.5228   80.4729  701 ! = Torsvik et al. (2019) combined with van der Meer et al. (2010) following Boschman et al. (2019)
90100 110.0   45.5695  -65.906   87.4156  701 ! = Torsvik et al. (2019) combined with van der Meer et al. (2010) following Boschman et al. (2019)
90100 120.0   44.6129  -64.5419   94.016  701 ! = Torsvik et al. (2019) combined with van der Meer et al. (2010) following Boschman et al. (2019)
90100 123.0   44.447  -64.828   96.1186  701 ! = Torsvik et al. (2019) combined with van der Meer et al. (2010) following Boschman et al. (2019)
90100 130.0   43.6614  -63.3721  101.251  701 ! = Torsvik et al. (2019) combined with van der Meer et al. (2010) following Boschman et al. (2019)
90100 135.0   42.9431  -62.4452  105.334  701 ! = Torsvik et al. (2019) combined with van der Meer et al. (2010) following Boschman et al. (2019)
90100 140.0   43.8937  -61.5433  107.468  701 ! = Torsvik et al. (2019) combined with van der Meer et al. (2010) following Boschman et al. (2019)
90100 144.0   45.9344  -60.9647  107.853  701 ! = Torsvik et al. (2019) combined with van der Meer et al. (2010) following Boschman et al. (2019)
90100 150.0   48.9694  -60.0327  108.532  701 ! = Torsvik et al. (2019) combined with van der Meer et al. (2010) following Boschman et al. (2019)
902  0.0   16.252  -82.316    7.282  911 !FAR-NAZ	Farallon - Nazca	
902 21.99   16.252  -82.316    7.282  911 !FAR-NAZ	C6Bn.2n o	Farallon-Nazca cross-over
902 21.99   73.53  -92.61  -31.08  901 !FAR-PAC	C6Bn.2n o		Muller et al. (2008)
902 33.21   76.1 -110.7  -45.27  901 !FAR-PAC	C13n y	Derived by Müller et al. (2008) from Tebbens and Cande (1997)
902 40.07   84.45 -138.06  -53.87  901 !FAR-PAC	C18n.2n o	Wright et al. (2015)
902 43.45   85.02 -156.43  -59.14  901 !FAR-PAC	C20n o	Wright et al. (2015)
902 47.76   85.5  168.93  -63.57  901 !FAR-PAC	C21n o	Wright et al. (2015)
902 49.67   85.26  159.38  -65.28  901 !FAR-PAC	C22n o	Wright et al. (2015)
902 52.54   84.88  151.84  -67.42  901 !FAR-PAC	C24n.1n y	Wright et al. (2015)
902 57.1   84.14  138.7  -70.14  901 !FAR-PAC	C25n y	Wright et al. (2015)
902 58.96   83.86  135.29  -71.16  901 !FAR-PAC	C26n y	Wright et al. (2015)
902 62.53   83.29  129.82  -73.29  901 !FAR-PAC	C27n o	Wright et al. (2015)
902 63.54   83.04  127.51  -73.9  901 !FAR-PAC	C28n y	Wright et al. (2015)
902 68.35   82.43  124.34  -77.55  901 !FAR-PAC	C31n y	Wright et al. (2015)
902 79.9   80.29  111.03  -84.97  901 !FAR-PAC	C33n o	Wright et al. (2016)
902 83.65   79.29  106.41  -87.38  901 !FAR-PAC	C34n y	Wright et al. (2016) -> Older Farallon Plate see plate id 9002 below
903  0.0   90.0    0.0    0.0  910 !VAN-JFC			
903 27.86   90.0    0.0    0.0  910 !VAN-JFC	C10n.1n y		Wright et al. (2015)
903 27.86   81.35 -117.91  -30.67  901 !VAN-PAC	C10n.1n y		Wright et al. (2015)
903 33.21   79.74 -125.38  -40.87  901 !VAN-PAC	C13n y		Wright et al. (2015)
903 40.07   77.74 -128.25  -55.02  901 !VAN-PAC	C18n.2n o		Wright et al. (2015)
903 47.76   76.45 -128.91  -67.38  901 !VAN-PAC	C21n o		Wright et al. (2015)
903 49.67   76.2 -129.07  -70.0  901 !VAN-PAC	C22n o		Wright et al. (2015)
903 52.54   75.96 -129.3  -72.9  901 !VAN-PAC	C24n.1n y		Wright et al. (2015)
903 52.54   16.51  -75.93  -16.93  902 !VAN-FAR	C24n.1n y		Wright et al. (2015)
903 250.0   16.51  -75.93  -16.93  902 !VAN-FAR			Wright et al. (2015)
904  0.0   90.0    0.0    0.0  804 !ALU-MBL		
904  0.0   90.0    0.0    0.0  804 !ALU-MBL	Aluk - Marie Byrd Land		
904  3.33   90.0    0.0    0.0  804 !ALU-MBL	C2An.3n y	Eagles (2004)
904  5.25  -68.74  -95.44    1.58  804 !ALU-MBL	C3n.4n o	Eagles and Scott (2014)
904 11.06  -69.46  -89.6   12.4  804 !ALU-MBL	C5n.2n o	Eagles and Scott (2014)
904 14.61  -68.89  -89.42   21.47  804 !ALU-MBL	C5ADn o	Eagles and Scott (2014)
904 19.54  -68.43  -89.45   32.3  804 !ALU-MBL	C6n o	Eagles and Scott (2014)
904 25.99  -69.56  -97.57   40.6  804 !ALU-MBL	C8n.2n o	Eagles and Scott (2014)
904 28.28  -69.86 -101.89   40.35  804 !ALU-MBL	C10n.2n o	Eagles and Scott (2014)
904 33.73  -70.31 -106.72   40.76  804 !ALU-MBL	C13n o	Eagles and Scott (2014)
904 36.57  -70.52 -108.05   43.4  804 !ALU-MBL	C17n.1n y	Eagles and Scott (2014)
904 40.07  -70.77 -110.04   45.54  804 !ALU-MBL	C18n.2n o	Eagles and Scott (2014)
904 43.45  -71.23 -108.03   54.75  804 !ALU-MBL	C20n o	Eagles and Scott (2014)
904 46.24  -71.41 -108.94   59.08  804 !ALU-MBL	C21n y	Eagles and Scott (2014)
904 49.67  -71.62 -110.08   61.45  804 !ALU-MBL	C22n o	Eagles and Scott (2014)
904 53.9  -71.82 -111.1   66.89  804 !ALU-MBL	C24n.3n o	Eagles and Scott (2014)
904 57.66  -71.81 -116.19   71.5  804 !ALU-MBL	C25n o	Eagles and Scott (2014)
904 59.24  -71.79 -116.95   75.46  804 !ALU-MBL	C26n o	Eagles and Scott (2014)
904 62.53  -71.48 -123.18   79.06  804 !ALU-MBL	C27n o	Eagles and Scott (2014)
904 62.53   70.304   16.294 -120.101  901 !ALU-PAC	C27n o	
904 68.35   66.22    0.688 -120.961  901 !ALU-PAC	C31n y	Wright et al. (2016)
904 83.65   61.236   -4.195 -142.044  901 !ALU-PAC	C34n y	Wright et al. (2016)
904 83.65   32.1   36.98  -79.55  984 !ALU-MAN		Wright et al. (2016)
904 330.0   32.1   36.98  -79.55  984 !ALU-MAN		Wright et al. (2016)
909  0.0   90.0    0.0    0.0  901 !COC-PAC			Müller et al. (2008)
909  5.0   39.13 -108.6  -10.25  901 !COC-PAC			Müller et al. (2008)
909 10.0   35.3 -105.6  -25.08  901 !COC-PAC			Müller et al. (2008)
909 12.05   36.0 -107.7  -30.27  901 !COC-PAC	C5An.1n y		Wilson (1996)
909 13.03   36.35 -109.1  -32.66  901 !COC-PAC	C5AAn y		Wilson (1996)
909 14.78   38.3 -111.8  -36.33  901 !COC-PAC	C5Bn.1n y		Wilson (1996)
909 17.24   39.3 -114.9  -42.45  901 !COC-PAC	C5Dn y		Wilson (1996)
909 20.0   40.42 -117.81  -47.44  901 !COC-PAC			Müller et al. (2008)
909 22.34   39.8 -119.7  -54.29  901 !COC-PAC	C6Bn.2n o		Müller et al. (2008)
909 22.34    7.97 -111.88  -34.1  902 !COC-FAR	C6Bn.2n o		Müller et al. (2008)
909 330.0    7.97 -111.88  -34.1  902 !COC-FAR
910  0.0   90.0    0.0    0.0  901 !JFC-PAC		Juan de Fuca - Pacific		
910 11.06   80.5  -38.8   -8.92  901 !JFC-PAC	C5n.2n o		Wright et al. (2016)
910 19.54   82.6   12.21  -14.34  901 !JFC-PAC	C6n o		Wright et al. (2016)
910 27.86   81.35 -117.91  -30.67  901 !JFC-PAC	C10n.1n y		Wright et al. (2016)
910 330.0   81.35 -117.91  -30.67  901 !JFC-PAC			Wright et al. (2016)
910 330.0   81.35 -117.91  -30.67  901 !JFC-PAC			Wright et al. (2016)
911	0	90	0	0	901	!NAZ-PAC				
911	0.773	55.87	-88.53	1.031	901	!C1o			
911	1.07	55.38	-88.33	1.376	901	!C1A (Jaramillo)		
911	1.394	56.1	-88.72	2.542	901	!C2			
911	2.595	57.63	-89.45	3.558	901	!C2Ay			
911	3.032	57.47	-90.33	4.977	901	!C2Ao			
911	4.3	57.69	-90.26	5.891	901	!C3.1			
911	5.235	58.34	-90.71	7.307	901	!C3o (Thvera)		
911	6.023	59.58	-91.08	8.405	901	!C3Ay			
911	6.727	60.48	-91.39	9.521	901	!C3Ao			
911	7.214	61.13	-91.62	10.216	901	!C3B			
911	8.125	61.85	-92.13	11.878	901	!C4o			
911	9.105	62.78	-92.2	13.532	901	!C4Ao			
911	9.984	63.49	-91.98	14.976	901	!C5n.1r			
911	11.056	64.07	-91.79	16.677	901	!C5o			
911	12.474	65.06	-92.23	18.851	901	!C5Ao			
911	13.739	65.58	-91.74	20.769	901	!C5ACy			
911	14.609	66.48	-91.89	22.203	901	!C5ADo			
911	15.16	67.07	-92.05	23.161	901	!C5Bo			
911	15.974	66.72	-92.19	24.522	901	!C5Cy			
911	18.636	68.74	-90.44	29.943	901	!C6y			
911	22.342	63.07	-89.54	36.274	901	!C6Bo			
911	24.124	63.45	-92.01	39.157	901	!C7.2y			
911	25.099	64.25	-93.7	40.494	901	!C8y			
911	25.987	64.67	-95.27	41.687	901	!C8o			
911	26.42	65.07	-96.04	42.276	901	!C9y			
911	27.439	66.13	-97.05	43.312	901	!C9o			
911	28.278	66.57	-98.15	44.25	901	!C10o			
911	29.183	67.24	-99.18	45.196	901	!C11y			
911	29.97	67.68	-100.11	46.013	901	!C11o			
911	33.726	70.3	-105.1	49.988	901	!C13o Nazca - Pacific
911	100	70.3	-105.1	49.988	901	!Non-existing Nazca plate	
999  0.0    0.0    0.0    0.0  000 ! 
999  0.0    0.0    0.0    0.0  000 !
999  0.0    0.0    0.0    0.0  000 !805-813 - From Merel Swart, MSc 2019
999  0.0    0.0    0.0    0.0  000 !
999  0.0    0.0    0.0    0.0  000 !
805  0.0   90.0    0.0    0.0  802 !EWM-ANT Ellsworth-Whitmore Mountains - Antarctica
805 231.0   90.0    0.0    0.0  802 !EWM-ANT
806  0.0   90.0    0.0    0.0  833 !NNZ-LHR North New Zealand - Lord Howe Rise
806 24.0   90.0    0.0    0.0  833 !NNZ-LHR North New Zealand fixed to Lord Howe Rise
806 29.97   45.07  -17.02   -2.11  833 !NNZ-CBP/LHR North New Zealand - Campbell Plateau/Lord Howe Rise cross-over
806 29.97  -53.19 -178.74   33.73  813 !NNZ-CBP Keller 2004 Anomaly 11o
806 31.03  -52.83 -178.81   34.58  813 !NNZ-CBP Keller 2004 Anomaly 12o
806 33.71  -51.7 -178.45   35.99  813 !NNZ-CBP Keller 2004 Anomaly 13o
806 35.29  -51.19 -178.62   37.49  813 !NNZ-CBP Keller 2004 Anomaly 15o
806 36.7  -50.82 -179.3   39.61  813 !NNZ-CBP Keller 2004 Anomaly 16o
806 38.33  -50.36 -178.97   39.62  813 !NNZ-CBP Keller 2004 Anomaly 17o
806 40.15  -49.81 -179.55   41.77  813 !NNZ-CBP Keller 2004 Anomaly 18o
806 83.64  -49.81 -179.55   41.77  813 !NNZ-CBP 
806 83.64   25.4447  -96.1008   32.5717  802 !NNZ-ANT cross-over
806 231.0   25.4447  -96.1008   32.5717  802 !NNZ-ANT
813  0.0   90.0    0.0    0.0  901 !CBP-PAC Campbell Plateau fixed to Pacific
813 83.64   90.0    0.0    0.0  901 !CBP-PAC
813 83.64   61.3884  -57.4089   58.9329  802 !CBP-ANT 
813 231.0   61.3884  -57.4089   58.9329  802 !CBP-ANT 		
999  0.0    0.0    0.0    0.0  000 ! 
999  0.0    0.0    0.0    0.0  000 !
999  0.0    0.0    0.0    0.0  000 !815-832 - As in Seton et al. ESR 2012
999  0.0    0.0    0.0    0.0  000 !
999  0.0    0.0    0.0    0.0  000 !
815  0.0   90.0    0.0    0.0  820 !  BBK-DPS Bruce Bank Plate-Drake Passage South
815 20.1   90.0    0.0    0.0  820 !  BBK-DPS Muller et. al. 2008                          
815 22.8   42.8  -45.7   -6.0  820 !  BBK-DPS Muller et. al. 2008     
815 600.0   42.8  -45.7   -6.0  820 !  BBK-DPS                     
816  0.0   90.0    0.0    0.0  815 !  DBW-BBK Discovery Bank West-Bruce Bank 
816 600.0   90.0    0.0    0.0  815 !  DBW-BBK                           
817  0.0   90.0    0.0    0.0  815 !  DBE-BBK Discovery Bank East-Bruce Bank 
817 600.0   90.0    0.0    0.0  815 !  DBE-BBK                       
818  0.0   90.0    0.0    0.0  815 !  HDB-BBK Herdman Bank Plate-Bruce Bank 
818 600.0   90.0    0.0    0.0  815 !  HDB-BBK                    
819  0.0   90.0    0.0    0.0  812 !  OBW-SOB Orkney Bank West-South Orkney Islands Block
819 600.0   90.0    0.0    0.0  812 !  OBW-SOB                               
820  0.0   90.0    0.0    0.0  277 !  DPS-DPN WDrake Passage South-Drake Passage North
820  7.0   90.0    0.0    0.0  277 !  DPS-DPN Based Barker 2001 to simulate cessation of spreading, EarthByteGroup 2010
820  9.8   70.0   23.36   -3.31  277 !  DPS-DPN Simulate opening, not based on magnetics Muller et. al. 2008
820 20.1   70.0   25.0   -4.69  277 !  DPS-DPN Simulate opening, not based on magnetics Muller et. al. 2008
820 26.0   68.71   26.48   -9.67  277 !  DPS-DPN Simulate opening, not based on magnetics Muller et. al. 2008
820 50.0   61.99   28.13  -10.34  277 ! DPS-DPN Seton et. al. This Study
820 600.0   68.71   26.48   -9.67  277 !  DPS-DPN 
821  0.0   90.0    0.0    0.0  823 !  TON-LAU Tonga Ridge-Lau Ridge
821  0.9  -34.0 -178.5    1.12  823 !  TON-LAU An1 based on Yan & Kroenke 1993
821  1.8  -34.0 -178.5    4.77  823 !  TON-LAU An2 Yan & Kroenke 1993
821  7.0  -26.87 -178.28   18.5  823 !  TON-LAU Lau Basin closed Muller et. al. 2008
821 86.0  -26.85 -177.78   46.77  823 !  TON-LAU Seton et. al. This Study
821 120.0  -26.87 -178.28   18.5  823 !  TON-LAU Seton et. al. This Study
822  0.0   90.0    0.0    0.0  821 !  NLB-TON North Lau Basin-Tonga Ridge
822 37.1   90.0    0.0    0.0  821 !  NLB-TON  
823  0.0   90.0    0.0    0.0  8384 ! [NORTH] East SFB - West SFB
823 20.0   90.0    0.0    0.0  8384 !
823  0.0   90.0    0.0    0.0  839 !  LAU-ESF Lau Ridge-East South Fiji Basin
823 35.0   90.0    0.0    0.0  839 !  LAU-ESF       
823 41.0  -44.51  174.61    6.74  839 !  LAU-ESF Muller et. al. 2008
823 86.0  -44.51  174.61    6.74  839 !  LAU-ESF Muller et. al. 2008
823 86.0   52.0  -11.9  -46.95  901 !  LAU-ESF Muller et. al. 2008
823 120.0   52.0  -11.9  -46.95  901 !  LAU-ESF 
824  0.0   90.0    0.0    0.0  823 !  VIT-LAU Vitiaz Trench-Lau Ridge
824 10.0   47.67   -7.34   10.59  823 !  VIT-LAU Muller et. al. 2008
824 10.0   48.4  110.4   -2.61  847 !  VIT-NBK Vitiaz Trench-North Bismark Basin cross-over Muller et. al. 2008
824 41.0   48.4  110.4   -2.61  847 !  VIT-NBK Muller et. al. 2008
824 600.0   48.4  110.4   -2.61  847 !  VIT-NBK  
825  0.0   90.0    0.0    0.0  823 !  FIJ-LAU Fiji-Lau Ridge
825  3.0   90.0    0.0    0.0  823 !  FIJ-LAU after Taylor et al. 2000
825 10.0  -15.88 -179.58 -135.0  823 !  FIJ-LAU after Taylor et al. 2000
825 36.0  -15.88 -179.58 -135.0  823 !  FIJ-LAU after Taylor et al. 2000
825 36.0   15.18   -3.36  132.15  844 !  FIJ-LYR Fiji-Loyalty Ridge cross-over Muller et. al. 2008
825 41.0   15.18   -3.36  132.15  844 !  FIJ-LYR Muller et. al. 2008
825 45.0   15.18   -3.36  132.15  844 !  FIJ-LYR    
825 86.0   15.18   -3.36  132.15  844 !  FIJ-LYR    
826  0.0   90.0    0.0    0.0  827 !  MNF-NHB Mid North Fiji Basin-New Hebrides
826 245.0   90.0    0.0    0.0  827 !  MNF-NHB   
827  0.0   90.0    0.0    0.0  824 !  NHB-VIT New Hebrides-Vitiaz Trench
827  1.2   90.0    0.0    0.0  824 !  NHB-VIT Yan & Kroenke 1993
827  1.8  -10.13  163.64    2.49  824 !  NHB-VIT An2 Yan & Kroenke 1993
827  2.9  -10.13  163.64    5.35  824 !  NHB-VIT An2A Yan & Kroenke 1993
827  4.5  -10.13  163.64    9.33  824 !  NHB-VIT An3 Yan & Kroenke 1993
827  6.0  -10.13  163.64   15.75  824 !  NHB-VIT An3A Yan & Kroenke 1993
827  7.3  -10.13  163.64   24.69  824 !  NHB-VIT An4 Yan & Kroenke 1993
827 10.0  -10.13  163.64   40.1  824 !  NHB-VIT closure Yan & Kroenke 1993
827 245.0  -10.13  163.64   40.1  824 !  NHB-VIT        
828  0.0   90.0    0.0    0.0  824 !  JST-VIT Johnson Trench-Vitiaz Trench
828 15.0   -8.73  167.6  -43.27  824 !  JST-VIT contact with Ontong Java Plateau Muller et. al. 2008
828 245.0   -8.73  167.6  -43.27  824 !  JST-VIT 
829  0.0   90.0    0.0    0.0  836 !  NWB-NCS North Woodlark Basin-North Coral Sea
829  2.0  -16.2   73.5   -0.97  836 !  NWB-NCS AN2 Lee & Lawver 1995     
829  3.4  -16.2   73.5   -1.45  836 !  NWB-NCS AN2A Lee & Lawver 1995                
829  5.2  -16.2   73.5   -1.51  836 !  NWB-NCS AN3 Lee & Lawver 1995                 
829 600.0  -16.2   73.5   -1.51  836 !  NWB-NCS 
830  0.0   90.0    0.0    0.0  847 !  SBK-NBK South Bismark Basin-North Bismark Basin
830  5.0   -5.16  154.16  -39.77  847 !  SBK-NBK An2a after Gaina & Muller 2007
830 40.0   -5.16  154.16  -39.77  847 !  NBK-SBK
830 55.0   -5.16  154.16  -39.77  847 !  NBK-SBK Seton et. al. This Study
831  0.0   90.0    0.0    0.0  802 !  NKG-ANT Northern Kerguelen-East Antarctica 
831 600.0   90.0    0.0    0.0  802 !  NKG-ANT AN 27                
832  0.0   90.0    0.0    0.0  615 !  NBK-PNG North Bismark-Papua New Guinea     
832 600.0   90.0    0.0    0.0  615 !  NBK-PNG         
999  0.0    0.0    0.0    0.0  000 ! 
999  0.0    0.0    0.0    0.0  000 !
999  0.0    0.0    0.0    0.0  000 !834-899 - As in Seton et al. ESR 2012
999  0.0    0.0    0.0    0.0  000 !
999  0.0    0.0    0.0    0.0  000 !
834  0.0   90.0    0.0    0.0  869 !  NFR-NLHR Norfolk Ridge-North Lord Howe Rise
834 250.0   90.0    0.0    0.0  869 !  NFR-NLHR 
835  0.0   90.0    0.0    0.0  844 !  TKR-LYR Three Kings Ridge-Loyalty Ridge
835 18.0   90.0    0.0    0.0  844 !  TKR-LYR Miocene opening after Sdrolias et.al 2004
835 25.0  -36.62   21.32    2.55  844 !  TKR-LYR Miocene opening after Sdrolias et.al 2004
835 250.0  -36.62   21.32    2.55  844 !  TKR-LYR 
837  0.0   90.0    0.0    0.0  823 !  KMR-LAU Kermadec Ridge-Lau/Colville Ridge
837  0.9  -44.42  170.9    0.94  823 !  KMR-LAU Yan & Kroenke 1993
837  1.8  -44.42  170.9    1.89  823 !  KMR-LAU Yan & Kroenke 1993
837 245.0  -44.42  170.9    1.89  823 !  KMR-LAU
838  0.0   90.0    0.0    0.0  839 !  NSF-ESF Northwest South Fiji Basin-East South Fiji Basin
838 25.0   90.0    0.0    0.0  839 !  NSF-ESF Spreading stopped
838 25.6    0.09 -179.72    0.39  839 !  NSF-ESF Sdrolias et.al 2003
838 25.8    0.99 -178.47    0.93  839 !  NSF-ESF Sdrolias et.al 2003
838 26.6    8.19 -178.49    1.94  839 !  NSF-ESF Sdrolias et.al 2003
838 28.0    3.87  179.78    3.41  839 !  NSF-ESF Sdrolias et.al 2003
838 28.3    3.57  177.18    4.48  839 !  NSF-ESF Sdrolias et.al 2003
838 28.7    3.41  176.86    5.1  839 !  NSF-ESF Sdrolias et.al 2003
838 29.4    6.41 -179.89    4.98  839 !  NSF-ESF Sdrolias et.al 2003
838 30.1   11.96 -179.48    4.94  839 !  NSF-ESF Sdrolias et.al 2003
838 33.1   34.81 -177.48    5.29  839 !  NSF-ESF Sdrolias et.al 2003
838 245.0   34.81 -177.48    5.29  839 !  NSF-ESF
839  0.0   90.0    0.0    0.0  835 !  ESF-TKR East South Fiji-Three Kings Ridge
839 25.0   90.0    0.0    0.0  835 !  ESF-TKR Spreading stopped
839 25.6   88.13   -1.98   -0.51  835 !  ESF-TKR Sdrolias et.al 2003
839 25.8   89.43   -0.93   -1.11  835 !  ESF-TKR Sdrolias et.al 2003
839 26.6   87.48    5.81   -1.81  835 !  ESF-TKR Sdrolias et.al 2003
839 27.0   82.87    5.76   -2.34  835 !  ESF-TKR Sdrolias et.al 2003
839 28.0   76.07   17.61   -3.0  835 !  ESF-TKR Sdrolias et.al 2003
839 28.3   74.59   18.75   -4.07  835 !  ESF-TKR Sdrolias et.al 2003
839 29.4   75.04   32.87   -5.11  835 !  ESF-TKR Sdrolias et.al 2003
839 33.1   74.85   42.29   -6.16  835 !  ESF-TKR Sdrolias et.al 2003      
839 245.0   74.85   42.29   -6.16  835 !  ESF-TKR
842  0.0   90.0    0.0    0.0  844 !  MNF-LYR Mid Norfolk Ridge-Loyalty Ridge
842 600.0   90.0    0.0    0.0  844 !  MNF-LYR Mid Norfolk Ridge-Loyalty Ridge
843  0.0   90.0    0.0    0.0  834 !  ENF-NFR East Norfolk Ridge-Norfolk Ridge
843 45.0   90.0    0.0    0.0  834 !  ENF-NFR
843 50.0  -23.0  167.0   -5.0  834 !  ENF-NFR Muller et. al. 2008
843 140.0  -23.0  167.0   -5.0  834 !  ENF-NFR
844  0.0   90.0    0.0    0.0  834 !  LYR-NFR Loyalty Ridge-Norfolk Ridge
844 45.0   90.0    0.0    0.0  834 !  LYR-NFR
844 45.0   50.4   -4.2  -49.24  901 !  LYR-PAC Loyalty Ridge-Pacific cross-over
844 86.0   47.12   -9.42  -47.28  901 !  LYR-PAC
844 86.0   59.5   -7.8   14.6  834 !  LYR-AUS Seton et. al. This Study
844 120.4   59.5   -7.8   14.6  834 !  LYR-AUS Seton et. al. This Study
844 145.0  -29.34  -44.35    0.53  834 !  LYR-AUS Seton et. al. This Study
845  0.0   90.0    0.0    0.0  834 !  SLYB-AUS South Loyalty Basin-Australia 
845 86.0   90.0    0.0    0.0  834 !  SLYB-AUS Seton et. al. This Study
845 86.0   59.5   -7.8  -14.6  844 !  SLYB-LYR South Loyalty Basin-Loyalty Ridge Seton et. al. This Study
845 145.0   59.5   -7.8  -14.6  844 !  SLYB-LYR Seton et. al. This Study
846  0.0   90.0    0.0    0.0  801 !  EPC-AUS East Papuan Composite Terrane-Australia
846 45.0   90.0    0.0    0.0  801 !  EPC-AUS
846 47.0   12.02  -29.58   12.63  801 !  EPC-AUS after Gaina & Muller 2007
846 47.0    8.03  -43.54   18.05  698 !  EPC-CNG E.Papuan Terrane-Central New Guinea crossover after Gaina & Muller 2007
846 200.0    8.03  -43.54   18.05  698 !  EPC-CNG 
847  0.0   90.0    0.0    0.0  901 !  NBK-PAC North Bismark Basin-Pacific
847 13.0   90.0    0.0    0.0  901 !  NBK-PAC
847 13.0   59.21    1.22   15.86  801 !  NBK-AUS North Bismark Basin-Australia cross-over Muller et. al. 2008
847 27.0   59.21    1.22   15.86  801 !  NBK-AUS Muller et. al. 2008
847 43.0    9.59  -22.13  -16.21  801 !  NBK-AUS Muller et. al. 2008
847 45.0    9.59  -22.13  -16.21  801 !  NBK-AUS Muller et. al. 2008 after Hall 2002
847 100.0    9.59  -22.13  -16.21  801 !  NBK-AUS 849  0.0    7.81  -26.55  -69.37  847 !  SOL-AUS Solomon sea (aus part)-Australia
849 25.0   59.2    1.2  -15.86  847 !  SOL-AUS Gaina & Muller 2007
849 28.7   64.3    8.0  -13.21  847 !  SOL-AUS Based on Gaina & Muller 2007
849 30.1   69.6   19.8  -11.18  847 !  SOL-AUS Based on Gaina & Muller 2007
849 33.0   72.1  101.7   -7.91  847 !  SOL-AUS Based on Gaina & Muller 2007
849 35.3   46.2  139.6   -7.19  847 !  SOL-AUS Based on Gaina & Muller 2007
849 38.1   14.7  151.5   -9.18  847 !  SOL-AUS Based on Gaina & Muller 2007
849 39.6    4.1  154.3  -11.07  847 !  SOL-AUS Based on Gaina & Muller 2007
849 40.1    1.3  155.0  -11.77  847 !  SOL-AUS Based on Gaina & Muller 2007
849 45.0    9.6  -22.1   16.21  847 !  SOL-AUS Gaina & Muller 2007
850  0.0   90.0    0.0    0.0  801 !  TSM-AUS Tasmania-Australia
850 108.0   90.0    0.0    0.0  801 !  TSM-AUS
850 125.0   28.0  100.0    1.0  801 !  TSM-AUS Muller et. al. 2008
850 800.0   28.0  100.0    1.0  801 !  TSM-AUS
851  0.0   90.0    0.0    0.0  801 !  WSTR-AUS Western South Tasman Rise-Australia 
851 40.1   90.0    0.0    0.0  801 !  WSTR-AUS west South Tasman rise, after Gaina et.al 1998
851 40.1   15.0   32.45  -23.42  802 !  WSTR-ANT after Gaina et.al 1998
851 90.0   15.0   32.45  -23.42  802 !  WSTR-ANT after Gaina et.al 1998
851 600.0   15.0   32.45  -23.42  802 !  WSTR-ANT 
852  0.0   90.0    0.0    0.0  801 !  ESTR-AUS Eastern South Tasman Rise-Australia
852 60.0   90.0    0.0    0.0  801 !  ESTR-AUS after Gaina et.al 1998
852 60.0   10.0   36.42  -25.5  802 !  ESTR-ANT east South Tasman Rise after Gaina et.al 1998
852 600.0   11.5   33.02  -26.35  802 !  ESTR-ANT
855  0.0   90.0    0.0    0.0  857 !  NLB-NLBN North Loyalty Basin South-North Loyalty Basin North
855 35.0   90.0    0.0    0.0  857 !  NLB-NLBN Spreading Stopped
855 35.3    6.0 -155.0   -1.65  857 !  SLB-NLBN An 16y Sdrolias et.al 2003
855 38.1   -0.61 -149.64   -3.41  857 !  SLB-NLBN An 17o Sdrolias et.al 2003
855 39.6    6.0 -155.0   -5.05  857 !  SLB-NLBN An 18o Sdrolias et.al 2003
855 43.8    5.7 -153.1   -7.99  857 !  NLB-NLBN An 20o Sdrolias et.al 2003
855 140.0    5.7 -153.1   -7.99  857 !  NLB-NLBN
856  0.0   90.0    0.0    0.0  835 !  SSF-TKR South South Fiji Basin-Three Kings Ridge
856 25.0   90.0    0.0    0.0  835 !  SSF-TKR Sdrolias et.al 2003
856 26.6   14.18 -168.21   -1.2  835 !  SSF-TKR Sdrolias et.al 2003
856 28.0   21.84 -156.2   -2.0  835 !  SSF-TKR Sdrolias et.al 2003
856 30.1   21.84 -156.2   -3.2  835 !  SSF-TKR Sdrolias et.al 2003
856 245.0   21.84 -156.2   -3.2  835 !  SSF-TKR Sdrolias et.al 2003
857  0.0   90.0    0.0    0.0  844 !  NLBN-LYR North Loyalty Basin North-Loyalty Ridge
857 88.0   90.0    0.0    0.0  844 !  NLBN-LYR Based on Sdrolias et.al 2003
858  0.0   90.0    0.0    0.0  833 !  NFR2-NFR Norfolk Ridge Block 2-Norfolk Ridge
858 90.0   90.0    0.0    0.0  833 !  NFR2-NFR Based on Sdrolias et.al 2004
858 100.0    3.0  -20.0    2.9  833 !  NFR2-NFR Based on Sdrolias et.al 2004
858 245.0    3.0  -20.0    2.9  833 !  NFR2-NFR 
859  0.0   90.0    0.0    0.0  834 !  NB1-NFR Norfolk Basin Block 1-Norfolk Ridge
859 18.0   90.0    0.0    0.0  834 !  NB1-NFR Based on Sdrolias et.al 2004
859 25.0  -26.0  168.23  -34.24  834 !  NB1-NFR Based on Sdrolias et.al 2004
859 100.0  -26.0  168.23  -34.24  834 !  NB1-NFR 
860  0.0   90.0    0.0    0.0  834 !  NB2-NFR Norfolk Basin Block 2-Norfolk Ridge
860 18.0   90.0    0.0    0.0  834 !  NB2-NFR Based on Sdrolias et.al 2004
860 25.0  -35.0  165.0    8.37  834 !  NB2-NFR Based on Sdrolias et.al 2004
860 100.0  -35.0  165.0    8.37  834 !  NB2-NFR 
861  0.0   90.0    0.0    0.0  834 !  NB3-NFR Norfolk Basin Block 3-Norfolk Ridge
861 18.0   90.0    0.0    0.0  834 !  NB3-NFR Based on Sdrolias et.al 2004
861 25.0  -10.0  175.0   -3.41  834 !  NB3-NFR Based on Sdrolias et.al 2004
861 100.0  -10.0  175.0   -3.41  834 !  NB3-NFR 
862  0.0   90.0    0.0    0.0  834 !  NB4-NFR Norfolk Basin Block 4-Norfolk Ridge
862 18.0   90.0    0.0    0.0  834 !  NB4-NFR Based on Sdrolias et.al 2004
862 25.0  -10.54  177.89   -4.48  834 !  NB4-NFR Based on Sdrolias et.al 2004
862 100.0  -10.54  177.89   -4.48  834 !  NB4-NFR 
863  0.0   90.0    0.0    0.0  834 !  NB5-NFR Norfolk Basin Block 5-Norfolk Ridge
863 18.0   90.0    0.0    0.0  834 !  NB5-NFR Based on Sdrolias et.al 2004
863 25.0    0.0    2.52    1.93  834 !  NB5-NFR Based on Sdrolias et.al 2004
863 100.0    0.0    2.52    1.93  834 !  NB5-NFR 
864  0.0   90.0    0.0    0.0  823 !  NIU-LAU Niuafoou-Lau Ridge 
864  1.0   -8.2 -170.2   -3.8  823 !  NIU-LAU Zellmer et al 2001
864  2.0   -8.2 -170.2   -4.8  823 !  NIU-LAU Muller et. al. 2008
864 245.0   -8.2 -170.2   -4.8  823 !  NIU-LAU MS 10/03
866  0.0   90.0    0.0    0.0  869 !  CS-NLHR Chesterfield Plateau-Northern Lord Howe Rise
866 64.0   90.0    0.0    0.0  869 !  CS-NLHR Gaina et.al 1998
866 71.6   22.48  -24.74   -8.83  869 !  CS-NLHR Gaina et.al 1998
866 71.6    7.57  112.18   -5.03  801 !  CS-AUS Chesterfield Plateau-Australia cross-over Gaina et.al 1998
866 90.0    7.57  112.18   -5.03  801 !  CS-AUS Gaina et.al 1998
866 600.0    7.57  112.18   -5.03  801 !  CS-AUS  
867  0.0   90.0    0.0    0.0  868 !  GSM-CLP Gilbert Seamount Complex-Challenger Plateau
867 79.0   90.0    0.0    0.0  868 !  GSM-CP Gaina et.al 1998
867 79.0    1.46 -113.93   28.45  802 !  GSM-ANT Gilbert Seamount Complex-Antarctica cross-over Gaina et.al 1998
867 90.0    1.46 -113.93   28.45  802 !  GSM-ANT Gaina et.al 1998
867 600.0    1.46 -113.93   28.45  802 !  GSM-ANT 
868  0.0   90.0    0.0    0.0  833 !  CLP-LHR Challenger Plateau-Lord Howe Rise
868 77.0   90.0    0.0    0.0  833 !  CLP-LHR Gaina et.al 1998
868 90.0   65.04  108.97   -1.39  833 !  CLP-LHR Gaina et.al 1998
868 600.0   65.04  108.97   -1.39  833 !  CLP-LHR   CG 13/8/96
869  0.0   90.0    0.0    0.0  833 !  NLHR-LHR Northern Lord Howe Rise-Lord Howe Rise 
869 64.0   90.0    0.0    0.0  833 !  NLHR-LHR Gaina et.al 1998
869 83.5    8.1  -35.62   -2.72  833 !  NLHR-LHR Gaina et.al 1998
869 83.5    0.9  -45.4   11.82  801 !  NLHR-AUS Northern Lord Howe Rise-Australia, Gaina et.al 1998 crossover
869 90.0    0.9  -45.4   11.82  801 !  NLHR-AUS Gaina et.al 1998
869 600.0    0.9  -45.4   11.82  801 !  NLHR-AUS
870  0.0   90.0    0.0    0.0  823 !  TOL-LAU Lau Basin Tonga Side-Lau Ridge 
870  2.0   90.0    0.0    0.0  823 !  TOL-LAU Zellmer etal 2001
870  4.0  -26.87 -178.28    7.4  823 !  TOL-LAU Zellmer etal 2001
870 600.0  -26.87 -178.28    7.4  823 !  TOL-LAU
871  0.0   90.0    0.0    0.0  801 !  GAS1-AUS Gascoyne Abyssal Plain 1-Australia
871 128.2   90.0    0.0    0.0  801 !  GAS1-AUS M6 Muller et. al. 2008 
871 128.4   34.7  172.0    0.28  801 !  GAS1-AUS M7 Muller et. al. 2008
871 129.0   35.46  170.63    0.66  801 !  GAS1-AUS M8 Muller et. al. 2008
871 129.5   35.52  169.98    1.15  801 !  GAS1-AUS M9 Muller et. al. 2008
871 130.2   35.6  170.19    1.63  801 !  GAS1-AUS M10 Muller et. al. 2008
871 130.9   35.49  170.19    2.25  801 !  GAS1-AUS M10N Muller et. al. 2008
871 132.1   35.57  170.35    3.06  801 !  GAS1-AUS M11 Muller et. al. 2008
871 600.0   35.57  170.35    3.06  801 !  GAS1-AUS
872  0.0   90.0    0.0    0.0  801 !  GAS2-AUS Gascoyne Abyssal Plain 2-Australia
872 128.4   90.0    0.0    0.0  801 !  GAS2-AUS M7 Muller et. al. 2008
872 129.0   36.0  169.6    0.38  801 !  GAS2-AUS M8 Muller et. al. 2008
872 129.5   35.78  169.32    0.87  801 !  GAS2-AUS M9 Muller et. al. 2008
872 130.2   35.79  169.81    1.35  801 !  GAS2-AUS M10 Muller et. al. 2008
872 130.9   35.6  169.93    1.97  801 !  GAS2-AUS M10N Muller et. al. 2008
872 132.1   35.66  170.18    2.78  801 !  GAS2-AUS M11 Muller et. al. 2008
872 600.0   35.66  170.18    2.78  801 !  GAS2-AUS 
873  0.0   90.0    0.0    0.0  801 !  GAS3-AUS Gascoyne Abyssal Plain 3-Australia
873 123.0  -21.3    1.0    0.73  801 !  GAS3-AUS Muller et. al. 2008
873 124.0   35.86  168.5   -0.31  801 !  GAS3-AUS Muller et. al. 2008
873 124.7   59.02  172.2    0.28  801 !  GAS3-AUS Muller et. al. 2008
873 600.0   59.02  172.2    0.28  801 !  GAS3-AUS 
874  0.0   90.0    0.0    0.0  801 !  CUV1-AUS Cuvier Abyssal Plain 1-Australia
874 127.3   90.0    0.0    0.0  801 !  CUV1-AUS M5 Muller et. al. 2008
874 127.7   46.0  158.6    0.25  801 !  CUV1-AUS M5 Muller et. al. 2008
874 128.2   40.95  164.25    0.48  801 !  CUV1-AUS M6 Muller et. al. 2008
874 128.4   38.7  167.25    0.76  801 !  CUV1-AUS M7 Muller et. al. 2008
874 129.0   37.8  168.04    1.14  801 !  CUV1-AUS M8 Muller et. al. 2008
874 129.5   37.14  168.36    1.63  801 !  CUV1-AUS M9 Muller et. al. 2008
874 130.2   36.83  168.89    2.11  801 !  CUV1-AUS M10 Muller et. al. 2008
874 130.9   36.46  169.18    2.73  801 !  CUV1-AUS M10N Muller et. al. 2008
874 132.1   36.3  169.55    3.54  801 !  CUV1-AUS M11 Muller et. al. 2008
874 600.0   36.3  169.55    3.54  801 !  CUV1-AUS 
875  0.0   90.0    0.0    0.0  801 !  CUV2-AUS Cuvier Abyssal Plain 2-Australia
875 128.2   90.0    0.0    0.0  801 !  CUV2-AUS M6 Muller et. al. 2008
875 128.4   34.7  172.0    0.28  801 !  CUV2-AUS M7 Muller et. al. 2008
875 129.0   35.46  170.63    0.66  801 !  CUV2-AUS M8 Muller et. al. 2008
875 129.5   35.53  169.98    1.15  801 !  CUV2-AUS M9 Muller et. al. 2008
875 130.2   35.61  170.19    1.63  801 !  CUV2-AUS M10 Muller et. al. 2008
875 130.9   35.5  170.19    2.25  801 !  CUV2-AUS M10N Muller et. al. 2008
875 132.1   35.58  170.35    3.06  801 !  CUV2-AUS M11 Muller et. al. 2008
875 600.0   35.58  170.35    3.06  801 !  CUV2-AUS 
876  0.0   90.0    0.0    0.0  801 !  CUV3-AUS Cuvier Abyssal Plain 3-Australia
876 130.9   90.0    0.0    0.0  801 !  CUV3-AUS M10N Muller et. al. 2008
876 132.1   35.8  170.8    0.81  801 !  CUV3-AUS M11 Muller et. al. 2008
876 133.4   35.58  170.41    1.83  801 !  CUV3-AUS M11A Muller et. al. 2008
876 600.0   35.58  170.41    1.83  801 !  CUV3-AUS 
877  0.0   90.0    0.0    0.0  801 !  CUV4-AUS Cuvier Abyssal Plain 4-Australia
877 123.0   90.0    0.0    0.0  801 !  CUV4-AUS M2 Muller et. al. 2008
877 124.0   47.6  169.6    0.5  801 !  CUV4-AUS M2 Muller et. al. 2008
877 124.7   47.87  169.28    1.08  801 !  CUV4-AUS M3 Muller et. al. 2008
877 600.0   47.87  169.28    1.08  801 !  CUV4-AUS
878  0.0   90.0    0.0    0.0  836 !  PP-LP Papuan Plateau-Louisiade Plateau
878 52.0   90.0    0.0    0.0  836 !  PP-LP Gaina et.al 1998
878 63.0    2.89  -43.55   -1.28  836 !  PP-LP Gaina et.al 1998
878 63.0    2.89  -43.55   10.14  801 !  PP-LP Papuan Plateau-Australia cross-over Gaina et.al 1998
878 140.0    2.89  -43.55   10.14  801 !  PP-LP 
878 600.0    2.89  -43.55   10.14  801 !  PP-LP 
879  0.0   90.0    0.0    0.0  807 !  CHA-NNZ Chatham Rise-North Island New Zealand
879 450.0   90.0    0.0    0.0  807 !  CHA-NNZ
880  0.0   90.0    0.0    0.0  801 !  PER1-AUS Perth Abyssal Plain 1-Australia
880 103.0   90.0    0.0    0.0  801 !  PER1-AUS
880 103.0    4.28    0.92   46.25  550 !  PER1-INA Perth Abyssal Plain 1-India cross-over Muller et. al. 2008
880 106.0    2.43    1.33   47.48  550 !  PER1-INA Muller et. al. 2008
881  0.0   90.0    0.0    0.0  801 !  PER2-AUS Perth Abyssal Plain 2-Australia
881 108.0   90.0    0.0    0.0  801 !  PER2-AUS
881 108.0    1.25    1.59   48.83  550 !  PER2-INA Perth Abyssal Plain 2-India cross-over Muller et. al. 2008
881 114.0    2.07 -177.66  -50.97  550 !  PER2-INA Muller et. al. 2008
882  0.0   90.0    0.0    0.0  833 !  MPL-LHR Microplate Lord Howe Rise-Lord Howe Rise
882 77.0   90.0    0.0    0.0  833 !  MPL-LHR Gaina et.al 1998
882 86.0   65.08  108.98   -0.83  833 !  MPL-LHR Gaina et.al 1998
882 86.0   90.0    0.0    0.0  868 !  MPL-CLP Microplate Lord Howe Rise-Challenger Plateau cross-over Gaina et.al 1998
882 90.0   56.51   64.76    0.59  868 !  MPL-CLP Gaina et.al 1998
882 600.0   56.51   64.76    0.59  868 !  MPL-CLP 
883  0.0   90.0    0.0    0.0  869 !  NDR-NLHR North Dampier Ridge-Northern Lord Howe Rise
883 71.4   90.0    0.0    0.0  869 !  NDR-NLHR Gaina et.al 1998
883 71.4   11.84  -44.2   11.2  801 !  NDR-AUS North Dampier Ridge-Australia cross-over Gaina et.al 1998
883 90.0   11.84  -44.2   11.2  801 !  NDR-AUS Gaina et.al 1998
883 140.0   11.84  -44.2   11.2  801 !  NDR-AUS Gaina et.al 1998
883 600.0   11.84  -44.2   11.2  801 !  NDR-AUS 
884  0.0   90.0    0.0    0.0  869 !  M1DR-NLHR Middle 1 Dampier Ridge-Northern Lord Howe Rise
884 72.4   90.0    0.0    0.0  869 !  M1DR-NLHR  Gaina et.al 1998
884 72.4   13.05  -41.52   12.49  801 !  M1DR-AUS Middle 1 Dampier Ridge-Australia cross-over
884 90.0   13.05  -41.52   12.49  801 !  M1DR-AUS Gaina et.al 1998
884 600.0   13.05  -41.52   12.49  801 !  M1DR-AUS    
885  0.0   90.0    0.0    0.0  869 !  M2DR-NLHR Middle 2 Dampier Ridge-Northern Lord Howe Rise
885 74.2   90.0    0.0    0.0  869 !  M2DR-NLHR Gaina et.al 1998
885 74.2    7.25  -44.15   11.46  801 !  M2DR-AUS Middle 2 Dampier Ridge-Australia cross-over
885 90.0    7.25  -44.15   11.46  801 !  M2DR-AUS Gaina et.al 1998
885 600.0    7.25  -44.15   11.46  801 !  M2DR-AUS
886  0.0   90.0    0.0    0.0  869 !  SDR-NLHR South Dampier Ridge-Northern Lord Howe Rise
886 79.0   90.0    0.0    0.0  869 !  SDR-NLHR Gaina et.al 1998
886 79.0    5.28  -43.88   11.87  801 !  SDR-AUS South Dampier Ridge-Australia cross-over Gaina et.al 1998
886 600.0    5.28  -43.88   11.87  801 !  SDR-AUS 
887  0.0   90.0    0.0    0.0  801 !  ETP-AUS East Tasman Plateau-Australia
887 83.5   90.0    0.0    0.0  801 !  ETP-AUS Gaina et.al 1998
887 90.0   81.73  -40.96   -2.59  801 !  ETP-AUS Gaina et.al 1998
887 99.0   81.73  -40.96   -2.59  801 !  ETP-AUS 
887 600.0   81.73  -40.96   -2.59  801 !  ETP-AUS 
888  0.0   90.0    0.0    0.0  878 !  EPP-PP Eastern Papuan Plateau-Papuan Plateau 
888 52.0   90.0    0.0    0.0  878 !  EPP-PP Gaina et.al 1998
888 60.0   14.03  -40.97    4.87  878 !  EPP-PP Gaina et.al 1998
888 60.0    6.66  -43.55   11.42  801 !  EPP-AUS Eastern Papuan Plateau-Australia cross-over
888 140.0    6.66  -43.55   11.42  801 !  EPP-AUS Gaina et.al 1998
888 600.0    6.66  -43.55   11.42  801 !  EPP-AUS 
889  0.0   90.0    0.0    0.0  836 !  MR-LP Mellish Rise-Louisiade Plateau
889 52.0   90.0    0.0    0.0  836 !  MR-LP Gaina et.al 1998
889 56.5   90.0    0.0    0.0  836 !  MR-LP Gaina et.al 1998
889 57.0   17.78  -20.48   -1.55  836 !  MR-LP Gaina et.al 1998
889 57.0   49.81    2.32   -1.97  890 !  MR-KP Mellish Rise-Kenn Plateau cross-over
889 63.0   49.81    2.32   -1.97  890 !  MR-KP Gaina et.al 1998
889 150.0   49.81    2.32   -1.97  890 !  MR-KP 
889 600.0   49.81    2.32   -1.97  890 !  MR-KP 
890  0.0   90.0    0.0    0.0  866 !  KP-CS Kenn Plateau-Chesterfield Plateau
890 63.0   90.0    0.0    0.0  866 !  KP-CS Gaina et.al 1998
890 63.0   -1.64  -52.42    4.95  801 !  KP-AUS Kenn Plateau-Australia cross-over
890 140.0   -1.64  -52.42    4.95  801 !  KP-AUS Gaina et.al 1998
890 600.0   -1.64  -52.42    4.95  801 !  KP-AUS 
891  0.0   90.0    0.0    0.0  804 !  IB-MBL Iselin Bank-Marie Byrd Land
891 53.3   90.0    0.0    0.0  804 !  IB-MBL Cande & Stock 2004
891 61.1  -73.0  175.0   -7.0  804 !  IB-MBL Cande & Stock 2004
891 200.0  -73.0  175.0   -7.0  804 !  IB-MBL
892  0.0   90.0    0.0    0.0  801 !  NPNG1-AUS Northern Papua New Guinea 1-Australia
892 86.0   90.0    0.0    0.0  801 !  NPNG1-AUS Muller et. al. 2008
892 86.0   47.1  -20.2  -68.43  901 !  NPNG1-PAC Northern Papua New Guinea 1-Pacific cross-over
892 99.0   47.1  -20.2  -68.43  901 !  NPNG1-PAC Muller et. al. 2008
892 99.0   52.8  -94.6    3.82  801 !  NPNG1-AUS Northern Papua New Guinea 1-Australia cross-over
892 600.0   52.8  -94.6    3.82  801 !  NPNG1-CS Muller et. al. 2008
893  0.0   90.0    0.0    0.0  801 !  NPNG2-AUS Northern Papua New Guinea 2-Australia
893 35.0    7.07  121.87   13.63  801 !  NPNG2-AUS Muller et. al. 2008
893 40.0    7.07  121.87   21.22  801 !  NPNG2-AUS Muller et. al. 2008
893 50.0    7.07  121.87   30.92  801 !  NPNG2-AUS Muller et. al. 2008
893 50.0   39.51  -40.89  -65.2  901 !  NPNG2-PAC Northern Papua New Guinea 2-Pacific cross-over
893 86.0   39.51  -40.89  -65.2  901 !  NPNG2-PAC Muller et. al. 2008
893 86.0   90.0    0.0    0.0  892 !  NPNG2-NPNG1 Northern Papua New Guinea 2-Northern Papua New Guinea 1 cross-over
893 200.0   90.0    0.0    0.0  892 !  NPNG2-NPNG1 Muller et. al. 2008
894  0.0   49.08   -9.16   66.37  869 !  EAUS-NLHR Eastern Australia-Northern Lord Howe Rise
894 86.0   49.08   -9.16   66.37  869 !  EAUS-NLHR Muller et. al. 2008
894 86.0   90.0    0.0    0.0  901 !  EAUS-PAC Eastern Australia-Pacific cross-over
894 99.0   90.0    0.0    0.0  901 !  EAUS-PAC Muller et. al. 2008
895  0.0   90.0    0.0    0.0  605 !  ENT-BUR Eastern NeoTethys South-Burma
895 130.9   90.0    0.0    0.0  605 !  ENT-BUR Heine et.al 2004
895 130.9   43.2   61.0  -96.81  607 !  ENT-BMP Eastern NeoTethys South-Burma Plate cross-over
895 135.9   43.2   61.0  -96.81  607 !  ENT-BMP Heine et.al 2004
895 135.9   16.7 -177.9   72.85  801 !  ENT-AUS Eastern NeoTethys South-Australia cross-over
895 600.0   16.7 -177.9   72.85  801 !  ENT-AUS 
896  0.0   90.0    0.0    0.0  801 !  PER-AUS Perth Abyssal Plain-Australia
896 250.0   90.0    0.0    0.0  801 !  PER-AUS Perth Abyssal Plain-Australia
897  0.0   90.0    0.0    0.0  801 !  NCT1-AUS North Cato Trough 1-Australia 
897 52.0   90.0    0.0    0.0  801 !  NCT1-AUS Chron25 Based on Gaina et.al 1999
897 53.3   90.0    0.0    0.0  801 !  NCT1-AUS Chron25 Based on Gaina et.al 1999
897 55.8  -16.79  135.09   -1.39  801 !  NCT1-AUS Chron25 Based on Gaina et.al 1999
897 90.0  -16.79  135.09   -1.39  801 !  NCT1-AUS Chron25 Based on Gaina et.al 1999
897 600.0  -16.79  135.09   -1.39  801 !  NCT1-AUS Chron25 Based on Gaina et.al 1999
898  0.0   90.0    0.0    0.0  801 !  NCT2-AUS North Cato Trough 2-Australia Chron26
898 52.0   90.0    0.0    0.0  801 !  NCT2-AUS Chron26 Based on Gaina et.al 1999
898 55.8   90.0    0.0    0.0  801 !  NCT2-AUS Chron26 Based on Gaina et.al 1999
898 57.9  -18.23  139.7   -1.69  801 !  NCT2-AUS Chron26 Based on Gaina et.al 1999
898 90.0  -18.23  139.7   -1.69  801 !  NCT2-AUS Chron26 Based on Gaina et.al 1999
898 600.0  -18.23  139.7   -1.69  801 !  NCT2-AUS Chron26 Based on Gaina et.al 1999
899  0.0   90.0    0.0    0.0  801 !  NAT-AUS Cato Trough-Australia
899 52.0   90.0    0.0    0.0  801 !  NAT-AUS iso27 cato N  Based on Gaina et.al 1999
899 57.9   90.0    0.0    0.0  801 !  NAT-AUS Based on Gaina et.al 1999
899 61.2   40.05  109.21   -1.13  801 !  NAT-AUS Based on Gaina et.al 1999
899 600.0   40.05  109.21   -1.13  801 !  NAT-AUS
999  0.0    0.0    0.0    0.0  000 ! 
999  0.0    0.0    0.0    0.0  000 !
999  0.0    0.0    0.0    0.0  000 !905-906 - As in Seton et al. ESR 2012
999  0.0    0.0    0.0    0.0  000 !
999  0.0    0.0    0.0    0.0  000 !
905  0.0   90.0    0.0    0.0  920 !  HIK-PAC Hikurangi (Moa) Plate-Pacific
905 86.0   90.0    0.0    0.0  920 !  HIK-PAC Muller et. al. 2008
905 120.4    5.6  129.85   30.33  920 !  HIK-PAC Muller et. al. 2008
905 600.0    5.6  129.85   30.33  920 !  HIK-PAC Muller et. al. 2008
906  0.0   90.0    0.0    0.0  814 !  HHP-BEL Henry Hudson Plate-Bellinghausen   
906 47.1   90.0    0.0    0.0  814 !  HHP-BEL                                    
906 56.1  -65.4  130.9   -5.32  814 !  HHP-BEL AN21, Muller et. al. 2008
907  0.0   90.0    0.0    0.0  301 !JMN-EUR		Gaina et al., 2009; https://doi.org/10.1144/0016-76492008-112
907 27.0   90.0    0.0    0.0  301 !JMN-EUR		Gaina et al., 2009; https://doi.org/10.1144/0016-76492008-112
907 33.21   65.52   -9.45  -16.21  301 !JMN-EUR	C13ny	Gaina et al., 2009; https://doi.org/10.1144/0016-76492008-112
907 40.07   63.92  -12.96  -17.02  301 !JMN-EUR	C18n.2no	Gaina et al., 2009; https://doi.org/10.1144/0016-76492008-112
907 43.45   64.12  -12.9  -26.52  301 !JMN-EUR	C20no	Gaina et al., 2009; https://doi.org/10.1144/0016-76492008-112
907 47.76  -64.52  169.08   47.19  301 !JMN-EUR	C21no	Gaina et al., 2009; https://doi.org/10.1144/0016-76492008-112
907 49.67   64.16  -11.47  -49.09  301 !JMN-EUR	C22no	Gaina et al., 2009; https://doi.org/10.1144/0016-76492008-112
907 53.12   55.94  -23.86  -16.35  301 !JMN-EUR	C23n.2no	Gaina et al., 2009; https://doi.org/10.1144/0016-76492008-112
907 53.9   52.07  -28.49  -15.31  301 !JMN-EUR	C24n.3no	Gaina et al., 2009; https://doi.org/10.1144/0016-76492008-112
907 53.9   80.15   12.13  -21.8  102 !JMN-EUR	C25ny	Gaina et al., 2009; https://doi.org/10.1144/0016-76492008-112
907 600.0   80.15   12.13  -21.8  102 !JMN-EUR		Gaina et al., 2009; https://doi.org/10.1144/0016-76492008-112		
999  0.0    0.0    0.0    0.0  000 ! 
999  0.0    0.0    0.0    0.0  000 !
999  0.0    0.0    0.0    0.0  000 !908 - As in Wright et al., ESR 2016
999  0.0    0.0    0.0    0.0  000 !
999  0.0    0.0    0.0    0.0  000 !
908  0.0   90.0    0.0    0.0  902 !  EMAN-FAR East Manihiki/Chasca-Farallon
908 86.0   90.0    0.0    0.0  902 !  EMAN-FAR Seton et. al. This Study
908 86.0   81.0  118.8  -96.56  982 !  EMAN-MPP East Manihiki/Chasca-Manihiki Seton et. al. This Study
908 99.0   80.33  107.07 -103.77  982 !  EMAN-MPP Seton et. al. This Study
908 110.0   79.69  102.19 -110.97  982 !  EMAN-MAN Seton et. al. This Study
908 120.4   74.68   99.32 -116.32  982 !  EMAN-MAN Seton et. al. This Study
908 120.4   20.7 -174.0  -43.76  919 !  EMAN-MAN Seton et. al. This Study *GS11
908 400.0   20.7 -174.0  -43.76  919 !  EMAN-MAN *GS11
910  0.0   90.0    0.0    0.0  901 !JFC-PAC			
910 11.06   80.5  -38.8   -8.92  901 !JFC-PAC	C5n.2n o		Wright et al. (2016)
910 19.54   82.6   12.21  -14.34  901 !JFC-PAC	C6n o		Wright et al. (2016)
910 27.86   81.35 -117.91  -30.67  901 !JFC-PAC	C10n.1n y		Wright et al. (2016)
910 250.0   81.35 -117.91  -30.67  901 !JFC-PAC			Wright et al. (2016)
999  0.0    0.0    0.0    0.0  000 ! 
999  0.0    0.0    0.0    0.0  000 !
999  0.0    0.0    0.0    0.0  000 !912-917 - As in Wright et al., ESR 2016
999  0.0    0.0    0.0    0.0  000 !
999  0.0    0.0    0.0    0.0  000 !
912 124.6   90.0    0.0    0.0  901 !  NMG-PAC                     
912 133.6   90.0    0.0    0.0  901 !  NMG-PAC                    
912 600.0   90.0    0.0    0.0  901 !  NMG-PAC                 
913  0.0   90.0    0.0    0.0  901 !  SMG-PAC South Magellan-Pacific  
913 124.6   90.0    0.0    0.0  901 !  SMG-PAC                      
913 134.9   90.0    0.0    0.0  901 !  SMG-PAC                   
913 600.0   90.0    0.0    0.0  901 !  SMG-PAC                 
914  0.0   90.0    0.0    0.0  901 !  CNK-PAC Chinook-Pacific
914 69.4   90.0    0.0    0.0  901 !  CNK-PAC              
914 121.6   90.0    0.0    0.0  901 !  CNK-PAC            
914 600.0   90.0    0.0    0.0  901 !  CNK-PAC         
915  0.0   90.0    0.0    0.0  901 !  MTH-PAC Mathematician-Pacific     
915 10.9   90.0    0.0    0.0  901 !  MTH-PAC                        
915 600.0   90.0    0.0    0.0  901 !  MTH-PAC                     
916  0.0   90.0    0.0    0.0  909 !  RIV-COC Rivera plate-Cocos plate      
916  3.1   90.0    0.0    0.0  909 !  RIV-COC                            
916 10.9   90.0    0.0    0.0  909 !  RIV-COC                        
916 47.6   90.0    0.0    0.0  909 !  RIV-COC                      
917  0.0   90.0    0.0    0.0  909 !  GLP-COC Guadelupe plate-Cocos
917  9.8   90.0    0.0    0.0  909 !  GLP-COC                    
917 12.7   90.0    0.0    0.0  909 !  GLP-COC                  
917 47.6   90.0    0.0    0.0  909 !  GLP-COC
999  0.0    0.0    0.0    0.0  000 ! 
999  0.0    0.0    0.0    0.0  000 !
999  0.0    0.0    0.0    0.0  000 !909-911 - TRIGGER 2020 update
999  0.0    0.0    0.0    0.0  000 !
999  0.0    0.0    0.0    0.0  000 !
918  0.0   90.0    0.0    0.0  901 !KUL-PAC			
918 41.0   90.0    0.0    0.0  901 !KUL-PAC			Wright et al. (2016)
918 41.03   28.06  -56.8    0.11  901 !KUL-PAC	C19n y		Wright et al. (2016)
918 47.76   27.14  -58.12    3.74  901 !KUL-PAC	C21n o		Wright et al. (2016)
918 57.1   37.52  153.33  -24.19  901 !KUL-PAC	C25n y		Wright et al. (2016)
918 62.53   37.14  151.09  -26.81  901 !KUL-PAC	C27n o		Wright et al. (2016)
918 68.35   35.99  147.87  -30.51  901 !KUL-PAC	C31n y		Wright et al. (2016)
918 74.2   35.13  144.87  -37.84  901 !KUL-PAC	C33n y		Wright et al. (2016)
918 83.65   30.22  139.25  -38.5  901 !KUL-PAC	C34n y		Wright et al. (2016)
918 250.0   30.22  139.25  -38.5  901 !KUL-PAC			Wright et al. (2016)
919  0.0   90.0    0.0    0.0  904 !PHX-ALU
919 83.64   90.0    0.0    0.0  904 !PHX-ALU
919 83.64   55.57  -24.57 -138.66  984 !PHX-MAN
919 125.93   55.57  -24.57 -138.66  984 !PHX-MAN			Seton et al. (2012)
919 125.93   45.112  -20.455 -177.932  901 !PHX-PAC	M0r y		Muller et al. (2008)
919 140.42  -30.872  156.775  185.204  901 !PHX-PAC	M16n y		Muller et al. (2008)
919 148.44  -27.792  156.085  187.335  901 !PHX-PAC	M21n o		Muller et al. (2008)
919 155.85  -24.382  155.385  188.955  901 !PHX-PAC	M25n o		Muller et al. (2008)
919 168.0  -20.042  154.805  191.146  901 !PHX-PAC	?		Muller et al. (2008)
919 190.0  -13.632  153.945  194.267  901 !PHX-PAC	?		Muller et al. (2008)
999  0.0    0.0    0.0    0.0  000 ! 
999  0.0    0.0    0.0    0.0  000 !
999  0.0    0.0    0.0    0.0  000 !920-925 - As in Wright et al., ESR 2016
999  0.0    0.0    0.0    0.0  000 !
999  0.0    0.0    0.0    0.0  000 !
920  0.0   90.0    0.0    0.0  804 !TPAC-MBL Trapped Pacific plate (on the Antarctic plate)-Marie Byrd Land
920 47.9   90.0    0.0    0.0  804 !TPAC-MBL NW15 @xo_ys
920 47.9   74.43  -48.54  -38.18  901 !TPAC-PAC Trapped Pacific plate-Pacific crossover NW15
920 83.0  -74.43  131.46   38.18  901 !TPAC-PAC NW15
921  0.0   90.0    0.0    0.0  901 !  OTP-PAC Osbourn Trough Phoenix Plate-Pacific
921 85.0   90.0    0.0    0.0  901 !  OTP-PAC phx crust trapped on Pac, Muller et. al. 2008
921 85.0   81.1  119.1   95.28  919 !  OTP-PHX Osbourn Trough Phoenix Plate-Phoenix Plate, Muller et. al. 2008 *cross-over GS11
921 180.0   81.1  119.1   95.28  919 !  OTP-PHX 
922  0.0   90.0    0.0    0.0  911 !  EAS-NAZ Easter Plate-Nazca plate  
922  2.0   90.0    0.0    0.0  911 !  EAS-NAZ                       
922  9.8   90.0    0.0    0.0  911 !  EAS-NAZ                    
923  0.0   90.0    0.0    0.0  911 !  JFD-NAZ Juan Fernandez Plate-Nazca plate 
923  9.8   90.0    0.0    0.0  911 !  JFD-NAZ  
924  0.0   90.0    0.0    0.0  909 !NFAR-COC Northern Farallon/Cocos-Cocos
924 23.0   90.0    0.0    0.0  909 !NFAR-COC Muller et al. 2008 @xo_ys
924 23.0    7.97 -111.88  -34.1  902 !NFAR-FAR Northern Farallon/Cocos-Farallon cross-over, Muller et al. 2008
924 180.0    7.97 -111.88  -34.1  902 !NFAR-FAR part of far-> cocos, Muller et al. 2008 @absage
925  0.0   90.0    0.0    0.0  102 !  LEF-GRN Leif plate-Greenland               
925 600.0   90.0    0.0    0.0  102 !  LEF-GRN                           
999  0.0    0.0    0.0    0.0  000 ! 
999  0.0    0.0    0.0    0.0  000 !
999  0.0    0.0    0.0    0.0  000 !926 - TRIGGER 2020 update
999  0.0    0.0    0.0    0.0  000 !
999  0.0    0.0    0.0    0.0  000 !
926  0.0   90.0    0.0    0.0  901 !IZA1-PAC
926 55.0   90.0    0.0    0.0  901 !IZA1-PAC	Izanagi-Pacific ridge subduction		Seton et al. (2012)	M19 has pole relative to PSP between 55.9 and 0 Ma
926 55.9   23.19 -110.71    1.18  901 !IZA1-PAC			Seton et al. (2012)
926 67.7   22.06 -109.77   15.56  901 !IZA1-PAC			Seton et al. (2012)
926 83.5   22.41 -109.64   35.96  901 !IZA1-PAC			Seton et al. (2012)
926 120.4   17.71 -109.53   73.91  901 !IZA1-PAC			Seton et al. (2012)
926 126.7   17.81 -109.56   80.85  901 !IZA1-PAC			Seton et al. (2012)
926 131.9   17.92 -109.59   88.85  901 !IZA1-PAC			Seton et al. (2012)
926 139.6   19.36 -110.09   97.22  901 !IZA1-PAC			Seton et al. (2012)
926 147.7   21.62 -107.26  105.97  901 !IZA1-PAC			Seton et al. (2012)
926 154.3   22.49 -104.97  113.48  901 !IZA1-PAC			Seton et al. (2012)
926 168.0   23.46 -102.23  123.33  901 !IZA1-PAC			Seton et al. (2012)
926 180.0   24.4  -99.43  134.5  901 !IZA1-PAC			Seton et al. (2012)
926 190.0   24.76  -97.61  140.18  901 !IZA1-PAC			Seton et al. (2012)
926 190.0   29.4   12.0  158.62  902 !IZA1-PAC			Seton et al. (2012)	Cross-over by GS11
926 220.0   15.83   20.24  141.85  902 !IZA1-FAR			Seton et al. (2012)	Interpolated by SZ13
926 240.0    8.33   25.93  130.34  902 !IZA1-FAR			Seton et al. (2012)	Interpolated by SZ13
926 250.0    4.75   28.55  123.54  902 !!IZA1-FAR			Seton et al. (2012)	Interpolated by SZ13
999  0.0    0.0    0.0    0.0  000 !
999  0.0    0.0    0.0    0.0  000 !927-997 - As in Wright et al., ESR 2016, Seton et al., ESR 2012
999  0.0    0.0    0.0    0.0  000 !
999  0.0    0.0    0.0    0.0  000 !
927  0.0   90.0    0.0    0.0  609 !  IZA2-NPS Izanagi Plate 2-North Philipine Sea
927 57.9   90.0    0.0    0.0  609 !  IZA2-NPS ridge jump for WPB Muller et. al. 2008
927 57.9    6.25  -46.17  -80.71  901 !  IZA2-PAC Izanagi Plate 2-Pacific cross-over
927 600.0    6.25  -46.17  -80.71  901 !  IZA2-PAC 
928  0.0   90.0    0.0    0.0  919 !  FPX-PHX Farallon/Phoenix Plate-Phoenix Plate
928 83.5   90.0    0.0    0.0  919 !  FPX-PHX part of Far attached to Phx, Muller et. al. 2008
929  0.0   90.0    0.0    0.0  919 !  ALK-PHX Aluk Plate 2-Phoenix
929 83.5   90.0    0.0    0.0  919 !  ALK-PHX
929 99.0   90.0    0.0    0.0  919 !  ALK-PHX
930  0.0   90.0    0.0    0.0  904 !  PXN-ALU Phoenix/Aluk
930 83.5   90.0    0.0    0.0  904 !  PXN-ALU Seton et. al. This Study
930 83.5   24.5  165.7   84.76  984 !  PXN-FAR Phoenix-Farallon Seton et. al. This Study
930 600.0   24.5  165.7   84.76  984 !  PXN-FAR
931  0.0   90.0    0.0    0.0  804 !  BEL2-MBL Bellinghausen Plate 2-Marie Byrd Land
931 99.0   90.0    0.0    0.0  804 !  BEL2-MBL
932  0.0   90.0    0.0    0.0  918 !  KUL2-KUL Kula/Farallon-Kula
932 79.0   90.0    0.0    0.0  918 !  KUL2-KUL Far iso that become Kula, Muller et. al. 2008
932 79.0   80.8    0.2   84.78  902 !  KUL2-FAR Kula/Farallon-Farallon crossover, Muller et. al. 2008
932 240.0   80.8    0.2   84.78  902 !  KUL2-FAR Muller et. al. 2008
933  0.0   90.0    0.0    0.0  608 !  IZA3-SPS Izanagi Plate 3-South Philippine Sea
933 57.9   90.0    0.0    0.0  608 !  IZA3-SPS ridge jump for WPB southside, Muller et. al. 2008
933 57.9    5.82  -57.02  -95.11  901 !  IZA3-PAC Izanagi Plate 3-Pacific cross-over, Muller et. al. 2008
933 600.0    5.82  -57.02  -95.11  901 !  IZA3-PAC ridge jump for WPB southside, Muller et. al. 2008
934  0.0   90.0    0.0    0.0  608 !  IZA4-SPS Izanagi Plate 4-South Philippine Sea
934 57.9   90.0    0.0    0.0  608 !  IZA4-SPS ridge jump for WPB southside, Muller et. al. 2008
934 57.9    5.82  -57.02  -95.11  901 !  IZA4-PAC Izanagi Plate 4-Pacific cross-over, Muller et. al. 2008
934 600.0    5.82  -57.02  -95.11  901 !  IZA4-PAC ridge jump for WPB southside, Muller et. al. 2008
935  0.0   90.0    0.0    0.0  901 !  NZP-PAC Present Day Nazca-Pacific
935 10.9   59.64  -92.48  -15.09  901 !  NZP-PAC Nazca present day iso
935 20.1   65.42  -91.56  -30.73  901 !  NZP-PAC Muller et.al 1997
935 33.1   68.65 -107.69  -47.72  901 !  NZP-PAC Muller et.al 1997
935 40.1   76.34 -107.66  -55.25  901 !  NZP-PAC Muller et.al 1997
936  0.0   90.0    0.0    0.0  814 !  HHP-BEL Henry Hudson Plate-Bellinghausen
936 47.1   90.0    0.0    0.0  814 !  HHP-BEL
936 56.1  -68.4  130.4   -5.38  814 !  HHP-BEL Muller et. al. 2008
937  0.0   90.0    0.0    0.0  804 !  MBL2-MBL Marie Byrd Land 2-Marie Byrd Land
937 50.0   90.0    0.0    0.0  804 !  MBL2-MBL extra MBL plateID for trapped crust
937 50.0   90.0    0.0    0.0  801 !  MBL2-MBL
937 250.0   90.0    0.0    0.0  801 !  MBL2-MBL
938  0.0   90.0    0.0    0.0  918 !  KUL3-KUL Kula Plate 3-Kula Plate
938 79.0   90.0    0.0    0.0  918 !  KUL3-KUL
938 79.0   52.1 -154.5  -22.91  926 !  KUL3-IZA Kula Plate 3-Izanagi Plate crossover, Muller et. al. 2008
938 250.0   52.1 -154.5  -22.91  926 !  KUL3-IZA
939  0.0   90.0    0.0    0.0  918 !KUL4-KUL Kula Plate 4-Kula Plate
939 83.0   90.0    0.0    0.0  918 !KUL4-KUL @xo_ys
939 83.0   30.22  139.25  -38.5  901 !KUL4-PAC Kula Plate 4-Pacific Plate crossover, Muller et al. 2008
939 250.0   30.22  139.25  -38.5  901 !KUL4-PAC
940  0.0   90.0    0.0    0.0  255 !  FCAR-NHI Farallon Plate Becomes Caribbean-Lesser Antilles
940 60.0   90.0    0.0    0.0  255 !  FCAR-NHI Muller et. al. 2008
941  0.0   90.0    0.0    0.0  101 !  ALT-NAM Aleutian Basin-North America
941 50.0   90.0    0.0    0.0  101 !  ALT-NAM Seton et. al. This Study
941 50.0   50.9  -68.8  -29.4  926 !  ALT-IZA Aleutian Basin-Izanagi Seton et. al. This Study crossover
941 200.0   50.9  -68.8  -29.4  926 !  ALT-IZA  
942  0.0   90.0    0.0    0.0  983 !
942 130.0   90.0    0.0    0.0  983 !
943  0.0   90.0    0.0    0.0  981 !
943 130.0   90.0    0.0    0.0  981 !
944  0.0   90.0    0.0    0.0  982 !
944 130.0   90.0    0.0    0.0  982 !
947  0.0   90.0    0.0    0.0  293 !  SAMT6-CSS South America Terrane 6-Colorado Subplate
947 450.0   90.0    0.0    0.0  293 !  SAMT6-CSS
948  0.0   90.0    0.0    0.0  280 !  SAMT7-BDW South America Terrane 7-Burdwood
948 450.0   90.0    0.0    0.0  280 !  SAMT7-BDW
950  0.0   90.0    0.0    0.0  813 !  WCPB-CPB Western Campbell Plateau-Campbell Plateau
950 450.0   90.0    0.0    0.0  813 !  WCPB-CPB
951  0.0   90.0    0.0    0.0  201 !  SAMT1-SAM South America Terrane 1-South America
951 450.0   90.0    0.0    0.0  201 !  SAMT1-SAM
952  0.0   90.0    0.0    0.0  201 !  SAMT2-SAM South America Terrane 2-South America
952 450.0   90.0    0.0    0.0  201 !  SAMT2-SAM
953  0.0   90.0    0.0    0.0  201 !  SAMT3-SAM South America Terrane 3-South America
953 450.0   90.0    0.0    0.0  201 !  SAMT3-SAM
954  0.0   90.0    0.0    0.0  201 !  SAMT4-SAM South America Terrane 4-South America
954 450.0   90.0    0.0    0.0  201 !  SAMT4-SAM
955  0.0   90.0    0.0    0.0  201 !  SAMT5-SAM South America Terrane 5-South America
955 450.0   90.0    0.0    0.0  201 !  SAMT5-SAM
957  0.0   90.0    0.0    0.0  212 !  CAMT1-GYP Central America Terrane 1-Guayape-Honduras
957 450.0   90.0    0.0    0.0  212 !  CAMT1-GYP
960  0.0   49.2  -84.4  -50.58  801 !  PXPH-AUS Phoenix/Philippine-Australia
960 50.0   49.2  -84.4  -50.58  801 !  PXPH-AUS
960 50.0   38.7  174.9  -89.19  934 !  PXPH-IZA4 Phoenix/Philippine-Izanagi Plate 4 cross-over, Muller et. al. 2008
960 110.0   38.7  174.9  -89.19  934 !  PXPH-IZA4 trapped PHX crust to PAC(Philippine), Muller et. al. 2008
960 110.0   44.4 -167.2  -82.82  927 !  PXPH-IZA2 Phoenix/Philippine-Izanagi Plate 2 cross-over, Muller et. al. 2008
960 110.0   90.0    0.0    0.0  919 !  PXPH-PHX Phoenix/Philippine-Phoenix cross-over, Muller et. al. 2008
960 200.0   90.0    0.0    0.0  919 !  PXPH-PHX trapped PHX crust to PAC(Philippine), Muller et. al. 2008                                      
969  0.0   90.0    0.0    0.0  901 !MAT-PAC Mathematician-Pacific
969  3.28   90.0    0.0    0.0  901 !MAT-PAC DeMets and Traylen 2000, midpoint between 2An3 and 2An2
969  5.1   27.7 -109.7   -6.29  901 !MAT-PAC DeMets and Traylen 2000 c3n4c
969  5.9   11.1 -111.9   10.74  901 !MAT-PAC DeMets and Traylen 2000 c3An1y
969  6.6   12.2 -111.7   16.08  901 !MAT-PAC DeMets and Traylen 2000 c3An2o
969  7.0    6.4 -112.4    9.98  901 !MAT-PAC DeMets and Traylen 2000 c3Bc
969  7.9    8.2 -112.1   14.29  901 !MAT-PAC DeMets and Traylen 2000 c4n2c
969  8.7    5.3 -112.6   14.02  901 !MAT-PAC DeMets and Traylen 2000 c4Ay
969  9.9   -5.0 -114.0   10.69  901 !MAT-PAC DeMets and Traylen 2000 c5n2y
969 10.9  -16.7 -115.6    9.39  901 !MAT-PAC DeMets and Traylen 2000 c5n2o @xo_ys
969 10.9   51.08   73.42 -153.27  9002 ! MAT-FAR Mathematician-Farallon crossover
969 20.0   51.08   73.42 -153.27  9002 !MAT-FAR DeMets and Traylen 2000
970  0.0   90.0    0.0    0.0  901 !RIV-PAC Rivera Microplate-Pacific
970  0.8   26.7 -105.2   -3.66  901 !RIV-PAC DeMets and Traylen 2000 c1o
970  1.0   28.0 -104.4   -3.98  901 !RIV-PAC DeMets and Traylen 2000 c1r1c
970  1.9   30.3 -102.8   -4.93  901 !RIV-PAC DeMets and Traylen 2000 c2c
970  2.6   34.7 -100.1   -4.6  901 !RIV-PAC DeMets and Traylen 2000 c2An1y
970  3.6   31.3 -103.2   -8.63  901 !RIV-PAC DeMets and Traylen 2000 c2An3o
970  4.2   28.4 -105.3  -14.74  901 !RIV-PAC DeMets and Traylen 2000 c3n1c
970  4.6   27.5 -105.9  -18.7  901 !RIV-PAC DeMets and Traylen 2000 c3n2o
970  5.1   28.0 -105.7  -19.5  901 !RIV-PAC DeMets and Traylen 2000 c3n4c
970  5.9   28.7 -105.6  -21.21  901 !RIV-PAC DeMets and Traylen 2000 c3An1y
970  6.6   33.4 -103.5  -14.89  901 !RIV-PAC DeMets and Traylen 2000 c3An2o
970  7.0   34.0 -103.2  -15.23  901 !RIV-PAC DeMets and Traylen 2000 c3Bc
970  7.9   35.8 -102.7  -15.17  901 !RIV-PAC DeMets and Traylen 2000 c4n2c
970  8.7   34.7 -103.9  -18.45  901 !RIV-PAC DeMets and Traylen 2000 c4Ay
970  9.9   31.9 -106.0  -27.2  901 !RIV-PAC DeMets and Traylen 2000 c5n2y @xo_ys
970  9.9   52.07  101.91 -144.11  9002 !RIV-FAR Rivera-Farallon crossover
970 25.0   52.07  101.91 -144.11  9002 !RIV-PAC DeMets and Traylen 2000
971  0.0   90.0    0.0    0.0  911 !BAU-NAZ Bauer Microplate-Nazca
971  5.9   90.0    0.0    0.0  911 !BAU-NAZ Seton et al. 2012 based on Eakins and Lonsdale 2003 c3An1o
971  7.4  -28.0 -103.0   -3.9  911 !BAU-NAZ Seton et al. 2012 based on Eakins and Lonsdale 2003 4n1y
971 10.9  -27.25 -101.3  -19.3  911 !BAU-NAZ Seton et al. 2012 based on Eakins and Lonsdale 2003 c5n2o
971 15.2  -24.86  -98.5  -40.63  911 !BAU-NAZ Seton et al. 2012 based on Eakins and Lonsdale 2003 c5Bn.2o
971 18.0  -24.86  -98.5  -40.63  911 !BAU-NAZ Seton et al. 2012 based on Eakins and Lonsdale 2003 @absage
972  0.0   90.0    0.0    0.0  971 !BAUC-BAU Bauer Microplate core-Bauer
972 15.2   90.0    0.0    0.0  971 !BAUC-BAU Seton et al. 2012 based on Eakins and Lonsdale 2003
973  0.0   90.0    0.0    0.0  235 !  TCAR-AVE Seton et. al. This Study
973 70.0   90.0    0.0    0.0  235 !  TCAR-AVE Seton et. al. This Study
973 70.0   43.1  148.2   54.03  902 !  TCAR-FAR Trapped Caribbean-Farallon Seton et. al. This Study
973 600.0   43.1  148.2   54.03  902 !  TCAR-FAR
974  0.0   90.0    0.0    0.0  201 !  TCAR-SAM Trapped Caribbean-South America
974 70.0   90.0    0.0    0.0  201 !  TCAR-SAM Seton et. al. This Study
974 70.0   59.5  141.2   63.66  902 !  TCAR-FAR Trapped Caribbean-Farallon Seton et. al. This Study
974 600.0   59.5  141.2   63.66  902 !  TCAR-FAR
975  0.0   90.0    0.0    0.0  301 ! GRNS1-EUR Ridge jump is Greenland Sea at C23 - Gernigon, Gaina et al, in prep-2010
975 52.0   90.0    0.0    0.0  301 !GRNS1-EUR Ridge jump is Greenland Sea at C23 Gernigon, Gaina et al, in prep-2010
975 55.0  -54.43  -72.35   -1.2  301 !GRNS1-EUR Ridge jump is Greenland Sea at C23 Gernigon, Gaina et al, in prep-2010
976  0.0   90.0    0.0    0.0  301 !GRNS2-EUR Ridge jump is Greenland Sea at C23 Gernigon, Gaina et al, in prep-2010
976 60.0   90.0    0.0    0.0  301 !GRNS2-EUR Ridge jump is Greenland Sea at C20 Gernigon, Gaina et al, in prep-2010
977  0.0   90.0    0.0    0.0  301 !JMMccentral-EUR Jan Mayen Plate-Eurasia
977 27.0   90.0    0.0    0.0  301 !JMN-EUR  spreading stops between C11 and C7 CG2010 after Gaina et al., 2009
977 33.1   65.52   -9.45  -16.21  301 !JMN-EUR C13y CG2010 after Gaina et al., 2009
977 40.1   63.92  -12.96  -17.02  301 !JMN-EUR C18o CG2010 after Gaina et al., 2009
977 43.8   64.12  -12.9  -26.52  301 !JMN-EUR C20o CG2010 after Gaina et al., 2009
977 47.9  -64.52  169.08   47.19  301 !JMMC-EUR C21o CG2010 after Gaina et al., 2009
977 49.7   64.16  -11.47  -49.09  301 !JMMC-EUR C22o CG2010 after Gaina et al., 2009
977 53.3   52.07  -28.49  -15.31  301 !JMMC-EUR C24o CG2010 after Gaina et al., 2009
977 53.3   80.46    7.09  -21.48  102 !JMMC-EUR C24o CG2010 after Gaina et al., 2009
977 80.0   80.46    7.09  -21.48  102 !JMMC-EUR C24o CG2010 after Gaina et al., 2009
977 600.0   80.46    7.09  -21.48  102 !JMMC-EUR C24o CG2010 after Gaina et al., 2009
978  0.0   90.0    0.0    0.0  114 !LOM1-LOM Mid Lomonosov ridge-central LR - after Alvey et al. 2008
978 53.3   90.0    0.0    0.0  114 !LOM1-LOM after Alvey et al. 2008
978 58.0   56.2  144.0   -0.1  114 !LOM1-LOM after Alvey et al. 2008
978 58.0   56.17  144.0   13.4  301 !LOM1-LOM after Alvey et al. 2008
978 300.0   56.17  144.0   13.4  301 !LOM1-LOM after Alvey et al. 2008
979  0.0   90.0    0.0    0.0  114 !MAR-LOM Makarov Basin, modified after Alvey et al 2008
979 57.0   90.0    0.0    0.0  114 !MAR-LOM modified after Alvey et al 2008
979 68.0   40.27  -24.81   -1.96  114 !MAR-LOM modified after Alvey et al 2008
979 70.0   40.27  -24.81   -1.96  114 !MAR-LOM modified after Alvey et al 2008
980  0.0   90.0    0.0    0.0  978 !NLOM-LOM1 N Lomonosov ridge
980 54.0   90.0    0.0    0.0  978 !NLOM-LOM1 modified after Alvey et al 2008
980 57.0   55.8  144.0   -0.01  978 !NLOM-LOM1 modified after Alvey et al 2008
980 57.0   56.17  144.0   12.7  301 !NLOM-LOM1 modified after Alvey et al 2008
980 300.0   56.17  144.0   12.7  301 !NLOM-LOM1 modified after Alvey et al 2008
981  0.0   90.0    0.0    0.0  901 !OJP-PAC Ontong Java-Pacific
981 120.6   90.0    0.0    0.0  901 !OJP-PAC
981 250.0   90.0    0.0    0.0  901 !OJP-PAC
982  0.0   90.0    0.0    0.0  981 !MPP-OJP Manihiki-Ontong Java
982 86.0   90.0    0.0    0.0  981 !MPP-OJP @absage
982 100.0   76.03  159.59  -12.42  981 !MPP-OJP NW15 edited stage @absage
982 110.0   81.54    4.98  -17.86  981 !MPP-OJP NW15
982 120.6   74.0  -21.45  -25.11  981 !MPP-OJP NW15
982 250.0   74.0  -21.45  -25.11  981 !MPP-OJP NW15
983  0.0   90.0    0.0    0.0  982 !HIK-MPP Hikurangi-Manihiki
983 86.0   90.0    0.0    0.0  982 !HIK-MPP Seton et al. 2012 @absage
983 100.0    1.03   99.54    9.63  982 !HIK-MPP Seton et al. 2012 @absage
983 120.6   -0.23  132.63   31.23  982 !HIK-MPP Seton et al. 2012 @xo_ys
983 120.6   55.57  -24.57  138.66  919 !HIK-MPP Seton et al. 2012 *GS11
983 250.0  -55.57  155.43 -138.66  919 !HIK-MPP *GS11
984  0.0   90.0    0.0    0.0  911 !CAQ-NAZ Southeast Manihiki/Catequil-Nazca NW15
984 23.0   90.0    0.0    0.0  911 !CAQ-NAZ @xo_ys
984 23.0   16.27  -82.32   -7.28  902 !CAQ-FAR Southeast Manihiki/Catequil-Farallon
984 86.0   16.27  -82.32   -7.28  902 !CAQ-FAR Seton et al. 2012 @absage @xo_ys
984 86.0  -81.04  -47.3   92.06  982 !CAQ-MPP Southeast Manihiki/Catequil-Manihiki Seton et al. 2012 crossover * GS11 @absage
984 100.0  -86.89  -97.88   97.52  982 !CAQ-MPP Seton et al. 2012 *GS11 @absage
984 110.0  -81.27  154.85   99.6  982 !CAQ-MPP Seton et al. 2012 *GS11 @absage
984 120.6   75.32  -34.43 -100.09  982 !CAQ-MPP Seton et al. 2012 *GS11 NW15
985  0.0   90.0    0.0    0.0  901 !CAQ-PAC Southeast Manihiki/Catequil-Pacific
985 83.0   90.0    0.0    0.0  901 !CAQ-PAC Seton et al. 2012 @xo_ys
985 83.0   61.23   -4.2  142.06  904 !CAQ-ALU Southeast Manihiki/Catequil-Aluk crossover
985 86.0   61.23   -4.2  142.06  904 !CAQ-ALU @absage @xo_ys
985 86.0   81.45  135.19   88.34  984 !CAQ-CAQ Southeast Manihiki/Catequil-Catequil Seton et al. 2012 crossover * GS11 @absage
985 250.0  -81.45  -44.81  -88.34  984 !CAQ-CAQ Seton et al. 2012 * GS11
986  0.0   90.0    0.0    0.0  804 !  CAQ-BEL Southeast Manihiki/Catequil-Bellinghausen 
986 86.0   90.0    0.0    0.0  804 !  CAQ-BEL Seton et. al. This Study
986 86.0   44.1  165.5   52.27  984 !  CAQ-CAQ Southeast Manihiki/Catequil-Catequil Seton et. al. This Study crossover * GS11
986 600.0   44.1  165.5   52.27  984 !  CAQ-CAQ * GS11
987  0.0   90.0    0.0    0.0  804 !  CAQ-BEL Southeast Manihiki/Catequil-Bellinghausen 
987 86.0   90.0    0.0    0.0  804 !  CAQ-BEL Seton et. al. This Study
987 86.0   66.4  -53.2  -63.82  983 !  CAQ-HIK Southeast Manihiki/Catequil-Hikurangi Seton et. al. This Study crossover * GS11
987 600.0   66.4  -53.2  -63.82  983 !  CAQ-HIK * GS11
988  0.0   90.0    0.0    0.0  680 !  PHIL-PHIL Philippine Sea plate
988 450.0   90.0    0.0    0.0  680 !  PHIL-PHIL
989  0.0   90.0    0.0    0.0  615 !  PHIL-PHIL Philippine Sea plate
989 450.0   90.0    0.0    0.0  615 !  PHIL-PHIL
990  0.0   90.0    0.0    0.0  901 !  PPHX-PAC Trapped Phoenix-Pacific 
990 120.4   90.0    0.0    0.0  901 !  PPHX-PAC Seton et. al. This Study
990 120.4   70.9  -79.2  119.0  919 !  PPHX-PHX Trapped Phoenix-Phoneix Seton et. al. This Study crossover *GS11
990 600.0   70.9  -79.2  119.0  919 !  PPHX-PHX *GS11
991  0.0   90.0    0.0    0.0  926 !  WPAN1-IZA West Panthalassa 1-Izanagi
991 260.0   90.0    0.0    0.0  926 !  WPAN1-IZA Seton et. al. This Study
991 260.0    2.4   30.3  101.07  902 !  WPAN1-FAR West Panthalassa 1-Farallon Seton et. al. This Study
991 600.0    2.4   30.3  101.07  902 !  WPAN1-FAR
992  0.0   90.0    0.0    0.0  926 !  WPAN2-IZA West Panthalassa 2-Izanagi
992 260.0   90.0    0.0    0.0  926 !  WPAN2-IZA Seton et. al. This Study
992 260.0   90.0    0.0    0.0  991 !  WPAN2-WPAN1 West Panthalassa 2-West Panthalassa 1 Seton et. al. This Study
992 280.0  -42.91  -34.85   12.52  991 !  WPAN2-WPAN1 Seton et. al. This Study
992 300.0  -39.05  -40.99   40.51  991 !  WPAN2-WPAN1 Seton et. al. This Study
992 320.0  -40.53  -39.19   63.05  991 !  WPAN2-WPAN1 Seton et. al. This Study
992 340.0  -37.56  -37.99   94.3  991 !  WPAN2-WPAN1 Seton et. al. This Study
992 600.0  -37.56  -37.99   94.3  991 !  WPAN2-WPAN1
993  0.0   90.0    0.0    0.0  919 !  SPAN1-PHX South Panthalassa 1-Phoenix
993 260.0   90.0    0.0    0.0  919 !  SPAN1-PHX Seton et. al. This Study
993 260.0   23.1 -119.0 -159.49  902 !  SPAN1-FAR South Panthalassa 1-Farallon Seton et. al. This Study
993 600.0   23.1 -119.0 -159.49  902 !  SPAN1-FAR 
994  0.0   90.0    0.0    0.0  919 !  SPAN2-PHX South Panthalassa 2-Phoenix
994 260.0   90.0    0.0    0.0  919 !  SPAN2-PHX Seton et. al. This Study
994 260.0   90.0    0.0    0.0  993 !  SPAN2-SPAN1 South Panthalassa 2-South Panthalassa 1 Seton et. al. This Study
994 280.0  -12.5  -86.61   13.63  993 !  SPAN2-SPAN1 Seton et. al. This Study
994 300.0  -15.6  -81.13   29.11  993 !  SPAN2-SPAN1 Seton et. al. This Study
994 600.0   90.0    0.0    0.0  993 !  SPAN2-SPAN1
995  0.0   90.0    0.0    0.0  919 !  EPAN1-PHX East Panthalassa 1-Phoenix
995 260.0   90.0    0.0    0.0  919 !  EPAN1-PHX Seton et. al. This Study
995 260.0   23.1 -119.0 -159.49  902 !  EPAN1-FAR East Panthalassa 1-Farallon Seton et. al. This Study
995 600.0   23.1 -119.0 -159.49  902 !  EPAN1-FAR 
996  0.0   90.0    0.0    0.0  919 !  EPAN2-PHX East Panthalassa 2-Phoenix 
996 260.0   90.0    0.0    0.0  919 !  EPAN2-PHX Seton et. al. This Study
996 260.0   90.0    0.0    0.0  995 !  EPAN2-EPAN1 East Panthalassa 2-East Panthalassa 1 Seton et. al. This Study
996 280.0   -1.35   26.37  -14.22  995 !  EPAN2-EPAN1 Seton et. al. This Study
996 300.0    1.16   27.17  -32.95  995 !  EPAN2-EPAN1 Seton et. al. This Study
996 320.0   -1.44   31.16  -54.48  995 !  EPAN2-EPAN1 Seton et. al. This Study
996 600.0   90.0    0.0    0.0  995 !  EPAN2-EPAN1 
997  0.0   90.0    0.0    0.0  926 !  NEWPP-IZA New Pacific - Izanagi
997 190.0   90.0    0.0    0.0  926 !  NEWPP-IZA New Pacific - Izanagi
997 280.0   53.0  -92.0  -50.0  926 !  NEWPP-IZA New Pacific - Izanagi
007  0.0   90.0    0.0    0.0  901 !  PHS-PAC Pacific Hotspots                    
007  0.78   49.3  -49.5   -1.02  901 !  PHS-PAC WK08-A Wessel & Kroenke 2008
007  2.58   53.72  -56.88   -2.66  901 !  PHS-PAC WK08-A Wessel & Kroenke 2008
007  5.89   59.65  -66.05   -5.39  901 !  PHS-PAC WK08-A Wessel & Kroenke 2008
007  8.86   62.87  -70.87   -8.23  901 !  PHS-PAC WK08-A Wessel & Kroenke 2008
007 12.29   65.37  -68.68  -10.3  901 !  PHS-PAC WK08-A Wessel & Kroenke 2008
007 17.47   68.25  -61.53  -15.5  901 !  PHS-PAC WK08-A Wessel & Kroenke 2008
007 24.06   68.78  -69.83  -20.4  901 !  PHS-PAC WK08-A Wessel & Kroenke 2008
007 28.28   67.72  -70.8  -23.6  901 !  PHS-PAC WK08-A Wessel & Kroenke 2008
007 33.54   66.57  -68.73  -27.7  901 !  PHS-PAC WK08-A Wessel & Kroenke 2008
007 40.1   65.43  -64.25  -31.6  901 !  PHS-PAC WK08-A Wessel & Kroenke 2008
007 47.91   63.02  -66.68  -34.6  901 !  PHS-PAC WK08-A Wessel & Kroenke 2008
007 53.35   60.6  -69.67  -36.1  901 !  PHS-PAC WK08-A Wessel & Kroenke 2008
007 61.1   56.93  -72.93  -38.4  901 !  PHS-PAC WK08-A Wessel & Kroenke 2008
007 74.5   50.03  -78.35  -44.0  901 !  PHS-PAC WK08-A Wessel & Kroenke 2008
007 83.5   47.3  -82.1  -48.8  901 !  PHS-PAC WK08-A Wessel & Kroenke 2008
007 95.0   46.9  -82.68  -54.1  901 !  PHS-PAC WK08-A Wessel & Kroenke 2008         
007 106.2   51.32  -85.12  -60.1  901 !  PHS-PAC WK08-A Wessel & Kroenke 2008    
007 112.3   52.17  -85.8  -62.4  901 !  PHS-PAC WK08-A Wessel & Kroenke 2008    
007 118.4   52.53  -80.33  -66.5  901 !  PHS-PAC WK08-A Wessel & Kroenke 2008
007 125.0   54.13  -88.18  -69.6  901 !  PHS-PAC WK08-A Wessel & Kroenke 2008
007 131.9   56.22 -112.25  -78.6  901 !  PHS-PAC WK08-A Wessel & Kroenke 2008
007 144.0   54.43 -123.57  -84.4  901 !  PHS-PAC WK08-A Wessel & Kroenke 2008
003  0.0   90.0    0.0    0.0  000 !  PPH-HOT Present day Pacific hotspots fixed to 000          
003 600.0   90.0    0.0    0.0  000 !  PPH-HOT  1123  0.0   0.0    0.0    0.0  1124 !ExpTHT08
1123 40.0   90.0    0.0    0.0  1124 !ExpTHT08
1123 100.0  -37.43   23.53   13.2  1124 !ExpTHT08
1123 1100.0  -37.43   23.53   13.2  1124 !ExpTHT08
1124  0.0   90.0    0.0    0.0  101 !ExpTHT08
1124 55.0   90.0    0.0    0.0  101 !ExpTHT08
1124 150.2   71.87   97.94   -4.1  101 !ExpTHT08
1124 1100.0   71.87   97.94   -4.1  101 !ExpTHT08
1125  0.0   90.0    0.0    0.0  1123 !ExpTHT08
1125 40.0  -53.29   27.38   19.0  1123 !ExpTHT08
1125 100.0  -53.29   27.38   19.0  1123 !ExpTHT08
1125 195.0   22.64  -46.17   36.59  1123 !ExpTHT08
1125 1100.0   22.64  -46.17   36.59  1123 !ExpTHT08
1126  0.0   90.0    0.0    0.0  1125 !ExpTHT08
1126 1100.0   90.0    0.0    0.0  1125 !ExpTHT08
1127  0.0   90.0    0.0    0.0  1123 !ExpTHT08
1127 150.2   90.0    0.0    0.0  1123 !ExpTHT08
1127 175.0   44.91 -113.77   39.45  1123 !ExpTHT08
1127 195.0   44.91 -113.77   39.45  1123 !ExpTHT08
1127 1100.0   44.91 -113.77   39.45  1123 !ExpTHT08
1128  0.0   90.0    0.0    0.0  1125 !ExpTHT08
1128 40.0   53.1 -152.26   18.97  1125 !ExpTHT08
1128 195.0   53.1 -152.26   18.97  1125 !ExpTHT08
1128 1100.0   53.1 -152.26   18.97  1125 !ExpTHT08
1129  0.0   90.0    0.0    0.0  1131 !ExpTHT08
1129 1100.0   90.0    0.0    0.0  1131 !ExpTHT08
1130  0.0   90.0    0.0    0.0  1131 !ExpTHT08
1130 1100.0   90.0    0.0    0.0  1131 !ExpTHT08
1131  0.0   90.0    0.0    0.0  1132 !ExpTHT08
1131 30.0   66.29  -23.4    3.08  1132 !ExpTHT08
1131 1100.0   66.29  -23.4    3.08  1132 !ExpTHT08
1132  0.0   90.0    0.0    0.0  1133 !ExpTHT08
1132 30.0   52.26 -104.66    4.17  1133 !ExpTHT08
1132 1100.0   52.26 -104.66    4.17  1133 !ExpTHT08
1133  0.0   90.0    0.0    0.0  101 !ExpTHT08
1133 55.0   90.0    0.0    0.0  101 !ExpTHT08
1133 150.2   71.87   97.94   -4.1  101 !ExpTHT08
1133 1100.0   71.87   97.94   -4.1  101 !ExpTHT08
1134  0.0   90.0    0.0    0.0  101 !ExpTHT08
1134 1100.0   90.0    0.0    0.0  101 !ExpTHT08
1135  0.0   90.0    0.0    0.0  101 !ExpTHT08
1135 1100.0   90.0    0.0    0.0  101 !ExpTHT08
4403  0.0   90.0    0.0    0.0  407 !ExpTHT08
4403 120.0   90.0    0.0    0.0  407 !ExpTHT08
4403 120.0   76.42  130.81   18.78  4405 !ExpTHT08
4403 175.0   80.0  100.0   20.0  4405 !ExpTHT08
4403 255.0   80.0  100.0   25.0  4405 !ExpTHT08
4403 1100.0   80.0  100.0   25.0  4405 !ExpTHT08
4405  0.0   90.0    0.0    0.0  401 !ExpTHT08
4405 70.0   90.0    0.0    0.0  401 !ExpTHT08
4405 175.0   86.9  -53.18    8.0  401 !ExpTHT08
4405 1100.0   86.9  -53.18    8.0  401 !ExpTHT08
4406  0.0   90.0    0.0    0.0  4403 !ExpTHT08
4406 85.0   67.0  149.0  -20.0  4403 !ExpTHT08
6601 -250.0   90.0    0.0    0.0  6604 !                                       
6601 130.0   90.0    0.0    0.0  6604 !                                       
6601 255.0    3.39 -110.16   17.29  6604 ! Tarim/NChina  CRS 04/24/98                                       
6601 600.0    3.39 -110.16   17.29  6604 ! Tarim/NChina  CRS 04/24/98                                       
6602 -250.0   90.0    0.0    0.0  6601 !                                       
6602  0.0   90.0    0.0    0.0  6601 !                                       
6602 10.0   17.49  116.1    3.5  6601 !                                       
6602 20.0   20.7  109.3    8.61  6601 !                                       
6602 1100.0   20.7  109.3    8.61  6601 !                                       
6604 -250.0   90.0    0.0    0.0  6628 ! N. China                                       
6604  0.0   90.0    0.0    0.0  6628 !                                       
6604 10.0  -49.62  -78.99    1.84  6628 !                                       
6604 20.0  -53.24 -106.4    1.24  6628 !                                       
6604 195.0  -53.24 -106.4    1.24  6628 !                                       
6604 255.0  -53.24 -106.4    1.24  6628 !                                       
6604 277.0  -43.32  -86.75   29.12  6628 !                                       
6604 306.0  -31.7  -98.5   31.38  6628 !                                       
6604 306.0  -36.06  -50.3   97.66  6611 !CRS 04/23/98                                       
6604 363.0   36.66  129.8 -177.48  6611 !                                       
6604 1100.0   36.66  129.8 -177.48  6611 ! CRS 11/98                                       
6606 -250.0   90.0    0.0    0.0  6601 !                                       
6606  0.0   90.0    0.0    0.0  6601 !                                       
6606 245.0   90.0    0.0    0.0  6601 !                                       
6606 1100.0   90.0    0.0    0.0  6601 !                                       
6609 -250.0   90.0    0.0    0.0  6628 !                                       
6609  0.0   90.0    0.0    0.0  6628 !                                       
6609 1100.0   90.0    0.0    0.0  6628 !                                       
6610 -250.0   90.0    0.0    0.0  601 !                                       
6610  0.0   90.0    0.0    0.0  601 !S Japan Block Ordovician and Yopunger link to N China THT2008                                       
6610 30.0   23.51   82.26    8.01  601 !THT 2008                                       
6610 1100.0   23.51   82.26    8.01  601 !THT2008                                       
6611 -250.0   90.0    0.0    0.0  6604 ! S. China                                       
6611  0.0   90.0    0.0    0.0  6604 !                                       
6611 30.0   34.43  111.4   13.3  6604 !                                       
6611 40.0   32.68  113.7   15.58  6604 !                                       
6611 50.0   31.35  115.3   17.89  6604 !                                       
6611 130.2   31.35  115.3   17.89  6604 !                                       
6611 195.0   31.35  115.3   17.89  6604 !                                       
6611 216.0   29.53  133.5   14.06  6604 !                                       
6611 277.0   35.72  130.4   95.38  6604 !                                       
6611 306.0   36.06  129.7   97.66  6604 !                                       
6611 306.0   48.24   61.48   22.64  503 ! really should be Australia 801                                       
6611 324.0   26.89  105.27   46.6  503 !                                       
6611 363.0   19.71  109.27  120.61  503 !                                       
6611 363.0  -24.13  -58.86  -42.65  6616 !  CRS 11/98                                       
6611 1100.0  -24.13  -58.86  -42.65  6616 !                                       
6612 -250.0   90.0    0.0    0.0  6614 !                                       
6612  0.0   90.0    0.0    0.0  6614 !                                       
6612 10.0   29.72   81.13   -7.12  6614 !                                       
6612 30.0  -36.71 -105.9   11.68  6614 !                                       
6612 40.0  -40.0  -94.32   18.53  6614 !                                       
6612 50.0  -39.8  -94.87   23.05  6614 !                                       
6612 195.0  -60.78 -144.26   10.52  6614 !                                       
6612 195.0  -29.08  -82.75   33.18  6616 !                                       
6612 216.0  -27.09  -81.26   25.5  6616 !                                       
6612 306.0  -27.09  -81.26   90.17  6616 !                                       
6612 1100.0  -27.09  -81.26   90.17  6616 !                                       
6613 -250.0   90.0    0.0    0.0  6612 !                                       
6613  0.0   90.0    0.0    0.0  6612 !                                       
6613 30.0  -25.1 -151.8    3.39  6612 !                                       
6613 40.0  -32.52 -154.2    4.74  6612 !                                       
6613 55.0  -32.67 -145.2    7.66  6612 !                                       
6613 130.2  -32.67 -145.2    7.66  6612 !                                       
6613 152.2  -32.67 -145.2    7.66  6612 ! close back arc basin  CRS 05/23/97                                       
6613 166.0  -26.17 -166.05   11.94  6612 ! begin to close back arc basin                                       
6613 185.0  -26.17 -166.05   11.94  6612 ! finish opening back arc basin                                       
6613 195.0  -45.82 -132.69    7.28  6612 !  CRS 04/24/98                                       
6613 600.0  -45.82 -132.69    7.28  6612 !                                       
6613 1100.0  -45.82 -132.69    7.28  6612 !                                       
6614 -250.0   90.0    0.0    0.0  6611 !                                       
6614  0.0   90.0    0.0    0.0  6611 !                                       
6614 50.0   73.57  154.61   -1.92  6611 !                                       
6614 1100.0   73.57  154.61   -1.92  6611 !                                       
6615 -250.0   90.0    0.0    0.0  6611 !                                       
6615  0.0   90.0    0.0    0.0  6611 !                                       
6615 10.0   37.51 -159.5    0.66  6611 !                                       
6615 20.0   35.78 -160.4    1.32  6611 !                                       
6615 30.0   34.27 -161.8    1.99  6611 !                                       
6615 40.0    8.67  113.4    2.39  6611 !                                       
6615 55.0   10.15  101.9   15.45  6611 !                                       
6615 1100.0   10.15  101.9   15.45  6611 !                                       
6616  0.0   90.0    0.0    0.0  603 !SIBUMASI THT CHANGED FROM 6615 TO 603                                       
6616 10.0   13.82   90.91    0.7  603 !                                       
6616 20.0   14.74   90.16    1.41  603 !                                       
6616 30.0   15.69   89.43    2.11  603 !                                       
6616 40.0    5.89   94.71    6.97  603 !                                       
6616 50.0    8.11   98.42   11.68  603 !                                       
6616 195.0    8.11   98.42   11.68  603 !                                       
6616 200.0    8.11   98.42   21.0  603 !                                       
6616 216.0    8.11   98.42   26.0  603 !                                       
6616 216.0   20.13   91.11   78.73  801 !                                       
6616 255.0   12.43  106.6   97.52  801 !                                       
6616 306.0   11.88  117.21  135.25  801 !  new fit 04/25/98                                       
6616 600.0   11.88  117.21  135.25  801 !                                       
6616 1100.0   11.88  117.21  135.25  801 !                                       
6617 -250.0   90.0    0.0    0.0  6616 !                                       
6617  0.0   90.0    0.0    0.0  6616 !                                       
6617 10.0   20.24  120.1    9.75  6616 !                                       
6617 20.0   20.25  120.1    9.75  6616 !                                       
6617 30.0   20.24  120.1    9.75  6616 !                                       
6617 40.0   16.39  113.7   12.65  6616 !                                       
6617 50.0   15.38  111.3   16.32  6616 !                                       
6617 1100.0   15.38  111.3   16.32  6616 !                                       
6619  0.0   90.0    0.0    0.0  603 !link to sibumasu tht2006                                       
6619 600.0   90.0    0.0    0.0  603 !THT2006                                       
6620 -250.0   90.0    0.0    0.0  6619 !                                       
6620  0.0   90.0    0.0    0.0  6619 !                                       
6620 50.0    1.98  110.78   -7.36  6619 !                                       
6620 1100.0    1.98  110.78   -7.36  6619 !                                       
6621 -250.0   90.0    0.0    0.0  6615 !                                       
6621  0.0   90.0    0.0    0.0  6615 !                                       
6621 10.0   90.0    0.0    0.0  6615 !                                       
6621 20.0   90.0    0.0    0.0  6615 !                                       
6621 30.0   -6.4  -14.49   13.75  6615 ! 07/23/93                                       
6621 30.0   -1.44  -18.06   12.32  6611 !                                       
6621 1100.0   -1.44  -18.06   12.32  6611 !                                       
6628 -250.0   90.0    0.0    0.0  301 !                                       
6628  0.0   90.0    0.0    0.0  301 !                                       
6628 10.0  -14.8  124.4    1.2  301 !                                       
6628 118.7  -14.8  124.4    1.2  301 !                                       
6628 130.2   43.9   88.0   -7.36  301 !                                       
6628 160.0   43.9   88.0  -12.0  301 !                                       
6628 195.0   43.9   88.0  -22.0  301 !                                       
6628 195.0   43.9   88.0  -22.0  401 !                                       
6628 255.0  -43.9  -91.84   78.4  401 !                                       
6628 306.0  -43.9  -91.84   78.4  401 !                                       
6628 404.0  -43.81  -89.79  148.73  401 !                                       
6628 1100.0  -43.81  -89.79  148.73  401 !                                       
6650 -250.0   90.0    0.0    0.0  6654 !                                       
6650  0.0   90.0    0.0    0.0  6654 !                                       
6650 1100.0   90.0    0.0    0.0  6654 !                                       
6651 -250.0   90.0    0.0    0.0  6650 ! Sikoku Basin                                       
6651  0.0   90.0    0.0    0.0  6650 !                                       
6651 18.0   90.0    0.0    0.0  6650 !                                       
6651 22.0   21.95  139.05   19.48  6650 ! CRS 06/21/98                                       
6651 1100.0   21.95  139.05   19.48  6650 !                                       
6652 -250.0   90.0    0.0    0.0  6653 !                                       
6652  0.0   90.0    0.0    0.0  6653 !                                       
6652 1100.0   90.0    0.0    0.0  6653 !                                       
6653 -250.0   90.0    0.0    0.0  6654 ! East Parece Vela Basin                                       
6653  0.0   90.0    0.0    0.0  6654 !                                       
6653 18.0   90.0    0.0    0.0  6654 !                                       
6653 21.0  -87.5 -131.9    1.86  6654 !                                       
6653 28.0  -85.84   48.68    5.58  6654 !                                       
6653 1100.0   90.0    0.0    0.0  6654 !                                       
6654 -250.0   90.0    0.0    0.0  6655 ! West Parece Vela Basin                                       
6654  0.0   90.0    0.0    0.0  6655 !                                       
6654 1100.0   90.0    0.0    0.0  6655 !                                       
6655 -250.0   90.0    0.0    0.0  6656 ! Central Philippine Basin                                       
6655  0.0   90.0    0.0    0.0  6656 !  CRS 06/20/98                                       
6655 37.0   90.0    0.0    0.0  6656 !                                       
6655 42.0  -34.06  -65.13    5.81  6656 !                                       
6655 53.0  -38.83  -74.03   24.79  6656 !                                       
6655 1100.0  -38.83  -74.03   24.79  6656 !                                       
6656 -250.0   90.0    0.0    0.0  6659 !  SW Philippine Basin                                       
6656  0.0   90.0    0.0    0.0  6659 !                                       
6656 1100.0   90.0    0.0    0.0  6659 !                                       
6658 -250.0   90.0    0.0    0.0  6611 !                                       
6658  0.0   90.0    0.0    0.0  6611 !                                       
6658 1100.0   90.0    0.0    0.0  6611 !                                       
6659 -250.0   90.0    0.0    0.0  000 !                                       
6659  0.0   90.0    0.0    0.0  000 !                                       
6659 103.0   70.31  144.97   21.6  000 !                                       
6659 1100.0   70.31  144.97   21.6  000 !                                       
6664 -250.0   90.0    0.0    0.0  6671 !                                       
6664  0.0   90.0    0.0    0.0  6671 !                                       
6664 1100.0   90.0    0.0    0.0  6671 !                                       
6670 -250.0   90.0    0.0    0.0  901 !                                       
6670  0.0   90.0    0.0    0.0  901 !                                       
6670 1100.0   90.0    0.0    0.0  901 !                                       
6671 -250.0   90.0    0.0    0.0  6659 !                                       
6671  0.0   90.0    0.0    0.0  6659 !                                       
6671 1100.0   90.0    0.0    0.0  6659 !                                       
6672 -250.0   90.0    0.0    0.0  6671 !                                       
6672  0.0   90.0    0.0    0.0  6671 !                                       
6672 1100.0   90.0    0.0    0.0  6671 !                                       
6673 -250.0   90.0    0.0    0.0  6670 !                                       
6673  0.0   90.0    0.0    0.0  6670 !                                       
6673 1100.0   90.0    0.0    0.0  6670 !                                       
6675 -250.0   90.0    0.0    0.0  6676 !                                       
6675  0.0   90.0    0.0    0.0  6676 !                                       
6675 1100.0   90.0    0.0    0.0  6676 !                                       
6676 -250.0   90.0    0.0    0.0  801 !                                       
6676  0.0   90.0    0.0    0.0  801 !                                       
6676 1100.0   90.0    0.0    0.0  801 !                                       
6677 -250.0   90.0    0.0    0.0  6676 !                                       
6677  0.0   90.0    0.0    0.0  6676 !                                       
6677 1100.0   90.0    0.0    0.0  6676 !                                       
6680 -250.0   90.0    0.0    0.0  801 !                                       
6680  0.0   90.0    0.0    0.0  801 !                                       
6680 1100.0   90.0    0.0    0.0  801 !                                       
6682 -250.0   90.0    0.0    0.0  801 !                                       
6682  0.0   90.0    0.0    0.0  801 !                                       
6682 1100.0   90.0    0.0    0.0  801 !                                       
6683 -250.0   90.0    0.0    0.0  6620 !                                       
6683  0.0   90.0    0.0    0.0  6620 !                                       
6683 1100.0   90.0    0.0    0.0  6620 !                                       
6684 -250.0   90.0    0.0    0.0  801 !                                       
6684  0.0   90.0    0.0    0.0  801 !                                       
6684 1100.0   90.0    0.0    0.0  801 !                                       
6685 -250.0   90.0    0.0    0.0  801 !                                       
6685  0.0   90.0    0.0    0.0  801 !                                       
6685 1100.0   90.0    0.0    0.0  801 !                                       
6697 -250.0   90.0    0.0    0.0  6609 !                                       
6697  0.0   90.0    0.0    0.0  6609 !                                       
6697 1100.0   90.0    0.0    0.0  6609 !                                 
999  0.0    0.0    0.0    0.0  999 !
999  0.0    0.0    0.0    0.0  999 !
999  0.0    0.0    0.0    0.0  999 ! North American Cordillera - Ingmar van der Lucht
999  0.0    0.0    0.0    0.0  999 !
999  0.0    0.0    0.0    0.0  999 !
1100  0.0   90.0    0.0    0.0  101 ! NAM, platformal strata, Mackenzie and MacDonald platform - North American Craton
1100 125.0   90.0    0.0    0.0  101 !
1101  0.0   90.0    0.0    0.0  1100 ! NAM, platformal strata, Ogilvie platform - NAM, platformal strata, Mackenzie and MacDonald platform
1101 125.0   90.0    0.0    0.0  1100 !
1102  0.0   90.0    0.0    0.0  1101 !NAM, platformal strata, Porcupine - NAM, platformal strata, Ogilvie platform
1102 125.0   90.0    0.0    0.0  1101 !
1104  0.0   90.0    0.0    0.0  1100 !NAM, basinal strata, Selwyn Basin and Kechika through - NAM, platformal strata, Mackenzie and MacDonald platform
1104 50.0   90.0    0.0    0.0  1100 !
1104 94.0   25.2609   98.3888   -0.4771  1100 ! Post-Turonian-Early Eocene Foreland belt shortening. Restored as ~60 km shortening perpendicular to the Tintina fault, higher amounts of shortening in the Southern Cordillera follow from the reconstruction and are not restored seperately
1104 125.0   25.2609   98.3888   -0.4771  1100 !
1103  0.0   90.0    0.0    0.0  1104 !NAM, platformal strata, Mcevoy platform - NAM, basinal strata, Selwyn Basin and Kechika through
1103 125.0   90.0    0.0    0.0  1104 !
1105  0.0   90.0    0.0    0.0  101 !NAM, basinal strata, Richardson Trough - North American Craton
1105 125.0   90.0    0.0    0.0  101 !
1106  0.0   90.0    0.0    0.0  1104 !Slide Mountain terrane (east of Tintina fault - NAM, basinal strata, Selwyn Basin and Kechika through
1106 125.0   90.0    0.0    0.0  1104 !
1107  0.0   90.0    0.0    0.0  1106 !Yukon-Tanana terrane (east of Tintina fault) - Slide Mountain terrane (east of Tintina fault)
1107 125.0   90.0    0.0    0.0  1106 !
1108  0.0   90.0    0.0    0.0  1104 !Yukon-Tanana terrane (west of Tintina fault)- NAM, basinal strata, Selwyn Basin and Kechika through
1108 35.0   90.0    0.0    0.0  1104 !
1108 67.0  -35.1007   19.1252    7.2497  1104 ! Reconstructed Tintina motion of 430km dextral strike slip between 67-35MA
1108 95.0  -35.1007   19.1252    7.2497  1104 ! Transition to other plate
1108 95.0   90.0    0.0    0.0  1190 !Yukon-Tanana terrane (west of Tintina fault)- NAM, basinal strata, Selwyn Basin and Kechika through
1108 125.0   11.3934  -22.7774    0.9273  1190 ! Restoration of 125 km dextral slip along the Big Salmon fault (connected to Teslin)
1110  0.0   90.0    0.0    0.0  1108 !Cassiar platform - Yukon-Tanana terrane (west of Tintina fault)
1110 95.0   90.0    0.0    0.0  1108 !
1110 95.0  -35.1007   19.1252    7.2497  1104 ! Tintina restored (see 1108)
1110 125.0  -35.1007   19.1252    7.2497  1104 !
1190  0.0   90.0    0.0    0.0  1110 !Yukon-Tanana (Between the Big Salmon and Cassiar faults)-Cassiar platform 
1190 95.0   90.0    0.0    0.0  1110 ! restored Cassiar fault 75km dextral 120-95 Ma
1190 125.0   14.3993  -14.6335    0.6073  1110 ! restored Cassiar fault 75km dextral 120-95 Ma
1191  0.0   90.0    0.0    0.0  1190 !Quesnellia terrane piece (north of Teslin fault) - Yukon-Tanana (Between the Big Salmon and Cassiar faults)
1191 125.0   90.0    0.0    0.0  1190 ! 
1109  0.0   90.0    0.0    0.0  1190 ! Slide Mountain terrane (west of Tintina fault) - Yukon-Tanana (Between the Big Salmon and Cassiar faults)
1109 125.0   90.0    0.0    0.0  1190 !
1186  0.0   90.0    0.0    0.0  1110 !Cassiar Platform (East of Finlay) -  Cassiar platform
1186 35.0   90.0    0.0    0.0  1110 ! 
1186 44.0  -43.4225   19.5389   -2.2122  1110 ! Restored 115 km dextral motion between 44-35 Ma on the Kechika-Straight Creek section
1186 125.0  -43.4225   19.5389   -2.2122  1110 !
1185  0.0   90.0    0.0    0.0  1186 !Cassiar Platform (NE of Kechika fault) -  Cassiar platform 
1185 35.0   90.0    0.0    0.0  1186 !
1185 44.0   17.5086   -5.781   -0.7575  1186 ! Restoration of 85 km of dextral displacement between 44 and 35 Ma on the Kechika-Spinel fault
1185 125.0   17.5086   -5.781   -0.7575  1186 !
1111  0.0   90.0    0.0    0.0  1190 !Slide Mountain piece (west of Tintina fault) - Yukon-Tanana (Between the Big Salmon and Cassiar faults)
1111 125.0   90.0    0.0    0.0  1190 !
1112  0.0   90.0    0.0    0.0  1190 !Slide Mountain piece (west of Tintina fault) - Yukon-Tanana (Between the Big Salmon and Cassiar faults)
1112 125.0   90.0    0.0    0.0  1190 !
1113  0.0   90.0    0.0    0.0  1110 !Slide Mountain pieces (west of Tintina fault) - Cassiar Platform
1113 125.0   90.0    0.0    0.0  1110 !
1114  0.0   90.0    0.0    0.0  1110 !Slide Mountain piece (west of Tintina fault) - Cassiar Platform
1114 125.0   90.0    0.0    0.0  1110 !
1115  0.0   90.0    0.0    0.0  1114 !Yukon-Tanana pieces  (west of Tintina fault - inside Slide mountain terrane) - Slide Mountain piece (west of Tintina fault)
1115 125.0   90.0    0.0    0.0  1114 !
1116  0.0   90.0    0.0    0.0  1190 !Quesnellia terrane (middle)- Yukon-Tanana (Between the Big Salmon and Cassiar faults)
1116 125.0   90.0    0.0    0.0  1190 !
1188  0.0   90.0    0.0    0.0  1110 !Quesnellia terrane (East of Kutcho/Cassiar) - Cassiar platform
1188 125.0   90.0    0.0    0.0  1110 !
1124  0.0   90.0    0.0    0.0  1186 !Quesnellia terrane (South)- Cassiar Platform (East of Finlay) 
1124 125.0   90.0    0.0    0.0  1186 !
1123  0.0   90.0    0.0    0.0  1124 !Slide Mountain piece - Quesnellia terrane (South)
1123 125.0   90.0    0.0    0.0  1124 !
1117  0.0   90.0    0.0    0.0  1123 !Cassiar Platform (South) - Unknown displacement is mostle west of this block. assume fixed to NA for now.
1117 35.0   90.0    0.0    0.0  1123 !
1117 67.0    8.0011  -21.3465   -1.7261  1123 ! 200km dextral slip on the McLeod system, timing on the Mcleod lake system mostly post 44MA, but there are also older faults present which contribute to the total displacement of 200 km, therefore timing taKen as similar to Tintina.
1117 125.0    8.0011  -21.3465   -1.7261  1123 !Cassiar Platform (South) - Unknown displacement is mostle west of this block. assume fixed to NA for now.
1118  0.0   90.0    0.0    0.0  1117 !NA,platformal strata, South - Cassiar Platform (South)
1118 125.0   90.0    0.0    0.0  1117 !
1119  0.0   90.0    0.0    0.0  1123 !NA, basinal strata, Kootenay arc - NA,platformal strata, South
1119 125.0   90.0    0.0    0.0  1123 !
1120  0.0   90.0    0.0    0.0  1123 !NA,basinal strata, Kootenay terrane - Cassiar Platform (South)
1120 125.0   90.0    0.0    0.0  1123 !
1121  0.0   90.0    0.0    0.0  1119 !Slide Mountain terrane (south) - NA,basinal strata, Kootenay terrane
1121 125.0   90.0    0.0    0.0  1119 !
1122  0.0   90.0    0.0    0.0  1120 !Slide Mountain terrane (south) - NA,basinal strata, Kootenay terrane
1122 125.0   90.0    0.0    0.0  1120 !
1125  0.0   90.0    0.0    0.0  1124 !Okanagan terrane - Quesnellia terrane (South)
1125 125.0   90.0    0.0    0.0  1124 !
1126  0.0   90.0    0.0    0.0  1108 !Quesnellia terrane (north)- Yukon-Tanana terrane (west of Tintina fault)
1126 125.0   90.0    0.0    0.0  1108 !
1127  0.0   90.0    0.0    0.0  1108 !Cache Creek terrane (north) - Yukon-Tanana terrane (west of Tintina fault)
1127 125.0   90.0    0.0    0.0  1108 !
1128  0.0   90.0    0.0    0.0  1124 !Cache Creek terrane (south)-Quesnellia terrane (south)
1128 45.0   90.0    0.0    0.0  1124 !
1128 45.0   43.4225 -160.461    2.2122  1129 ! Moves with Stikinia accross Pinchi system, relative position by Finlay-Ingenika-Takla system
1128 125.0   43.4225 -160.461    2.2122  1129 !
1187  0.0   90.0    0.0    0.0  1128 !Stikinia (East of Fraser-Straight Creek)-Cache Creek terrane (south)
1187 125.0   90.0    0.0    0.0  1128 !
1129  0.0   90.0    0.0    0.0  1127 !Stikinia terrane - Cache Creek terrane (north) 
1129 45.0   90.0    0.0    0.0  1127 !
1129 58.0   61.8941 -137.1938    3.1645  1127 ! Restoration of Souther Omineca extension by rotation of STikinia (~100km extension in the south, decreasing towards the north)
1129 125.0   61.8941 -137.1938    3.1645  1127 !
1130  0.0   90.0    0.0    0.0  1129 !Methow terrane (north) - Stikinia terrane
1130 44.0   90.0    0.0    0.0  1129 !
1130 57.0   30.9652   14.9562    1.0866  1129 ! Restored 120km dextral accross the Yalakom fault (simplified model)
1130 125.0   30.9652   14.9562    1.0866  1129 !
1192  0.0   90.0    0.0    0.0  1128 !Quesnellia (west of inferred Pinchi fault) - Cache creek (Sosuth)
1192 125.0   90.0    0.0    0.0  1128 !
1131  0.0   90.0    0.0    0.0  1192 !Methow terrane (south) - Quesnellia (West of Pinchi fault)
1131 125.0   90.0    0.0    0.0  1192 !
1132  0.0   90.0    0.0    0.0  1131 !Bridge River Terrane (East of Fraser-Straight Creek fault) - Methow terrane (south)
1132 44.0   90.0    0.0    0.0  1131 !Bridge River Terrane (East of Fraser-Straight Creek fault) - Methow terrane (south)
1132 44.0   43.4225 -160.461    2.2122  1130 !Follow Yalakom-Hozameen displacement
1132 125.0    7.2633  -25.6073   -0.992  1130 ! 
1133  0.0   90.0    0.0    0.0  1130 !Bridge River Terrane (South of Yalakom fault) - Methow terrane (north) Yalakom fault displacement
1133 125.0   90.0    0.0    0.0  1130 !
1134  0.0   90.0    0.0    0.0  1133 !Cadwallader Terrane - Bridge River Terrane (South of Yalakom fault)
1134 125.0   90.0    0.0    0.0  1133 ! 
1189  0.0   90.0    0.0    0.0  1134 !Stikinia (south of Yalakom fault)-Cadwallader Terrane
1189 125.0   90.0    0.0    0.0  1134 ! 
1135  0.0   90.0    0.0    0.0  1134 !Bridge River Terrane (West of Fraser-Straight Creek fault) - Cadwallader Terrane
1135 125.0   90.0    0.0    0.0  1134 !
1136  0.0   90.0    0.0    0.0  1129 !Coast Plutonic Complex - Stikinia terrane 
1136 125.0   90.0    0.0    0.0  1129 !
1138  0.0   90.0    0.0    0.0  1135 !Chilliwack terrane - Bridge River Terrane (West of Fraser-Straight Creek fault)
1138 125.0   90.0    0.0    0.0  1135 !
1137  0.0   90.0    0.0    0.0  1138 !Harrison lake terrane - Chilliwack terrane 
1137 125.0   90.0    0.0    0.0  1138 !
1139  0.0   90.0    0.0    0.0  1137 !Stkinia terrane (Canada-US border) - Harrison lake terrane 
1139 125.0   90.0    0.0    0.0  1137 !
1140  0.0   90.0    0.0    0.0  1136 !Yukon-Tanana terrane (west of Coast Plutonic Complex) - Coast Plutonic Complex
1140 125.0   90.0    0.0    0.0  1136 !
1141  0.0   90.0    0.0    0.0  1108 !Slide Mountain terrane (most northern) - Yukon-Tanana terrane (west of Tintina fault)
1141 125.0   90.0    0.0    0.0  1108 !
1142  0.0   90.0    0.0    0.0  1108 !Kluane Schist - Yukon-Tanana terrane (west of Tintina fault)
1142 125.0   90.0    0.0    0.0  1108 !
1143  0.0   90.0    0.0    0.0  1142 !Taku terrane - Yukon-Tanana terrane (west of Tintina fault)
1143 125.0   90.0    0.0    0.0  1142 !
1170  0.0   90.0    0.0    0.0  1142 !Wrangellia Terrane (North) - Kluane Schist DENALI displacement
1170 57.0   50.5844 -154.0357  -15.2444  1142 ! Restored 400 km Denali fault displacement between 57 MA and 0 Ma
1170 125.0   50.5844 -154.0357  -15.2444  1142 !
1171  0.0   90.0    0.0    0.0  1170 !Alexander Terrane (North of CSF) - Wrangellia Terrane (North)
1171 125.0   90.0    0.0    0.0  1170 !
1184  0.0   90.0    0.0    0.0  1171 !Alexander Terrane (South of CSF) - Alexander Terrane (North of CSF) 
1184 57.0  -55.1529   22.8366   -8.2017  1171 ! Restored 200 km Chatham Strait fault displacement between 57 MA and 0 Ma
1184 125.0  -55.1529   22.8366   -8.2017  1171 !
1172  0.0   90.0    0.0    0.0  1184 !Wrangellia Terrane (South) - Alexander Terrane (South of CSF)
1172 125.0   90.0    0.0    0.0  1184 !
1173  0.0   90.0    0.0    0.0  1170 !Peninsular terrane - Wrangellia Terrane (North) (SEPARATED BY THE CASTLE MOUNTAIN FAULT - NOT YET RESTORED)
1173 125.0   90.0    0.0    0.0  1170 !
1174  0.0   90.0    0.0    0.0  1173 !Chugach Terrane - Peninsular terrane (SEPARATED BY THE BORDER RANGES FAULT - NOT YET RESTORED)
1174 125.0   90.0    0.0    0.0  1173 !
1175  0.0   90.0    0.0    0.0  1174 !Prince William Terrane - Chugach Terrane (NOT YET RESTORED)
1175 125.0   90.0    0.0    0.0  1174 !
1176  0.0   90.0    0.0    0.0  1174 !Yakutat Terrane - Chugach Terrane 
1176 30.0   19.113  174.6962   -6.8501  1174 ! (Fairweather/Queen charlotte minimal estimate 600 km dextral restored )
1176 125.0   19.113  174.6962   -6.8501  1174 !
1177  0.0   90.0    0.0    0.0  1171 !Alexander Terrane (most west) - Alexander Terrane (North of CSF)
1177 125.0   90.0    0.0    0.0  1171 !
1178  0.0   90.0    0.0    0.0  1177 !Chugach Terrane (South) - Alexander Terrane (most west)
1178 125.0   90.0    0.0    0.0  1177 !
1179  0.0   90.0    0.0    0.0  1172 !Pacific Rim Terrane - Wrangellia Terrane (South)
1179 125.0   90.0    0.0    0.0  1172 !
1180  0.0   90.0    0.0    0.0  1179 !Crescent Terrane - Pacific Rim Terrane
1180 125.0   90.0    0.0    0.0  1179 !
1193  0.0   90.0    0.0    0.0  1136 !Methow terrane? (west of CMB) - CMB
1193 125.0   90.0    0.0    0.0  1136 !
1194  0.0   90.0    0.0    0.0  1129 !Cache Creek terrane west of Fraser fault (South) - Stikinia
1194 125.0   90.0    0.0    0.0  1129 !
999  0.0    0.0    0.0    0.0  999 !
999  0.0    0.0    0.0    0.0  999 !
999  0.0    0.0    0.0    0.0  999 ! Caribbean - Lydian Boschman
999  0.0    0.0    0.0    0.0  999 ! Boschman et al. ESR 2014; Molina-Garza et al, Tectonophys 2019
999  0.0    0.0    0.0    0.0  999 !
2000  0.0   90.0    0.0    0.0  101 ! Fore arc sliver Central America - NAM
2000 15.0  -15.04   84.51    8.76  101 ! Phipps Morgan et al. 2008
2000 15.0   -4.15  -92.44   -6.56  2035 !
2000 200.0   -4.15  -92.44   -6.56  2035 !
2001  0.0   90.0    0.0    0.0  2024 ! Gonave Microplate
2001  6.3  -68.84  -50.09    0.82  2024 ! Leroy et al. 2000
2001 11.0  -69.75  -55.09    1.53  2024 !
2001 19.7  -69.2  -51.93    2.99  2024 !
2001 26.2  -52.11  -62.14    4.12  2024 !
2001 33.7  -36.02  -68.74    6.45  2024 !
2001 42.8  -39.71  -67.37    8.05  2024 !
2001 49.4  -42.54  -66.71    8.81  2024 !
2001 49.4   61.78  -56.61   -9.43  2034 !
2001 52.0   65.8388  -56.1694  -10.1569  2034 !
2001 70.0   61.78  -56.61   -9.43  2034 !
2001 160.0   61.78  -56.61   -9.43  2034 !
2004  0.0   90.0    0.0    0.0  101 ! Yucatan - NAM 
2004 130.0   90.0    0.0    0.0  101 ! based on Pindell and Kennan (2009)
2004 148.0   21.82  -83.42  -13.65  101 !
2004 158.0   23.06  -84.62  -35.53  101 !
2004 190.0   26.58  -84.36  -51.99  101 !
2004 350.0   26.58  -84.36  -51.99  101 !
2005  0.0   90.0    0.0    0.0  2047 ! Jamaica - North Nicaraguan Rise
2005 160.0   90.0    0.0    0.0  2047 !
2006  0.0   90.0    0.0    0.0  2007 ! Southern Hispaniola (CLIP)- Caribbean plate interior
2006 160.0   90.0    0.0    0.0  2007 !
2007  0.0   90.0    0.0    0.0  2048 ! Caribbean plate interior - Eastern Cayman Trough
2007 10.0   90.0    0.0    0.0  2048 ! Caribbean plate interior - Eastern Cayman Trough
2007 15.0   50.3711 -105.7517   -0.4799  2048 !
2007 20.0   90.0    0.0    0.0  2048 ! Caribbean plate interior - Eastern Cayman Trough
2007 25.0   29.231  -90.6704   -1.3192  2048 !
2007 30.0   35.3246  -69.4825   -2.1959  2048 !
2007 35.0  -43.9793   87.5183    3.4573  2048 ! Caribbean plate interior - Eastern Cayman Trough
2007 48.0  -37.2469   80.9311    3.442  2048 !
2007 160.0  -43.9793   87.5183    3.4573  2048 ! Caribbean plate interior - Eastern Cayman Trough
2008  0.0   90.0    0.0    0.0  2007 ! Aves ridge - Caribbean forearc
2008 160.0   90.0    0.0    0.0  2007 ! Aves ridge - Caribbean forearc
2009  0.0   90.0    0.0    0.0  2008 ! Grenada basin - Aves ridge
2009 160.0   90.0    0.0    0.0  2008 !
2010  0.0   90.0    0.0    0.0  2009 ! Lesser Antilles Arc - Aves ridge
2010 40.0   90.0    0.0    0.0  2009 ! Lesser Antilles Arc - Aves ridge
2010 45.0   14.6813  -61.6592  -29.569  2009 !
2010 160.0   14.6813  -61.6592  -29.569  2009 !
2011  0.0   90.0    0.0    0.0  2010 ! Barbados accretionary prism - Tobago
2011 40.0   90.0    0.0    0.0  2010 !
2011 65.0   60.86   49.77   -2.05  2010 !
2011 200.0   60.86   49.77   -2.05  2010 !
2013  0.0   90.0    0.0    0.0  2007 ! Western Panama - Caribbean plate interior
2013 71.0   90.0    0.0    0.0  2007 !
2013 160.0   90.0    0.0    0.0  2007 !
2014  0.0   90.0    0.0    0.0  2013 ! Central Panama - Western Panama 
2014 11.0    8.27  -81.87  -40.63  2013 ! Montes et al. (2012)
2014 33.7   -7.29   97.84   40.63  2013 !
2014 38.0   -7.85   98.06   49.26  2013 !
2014 160.0   -7.85   98.06   49.26  2013 !
2015  0.0   90.0    0.0    0.0  2014 ! Eastern Panama - Central Panama 
2015 28.0    9.53  -79.57   38.07  2014 ! Montes et al. (2012)
2015 38.0    9.43  -78.4   38.04  2014 !
2015 160.0    9.43  -78.4   38.04  2014 !
2016  0.0   90.0    0.0    0.0  2010 ! Tobago basin - Lesser Antilles Arc
2016 160.0   90.0    0.0    0.0  2010 !
2017  0.0   90.0    0.0    0.0  101 ! Northern Hispaniola
2017 10.0   16.5249  -71.0066    6.5306  101 !
2017 25.0   16.8522  -71.2675    6.112  101 !
2017 30.0   27.6448  -79.7288   -1.8281  101 !
2017 37.0   21.047  -74.1895  -16.5262  101 !
2017 37.0   30.0102  -67.8605   25.5297  2045 !
2017 160.0   30.0102  -67.8605   25.5297  2045 !
2018  0.0   90.0    0.0    0.0  2001 ! Central Hispaniola - Northern Hispaniola
2018  5.0   18.7502  -74.0191    0.9074  2001 !
2018 10.0   19.4149  -73.2182    2.4879  2001 !
2018 15.0   19.4089  -73.4141    4.6454  2001 !
2018 20.0   19.6239  -73.5517   11.1781  2001 !
2018 30.0   19.4311  -73.4998    8.1584  2001 !
2018 160.0   19.6239  -73.5517   11.1781  2001 ! MODIFIED DJJvH 031122
2019  0.0   90.0    0.0    0.0  2007 ! 
2019 50.0   90.0    0.0    0.0  2007 ! 
2019 50.0   75.86   78.05    4.87  2085 ! ABC islands - Caribbean plate interior
2019 65.0   14.01  -65.45   90.29  2085 !
2019 85.0   14.01  -65.45   90.29  2085 !
2019 85.0   14.01  -65.45   90.29  2008 !
2019 160.0   14.01  -65.45   90.29  2008 !
2022  0.0   90.0    0.0    0.0  101 ! Southern Cuba I - NAM 
2022 45.0   90.0    0.0    0.0  101 ! Pindell and Kennan (2009), Garcia-Casco et al. (2008)
2022 49.4  -23.5888   82.4777    4.9155  101 !
2022 49.4  -43.37  -65.83   -9.1  2001 !
2022 57.0   34.2686  -74.5448   24.9414  2001 !
2022 70.0   34.2686  -74.5448   24.9414  2001 !
2022 90.0   28.2028  -77.7374   46.1503  2001 !
2022 100.0   33.135  -75.3894   28.9587  2001 !
2022 160.0   33.135  -75.3894   28.9587  2001 !
2023  0.0   90.0    0.0    0.0  2022 ! Southern Cuba II- Southern Cuba I
2023 40.0   90.0    0.0    0.0  2022 ! Leroy et al. (2000)
2023 44.0  -53.24  -19.52    0.19  2022 !
2023 160.0  -53.24  -19.52    0.19  2022 !
2024  0.0   90.0    0.0    0.0  2023 ! Southern Cuba III - Southern Cuba II 
2024 38.0   90.0    0.0    0.0  2023 ! Leroy et al. (2000)
2024 40.0  -65.79  -39.99    0.15  2023 !
2024 160.0  -65.79  -39.99    0.15  2023 ! 
2025  0.0   90.0    0.0    0.0  101 ! Northern Cuba - NAM
2025 160.0   90.0    0.0    0.0  101 !
2030  0.0   90.0    0.0    0.0  2097 ! North Andes block (Greater Maracaibo) - SAM 
2030  5.0   48.9247 -139.9759   -0.2694  2097 !
2030 350.0   48.9247 -139.9759   -0.2694  2097 !
2031  0.0   90.0    0.0    0.0  2138 ! Greater Panama - Eastern Panama
2031 160.0   90.0    0.0    0.0  2138 ! Greater Panama - Eastern Panama
2032  0.0   90.0    0.0    0.0  2095 ! NW South American CLIP
2032 11.0   39.175 -173.0081    0.1504  2095 !
2032 11.0   39.72  108.14   -0.81  2034 ! NW South American CLIP
2032 160.0   39.72  108.14   -0.81  2034 ! NW South American CLIP
2033  0.0   90.0    0.0    0.0  2216 ! Quebradagrande Back-arc basin remains
2033 350.0   90.0    0.0    0.0  2216 ! Quebradagrande Back-arc basin remains
2034  0.0   90.0    0.0    0.0  2033 ! Western Cordillera CLIP
2034 45.0   90.0    0.0    0.0  2033 ! Western Cordillera CLIP
2034 70.0   20.1234  -87.6987   -1.1584  2033 !
2034 80.0   24.3253 -118.5285   -8.1017  2033 !
2034 85.0   21.2893 -110.062  -14.4265  2033 !
2034 90.0   17.5553 -102.3182  -23.3199  2033 !
2034 100.0   22.3039 -113.7633  -21.0001  2033 !
2034 100.0   84.26  123.2  -83.45  9002 !
2034 160.0   84.26  123.2  -83.45  9002 !
2035  0.0   90.0    0.0    0.0  2047 ! Chortis - Caribbean plate interior 
2035  6.1   15.18  -85.45   -0.89  2047 !
2035 11.0   15.46  -84.22   -1.12  2047 !
2035 19.7   14.2129  -84.5427   -2.8563  2047 !
2035 26.2   14.9894  -82.6693   -8.1319  2047 !
2035 33.7   15.6051  -82.2331  -16.6074  2047 !
2035 38.0   16.592  -83.3478  -20.8154  2047 !
2035 38.0   36.17  -95.05  -16.97  101 ! Chortis - NAM
2035 49.4  -30.32   85.97   32.45  101 !
2035 65.0  -25.63   85.3   55.43  101 !Calculated interactively by GPlates
2035 80.0  -31.6606   86.1831   39.3882  101 !Calculated interactively by GPlates
2035 80.0   29.43  -94.05  -38.54  214 !Calculated interactively by GPlates
2035 150.0   29.43  -94.05  -38.54  214 !Calculated interactively by GPlates
2035 350.0   29.43  -94.05  -38.54  214 !Calculated interactively by GPlates
2037  0.0   90.0    0.0    0.0  2035 ! Eastern Chortis terrane - Chortis
2037 65.0  -45.44   -9.54    0.45  2035 !Calculated interactively by GPlates
2037 350.0  -45.44   -9.54    0.45  2035 !
2038  0.0   90.0    0.0    0.0  2037 ! offshore Eastern Chortis - Eastern Chortis
2038 350.0   90.0    0.0    0.0  2037 ! 
2039  0.0   90.0    0.0    0.0  2037 ! Siuna east - offshore Eastern Chortis 
2039 100.0   90.0    0.0    0.0  2037 !
2039 100.0   11.32  -63.23  -11.81  2047 !
2039 160.0   11.32  -63.23  -11.81  2047 !
2040  0.0   90.0    0.0    0.0  2039 ! Siuna west - Siuna east
2040 160.0   90.0    0.0    0.0  2039 !
2041  0.0   90.0    0.0    0.0  2031 ! Northern CLIP material NW-Andes - Greater Maracaibo
2041 160.0   90.0    0.0    0.0  2031 !
2042  0.0   90.0    0.0    0.0  2035 !
2042 100.0   90.0    0.0    0.0  2035 !
2042 100.0   30.2  -93.99  -39.1  2054 !
2042 160.0   30.2  -93.99  -39.1  2054 !
2043  0.0   90.0    0.0    0.0  2034 ! Sinu Prism
2043 30.0   90.0    0.0    0.0  2034 ! Sinu Prism
2043 30.0  -29.75  -79.29  -10.24  2007 ! Sinu Prism
2043 160.0  -29.75  -79.29  -10.24  2007 ! Sinu Prism
2045  0.0   90.0    0.0    0.0  2018 ! Puerto Rico - Northern Hispaniola LYDIAN
2045 10.0   15.6141  -71.4211    0.2151  2018 !
2045 15.0   18.7695  -68.1168   -7.4253  2018 !
2045 20.0   18.056  -68.3013  -19.0393  2018 !
2045 25.0   18.3278  -67.8964  -23.9018  2018 !
2045 35.0   18.1487  -67.4065  -49.2581  2018 !
2045 40.0   18.3408  -67.4932  -48.5854  2018 !
2045 48.0   18.8741  -68.5115  -57.2822  2018 !
2045 160.0   18.8741  -68.5115  -57.2822  2018 !
2046  0.0   90.0    0.0    0.0  2010 ! Tobago - Lesser Antilles Arc
2046 40.0   90.0    0.0    0.0  2010 !
2046 50.0   61.58   50.45   -0.85  2010 !
2046 65.0  -10.38  117.84  -75.18  2010 !
2046 160.0  -10.38  117.84  -75.18  2010 !
2047  0.0   90.0    0.0    0.0  2001 ! North Nicaraguan rise - Chortis
2047 10.0    0.7237  107.9387   -1.1668  2001 ! 
2047 52.0    0.7237  107.9387   -1.1668  2001 ! 
2047 52.0   61.1  144.52  -10.79  205 ! 
2047 63.0   64.2377 -122.4444  -15.2398  205 !
2047 70.0   64.2377 -122.4444  -15.2398  205 !
2047 70.0    7.07  -63.23  -31.0  2085 !
2047 350.0    7.07  -63.23  -31.0  2085 ! North Nicaraguan rise - Chortis
2048  0.0   90.0    0.0    0.0  2047 ! South Nicaraguan rise - Caribbean plate interior
2048 20.0   90.0    0.0    0.0  2047 ! South Nicaraguan rise - Caribbean plate interior
2048 25.0    5.9496  -71.411    2.8474  2047 !
2048 30.0    0.092  -68.9825   11.0574  2047 !
2048 35.0    2.553  -70.5721   18.9153  2047 !
2048 52.0    2.553  -70.5721   18.9153  2047 !
2048 52.0   -2.38  109.31  -20.08  2001 !
2048 160.0   -2.38  109.31  -20.08  2001 !
2049  0.0   90.0    0.0    0.0  2004 ! Caribeana - Yucatan
2049 70.0   16.1619  -86.8628   15.624  2004 !
2049 350.0   16.1619  -86.8628   15.624  2004 !
2050  0.0   90.0    0.0    0.0  2022 ! Yucatan basin - Southern Cuba I
2050 70.0   90.0    0.0    0.0  2022 !
2051  0.0   90.0    0.0    0.0  2010 ! Isla Margarita - Lesser Antilles Arc
2051 50.0  -71.08   -7.66   -1.32  2010 !
2051 65.0   11.81  -63.7   90.38  2010 !
2051 160.0   11.81  -63.7   90.38  2010 !
2052  0.0   90.0    0.0    0.0  2024 ! Mayari-Baracoa ophiolite complex
2052 70.0   90.0    0.0    0.0  2024 !
2052 70.0   79.36  -29.84    6.63  2217 !
2052 160.0   79.36  -29.84    6.63  2217 !
2053  0.0   90.0    0.0    0.0  2048 ! East Jamaica CLIP - South Nicaraguan Rise 
2053 160.0   90.0    0.0    0.0  2048 !
2053  0.0   90.0    0.0    0.0  2048 ! East Jamaica CLIP - South Nicaraguan Rise 
2053 160.0   90.0    0.0    0.0  2048 !
2054  0.0   90.0    0.0    0.0  101 !
2054 160.0   90.0    0.0    0.0  101 !
2055  0.0   90.0    0.0    0.0  104 ! Guerrero arc (DJJvH Mar 2020)
2055 100.0   90.0    0.0    0.0  104 ! Guerrero arc (DJJvH Mar 2020)
2055 115.0  -32.0507   65.9444   14.224  104 !
2055 170.0   90.0    0.0    0.0  104 ! Guerrero arc (DJJvH Mar 2020)
2055 350.0   90.0    0.0    0.0  104 ! Guerrero arc (DJJvH Mar 2020)
2056  0.0   90.0    0.0    0.0  2037 ! Guerrero arc Eastern Chortis (DJJvH Mar 2020)
2056 80.0   90.0    0.0    0.0  2037 ! Guerrero arc Eastern Chortis (DJJvH Mar 2020)
2057 100.0   90.0    0.0    0.0  201 !
2057 110.0    6.3773   96.9762  -42.2219  201 !
2057 350.0    6.3773   96.9762  -42.2219  201 !
2058  0.0   90.0    0.0    0.0  2048 ! South Nicaraguan Rise - continental DJJvH 011122
2058 30.0   90.0    0.0    0.0  2048 ! South Nicaraguan Rise - continental DJJvH 011122
2058 30.0    9.38  -75.41   23.08  2039 ! South Nicaraguan Rise - continental DJJvH 011122
2058 350.0    9.38  -75.41   23.08  2039 ! South Nicaraguan Rise - continental DJJvH 011122
2059  0.0   90.0    0.0    0.0  2022 ! Caribeana units Cuba DJJvH 021122
2059 65.0   90.0    0.0    0.0  2022 ! Caribeana units Cuba
2059 65.0    0.29  -57.66   17.53  207 ! Caribeana units Cuba
2059 350.0    0.29  -57.66   17.53  207 ! Caribeana units Cuba
2060  0.0   90.0    0.0    0.0  2022 ! Remedios Zone DJJvH 021122
2060 47.0   90.0    0.0    0.0  2022 ! Remedios Zone
2060 47.0   24.66 -103.54   -2.3  101 ! Remedios Zone
2060 350.0   24.66 -103.54   -2.3  101 ! Remedios Zone
2061  0.0   90.0    0.0    0.0  2023 ! Remedios Zone DJJvH 021122
2061 47.0   90.0    0.0    0.0  2023 ! Remedios Zone
2061 47.0   28.16 -106.57   -2.36  101 ! Remedios Zone
2061 350.0   28.16 -106.57   -2.36  101 ! Remedios Zone
2062  0.0   90.0    0.0    0.0  2024 ! Remedios Zone DJJvH 021122
2062 47.0   90.0    0.0    0.0  2024 ! Remedios Zone
2062 47.0   31.32 -108.06   -2.41  101 ! Remedios Zone
2062 350.0   31.32 -108.06   -2.41  101 ! Remedios Zone
2063  0.0   90.0    0.0    0.0  101 ! Cayo Coco Zone DJJvH 021122
2063 350.0   90.0    0.0    0.0  101 ! Cayo Coco Zone
2064  0.0   90.0    0.0    0.0  2023 ! Cayo Coco Zone DJJvH 021122
2064 45.0   90.0    0.0    0.0  2023 ! Cayo Coco Zone
2064 45.0   53.24  160.48   -0.19  101 ! Cayo Coco Zone
2064 350.0   53.24  160.48   -0.19  101 ! Cayo Coco Zone
2065  0.0   90.0    0.0    0.0  2024 ! Cayo Coco Zone DJJvH 021122
2065 45.0   90.0    0.0    0.0  2024 ! Cayo Coco Zone
2065 45.0   59.15  153.34   -0.34  101 ! Cayo Coco Zone
2065 350.0   59.15  153.34   -0.34  101 ! Cayo Coco Zone
2066  0.0   90.0    0.0    0.0  2018 ! Los Muertos Belt West
2066 20.0   90.0    0.0    0.0  2018 ! Los Muertos Belt West
2066 20.0   21.9358  -73.4947   10.0927  2085 ! Los Muertos Belt West
2066 160.0   21.9358  -73.4947   10.0927  2085 ! Los Muertos Belt West
2067  0.0   90.0    0.0    0.0  2045 ! Los Muertos Belt East
2067 20.0   90.0    0.0    0.0  2045 ! Los Muertos Belt East
2067 20.0   14.5111  -62.0888   -9.0721  2085 ! Los Muertos Belt East
2067 160.0   14.5111  -62.0888   -9.0721  2085 ! Los Muertos Belt East
2068  0.0   90.0    0.0    0.0  2085 ! NE Lesser Antilles Block
2068 10.0   90.0    0.0    0.0  2085 ! NE Lesser Antilles Block
2068 10.0   32.9854  -73.5243   -1.6533  2045 ! NE Lesser Antilles Block
2068 20.0  -22.2175  -62.6837    0.7288  2045 !
2068 25.0   -6.9098  -62.0456    1.7855  2045 !
2068 30.0    9.5855  -64.4764    4.3882  2045 !
2068 160.0    9.5855  -64.4764    4.3882  2045 !
2069  0.0   90.0    0.0    0.0  2068 ! St Croix Block
2069 10.0   17.9021  -63.1213   -2.3473  2068 !
2069 20.0   14.2054  -65.4085   -3.5274  2068 !
2069 160.0   21.0968  -61.0569   -3.5303  2068 !
2070  0.0   90.0    0.0    0.0  2085 ! Aves Ridge Block
2070 160.0   90.0    0.0    0.0  2085 ! Aves Ridge Block
2071  0.0   90.0    0.0    0.0  2070 ! Tobago Forearc Block
2071 15.0   90.0    0.0    0.0  2070 ! Tobago Forearc Block
2071 25.0   14.3326  -61.0313   15.1732  2070 !
2071 40.0   14.3326  -61.0313   15.1732  2070 ! Tobago Forearc Block
2071 48.0  -10.6388  115.4462  -35.9273  2070 !
2071 160.0  -10.6388  115.4462  -35.9273  2070 !
2072  0.0   90.0    0.0    0.0  2071 ! Barbados Accretionary Prism
2072 25.0   90.0    0.0    0.0  2071 ! Barbados Accretionary Prism
2072 35.0   12.4766  -62.6344  -82.5034  2071 !
2072 35.0   25.58  -63.66  -46.97  201 !
2072 200.0   25.58  -63.66  -46.97  201 !
2073  0.0   90.0    0.0    0.0  2071 ! Northern Ranges Trinidad Block
2073 16.0   90.0    0.0    0.0  2071 ! Northern Ranges Trinidad Block
2073 16.0   62.9  -61.56   -3.52  2090 ! Northern Ranges Trinidad Block
2073 350.0   62.9  -61.56   -3.52  2090 ! Northern Ranges Trinidad Block
2074  0.0   90.0    0.0    0.0  2085 ! ABC Block
2074 350.0   90.0    0.0    0.0  2085 ! ABC Block
2075  0.0   90.0    0.0    0.0  2086 ! NE Lesser Antilles Accretionary Prism
2075 20.0   90.0    0.0    0.0  2086 ! NE Lesser Antilles Accretionary Prism
2075 20.0   47.82  114.24   -3.75  101 ! NE Lesser Antilles Accretionary Prism
2075 200.0   47.82  114.24   -3.75  101 ! NE Lesser Antilles Accretionary Prism
2076  0.0   90.0    0.0    0.0  2075 ! Bunce Forearc Sliver
2076  5.0    9.0826  -65.0275   -4.1312  2075 !
2076 160.0    9.0826  -65.0275   -4.1312  2075 ! Bunce Forearc Sliver
2077  0.0   90.0    0.0    0.0  2078 ! Puerto Rico Accretionary Prism
2077 200.0   90.0    0.0    0.0  2078 ! Puerto Rico Accretionary Prism
2078  0.0   90.0    0.0    0.0  2017 ! Haiti Accretionary Prism
2078 200.0   90.0    0.0    0.0  2017 ! Haiti Accretionary Prism
2079  0.0   90.0    0.0    0.0  2037 ! Guerrero Arc South Chortis
2079 350.0   90.0    0.0    0.0  2037 ! Guerrero Arc South Chortis
2080  0.0   90.0    0.0    0.0  2037 ! Guerrero Arc South Chortis
2080 80.0   90.0    0.0    0.0  2037 ! Guerrero Arc South Chortis
2080 80.0   30.01  -94.4  -38.67  215 ! Guerrero Arc South Chortis
2080 150.0   30.01  -94.4  -38.67  215 ! Guerrero Arc South Chortis
2080 350.0   30.01  -94.4  -38.67  215 ! Guerrero Arc South Chortis
2081  0.0   90.0    0.0    0.0  2037 ! Guerrero Arc South Chortis
2081 50.0   90.0    0.0    0.0  2037 ! Guerrero Arc South Chortis
2082  0.0   90.0    0.0    0.0  2084 ! Nicoya Block
2082  8.0   90.0    0.0    0.0  2084 ! Nicoya Block
2082  8.0    2.19  -88.68   -5.69  2007 ! Nicoya Block
2082 160.0    2.19  -88.68   -5.69  2007 ! Nicoya Block
2083  0.0   90.0    0.0    0.0  2084 ! Santa Elena Block Siuna
2083  8.0   90.0    0.0    0.0  2084 ! Santa Elena Block Siuna
2083  8.0    0.99   91.19    4.75  2039 ! Santa Elena Block Siuna
2083 160.0    0.99   91.19    4.75  2039 ! Santa Elena Block Siuna
2084  0.0   90.0    0.0    0.0  2000 ! Central American accretionary prism
2084  8.0   90.0    0.0    0.0  2000 ! Central American accretionary prism
2084  8.0   -0.53  -89.29   -4.74  2035 ! Central American accretionary prism
2084 30.0   -0.53  -89.29   -4.74  2035 ! Central American accretionary prism
2085  0.0   90.0    0.0    0.0  2007 ! Venezuela Basin
2085 30.0   90.0    0.0    0.0  2007 ! Venezuela Basin
2085 35.0   18.6185  -72.845    6.277  2007 !
2085 160.0   18.6185  -72.845    6.277  2007 ! Venezuela Basin
2086  0.0   90.0    0.0    0.0  2068 ! South NoLA
2086 15.0   90.0    0.0    0.0  2068 ! South NoLA
2086 25.0   17.2626  -62.4918   17.5229  2068 !
2086 35.0   17.2626  -62.5048   26.2197  2068 !
2086 48.0   16.7132  -60.5535   -5.6911  2068 !
2086 160.0   16.7132  -60.5535   -5.6911  2068 ! South NoLA
2087  0.0   90.0    0.0    0.0  2144 ! Coiba & Jicaron
2087 80.0   90.0    0.0    0.0  2144 ! Coiba & Jicaron
2088  0.0   90.0    0.0    0.0  2069 ! Muertos Flysch St Croix
2088 20.0   90.0    0.0    0.0  2069 ! Muertos Flysch St Croix
2088 20.0   16.5748  -62.9391  -12.0181  2085 ! Muertos Flysch St Croix
2088 160.0   16.5748  -62.9391  -12.0181  2085 ! Muertos Flysch St Croix
2089  0.0   90.0    0.0    0.0  2090 !Southern Trinidad
2089  3.0   30.17   74.44   -0.07  2090 !Southern Trinidad
2089 350.0   30.17   74.44   -0.07  2090 !Southern Trinidad
2090  0.0   90.0    0.0    0.0  2092 !East Venezuela Caribbean klippe
2090 10.0   10.5257  -65.76    3.1748  2092 !
2090 160.0   10.5257  -65.76    3.1748  2092 !
2091  0.0   90.0    0.0    0.0  2092 !West Venezuela Caribbean klippe
2091 15.0   90.0    0.0    0.0  2092 !West Venezuela Caribbean klippe
2091 15.0    5.88  -67.15   -8.3  2093 !West Venezuela Caribbean klippe
2091 35.0   -5.3334  -68.364   -6.3737  2093 !West Venezuela Caribbean klippe
2091 35.0  -57.73  -60.46   -6.52  2071 !West Venezuela Caribbean klippe
2091 48.0   26.5485  -64.2662   19.116  2071 !
2091 52.0   18.5854  -63.4455   38.348  2071 !
2091 160.0  -57.73  -60.46   -6.52  2071 !West Venezuela Caribbean klippe
2092  0.0   90.0    0.0    0.0  201 !North Venezuelan foreland fold-thrust belt
2092 10.0  -19.9693  118.4777    3.6895  201 !
2092 350.0  -19.9693  118.4777    3.6895  201 !
2093  0.0   90.0    0.0    0.0  2030 !Caribbean klippe Maracaibo Block S of San Sebastian
2093 12.0    8.1136  -76.9857    3.6348  2030 !
2093 20.0    0.7967  -92.184    1.7296  2030 !
2093 25.0    3.5534  -82.5717    4.2467  2030 !
2093 28.0    6.8503  -76.8542   13.8563  2030 !
2093 31.0    7.5438  -74.9172   25.9176  2030 !
2093 35.0    7.7759  -74.6465   40.0764  2030 !
2093 35.0    8.53  -63.96  -14.65  2213 !
2093 42.0    8.53  -63.96  -14.65  2213 !
2093 42.0  -45.91  114.48   -5.9  2212 !
2093 160.0  -45.91  114.48   -5.9  2212 !
2094  0.0   90.0    0.0    0.0  2212 !Blanquilla-Margarita Block
2094 15.0   90.0    0.0    0.0  2212 !Blanquilla-Margarita Block
2094 25.0   74.193  163.168   -0.5814  2212 !
2094 160.0   74.193  163.168   -0.5814  2212 !Blanquilla-Margarita Block
2095  0.0   90.0    0.0    0.0  2108 !Maracaibo Block N of San Sebastian
2095 11.0    7.2571  -50.1201    1.9085  2108 !
2095 11.0   62.13   99.07   -0.83  2030 !
2095 350.0   69.52  -38.79   -1.03  2030 !Maracaibo Block N of San Sebastian
2096  0.0   90.0    0.0    0.0  2089 ! SE Trinidad Prism
2096  4.0   90.0    0.0    0.0  2089 ! SE Trinidad Prism
2096  4.0   26.13   88.85   -0.32  201 ! SE Trinidad Prism
2096 350.0   26.13   88.85   -0.32  201 ! SE Trinidad Prism
2097  0.0   90.0    0.0    0.0  201 ! Merida Andes
2097 10.0  -27.4322  -64.0142    1.4796  201 !
2097 350.0  -27.4322  -64.0142    1.4796  201 ! Merida Andes
2098  0.0   90.0    0.0    0.0  201 !East Ecuador Andes
2098 45.0   28.5451   15.1615   -0.3814  201 !
2098 350.0   28.5451   15.1615   -0.3814  201 !East Ecuador Andes
2099  0.0   90.0    0.0    0.0  2030 ! Eastern Cordillera
2099 45.0   20.5221  -38.8205   -1.392  2030 !
2099 350.0   20.5221  -38.8205   -1.392  2030 ! Eastern Cordillera
2100  0.0   90.0    0.0    0.0  2099 ! Central Cordillera
2100 45.0   90.0    0.0    0.0  2099 ! Central Cordillera
2100 70.0   30.2188 -168.4314   -2.6298  2099 !
2100 350.0   30.2188 -168.4314   -2.6298  2099 ! Central Cordillera
999  0.0    0.0    0.0    0.0  999 !
999  0.0    0.0    0.0    0.0  999 !
999  0.0    0.0    0.0    0.0  999 ! Colombia - Montes et al. (2019) (renumbered)
999  0.0    0.0    0.0    0.0  999 !
999  0.0    0.0    0.0    0.0  999 !
2101  0.0   90.0    0.0    0.0  2013 !	Rotations as in Montes et al 2012
2101 170.0   90.0    0.0    0.0  2013 !	Rotations as in Montes et al 2012											
2102  0.0   90.0    0.0    0.0  2126 !ALTA	GUAJIRA	ALLOCHTON-	(From	Here	Montes	et	"al.,"	2010)								
2102 28.0   12.89  -72.93  -20.37  2126 !Calculated	interactively	by	GPlates													
2102 38.0    0.64  -71.63    3.78  2126 !Calculated	interactively	by	GPlates													
2102 49.0    4.21  -72.36    7.63  2126 !Calculated	interactively	by	GPlates													
2102 65.0    9.26  -72.05   22.56  2126 !Calculated	interactively	by	GPlates													
2102 71.0    8.17  -72.47   21.61  2126 !Calculated	interactively	by	GPlates													
2102 75.0    8.63  -72.23   23.19  2126 !Calculated	interactively	by	GPlates													
2102 80.0    8.48  -71.9   17.96  2126 !Calculated	interactively	by	GPlates													
2102 90.0   -9.49  107.81  -23.01  2126 !Calculated	interactively	by	GPlates													
2102 350.0   -9.49  107.81  -23.01  2126 !Calculated	interactively	by	GPlates													
2103  0.0   90.0    0.0    0.0  2205 !ALTA	GUAJIRA	AUTOCHTHON														
2103 28.0    5.26  -63.65    3.16  2205 !Calculated	interactively	by	GPlates													
2103 38.0   11.34  -71.6   66.95  2205 !Calculated	interactively	by	GPlates													
2103 49.0   10.75  -71.92   58.83  2205 !Calculated	interactively	by	GPlates													
2103 65.0   10.69  -72.03   60.59  2205 !Calculated	interactively	by	GPlates													
2103 70.0   10.72  -72.11   64.01  2205 !Calculated	interactively	by	GPlates													
2103 75.0   10.71  -72.03   61.17  2205 !Calculated	interactively	by	GPlates													
2103 350.0   10.71  -72.03   61.17  2205 !																
2104  0.0   90.0    0.0    0.0  2126 !BAJA	GUAJIRA	ALLOCHTON														
2104 28.0   12.82  -73.48  -15.49  2126 !Calculated	interactively	by	GPlates													
2104 49.0  -11.65  -72.18    2.87  2126 !Calculated	interactively	by	GPlates													
2104 75.0    5.58  -72.32   11.09  2126 !Calculated	interactively	by	GPlates													
2104 80.0    5.52  -71.67    8.89  2126 !Calculated	interactively	by	GPlates													
2104 90.0   -9.14  107.56  -17.72  2126 !Calculated	interactively	by	GPlates													
2104 350.0   -9.14  107.56  -17.72  2126 !Calculated	interactively	by	GPlates													
2105  0.0   90.0    0.0    0.0  2205 !BAJA	GUAJIRA	AUTOCHTHON														
2105 28.0   12.44  -72.68  -27.22  2205 !Calculated	interactively	by	GPlates													
2105 38.0    7.72  -69.99    9.09  2205 !Calculated	interactively	by	GPlates													
2105 49.0    6.18  -71.4   13.9  2205 !Calculated	interactively	by	GPlates													
2105 65.0    5.73  -71.6   14.49  2205 !Calculated	interactively	by	GPlates													
2105 70.0    7.43  -71.82   20.39  2205 !Calculated	interactively	by	GPlates													
2105 75.0    7.54  -71.75   19.78  2205 !Calculated	interactively	by	GPlates													
2105 350.0    7.54  -71.75   19.78  2205 !																
2106  0.0   90.0    0.0    0.0  2126 !BAJA	GUAJIRA	ALLOCHTON														
2106 28.0   12.79  -72.84  -20.2  2126 !Calculated	interactively	by	GPlates													
2106 49.0    4.42  -73.05    7.54  2126 !Calculated	interactively	by	GPlates													
2106 75.0    6.49  -72.72   11.5  2126 !Calculated	interactively	by	GPlates													
2106 80.0    6.23  -72.61    9.1  2126 !Calculated	interactively	by	GPlates													
2106 90.0   -1.77  107.09   -4.74  2126 !Calculated	interactively	by	GPlates													
2106 350.0   -1.77  107.09   -4.74  2126 !Calculated	interactively	by	GPlates													
2107  0.0   90.0    0.0    0.0  2126 !BAJA	GUAJIRA	ALLOCHTON														
2107 28.0   14.23  -73.36   -9.7  2126 !Calculated	interactively	by	GPlates													
2107 49.0    1.85  -74.3    4.67  2126 !Calculated	interactively	by	GPlates													
2107 75.0    5.34  -73.57    7.09  2126 !Calculated	interactively	by	GPlates													
2107 80.0    4.78  -73.87    6.2  2126 !Calculated	interactively	by	GPlates													
2107 90.0   -3.49  105.96   -4.87  2126 !Calculated	interactively	by	GPlates													
2107 350.0   -3.49  105.96   -4.87  2126 !Calculated	interactively	by	GPlates													
2108  0.0   90.0    0.0    0.0  2007 !	Falcon-Aruba Caribbean block															
2108 25.0   77.9597   97.9168    0.4371  2007 !
2108 160.0   77.9597   97.9168    0.4371  2007 !	Falcon-Aruba Caribbean block															
2109  0.0   90.0    0.0    0.0  2102 !BONAIRE																
2109 28.0   39.27  -26.41   -0.82  2102 !Calculated	interactively	by	GPlates													
2109 35.0   12.62  -69.7  -22.69  2102 !Calculated	interactively	by	GPlates													
2109 38.0   12.49  -69.83  -32.19  2102 !Calculated	interactively	by	GPlates													
2109 49.0   21.11  -68.16   -9.57  2102 !Calculated	interactively	by	GPlates													
2109 60.0    9.87  -70.5   39.56  2102 !Calculated	interactively	by	GPlates													
2109 65.0    9.53  -70.66   36.11  2102 !Calculated	interactively	by	GPlates													
2109 75.0   -9.13  109.36  -25.9  2102 !Calculated	interactively	by	GPlates													
2109 90.0    9.95  -70.61   37.81  2102 !Calculated	interactively	by	GPlates													
2109 350.0    9.95  -70.61   37.81  2102 !Calculated	interactively	by	GPlates													
2110  0.0   90.0    0.0    0.0  2102 !CURACAO																
2110 28.0    8.65  -71.71    7.46  2102 !Calculated	interactively	by	GPlates													
2110 35.0   13.23  -69.79  -19.54  2102 !Calculated	interactively	by	GPlates													
2110 38.0   13.07  -70.11  -25.81  2102 !Calculated	interactively	by	GPlates													
2110 49.0   -0.66  -71.56    5.41  2102 !Calculated	interactively	by	GPlates													
2110 60.0    9.58  -70.88   28.43  2102 !Calculated	interactively	by	GPlates													
2110 65.0    9.95  -70.77   31.96  2102 !Calculated	interactively	by	GPlates													
2110 75.0   10.23  -70.44   32.26  2102 !Calculated	interactively	by	GPlates													
2110 90.0  -10.27  109.26  -36.58  2102 !Calculated	interactively	by	GPlates													
2110 350.0  -10.27  109.26  -36.58  2102 !Calculated	interactively	by	GPlates													
2111  0.0   90.0    0.0    0.0  2109 !LAS	AVES	DJJvH111122														
2111 350.0   90.0    0.0    0.0  2109 !		DJJvH111122													
2112  0.0   90.0    0.0    0.0  2102 !LOS	MONJES	DJJvH111122														
2112 350.0   90.0    0.0    0.0  2102 !		DJJvH111122														
2113  0.0   90.0    0.0    0.0  2085 !BONAIRE Basin Block															
2113 170.0   90.0    0.0    0.0  2085 !BONAIRE Basin Block															
2114  0.0   90.0    0.0    0.0  201 !FALCON																
2114 28.0    7.29  -72.74   31.51  201 !Calculated	interactively	by	GPlates													
2114 35.0    5.63  -73.45   30.81  201 !Calculated	interactively	by	GPlates													
2114 49.0    6.82  -73.22   63.94  201 !Calculated	interactively	by	GPlates													
2114 65.0    6.89  -73.17   66.91  201 !Calculated	interactively	by	GPlates													
2114 70.0    7.34  -73.24   79.11  201 !Calculated	interactively	by	GPlates													
2114 75.0    7.29  -73.23   78.37  201 !Calculated	interactively	by	GPlates													
2114 90.0    7.2  -73.22   77.22  201 !Calculated	interactively	by	GPlates													
2114 350.0    7.2  -73.22   77.22  201 !																
2115  0.0   90.0    0.0    0.0  201 !PARAGUANA																
2115 12.0   10.51  -71.0   49.16  201 !Calculated	interactively	by	GPlates													
2115 28.0    9.77  -71.76   70.89  201 !Calculated	interactively	by	GPlates													
2115 35.0    9.43  -72.27   75.35  201 !Calculated	interactively	by	GPlates													
2115 38.0    9.11  -72.5   76.68  201 !Calculated	interactively	by	GPlates													
2115 45.0    8.24  -72.76   75.63  201 !Calculated	interactively	by	GPlates													
2115 49.0    7.61  -72.91   72.17  201 !Calculated	interactively	by	GPlates													
2115 65.0    7.74  -72.96   77.63  201 !Calculated	interactively	by	GPlates													
2115 70.0    7.88  -73.13   85.61  201 !Calculated	interactively	by	GPlates													
2115 75.0    7.71  -73.05   83.85  201 !Calculated	interactively	by	GPlates													
2115 90.0    7.34  -73.04   78.28  201 !Calculated	interactively	by	GPlates													
2115 350.0    7.34  -73.04   78.28  201 !																
2116  0.0   90.0    0.0    0.0  101 !NEOGENE	VOLCANIC	BELT														
2116 350.0   90.0    0.0    0.0  101 !																
2117  0.0   90.0    0.0    0.0  101 !GRENADA	BACK	ARC	BASIN													
2117  1.0   39.1714 -169.0495   -0.0247  101 !																
2117 350.0   39.1714 -169.0495   -0.0247  101 !																
2118  0.0   90.0    0.0    0.0  101 !AVES	RIDGE															
2118  1.0   36.5182 -167.702   -0.0249  101 !																
2118 350.0   36.5182 -167.702   -0.0249  101 !																
2119  0.0   90.0    0.0    0.0  101 !VENEZUELA	BASIN															
2119 10.0   77.3295  128.3328   -1.1346  101 !																
2119 15.0   71.7841  146.2168   -1.614  101 !																
2119 21.0   59.4691  124.1974   -3.2494  101 !																
2119 25.0   54.1353  118.1942   -4.1075  101 !																
2119 28.0   54.4914  116.4261   -4.6608  101 !																
2119 32.0   56.8342  116.5365   -5.2317  101 !																
2119 37.0   59.2775  114.7829   -6.0198  101 !																
2119 38.0   60.8188  113.7574   -6.2784  101 !																
2119 40.0   60.2438  114.3663   -6.839  101 !																
2119 45.0   49.7303  113.122   -9.6569  101 !																
2119 50.0   59.7021  122.634  -10.8402  101 !																
2119 55.0   53.5949  127.1739  -12.687  101 !																
2119 60.0   44.3612  124.8904  -15.6618  101 !																
2119 63.0   22.2169  117.9044  -25.365  101 !																
2119 70.0    7.0997  113.8837  -51.5084  101 !																
2119 80.0   10.9344  113.2984  -54.0966  101 !																
2119 90.0  -14.2182  -67.3661   57.2076  101 !Calculated	interactively	by	GPlates													
2119 350.0  -14.2182  -67.3661   57.2076  101 !Calculated	interactively	by	GPlates													
2120  0.0   90.0    0.0    0.0  2119 !BEATA	RIDGE															
2120 10.0   12.6546  103.9033    0.3657  2119 !																
2120 15.0   55.7143  -54.265    0.2749  2119 !																
2120 21.0   36.3156  -64.0644    0.5919  2119 !																
2120 25.0   19.0887  -69.3624    5.7175  2119 !																
2120 30.0   18.4997  -70.1412    7.7432  2119 !																
2120 40.0   16.5677  -69.4432   21.4056  2119 !																
2120 50.0   17.4141  -67.9213   37.9573  2119 !																
2120 55.0   17.3395  -68.0313   33.4914  2119 !																
2120 60.0   17.0726  -68.5505   30.9763  2119 !																
2120 70.0  -15.9387  -73.8119   -2.2763  2119 !																
2120 80.0   73.1627   60.7196    0.6212  2119 !																
2120 90.0  -18.39  104.98    0.3  2119 !Calculated	interactively	by	GPlates													
2120 350.0  -18.39  104.98    0.3  2119 !Calculated	interactively	by	GPlates													
2121  0.0   90.0    0.0    0.0  2119 !COLOMBIAN	BASIN															
2121  6.0   48.2186  -67.2024    0.1923  2119 !																
2121 10.0   39.8887   88.099    0.1313  2119 !																
2121 15.0   17.728   81.2428    0.0748  2119 !																
2121 21.0   20.2272  -71.7322    5.7288  2119 !																
2121 22.0   19.117  -70.7466    7.1527  2119 !																
2121 25.0   18.0973  -72.039   11.3733  2119 !																
2121 28.0   17.8822  -72.4916   14.7139  2119 !																
2121 32.0   18.0235  -72.236   17.4975  2119 !																
2121 37.0   18.1132  -70.0723   16.0941  2119 !																
2121 38.0   18.2484  -70.0092   16.7184  2119 !																
2121 39.0   18.42  -69.6579   16.5466  2119 !																
2121 40.0   18.4494  -68.7846   16.9873  2119 !																
2121 50.0   18.1109  -64.8089   28.2175  2119 !Calculated	interactively	by	GPlates													
2121 60.0   16.2869  -66.2574   27.4254  2119 !Calculated	interactively	by	GPlates													
2121 70.0   11.3511  -72.6823  -16.6712  2119 !																
2121 80.0   12.7281  -72.716  -17.2941  2119 !																
2121 90.0   13.72  -73.21  -17.49  2119 !Calculated	interactively	by	GPlates													
2121 350.0   13.72  -73.21  -17.49  2119 !Calculated	interactively	by	GPlates													
2122  0.0   90.0    0.0    0.0  2102 !SOUTH	CARIBBEAN	DEFORMED	BELT	NORTH DJJvH111122												
2122  5.0   90.0    0.0    0.0  2102 !	DJJvH111122															
2122  5.0   18.17  -69.41    2.42  2007 !	DJJvH111122															
2122 160.0   18.17  -69.41    2.42  2007 !	DJJvH111122															
2123  0.0   90.0    0.0    0.0  2126 !SOUTH	CARIBBEAN	DEFORMED	BELT	SOUTH	 DJJvH111122											
2123  5.0   90.0    0.0    0.0  2126 !Calculated	interactively	by	GPlates		 DJJvH111122											
2123  5.0   14.97  -71.48    6.05  2007 !Calculated	interactively	by	GPlates	 DJJvH111122												
2123 160.0   14.97  -71.48    6.05  2007 !Calculated	interactively	by	GPlates	DJJvH111122												
2124  0.0   90.0    0.0    0.0  2131 !SOUTH	CARIBBEAN	DEFORMED	BELT	SINU												
2124 10.0    6.4314  -71.2246    2.6097  2131 !																
2124 14.0    5.8126  -69.0509    1.9141  2131 !																
2124 20.0    1.3399  -74.3188    3.7855  2131 !																
2124 25.0    5.352  -72.9313    5.1169  2131 !																
2124 28.0    6.8003  -73.6316    5.5411  2131 !Calculated	interactively	by	GPlates													
2124 350.0    6.8003  -73.6316    5.5411  2131 !Calculated	interactively	by	GPlates													
2125  0.0   90.0    0.0    0.0  2007 !NORTH	PANAMA	DEFORMED	BELT													
2125 350.0   90.0    0.0    0.0  2007 !																
2126  0.0   90.0    0.0    0.0  2204 !SNSM	ALLOCHTON															
2126 49.0    6.66  -69.48   -0.71  2204 !Calculated	interactively	by	GPlates													
2126 65.0    3.85  -67.22    3.86  2204 !Calculated	interactively	by	GPlates													
2126 70.0  -20.02  -76.03    2.94  2204 !Calculated	interactively	by	GPlates													
2126 75.0  -73.24 -160.23    2.72  2204 !Calculated	interactively	by	GPlates													
2126 80.0  -33.64  -93.66    5.45  2204 !Calculated	interactively	by	GPlates													
2126 90.0  -59.81 -125.51    7.05  2204 !Calculated	interactively	by	GPlates													
2126 350.0  -59.81 -125.51    7.05  2204 !Calculated	interactively	by	GPlates													
2127  0.0   90.0    0.0    0.0  2126 !PLATO	SAN	JORGE	ALLOCHTON													
2127 41.0    9.88  -77.42    3.97  2126 !Calculated	interactively	by	GPlates													
2127 75.0  -12.59   48.43   -0.36  2126 !Calculated	interactively	by	GPlates													
2127 80.0  -10.12  108.63    5.54  2126 !Calculated	interactively	by	GPlates													
2127 90.0   15.58 -131.97    0.41  2126 !Calculated	interactively	by	GPlates													
2127 350.0   15.58 -131.97    0.41  2126 !Calculated	interactively	by	GPlates													
2128  0.0   90.0    0.0    0.0  2126 !PLATO	SAN	JORGE	ALLOCHTON													
2128 41.0    8.32  -60.99   -1.77  2126 !Calculated	interactively	by	GPlates													
2128 75.0    8.82  -70.67   -8.62  2126 !Calculated	interactively	by	GPlates													
2128 80.0    9.45  -72.4  -14.77  2126 !Calculated	interactively	by	GPlates													
2128 90.0    9.53  -72.37  -14.2  2126 !Calculated	interactively	by	GPlates													
2128 350.0    9.53  -72.37  -14.2  2126 !Calculated	interactively	by	GPlates													
2129  0.0   90.0    0.0    0.0  2126 !PLATO	SAN	JORGE	ALLOCHTON													
2129 41.0    8.07  -67.97   -4.9  2126 !Calculated	interactively	by	GPlates													
2129 75.0    8.96  -72.56  -20.17  2126 !Calculated	interactively	by	GPlates													
2129 80.0    9.2  -72.83  -24.07  2126 !Calculated	interactively	by	GPlates													
2129 90.0    9.24  -72.71  -21.98  2126 !Calculated	interactively	by	GPlates													
2129 350.0    9.24  -72.71  -21.98  2126 !Calculated	interactively	by	GPlates													
2130  0.0   90.0    0.0    0.0  2126 !PLATO	SAN	JORGE	ALLOCHTON													
2130 41.0    7.87  -68.73   -7.1  2126 !Calculated	interactively	by	GPlates													
2130 75.0    8.83  -72.85  -28.1  2126 !Calculated	interactively	by	GPlates													
2130 80.0    8.96  -72.55  -26.25  2126 !Calculated	interactively	by	GPlates													
2130 90.0    9.08  -72.47  -24.91  2126 !Calculated	interactively	by	GPlates													
2130 350.0    9.08  -72.47  -24.91  2126 !Calculated	interactively	by	GPlates													
2131  0.0   90.0    0.0    0.0  2153 !SAN	JACINTO	INNER														
2131 25.0    6.88  -74.86   17.39  2153 !Calculated	interactively	by	GPlates													
2131 45.0    7.92  -74.88   40.19  2153 !Calculated	interactively	by	GPlates													
2131 57.0    9.42  -75.8   48.01  2153 !Calculated	interactively	by	GPlates													
2131 65.0    7.5  -73.4   23.7  2153 !Calculated	interactively	by	GPlates													
2131 350.0    7.5  -73.4   23.7  2153 !Calculated	interactively	by	GPlates													
2132  0.0   90.0    0.0    0.0  2153 !SAN	JACINTO															
2132 25.0    6.99  -73.9    7.96  2153 !Calculated	interactively	by	GPlates													
2132 45.0    7.38  -74.74   12.39  2153 !Calculated	interactively	by	GPlates													
2132 55.0    7.61  -77.43   -7.52  2153 !Calculated	interactively	by	GPlates													
2132 57.0    8.19  -77.09   -7.2  2153 !Calculated	interactively	by	GPlates													
2132 65.0    1.47  -74.36    6.41  2153 !Calculated	interactively	by	GPlates													
2132 350.0    1.47  -74.36    6.41  2153 !Calculated	interactively	by	GPlates													
2133  0.0   90.0    0.0    0.0  2155 !QUEBRADAGRANDE	ARQUIA															
2133 15.0    5.7  -76.96   -8.21  2155 !Calculated	interactively	by	GPlates													
2133 41.0   -1.55  -95.56   -0.96  2155 !Calculated	interactively	by	GPlates													
2133 45.0    5.81  -76.2   12.46  2155 !Calculated	interactively	by	GPlates													
2133 50.0    4.77  -77.14    8.06  2155 !Calculated	interactively	by	GPlates													
2133 60.0    5.36  -76.35   25.72  2155 !Calculated	interactively	by	GPlates													
2133 65.0    5.5  -76.34   22.04  2155 !Calculated	interactively	by	GPlates													
2133 70.0    5.8  -75.5   32.84  2155 !Calculated	interactively	by	GPlates													
2133 75.0    5.71  -75.74   34.62  2155 !Calculated	interactively	by	GPlates													
2133 80.0    5.35  -77.95   27.62  2155 !Calculated	interactively	by	GPlates													
2133 90.0    5.27  -77.53   38.59  2155 !Calculated	interactively	by	GPlates													
2133 350.0    5.27  -77.53   38.59  2155 !																
2134  0.0   90.0    0.0    0.0  2158 !QUEBRADAGRANDE	ARQUIA															
2134 15.0  -11.71  -28.24    0.37  2158 !Calculated	interactively	by	GPlates													
2134 25.0    5.06  -81.44   -1.6  2158 !Calculated	interactively	by	GPlates													
2134 41.0   -4.06  -68.9    0.68  2158 !Calculated	interactively	by	GPlates													
2134 45.0    1.62  -74.45    4.81  2158 !Calculated	interactively	by	GPlates													
2134 60.0   -1.04  -73.06    7.24  2158 !Calculated	interactively	by	GPlates													
2134 65.0    2.57  -75.39   62.49  2158 !Calculated	interactively	by	GPlates													
2134 75.0    1.56  -72.09   41.84  2158 !Calculated	interactively	by	GPlates													
2134 80.0    1.82  -74.1   63.47  2158 !Calculated	interactively	by	GPlates													
2134 90.0    1.71  -74.49   71.6  2158 !Calculated	interactively	by	GPlates													
2134 350.0    1.71  -74.49   71.6  2158 !																
2135  0.0   90.0    0.0    0.0  201 !QUEBRADAGRANDE	ARQUIA															
2135 40.0   -1.69  -76.75   19.74  201 !Calculated	interactively	by	GPlates													
2135 45.0   -2.02  -76.35   22.2  201 !Calculated	interactively	by	GPlates													
2135 49.0   -1.47  -76.98   34.91  201 !Calculated	interactively	by	GPlates													
2135 60.0   -2.41  -75.93   26.84  201 !Calculated	interactively	by	GPlates													
2135 65.0   -2.72  -75.77   32.01  201 !Calculated	interactively	by	GPlates													
2135 70.0   -3.85  -75.58   37.32  201 !Calculated	interactively	by	GPlates													
2135 75.0   -4.86  -75.33   42.64  201 !Calculated	interactively	by	GPlates													
2135 80.0   -3.99  -76.91   61.62  201 !Calculated	interactively	by	GPlates													
2135 90.0   -3.52  -77.56   74.38  201 !Calculated	interactively	by	GPlates													
2135 350.0   -3.52  -77.56   74.38  201 !																
2136  0.0   90.0    0.0    0.0  2126 !WESTERN	CORDILLERA															
2136 40.0    8.0  -75.4  -68.01  2126 !Calculated	interactively	by	GPlates													
2136 45.0    8.02  -75.86  -77.71  2126 !Calculated	interactively	by	GPlates													
2136 50.0    8.54  -75.84  -72.48  2126 !Calculated	interactively	by	GPlates													
2136 55.0    9.03  -75.74  -72.18  2126 !Calculated	interactively	by	GPlates													
2136 60.0    9.55  -75.59  -71.91  2126 !Calculated	interactively	by	GPlates													
2136 65.0    9.86  -75.65  -78.11  2126 !Calculated	interactively	by	GPlates													
2136 70.0    9.36  -75.85  -80.05  2126 !Calculated	interactively	by	GPlates													
2136 75.0    8.83  -76.05  -85.4  2126 !Calculated	interactively	by	GPlates													
2136 80.0    8.78  -75.29  -71.9  2126 !Calculated	interactively	by	GPlates													
2136 90.0   -7.66  106.71   54.06  2126 !Calculated	interactively	by	GPlates													
2136 350.0   -7.66  106.71   54.06  2126 !																
2137  0.0   90.0    0.0    0.0  2126 !WESTERN	CORDILLERA	CAUCA	BASIN													
2137 23.0    6.53  -74.16  -37.97  2126 !Calculated	interactively	by	GPlates													
2137 40.0    7.48  -73.65  -48.76  2126 !Calculated	interactively	by	GPlates													
2137 45.0    7.9  -74.41  -55.6  2126 !Calculated	interactively	by	GPlates													
2137 50.0    9.08  -74.4  -50.85  2126 !Calculated	interactively	by	GPlates													
2137 55.0    9.71  -74.01  -50.62  2126 !Calculated	interactively	by	GPlates													
2137 60.0   10.31  -73.69  -50.48  2126 !Calculated	interactively	by	GPlates													
2137 65.0   11.84  -72.93  -47.26  2126 !Calculated	interactively	by	GPlates													
2137 70.0    9.83  -73.79  -55.41  2126 !Calculated	interactively	by	GPlates													
2137 75.0    9.25  -73.67  -53.14  2126 !Calculated	interactively	by	GPlates													
2137 80.0    8.32  -73.56  -56.0  2126 !Calculated	interactively	by	GPlates													
2137 90.0    6.53  -71.1  -43.43  2126 !Calculated	interactively	by	GPlates													
2137 350.0    6.53  -71.1  -43.43  2126 !																
2138  0.0   90.0    0.0    0.0  2147 !CHOCO	NORTH	ATRATO														
2138  6.0    8.3728  -76.5013    7.3086  2147 !
2138 11.0    8.4511  -76.6073   19.4022  2147 !
2138 16.0    8.3049  -76.5651   18.2254  2147 !
2138 22.0    8.3338  -76.5963   15.434  2147 !
2138 33.0    8.4536  -76.6847   15.8512  2147 !
2138 35.0    8.5729  -76.8594   17.6214  2147 !
2138 38.0    8.3166  -76.6498   31.4542  2147 !
2138 45.0    8.143  -76.8037   38.4597  2147 !
2138 50.0    8.1251  -76.7691   55.1933  2147 !
2138 170.0    8.1198  -76.7758   66.29  2147 !CHOCO	NORTH	ATRATO														
2139  0.0   90.0    0.0    0.0  2121 !CHOCO	NORTH	SAN	JUAN													
2139 25.0    8.07  -77.12   35.6  2121 !Calculated	interactively	by	GPlates													
2139 35.0    8.68  -78.06   53.32  2121 !Calculated	interactively	by	GPlates													
2139 49.0    7.72  -74.95   41.43  2121 !Calculated	interactively	by	GPlates													
2139 65.0    8.58  -75.84   40.3  2121 !Calculated	interactively	by	GPlates													
2139 75.0    3.69  -74.88   27.38  2121 !																
2139 350.0    3.69  -74.88   27.38  2121 !																
2140  0.0   90.0    0.0    0.0  2121 !GORGONA																
2140 25.0  -84.93    9.73   -2.73  2121 !Calculated	interactively	by	GPlates													
2140 49.0  -17.47  107.59  -14.6  2121 !Calculated	interactively	by	GPlates													
2140 350.0  -17.47  107.59  -14.6  2121 !																
2141  0.0   90.0    0.0    0.0  201 !QUEBRADAGRANDE	ARQUIA															
2141 45.0    8.55  -86.86   -3.7  201 !Calculated	interactively	by	GPlates													
2141 49.0   -8.97  -72.9    4.02  201 !Calculated	interactively	by	GPlates													
2141 60.0   10.87  -89.73   -3.64  201 !Calculated	interactively	by	GPlates													
2141 65.0  -24.21  -58.28    2.54  201 !Calculated	interactively	by	GPlates													
2141 70.0  -14.86  -67.94    7.46  201 !Calculated	interactively	by	GPlates													
2141 75.0  -13.13  -69.48   12.44  201 !Calculated	interactively	by	GPlates													
2141 80.0   -6.16  -76.93   40.19  201 !Calculated	interactively	by	GPlates													
2141 90.0   -5.71  -77.41   46.73  201 !Calculated	interactively	by	GPlates													
2141 350.0   -5.71  -77.41   46.73  201 !																
2142  0.0   90.0    0.0    0.0  2126 !WESTERN	CORDILLERA	CAUCA	BASIN													
2142 24.0    5.76  -74.96  -39.75  2126 !Calculated	interactively	by	GPlates													
2142 25.0    5.91  -74.9  -40.64  2126 !Calculated	interactively	by	GPlates													
2142 40.0    6.49  -74.8  -53.87  2126 !Calculated	interactively	by	GPlates													
2142 41.0    6.56  -74.61  -53.5  2126 !Calculated	interactively	by	GPlates													
2142 49.0    6.91  -73.78  -50.36  2126 !Calculated	interactively	by	GPlates													
2142 60.0    7.3  -73.31  -56.46  2126 !Calculated	interactively	by	GPlates													
2142 65.0    7.33  -73.26  -59.19  2126 !Calculated	interactively	by	GPlates													
2142 70.0    6.24  -73.63  -65.47  2126 !Calculated	interactively	by	GPlates													
2142 75.0    5.27  -74.1  -69.86  2126 !Calculated	interactively	by	GPlates													
2142 80.0    4.52  -74.75  -81.65  2126 !Calculated	interactively	by	GPlates													
2142 90.0    2.24  -68.26  -42.7  2126 !Calculated	interactively	by	GPlates													
2142 350.0    2.24  -68.26  -42.7  2126 !																
2143  0.0   90.0    0.0    0.0  201 !Quebradagrande	#NAME?															
2143 40.0  -11.25  -69.91    4.45  201 !Calculated	interactively	by	GPlates													
2143 41.0  -10.98  -69.95    4.56  201 !Calculated	interactively	by	GPlates													
2143 45.0  -12.25  -67.8    5.05  201 !Calculated	interactively	by	GPlates													
2143 60.0   -2.13  -76.15   32.04  201 !Calculated	interactively	by	GPlates													
2143 65.0   -2.13  -75.64   41.08  201 !Calculated	interactively	by	GPlates													
2143 75.0   -5.27  -73.49   40.42  201 !Calculated	interactively	by	GPlates													
2143 80.0   -3.55  -75.81   62.76  201 !Calculated	interactively	by	GPlates													
2143 90.0   -3.3  -76.28   70.84  201 !Calculated	interactively	by	GPlates													
2143 350.0   -3.3  -76.28   70.84  201 !																
2144  0.0   90.0    0.0    0.0  2014 !AZUERO																
2144 170.0   90.0    0.0    0.0  2014 !AZUERO																
2145  0.0   90.0    0.0    0.0  2144 !EL	VALLE															
2145 350.0   90.0    0.0    0.0  2144 !EL	VALLE															
2146  0.0   90.0    0.0    0.0  2145 !UTIVE																
2146 170.0   90.0    0.0    0.0  2145 !UTIVE																
2147  0.0   90.0    0.0    0.0  2015 !SAN	BLAS															
2147 300.0   90.0    0.0    0.0  2015 !SAN	BLAS															
2148  0.0   90.0    0.0    0.0  2149 !MAJE																
2148 170.0   90.0    0.0    0.0  2149 !MAJE																
2149  0.0   90.0    0.0    0.0  2145 !LAS	PERLAS															
2149 170.0   90.0    0.0    0.0  2145 !LAS	PERLAS															
2150  0.0   90.0    0.0    0.0  2165 !SAN	LUCAS	EAST														
2150 41.0   -7.45  105.82    4.33  2165 !Calculated	interactively	by	GPlates													
2150 45.0    8.31  -74.43  -10.39  2165 !Calculated	interactively	by	GPlates													
2150 75.0    7.1  -76.65   -3.66  2165 !Calculated	interactively	by	GPlates													
2150 350.0    7.1  -76.65   -3.66  2165 !																
2151  0.0   90.0    0.0    0.0  2165 !SAN	LUCAS	CENTRAL														
2151 41.0    8.14  -76.74   -7.09  2165 !Calculated	interactively	by	GPlates													
2151 45.0    8.85  -76.51   -9.42  2165 !Calculated	interactively	by	GPlates													
2151 65.0    8.08  -79.34   -8.34  2165 !Calculated	interactively	by	GPlates													
2151 75.0    7.25  -82.53   -4.9  2165 !Calculated	interactively	by	GPlates													
2151 350.0    7.25  -82.53   -4.9  2165 !																
2152  0.0   90.0    0.0    0.0  2165 !SAN	LUCAS	WEST														
2152 41.0    7.82  -75.09  -24.77  2165 !Calculated	interactively	by	GPlates													
2152 45.0    8.14  -75.35  -28.27  2165 !Calculated	interactively	by	GPlates													
2152 65.0    7.75  -76.43  -34.14  2165 !Calculated	interactively	by	GPlates													
2152 75.0    7.36  -76.51  -36.15  2165 !Calculated	interactively	by	GPlates													
2152 90.0    7.42  -76.66  -35.32  2165 !Calculated	interactively	by	GPlates													
2152 350.0    7.42  -76.66  -35.32  2165 !																
2153  0.0   90.0    0.0    0.0  2155 !CENTRAL	CORDILLERA	PUQUI														
2153 80.0    6.73  -74.83   11.0  2155 !Calculated	interactively	by	GPlates													
2153 90.0    7.06  -75.24   24.55  2155 !Calculated	interactively	by	GPlates													
2153 350.0    7.06  -75.24   24.55  2155 !																
2154  0.0   90.0    0.0    0.0  2155 !CENTRAL	CORDILLERA	NORTHERN	FOOTHILLS													
2154 80.0    6.79  -75.12   10.92  2155 !Calculated	interactively	by	GPlates													
2154 90.0    6.86  -75.63   35.2  2155 !Calculated	interactively	by	GPlates													
2154 350.0    6.86  -75.63   35.2  2155 !																
2155  0.0   90.0    0.0    0.0  2165 !CENTRAL	CORDILLERA	BATOLITO	ANTIOQUENO													
2155 23.0    7.59  -74.84  -30.77  2165 !Calculated	interactively	by	GPlates													
2155 28.0    7.7  -74.79  -37.12  2165 !Calculated	interactively	by	GPlates													
2155 41.0    7.69  -74.91  -52.56  2165 !Calculated	interactively	by	GPlates													
2155 45.0    7.83  -75.26  -51.8  2165 !Calculated	interactively	by	GPlates													
2155 60.0    8.97  -76.66  -50.88  2165 !Calculated	interactively	by	GPlates													
2155 65.0   10.05  -78.39  -43.46  2165 !Calculated	interactively	by	GPlates													
2155 75.0   12.34  -83.64  -38.99  2165 !Calculated	interactively	by	GPlates													
2155 80.0   21.89  -93.31  -19.6  2165 !Calculated	interactively	by	GPlates													
2155 90.0   23.35  -94.43  -18.33  2165 !Calculated	interactively	by	GPlates													
2155 350.0   23.35  -94.43  -18.33  2165 !Calculated	interactively	by	GPlates													
2156  0.0   90.0    0.0    0.0  2155 !CENTRAL	CORDILLERA	PALESTINA														
2156 41.0    5.17  -73.8    6.72  2155 !Calculated	interactively	by	GPlates													
2156 45.0    4.94  -74.65   10.37  2155 !Calculated	interactively	by	GPlates													
2156 65.0    9.06  -83.46   12.34  2155 !Calculated	interactively	by	GPlates													
2156 75.0   14.38 -127.35    5.65  2155 !Calculated	interactively	by	GPlates													
2156 80.0   -1.22  -57.43  -14.62  2155 !Calculated	interactively	by	GPlates													
2156 90.0   -0.99  -58.77  -15.69  2155 !Calculated	interactively	by	GPlates													
2156 350.0   -0.99  -58.77  -15.69  2155 !																
2157  0.0   90.0    0.0    0.0  2155 !CENTRAL	CORDILLERA	ROVIRA														
2157 28.0    9.02  -73.6    1.47  2155 !Calculated	interactively	by	GPlates													
2157 41.0   25.67   80.56    0.34  2155 !Calculated	interactively	by	GPlates													
2157 43.32   -7.1  106.36   -2.54  2155 !Calculated	interactively	by	GPlates													
2157 45.0   51.8   97.84    0.24  2155 !Calculated	interactively	by	GPlates													
2157 65.0   -9.03   97.08  -13.16  2155 !Calculated	interactively	by	GPlates													
2157 75.0   -3.22  -41.18   -8.01  2155 !Calculated	interactively	by	GPlates													
2157 80.0   -0.16  -60.94  -18.61  2155 !Calculated	interactively	by	GPlates													
2157 90.0    1.19  -64.09  -24.04  2155 !Calculated	interactively	by	GPlates													
2157 350.0    1.19  -64.09  -24.04  2155 !																
2158  0.0   90.0    0.0    0.0  201 !CENTRAL	CORDILLERA	BATOLITO	IBAGUE													
2158 15.0    7.06  -79.92   -7.26  201 !Calculated	interactively	by	GPlates													
2158 25.0    6.99  -81.84   -8.37  201 !Calculated	interactively	by	GPlates													
2158 40.0   10.73  -85.73   -7.6  201 !Calculated	interactively	by	GPlates													
2158 41.0    6.08  -80.89  -16.37  201 !Calculated	interactively	by	GPlates													
2158 45.0   10.91  -85.09   -8.6  201 !Calculated	interactively	by	GPlates													
2158 60.0   21.35  -97.6   -4.27  201 !Calculated	interactively	by	GPlates													
2158 65.0    5.12  -79.66  -36.32  201 !Calculated	interactively	by	GPlates													
2158 70.0    6.53  -82.0  -25.24  201 !Calculated	interactively	by	GPlates													
2158 75.0    7.94  -83.4  -24.18  201 !Calculated	interactively	by	GPlates													
2158 80.0    9.04  -85.13  -23.72  201 !Calculated	interactively	by	GPlates													
2158 90.0    9.41  -85.52  -22.51  201 !Calculated	interactively	by	GPlates													
2158 350.0    9.41  -85.52  -22.51  201 !																
2159  0.0   90.0    0.0    0.0  201 !CENTRAL	CORDILLERA	CORDILLERA	REAL													
2159 25.0   -2.31  -77.99    2.98  201 !Calculated	interactively	by	GPlates													
2159 49.0    6.2  -80.72   -3.16  201 !Calculated	interactively	by	GPlates													
2159 65.0   -2.58  -75.39   29.24  201 !Calculated	interactively	by	GPlates													
2159 90.0   -2.47  -75.67   31.62  201 !Calculated	interactively	by	GPlates													
2159 350.0   -2.47  -75.67   31.62  201 !																
2160  0.0   90.0    0.0    0.0  201 !CENTRAL	CORDILLERA	BATOLITO	IBAGUE													
2160 41.0    9.24  -84.02   -9.37  201 !Calculated	interactively	by	GPlates													
2160 45.0   -6.12   98.79   15.44  201 !Calculated	interactively	by	GPlates													
2160 65.0   21.69  -98.36   -4.48  201 !Calculated	interactively	by	GPlates													
2160 75.0   10.65  -86.93  -10.78  201 !Calculated	interactively	by	GPlates													
2160 80.0   12.46  -88.9  -10.74  201 !Calculated	interactively	by	GPlates													
2160 90.0   12.85  -89.25  -10.39  201 !Calculated	interactively	by	GPlates													
2160 350.0   12.85  -89.25  -10.39  201 !																
2161  0.0   90.0    0.0    0.0  2205 !PLATO	SAN	JORGE	AUTOCHTHON													
2161 25.0    9.42  -70.0   -6.42  2205 !Calculated	interactively	by	GPlates													
2161 41.0  -23.19   11.52   -0.26  2205 !Calculated	interactively	by	GPlates													
2161 65.0  -18.19   13.07   -0.28  2205 !Calculated	interactively	by	GPlates													
2161 71.0   24.52   20.6   -0.31  2205 !Calculated	interactively	by	GPlates													
2161 75.0   21.2   19.93   -0.35  2205 !Calculated	interactively	by	GPlates													
2161 90.0   18.72   19.37   -0.35  2205 !Calculated	interactively	by	GPlates													
2161 350.0   18.72   19.37   -0.35  2205 !																
2162  0.0   90.0    0.0    0.0  2161 !PLATO	SAN	JORGE	AUTOCHTHON													
2162 41.0    3.87   16.58   -0.23  2161 !Calculated	interactively	by	GPlates													
2162 75.0    4.2   16.39   -0.2  2161 !Calculated	interactively	by	GPlates													
2162 350.0    4.2   16.39   -0.2  2161 !																
2163  0.0   90.0    0.0    0.0  2161 !PLATO	SAN	JORGE	AUTOCHTHON													
2163 41.0    8.95  -70.34   -5.2  2161 !Calculated	interactively	by	GPlates													
2163 75.0    8.74  -71.99   -7.66  2161 !Calculated	interactively	by	GPlates													
2163 350.0    8.74  -71.99   -7.66  2161 !																
2164  0.0   90.0    0.0    0.0  2161 !PLATO	SAN	JORGE	AUTOCHTHON													
2164 41.0    8.45  -69.6   -6.22  2161 !Calculated	interactively	by	GPlates													
2164 75.0    8.4  -72.14  -11.34  2161 !Calculated	interactively	by	GPlates													
2164 350.0    8.4  -72.14  -11.34  2161 !																
2165  0.0   90.0    0.0    0.0  2207 !MIDDLE	MAGDALENA	BASIN	NORTH													
2165 41.0    6.99  -78.2    5.51  2207 !Calculated	interactively	by	GPlates													
2165 60.0   12.39  -66.12   -3.19  2207 !Calculated	interactively	by	GPlates													
2165 65.0   10.29  -71.42   -9.44  2207 !Calculated	interactively	by	GPlates													
2165 75.0   10.03  -72.67  -15.36  2207 !Calculated	interactively	by	GPlates													
2165 90.0   10.07  -72.7  -13.54  2207 !Calculated	interactively	by	GPlates													
2165 350.0   10.07  -72.7  -13.54  2207 !Calculated	interactively	by	GPlates													
2166  0.0   90.0    0.0    0.0  2165 !MIDDLE	MAGDALENA	BASIN	CENTRAL													
2166 75.0  -69.2   69.45    1.39  2165 !Calculated	interactively	by	GPlates													
2166 90.0  -70.35   71.21    1.48  2165 !Calculated	interactively	by	GPlates													
2166 350.0  -70.35   71.21    1.48  2165 !																
2167  0.0   90.0    0.0    0.0  201 !MIDDLE	MAGDALENA	BASIN	SOUTH													
2167 45.0    2.31  -72.53   10.35  201 !Calculated	interactively	by	GPlates													
2167 65.0  -37.61  -22.5    1.18  201 !Calculated	interactively	by	GPlates													
2167 75.0   -9.22  -69.57    5.3  201 !Calculated	interactively	by	GPlates													
2167 350.0   -9.22  -69.57    5.3  201 !																
2168  0.0   90.0    0.0    0.0  2167 !UPPER	MAGDALENA	BASIN	PIEDRAS													
2168 45.0    6.17  -77.33  -21.22  2167 !Calculated	interactively	by	GPlates													
2168 65.0    8.82  -81.86   -6.74  2167 !Calculated	interactively	by	GPlates													
2168 75.0    4.93  -78.33  -19.75  2167 !Calculated	interactively	by	GPlates													
2168 80.0    5.72  -79.78  -14.92  2167 !Calculated	interactively	by	GPlates													
2168 90.0    5.92  -80.0  -14.19  2167 !Calculated	interactively	by	GPlates													
2168 350.0    5.92  -80.0  -14.19  2167 !																
2169  0.0   90.0    0.0    0.0  201 !UPPER	MAGDALENA	BASIN														
2169 23.0   10.97  -83.22   -2.73  201 !GPlates																
2169 45.0   12.99  -85.68   -3.48  201 !Calculated	interactively	by	GPlates													
2169 65.0  -11.25   96.82    4.13  201 !Calculated	interactively	by	GPlates													
2169 75.0   -9.0   98.59    9.59  201 !Calculated	interactively	by	GPlates													
2169 80.0  -10.21   97.3    7.98  201 !Calculated	interactively	by	GPlates													
2169 90.0   -9.84   97.57    8.42  201 !Calculated	interactively	by	GPlates													
2169 350.0   -9.84   97.57    8.42  201 !Calculated	interactively	by	GPlates													
2170  0.0   90.0    0.0    0.0  2171 !MAGDALENA	THRUST	FRONT	NUEVO	MUNDO												
2170  5.0   10.73  -80.69   -0.43  2171 !GPlates																
2170 13.0    8.12  -76.44   -1.1  2171 !N-Opon	section	(Sanchez	et	al.	2012)											
2170 45.0    7.01  -75.24    5.44  2171 !GPlates																
2170 60.0    7.43  -75.44    8.07  2171 !Calculated	interactively	by	GPlates													
2170 65.0    6.75  -75.03    8.94  2171 !Compromise	between	"(Taboada,"	Dengo	&	Covey)	and	section	A-A'	(Mora	et	al.	2008)				
2170 75.0    6.03  -75.66    7.32  2171 !Calculated	interactively	by	GPlates													
2170 350.0    6.03  -75.66    7.32  2171 !																
2171  0.0   90.0    0.0    0.0  201 !MAGDALENA	THRUST	FRONT	INFANTAS													
2171  5.0   13.9  -78.7   -1.02  201 !GPlates																
2171 13.0   13.48  -80.49   -2.65  201 !GPlates																
2171 45.0   12.33  -81.28   -9.2  201 !Calculated	interactively	by	GPlates													
2171 55.0   11.89  -80.07  -12.06  201 !Calculated	interactively	by	GPlates													
2171 65.0   10.96  -79.77  -14.93  201 !Closer	to	estimates	by	section	A-A'	(Mora	et	al.	2008)	than	by	Taboada	and	Dengo	&	Covey
2171 75.0   11.11  -79.97  -14.52  201 !Calculated	interactively	by	GPlates													
2171 90.0   11.28  -80.17  -14.16  201 !Calculated	interactively	by	GPlates													
2171 350.0   11.28  -80.17  -14.16  201 !																
2172  0.0   90.0    0.0    0.0  2171 !MAGDALENA	THRUST	FRONT	SAN	JUAN	RIO	SECO										
2172  5.0   10.49  -67.58    0.38  2171 !GPlates																
2172 23.0    6.43  -72.63    7.98  2171 !Calculated	interactively	by	GPlates													
2172 28.0    6.63  -71.43    4.8  2171 !Calculated	interactively	by	GPlates													
2172 45.0    7.93  -69.72    3.41  2171 !Calculated	interactively	by	GPlates													
2172 55.0    9.45  -72.19    5.57  2171 !Calculated	interactively	by	GPlates													
2172 65.0    6.64  -72.53   13.51  2171 !Calculated	interactively	by	GPlates													
2172 75.0    6.85  -72.04    9.4  2171 !Calculated	interactively	by	GPlates													
2172 350.0    6.85  -72.04    9.4  2171 !																
2173  0.0   90.0    0.0    0.0  2172 !MAGDALENA	THRUST	FRONT	SAN	JUAN	RIO	SECO										
2173 45.0    1.98  -75.36   -3.23  2172 !GPlates																
2173 55.0    1.03  -76.38   -2.55  2172 !GPlates																
2173 65.0    0.38  -78.29   -1.87  2172 !GPlates																
2173 75.0   -3.03  103.24    3.34  2172 !Calculated	interactively	by	GPlates													
2173 90.0   -0.53  101.92    1.73  2172 !Calculated	interactively	by	GPlates													
2173 350.0   -0.53  101.92    1.73  2172 !																
2174  0.0    0.11  -54.47   -2.89  2172 !MAGDALENA	THRUST	FRONT	HONDA													
2174 23.0  -16.5   15.97   -1.02  2172 !Calculated	interactively	by	GPlates													
2174 45.0  -14.99   -0.62   -1.0  2172 !GPlates																
2174 55.0  -15.97   65.8   -1.43  2172 !GPlates																
2174 65.0   -0.24  -61.95   -3.73  2172 !Calculated	interactively	by	GPlates													
2174 75.0  -13.98   17.05   -0.86  2172 !Calculated	interactively	by	GPlates													
2174 90.0   -7.62   94.46   -4.39  2172 !Calculated	interactively	by	GPlates													
2174 350.0   -7.62   94.46   -4.39  2172 !																
2175  0.0   90.0    0.0    0.0  201 !EASTERN	CORDILLERA	COBARDES														
2175 13.0  -44.66   -3.97    0.41  201 !GPlates																
2175 28.0  -43.04   -3.6    0.86  201 !GPlates																
2175 45.0  -40.59   -3.31    1.31  201 !Calculated	intercatively	by	GPlates													
2175 55.0  -14.28  -52.0    2.93  201 !Calculated	interactively	by	GPlates													
2175 65.0  -30.93   71.45    2.37  201 !GPlates																
2175 75.0   35.64 -119.21   -2.0  201 !Calculated	interactively	by	GPlates													
2175 90.0   33.38 -114.23   -2.16  201 !Calculated	interactively	by	GPlates													
2175 350.0   33.38 -114.23   -2.16  201 !																
2176  0.0   90.0    0.0    0.0  201 !EASTERN	CORDILLERA	VILLETA														
2176 13.0  -36.98   12.09    0.42  201 !Calculated	interactively	by	GPlates													
2176 23.0  -35.92   12.31    0.72  201 !GPlates																
2176 28.0  -37.53   12.07    0.83  201 !GPlates																
2176 45.0  -34.26   59.18    1.66  201 !GPlates																
2176 49.0  -40.59   11.65    1.39  201 !GPlates																
2176 55.0  -38.98   11.91    1.43  201 !Calculated	interactively	by	GPlates													
2176 65.0  -40.44   11.79    1.6  201 !GPlates																
2176 75.0  -40.28   12.79    1.6  201 !Calculated	interactively	by	GPlates													
2176 90.0  -40.43   11.82    1.6  201 !Calculated	interactively	by	GPlates													
2176 350.0  -40.43   11.82    1.6  201 !																
2177  0.0   90.0    0.0    0.0  201 !EASTERN	CORDILLERA	FUSAGASUGA														
2177 45.0  -20.38  -46.01    2.01  201 !GPlates																
2177 55.0  -33.12  -24.0    1.61  201 !GPlates																
2177 65.0  -42.15   12.53    1.52  201 !Section	A-A'	(Mora	et	al.	2008)											
2177 75.0  -42.19   12.51    1.52  201 !Calculated	interactively	by	GPlates													
2177 90.0  -42.09   12.5    1.53  201 !Calculated	interactively	by	GPlates													
2177 350.0  -42.09   12.5    1.53  201 !																
2178  0.0   90.0    0.0    0.0  2177 !EASTERN	CORDILLERA	FUSAGASUGA														
2178 45.0   10.42  -89.47    0.86  2177 !GPlates																
2178 65.0    1.05  -68.41   -4.66  2177 !Calculated	interactively	by	GPlates													
2178 75.0   -0.74  -64.16   -2.35  2177 !Calculated	interactively	by	GPlates													
2178 550.0   90.0    0.0    0.0  2177 !																
2179  0.0   90.0    0.0    0.0  2176 !EASTERN	CORDILLERA	LA	MESA													
2179 45.0    4.61  -74.12   -7.55  2176 !GPlates																
2179 65.0    4.64  -74.29  -11.07  2176 !GPlates																
2179 75.0    4.68  -74.29  -10.59  2176 !Calculated	interactively	by	GPlates													
2179 350.0    4.68  -74.29  -10.59  2176 !																
2180  0.0   90.0    0.0    0.0  2176 !EASTERN	CORDILLERA	CARMEN	APICALA													
2180 49.0  -12.78   14.54   -0.16  2176 !Calculated	intercatively	by	GPlates													
2180 65.0   18.3   16.79   -0.13  2176 !GPlates																
2180 75.0    3.24   84.66   -0.36  2176 !Calculated	interactively	by	GPlates													
2180 350.0    3.24   84.66   -0.36  2176 !																
2181  0.0   90.0    0.0    0.0  201 !EASTERN	CORDILLERA	ARCABUCO														
2181  5.0   -0.83  -68.94    1.05  201 !GPlates																
2181 13.0    0.19  -70.44    2.56  201 !Central	cross	section	(Bayona	et	al.	2008)										
2181 28.0    1.02  -70.86    5.39  201 !Ramirez	et	al.	2012													
2181 45.0    1.91  -70.65    8.81  201 !GPlates																
2181 55.0    1.08  -70.15    8.67  201 !GPlates																
2181 65.0    0.61  -69.61    8.52  201 !Calculated	interactively	by	GPlates													
2181 75.0    0.85  -69.64    8.79  201 !Calculated	interactively	by	GPlates													
2181 90.0    0.63  -69.49    8.52  201 !Calculated	interactively	by	GPlates													
2181 350.0    0.63  -69.49    8.52  201 !																
2182  0.0   90.0    0.0    0.0  2181 !EASTERN	CORDILLERA	CHECUA														
2182  5.0    3.16  -72.64    1.15  2181 !Calculated	interactively	by	GPlates													
2182 13.0    4.07  -72.14    2.99  2181 !GPlates																
2182 23.0    3.61  -72.06    5.29  2181 !GPlates																
2182 28.0    3.34  -71.4    4.63  2181 !GPlates																
2182 45.0  -23.6  -59.98    0.57  2181 !GPlates																
2182 65.0   -7.8  -63.66    1.25  2181 !GPlates																
2182 75.0   -5.28  -66.49    1.6  2181 !Calculated	interactively	by	GPlates													
2182 90.0   -5.27  -66.2    1.55  2181 !Calculated	interactively	by	GPlates													
2182 350.0   -5.27  -66.2    1.55  2181 !																
2183  0.0   90.0    0.0    0.0  2181 !EASTERN	CORDILLERA	USME														
2183  5.0   -2.68  -69.97    0.38  2181 !GPlates																
2183 13.0    8.73  -78.81   -1.05  2181 !GPlates																
2183 23.0    7.5  -77.43   -3.14  2181 !GPlates																
2183 28.0    8.05  -78.45   -2.56  2181 !GPlates																
2183 45.0    6.63  -74.65   -9.43  2181 !GPlates																
2183 49.0    6.24  -74.54  -10.24  2181 !Calculated	interactively	by	GPlates													
2183 65.0    5.91  -74.81   -9.79  2181 !Calculated	interactively	by	GPlates													
2183 75.0   -6.26  104.91   12.11  2181 !Calculated	interactively	by	GPlates													
2183 350.0   -6.26  104.91   12.11  2181 !																
2184  0.0   90.0    0.0    0.0  2198 !EASTERN	CORDILLERA	USME														
2184 13.0    5.29  -73.55    2.32  2198 !GPlates																
2184 23.0   -2.89  108.11   -2.52  2198 !GPlates																
2184 41.0    0.09  110.53   -3.56  2198 !GPlates																
2184 45.0    1.1  -70.65    3.78  2198 !Calculated	interactively	by	GPlates													
2184 65.0    2.94  -72.54    5.74  2198 !Calculated	interactively	by	GPlates													
2184 75.0    0.59  -69.61    4.25  2198 !Calculated	interactively	by	GPlates													
2184 90.0    0.5  -69.24    4.11  2198 !Calculated	interactively	by	GPlates													
2184 350.0    0.5  -69.24    4.11  2198 !																
2185  0.0   90.0    0.0    0.0  201 !EASTERN	CORDILLERA	PAIPA														
2185  5.0  -12.44  102.91    1.66  201 !Calculated	interactively	by	GPlates													
2185 13.0  -24.23   95.93    0.98  201 !Central	cross	section	(Bayona	et	al.	2008)										
2185 23.0  -60.18    7.11    0.49  201 !GPlates																
2185 28.0  -60.09    7.12    0.54  201 !Ramirez	et	al.	2012													
2185 41.0  -55.83    8.56    0.74  201 !Central	cross	section	(Bayona	et	al.	2008)										
2185 49.0  -54.17    9.01    0.78  201 !Compromise	Central	cross	section	(Bayona	et	al.	2008)	and	Ramirez	et	al.	2012				
2185 65.0  -55.5    8.59    0.82  201 !Central	cross	section	(Bayona	et	al.	2008)										
2185 350.0  -55.5    8.59    0.82  201 !																
2186  0.0   90.0    0.0    0.0  2185 !EASTERN	CORDILLERA	MACHETA														
2186  5.0   15.06  -73.04    0.22  2185 !Section	X-X'	(Mora	et	al.	2010	AAPG)										
2186 23.0    3.79  -65.53    1.02  2185 !Calculated	interactively	by	GPlates													
2186 28.0    4.97  -66.96    1.24  2185 !GPlates																
2186 41.0    3.56  -68.89    1.8  2185 !GPlates																
2186 49.0    0.73  -66.18    2.18  2185 !GPlates																
2186 65.0    1.99  -66.33    2.89  2185 !GPlates																
2186 75.0    2.08  -67.07    3.32  2185 !Calculated	interactively	by	GPlates													
2186 90.0    1.66  -66.6    3.22  2185 !Calculated	interactively	by	GPlates													
2186 350.0    1.66  -66.6    3.22  2185 !																
2187  0.0   90.0    0.0    0.0  2185 !EASTERN	CORDILLERA	UMBITA														
2187  5.0   -8.03   16.55    0.05  2185 !GPlates																
2187 23.0   44.61   22.94    0.07  2185 !Calculated	interactively	by	GPlates													
2187 28.0   33.79   20.87    0.09  2185 !GPlates																
2187 41.0   25.56   24.61    0.06  2185 !GPlates																
2187 49.0  -17.28   19.33    0.08  2185 !GPlates																
2187 65.0   -0.1   19.36    0.12  2185 !GPlates																
2187 75.0   -2.94   18.86    0.13  2185 !Calculated	interactively	by	GPlates													
2187 350.0   -2.94   18.86    0.13  2185 !																
2188  0.0   90.0    0.0    0.0  2189 !EASTERN	CORDILLERA	UMBITA														
2188 13.0   90.0    0.0    0.0  2189 !GPlates																
2188 23.0  -71.92    6.71   -0.04  2189 !GPlates																
2188 28.0   -6.5  106.95   -2.41  2189 !GPlates																
2188 45.0   -6.72  106.39   -3.84  2189 !GPlates																
2188 65.0   -5.9  106.81   -5.34  2189 !GPlates																
2188 75.0   -5.93  107.08   -6.78  2189 !Calculated	interactively	by	GPlates													
2188 350.0   -5.93  107.08   -6.78  2189 !																
2189  0.0   90.0    0.0    0.0  201 !EASTERN	CORDILLERA	CHICAMOCHA														
2189  5.0   15.23  -77.17   -1.23  201 !Section	X-X'	(Mora	et	al.	2010	AAPG)										
2189 13.0   11.12  -75.98   -3.16  201 !Central	cross	section	(Bayona	et	al.	2008)										
2189 23.0    9.71  -75.71   -5.58  201 !GPlates																
2189 28.0    9.64  -75.69   -6.12  201 !GPlates																
2189 41.0   10.61  -76.94   -6.48  201 !Central	cross	section	(Bayona	et	al.	2008)										
2189 45.0   10.67  -77.29   -6.59  201 !Central	cross	section	(Bayona	et	al.	2008)										
2189 65.0   11.19  -77.9   -6.34  201 !Central	cross	section	(Bayona	et	al.	2008)										
2189 75.0   11.48  -77.85   -6.21  201 !Calculated	interactively	by	GPlates													
2189 90.0   11.54  -78.2   -6.01  201 !Calculated	interactively	by	GPlates													
2189 350.0   11.54  -78.2   -6.01  201 !																
2190  0.0   90.0    0.0    0.0  201 !EASTERN	CORDILLERA	CHAMEZA														
2190  5.0  -43.27  -37.45    0.3  201 !GPlates																
2190 13.0  -18.46  -56.02    0.84  201 !Section	E-E'	(Mora	et	al.	2008)											
2190 28.0   -8.98  -62.37    1.69  201 !Sections	"C-C',"	E-E'	(Mora	et	al.	2008)										
2190 65.0   -4.38  -66.32    3.83  201 !GPlates																
2190 350.0   -4.38  -66.32    3.83  201 !																
2191  0.0   90.0    0.0    0.0  2193 !EASTERN	CORDILLERA	CHAMEZA														
2191  5.0    4.5  -72.56    1.53  2193 !Section	X-X'	(Mora	et	al.	2010	AAPG)										
2191 13.0    5.75  -72.27    3.97  2193 !Ramirez	et	al.	2012													
2191 23.0    6.2  -72.31    7.03  2193 !Section	X-X'	(Mora	et	al.	2010	AAPG)										
2191 28.0    6.11  -72.2   10.07  2193 !GPlates																
2191 41.0    6.15  -71.55    5.99  2193 !Central	cross	section	(Bayona	et	al.	2008)										
2191 65.0    6.46  -70.58    5.91  2193 !GPlates																
2191 75.0    6.16  -71.31    8.51  2193 !Calculated	interactively	by	GPlates													
2191 350.0    6.16  -71.31    8.51  2193 !																
2192  0.0   90.0    0.0    0.0  201 !EASTERN	CORDILLERA	CHITAGA														
2192 13.0   15.97  -84.72   -0.74  201 !Section	A-A'	(Corredor	2003)													
2192 28.0    9.68  -76.08   -3.63  201 !Corredor	2003															
2192 41.0  -12.47  -49.85    0.75  201 !Corredor	2003															
2192 65.0    3.62  -68.67    4.67  201 !GPlates																
2192 75.0    5.73  -71.38   10.98  201 !Calculated	interactively	by	GPlates													
2192 350.0    5.73  -71.38   10.98  201 !																
2193  0.0   90.0    0.0    0.0  201 !EASTERN	CORDILLERA	COCUY														
2193  5.0   16.31  -76.62   -0.77  201 !"!GPlates,"	following	sections	to	the	south	(Mora	et	al.	2008)							
2193 13.0    8.84  -74.03   -4.53  201 !GPlates																
2193 28.0    7.64  -73.71  -11.59  201 !GPlates																
2193 45.0    9.68  -75.0   -6.6  201 !GPlates																
2193 65.0    9.18  -74.24   -8.58  201 !GPlates																
2193 75.0    8.84  -74.14   -9.58  201 !Calculated	interactively	by	GPlates													
2193 350.0    8.84  -74.14   -9.58  201 !																
2194  0.0   90.0    0.0    0.0  201 !EASTERN	CORDILLERA	PAJARITO														
2194  5.0   13.09  -75.49   -0.62  201 !Calculated	interactively	by	GPlates													
2194 13.0    7.89  -73.79   -3.49  201 !Calculated	interactively	by	GPlates													
2194 28.0    8.06  -73.62   -3.46  201 !Calculated	interactively	by	GPlates													
2194 45.0    9.73  -74.89   -4.22  201 !Calculated	interactively	by	GPlates													
2194 75.0    8.96  -74.26   -5.54  201 !Calculated	intercatively	by	GPlates													
2194 350.0    8.96  -74.26   -5.54  201 !																
2195  0.0   90.0    0.0    0.0  2196 !EASTERN	CORDILLERA	TAME														
2195 23.0  -58.9    7.81    0.06  2196 !Calculated	interactively	by	GPlates													
2195 65.0  -29.31 -158.44    0.07  2196 !GPlates																
2195 75.0  -33.14 -155.16    0.09  2196 !Calculated	interactively	by	GPlates													
2195 350.0  -33.14 -155.16    0.09  2196 !																
2196  0.0   90.0    0.0    0.0  201 !EASTERN	CORDILLERA	BUENOS	AIRES													
2196  5.0   12.37  -73.73   -0.26  201 !Section	X-X'	(Mora	et	al.	2010	AAPG)										
2196 13.0   11.72  -72.65   -0.67  201 !Compromise	between	Section	X-X'	(Mora	et	al.	2008)	and	Central	cross	section	(Bayona	et	al.	2008)	
2196 23.0    8.99  -73.22   -1.18  201 !Compromise	between	Section	X-X'	(Mora	et	al.	2008)	and	Central	cross	section	(Bayona	et	al.	2008)	
2196 45.0    7.48  -73.29   -2.3  201 !Calculated	interactively	by	GPlates													
2196 65.0    8.9  -74.46   -3.33  201 !Calculated	interactively	by	GPlates													
2196 75.0    8.41  -74.2   -3.84  201 !Calculated	interactively	by	GPlates													
2196 350.0    8.41  -74.2   -3.84  201 !																
2197  0.0   90.0    0.0    0.0  201 !EASTERN	CORDILLERA	MEDINA														
2197  5.0   39.15  -92.6   -0.09  201 !GPlates																
2197 13.0    8.26  -76.07   -2.36  201 !Calculated	interactively	by	GPlates													
2197 45.0    9.12  -76.96   -3.45  201 !Calculated	interactively	by	GPlates													
2197 65.0   10.36  -77.85   -3.98  201 !Calculated	interactively	by	GPlates													
2197 75.0   10.61  -78.12   -3.86  201 !Calculated	interactively	by	GPlates													
2197 350.0   10.61  -78.12   -3.86  201 !																
2198  0.0   90.0    0.0    0.0  201 !EASTERN	CORDILLERA	QUETAME														
2198  5.0   45.64 -109.25   -0.26  201 !Section	E-E'	(Mora	et	al.	2008)											
2198 13.0   25.39  -91.95   -0.8  201 !Section	E-E'	(Mora	et	al.	2008)											
2198 28.0   16.94  -85.39   -1.6  201 !Sections	"C-C',"	E-E'	(Mora	et	al.	2008)										
2198 65.0   13.45  -82.96   -3.63  201 !Sections	"C-C',"	E-E'	(Mora	et	al.	2008)										
2198 75.0   13.6  -83.26   -3.57  201 !Calculated	interactively	by	GPlates													
2198 90.0   13.84  -83.47   -3.46  201 !Calculated	interactively	by	GPlates													
2198 350.0   13.84  -83.47   -3.46  201 !																
2199  0.0   90.0    0.0    0.0  201 !EASTERN	CORDILLERA	ALTAMIRA														
2199 28.0  -35.75  -37.03    0.38  201 !Calculated	intercatively	by	GPlates													
2199 45.0  -32.47  -39.49    0.57  201 !Calculated	intercatively	by	GPlates													
2199 75.0   43.95  168.47   -0.8  201 !Calculated	intercatively	by	GPlates													
2199 350.0   43.95  168.47   -0.8  201 !																
2200  0.0   90.0    0.0    0.0  2203 !GARZON	MASSIF															
2200 65.0  -58.4   13.03   -0.2  2203 !Calculated	interactively	by	GPlates													
2200 350.0  -58.4   13.03   -0.2  2203 !																
2201  0.0   90.0    0.0    0.0  2203 !GARZON	MASSIF															
2201 65.0  -45.95   15.22   -0.15  2203 !Calculated	interactively	by	GPlates													
2201 350.0  -45.95   15.22   -0.15  2203 !																
2202  0.0   90.0    0.0    0.0  2203 !GARZON	MASSIF															
2202 65.0  -45.85   14.52   -0.13  2203 !Calculated	interactively	by	GPlates													
2202 350.0  -45.85   14.52   -0.13  2203 !																
2203  0.0   90.0    0.0    0.0  201 !GARZON	MASSIF															
2203 65.0  -63.25    9.41    0.3  201 !Calculated	interactively	by	GPlates													
2203 350.0  -63.25    9.41    0.3  201 !																
2204  0.0   90.0    0.0    0.0  2205 !SNSM	SEVILLA															
2204 250.0   90.0    0.0    0.0  2205 !s																
2205  0.0   90.0    0.0    0.0  2207 !SNSM	AUTOCHTON															
2205 65.0    8.73  -73.43   11.63  2207 !Calculated	interactively	by	GPlates													
2205 75.0    8.79  -73.38   19.16  2207 !Calculated	interactively	by	GPlates													
2205 90.0    8.88  -73.26   21.08  2207 !Calculated	interactively	by	GPlates													
2205 350.0    8.88  -73.26   21.08  2207 !																
2206  0.0   90.0    0.0    0.0  2207 !PERIJA																
2206 65.0    9.23  -72.75   12.47  2207 !Calculated	interactively	by	GPlates													
2206 75.0    9.34  -72.82   18.52  2207 !Calculated	interactively	by	GPlates													
2206 350.0    9.34  -72.82   18.52  2207 !																
2207  0.0   90.0    0.0    0.0  201 !MARACAIBO																
2207 25.0    7.22  -72.81   25.94  201 !Calculated	interactively	by	GPlates													
2207 41.0    6.91  -72.8   36.92  201 !Calculated	interactively	by	GPlates													
2207 75.0    6.68  -72.6   36.25  201 !Calculated	interactively	by	GPlates													
2207 90.0    6.54  -72.57   35.09  201 !Calculated	interactively	by	GPlates													
2207 350.0    6.54  -72.57   35.09  201 !																
2208  0.0   90.0    0.0    0.0  2207 !MARACAIBO	Tail															
2208  5.0    8.75  -72.94   -5.14  2207 !GPlates																
2208 13.0    8.12  -72.98  -13.36  2207 !GPlates																
2208 28.0    7.73  -73.02  -28.76  2207 !Section	(Corredor	2003)														
2208 45.0    7.55  -72.99  -38.63  2207 !Corredor	2003															
2208 65.0    7.37  -72.91  -47.39  2207 !Corredor	2003															
2208 75.0    7.31  -72.86  -48.14  2207 !Calculated	interactively	by	GPlates													
2208 90.0    7.24  -72.86  -46.62  2207 !Calculated	interactively	by	GPlates													
2208 350.0    7.24  -72.86  -46.62  2207 !																
2209  0.0   90.0    0.0    0.0  201 !MERIDA																
2209 38.0  -58.3   55.45    2.5  201 !Calculated	interactively	by	GPlates													
2209 49.0  -55.25   61.46    2.76  201 !Calculated	interactively	by	GPlates													
2209 65.0  -50.6   73.25    2.95  201 !Calculated	interactively	by	GPlates													
2209 75.0  -48.68   79.2    3.13  201 !Calculated	interactively	by	GPlates													
2209 350.0  -48.68   79.2    3.13  201 !
2210  0.0   90.0    0.0    0.0  2032 ! Sinu prism north
2210 30.0   90.0    0.0    0.0  2032 ! Sinu prism north
2210 30.0  -28.84  -79.76   -9.45  2007 ! Sinu prism north
2210 160.0  -28.84  -79.76   -9.45  2007 ! Sinu prism north
2211  0.0   90.0    0.0    0.0  2094 ! Margarita Block
2211 90.0   90.0    0.0    0.0  2094 ! Margarita Block
2211 90.0   -6.38  -66.69   75.3  201 ! Margarita Block
2211 350.0   -6.38  -66.69   75.3  201 ! Margarita Block
2212  0.0   90.0    0.0    0.0  2113 ! Bonaire block arc
2212 15.0   90.0    0.0    0.0  2113 ! Bonaire block arc
2212 25.0   78.0092   95.1564    0.8469  2113 !
2212 28.0   78.0092   95.1564    0.8469  2113 ! Bonaire block arc
2212 28.0   36.08   96.3   -6.38  2034 ! Bonaire block arc
2212 31.0    6.1216  107.192  -21.2557  2034 !
2212 35.0   -3.0887  108.3434  -43.9396  2034 !
2212 40.0   -3.9004  108.4763  -49.2878  2034 !
2212 48.0   -7.3167  108.7208  -82.6663  2034 !
2212 52.0   -7.8479  108.4245  -92.8641  2034 !
2212 170.0   -7.8479  108.4245  -92.8641  2034 !
2213  0.0   90.0    0.0    0.0  2095 !Guajira HP metamorphics
2213 12.0    9.5643  -71.9439    9.2405  2095 !Guajira HP metamorphics
2213 20.0    9.8684  -71.7119   15.0536  2095 !
2213 25.0    9.752  -71.7809   22.407  2095 !
2213 28.0    9.8679  -71.5479   39.5774  2095 !
2213 31.0    9.7797  -71.4525   44.3278  2095 !
2213 36.0    9.7306  -71.4809   56.8353  2095 !
2213 45.0    9.6034  -71.5708   68.6512  2095 !
2213 45.0    8.93  -71.36   70.0  2033 !
2213 170.0    8.93  -71.36   70.0  2033 !Guajira HP metamorphics
2214  0.0   90.0    0.0    0.0  2215 !Central Santa Marta block
2214 45.0   90.0    0.0    0.0  2215 !Central Santa Marta block
2214 45.0   20.52  -38.82    1.39  2100 !Central Santa Marta block
2214 350.0   20.52  -38.82    1.39  2100 !Central Santa Marta block
2215  0.0   90.0    0.0    0.0  2030 !NW Santa Marta block
2215 45.0   90.0    0.0    0.0  2030 !NW Santa Marta block
2215 45.0   20.52  -38.82    1.39  2216 !NW Santa Marta block
2215 350.0   20.52  -38.82    1.39  2216 !NW Santa Marta block
2216  0.0   90.0    0.0    0.0  2100 !Central Cordillera West of Palestina Fault
2216 45.0   90.0    0.0    0.0  2100 !Central Cordillera West of Palestina Fault
2216 70.0   31.2295 -170.8582   -2.5478  2100 !
2216 350.0   31.2295 -170.8582   -2.5478  2100 !Central Cordillera West of Palestina Fault
2217  0.0   90.0    0.0    0.0  2018 ! Peralta block
2217 15.0   90.0    0.0    0.0  2018 ! Peralta block
2217 30.0   20.1029  -73.1676   12.2601  2018 !
2217 155.0   20.1029  -73.1676   12.2601  2018 !
2218  0.0   90.0    0.0    0.0  2001 ! Jeremie peninsula north
2218 11.0   90.0    0.0    0.0  2001 ! Jeremie peninsula north
2218 11.0    0.72  107.94    1.17  2048 ! Jeremie peninsula north
2218 150.0    0.72  107.94    1.17  2048 ! Jeremie peninsula north
999  0.0    0.0    0.0    0.0  999 !
999  0.0    0.0    0.0    0.0  999 !
999  0.0    0.0    0.0    0.0  999 ! Scotia Sea - van de Lagemaat et al., ESR 2021
999  0.0    0.0    0.0    0.0  999 !
999  0.0    0.0    0.0    0.0  999 !
2301  0.0   90.0    0.0    0.0  2381 !		West Scotia Sea fixed to Magallanes Plate
2301 600.0   90.0    0.0    0.0  2381 !		
2302  0.0   90.0    0.0    0.0  2301 !		West Scotia Basin
2302  6.4   90.0    0.0    0.0  2301 !	EWSB-WWSB	C3An.1n - C3An.2n		Eagles et al. (2005)
2302 11.06    6.21  -27.89   -0.97  2301 !	EWSB-WWSB	C5n.2n o		Eagles et al. (2005)
2302 16.72   31.71  -23.37   -2.16  2301 !	EWSB-WWSB	C5Cn.3n o		Eagles et al. (2005)
2302 19.54   37.89  -23.64   -3.6  2301 !	EWSB-WWSB	C6n o		Eagles et al. (2005)
2302 22.34   31.76  -27.49   -5.0  2301 !	EWSB-WWSB	C6Bn.2n o		Eagles et al. (2005)
2302 25.99   17.21  -32.12   -6.64  2301 !	EWSB-WWSB	C8n.2n o		Eagles et al. (2005)
2302 600.0   17.21  -32.12   -6.64  2301 !
2311  0.0   90.0    0.0    0.0  2339 !	
2311 600.0   90.0    0.0    0.0  2339 !
2312  0.0   90.0    0.0    0.0  2311 !		East Scotia Sea
2312  0.77   31.7452  -37.0087   -0.4454  2311 !		Brunhes o		Larter et al. (2003)
2312  1.95   32.2898  -32.0674   -1.0667  2311 !		C2n o		Larter et al. (2003)
2312  2.6   32.0037  -31.3306   -1.443  2311 !		C2An.1n y		Larter et al. (2003)
2312  3.6   32.1027  -30.7723   -1.8435  2311 !		C2An.3n o		Larter et al. (2003)
2312  4.19   31.7789  -30.7938   -2.0465  2311 !		C3n.1n y		Larter et al. (2003)
2312  5.25   79.3548  148.0392   -6.7006  2311 !		C3n.4n o		Larter et al. (2003)
2312  6.73   84.4765  146.0402   -6.1528  2311 !		C3An.2n o		Larter et al. (2003)
2312  8.12   83.697  155.1068   -7.0844  2311 !		C4n.2n o		Larter et al. (2003)
2312  9.12   78.8815  154.5922   -9.0246  2311 !		C4An o		Larter et al. (2003)
2312 11.06   76.5002  155.685  -11.4072  2311 !		C5n.2n o		Larter et al. (2003)
2312 15.16   83.4934  155.0429  -11.8073  2311 !		C5Bn.2n o		Larter et al. (2003)
2312 16.72   83.2546  152.0385  -12.9593  2311 !		C5Cn.3n o		Larter et al. (2003)
2312 600.0   83.2546  152.0385  -12.9593  2311 !	
2322  0.0   90.0    0.0    0.0  2302 !
2322 25.99   90.0    0.0    0.0  2302 !	
2322 25.99  -40.8673   88.7715   -1.6187  2361 !	
2322 600.0  -40.8673   88.7715   -1.6187  2361 !	
2331  0.0   90.0    0.0    0.0  2302 ! Terror Rise - East West Scotia Basin
2331 25.99   90.0    0.0    0.0  2302 ! 
2331 50.0  -44.8081  -56.0185   -5.7793  2302 !
2331 50.0   65.8671  132.504   39.0105  2336 !
2331 66.0   65.8671  132.504   39.0105  2336 !
2331 66.0   20.61  -33.6317   -8.872  2381 !
2331 600.0   20.61  -33.6317   -8.872  2381 !
2334  0.0   90.0    0.0    0.0  2331 !	Protector Basin (Pirie Bank - Terror Rise)
2334 13.61   90.0    0.0    0.0  2331 !		C5ABr		Schreider et al. (2018)
2334 14.16   19.2638  -46.2396   -0.4976  2331 !		C5ADn		Schreider et al. (2018)
2334 14.78   30.5  -47.0968   -1.0366  2331 !		C5Bn		Schreider et al. (2018)
2334 15.97   30.5648  -47.5056   -1.5503  2331 !		C5Cn		Schreider et al. (2018)
2334 17.53   51.8487  -48.6116   -2.1682  2331 !	C5Dn		Schreider et al. (2018)	
2334 50.0   45.3733  -45.8627   -3.0356  2331 !
2334 600.0   45.3733  -45.8627   -3.0356  2331 !
2336  0.0   90.0    0.0    0.0  803 !	Powell Basin  (South Orkney - Antarctic Peninsula)
2336 21.16   90.0    0.0    0.0  803 !		C6AAn o		Eagles and Livermore (2002)
2336 23.3   69.7  141.3   -1.8917  803 !		C6Cn.3n o		Eagles and Livermore (2002)
2336 24.47   69.7  141.3   -3.7421  803 !		C7n.2n o		Eagles and Livermore (2002)
2336 25.99   69.7  141.3   -5.1096  803 !		C8n.2n o		Eagles and Livermore (2002)
2336 27.44   69.7  141.3   -6.7828  803 !		C9n o		Eagles and Livermore (2002)
2336 28.09   69.7  141.3   -8.6684  803 !		C10n.1n o		Eagles and Livermore (2002)
2336 29.48   69.7  141.3  -10.5923  803 !		C11n.1n o		Eagles and Livermore (2002)
2336 40.0   69.7  141.3  -19.1389  803 !
2336 600.0   69.7  141.3  -19.1389  803 !																		
2337  0.0   90.0    0.0    0.0  2336 ! Jane Basin (Jane Bank - South Orkney)				
2337 14.4   90.0    0.0    0.0  2336 !		C5ADn m		Bohoyo et al. (2002)
2337 16.72   67.4163  138.2325   -4.3259  2336 !				
2337 17.53   72.7229  131.4419   -4.3782  2336 !		C5Dn o		Bohoyo et al. (2002)
2337 21.3   77.2528  119.7154   -4.4801  2336 !				
2337 600.0   77.2528  119.7154   -4.4801  2336 !				
2338  0.0   90.0    0.0    0.0  2334 !	Dove Basin (Bruce Bank - Pirie Bank)
2338 20.71   90.0    0.0    0.0  2334 !		C6Ar		Schreider et al. (2018)
2338 23.03   29.5548  -29.2023   -0.7438  2334 !		C6Cn.2n o		Schreider et al. (2018)
2338 25.26   29.5548  -29.2023   -1.4393  2334 !		C8n.1n		Schreider et al. (2018)
2338 50.0   28.3734  -19.5201   -2.3555  2334 !
2338 600.0   28.3734  -19.5201   -2.3555  2334 !	
2339  0.0   90.0    0.0    0.0  2338 !	Scan Basin (Discovery Bank - Bruce Bank)
2339 29.97   90.0    0.0    0.0  2338 !		C11n.2n		Schreider et al. (2017)
2339 30.98   19.84  -84.34   -0.29  2338 !		C12n		Schreider et al. (2017)
2339 33.71   23.52  -74.41   -0.65  2338 !		C13n		Schreider et al. (2017)
2339 35.34   23.3  -74.66   -0.93  2338 !		C15n		Schreider et al. (2017)
2339 35.89   25.68  -65.32   -1.45  2338 !		C16n.1n		Schreider et al. (2017)
2339 50.0   28.5746  -46.7602   -1.719  2338 !
2339 600.0   28.5746  -46.7602   -1.719  2338 !
2341  0.0   90.0    0.0    0.0  280 !
2341 600.0   90.0    0.0    0.0  280 !
2343  0.0   90.0    0.0    0.0  280 !
2343 66.0   90.0    0.0    0.0  280 !
2343 66.0   74.9576  136.325   41.6898  2361 !
2343 600.0   74.9576  136.325   41.6898  2361 !
2361  0.0   90.0    0.0    0.0  2311 ! South Georgia
2361  6.4   90.0    0.0    0.0  2311 ! South Georgia
2361 19.54   36.5556  -55.1911   -0.45  2311 !
2361 19.54   31.4799  142.307    7.8625  2366 !	
2361 50.0   48.1551  141.9235   26.5625  2366 !
2361 600.0   31.4799  142.307    7.8625  2366 !
2364  0.0   90.0    0.0    0.0  280 !RVBW-PAT Rocas Verdes Basin West - Patagonia
2364 100.0   90.0    0.0    0.0  280 !RVBW-PAT
2364 120.0  -47.357  -75.6874  -14.1301  280 !RVBW-PAT
2364 140.0  -47.357  -75.6874  -14.1301  280 !RVBW-PAT 
2364 152.0  -45.264  -83.743   -2.44  280 !RVBW-PAT
2364 160.0   90.0    0.0    0.0  280 !RVBW-PAT
2364 600.0   90.0    0.0    0.0  280 !RVBW-PAT
2366  0.0   90.0    0.0    0.0  2367 !	
2366  6.4   90.0    0.0    0.0  2367 !	
2366 16.72   67.3538  126.2786   -8.321  2367 !
2366 53.0   67.3538  126.2786   -8.321  2367 !
2366 600.0   67.3538  126.2786   -8.321  2367 !	
2367  0.0   90.0    0.0    0.0  2368 !	
2367 16.72   90.0    0.0    0.0  2368 !	
2367 22.34   36.6344  -52.4185   -1.9162  2368 !
2367 50.0   58.7619  135.1755  -30.9232  2368 !
2367 600.0   58.7619  135.1755  -30.9232  2368 !	
2368  0.0   90.0    0.0    0.0  2369 !	
2368 22.34   90.0    0.0    0.0  2369 !
2368 50.0  -42.4849  -56.1355  -19.954  2369 !
2368 600.0  -42.4849  -56.1355  -19.954  2369 !
2369  0.0   90.0    0.0    0.0  2381 !	
2369 30.0   90.0    0.0    0.0  2381 !	
2369 50.0   59.7526  126.172  -21.3617  2381 !
2369 50.0  -44.9056  -44.5768   29.25  2331 !
2369 66.0  -44.9056  -44.5768   29.25  2331 !
2369 66.0   60.0512  120.024  -26.9011  2381 !
2369 600.0   60.0512  120.024  -26.9011  2381 !
2380  0.0   90.0    0.0    0.0  802 ! North Weddell Synthetic - East Antarctica
2380 13.0   28.2175  -42.8145    2.1401  802 !
2380 19.54   25.2259  -18.0276    5.2754  802 !
2380 25.1   14.9012  157.4976   -8.9052  802 !
2380 33.21    7.853  160.6657   -9.888  802 !
2380 38.4    7.9585  162.0363  -11.3334  802 !
[truncated: 1,202,075 more chars]
