# Supplementary material for: Paleolatitude.org 3.0: A calculator for paleoclimate and paleobiology studies based on a new global paleogeography model
Source: PLoS One. 2026 Apr 29;21(4):e0346817. doi: 10.1371/journal.pone.0346817 (PMC13127928; doi:10.1371/journal.pone.0346817)
Supplement: S1 Data — Supplementary Files: A set of supplementary files is available at DOI: https://doi.org/10.6084/m9.figshare.31021144, containing the following elements: S1 File. GPlates files (www.gplates.org [15]) of the Utrecht Paleogeography Model presented in the paleogeographic maps of Figs 1 and 3, and the rigid polygon version that is used as basis for the Paleolatitude.org tool. These consist of a rotation file, and a series of shape files (in gpml format) that underpin the paleogeographic model, a gpml file of the rigid polygons that are used to rotate coordinates in the Paleolatitude.org tool, as well as a project file (gproj) of the entire paleogeographic reconstruction. S2 File. Details of gAPWP25. In addition to a Readme.txt file with general descriptions and the gAPWP25.rot file with the updated paleomagnetic reference frame in GPlates rotation format, the files contain: S1 Table. Changelog of the update of gAPWP23 to gAPWP25. S2 Table. Paleomagnetic database used to compute the global apparent polar wander path for the last 320 Ma. We have listed age constraints, statistical parameters, Euler rotation parameters and other metadata per paleomagnetic pole used in the parametric re-sampling scheme. For more details, see main text. The grey-colored entries are excluded from the computation of the APWP. See columns ‘age constraints’, ‘comments’ and ‘reliability’ for specific details for a given dataset. Abbreviations: min_age and max_age = lower and upper boundaries of age uncertainty range; slat/slon = latitude and longitude of (mean) sampling location; N = number of paleomagnetic sites used to compute the paleopole; mDec/mInc = mean declination of inclination; α95/A95 = radius of the 95% confidence circle about the mean of the distribution of directions/VGPs; k/K = Fisher [109] precision parameter of the distribution of directions/VGPs; plat/plon = paleopole latitude and longitude (south pole); K_est/A95_est = values estimated using formula of Cox [214] (eq. 24); plateID [file pone.0346817.s001.zip › Supplementary information_vanHinsbergen_PLoSOne_2026/Supplementary Files 1_Utrecht Paleogeography Model 1.0 2025/Paleolatitude.org/Paleolatitude_org_3.gpml]

<?xml version="1.0" encoding="UTF-8"?>
<gpml:FeatureCollection xmlns:gpml="http://www.gplates.org/gplates" xmlns:gml="http://www.opengis.net/gml" xmlns:xsi="http://www.w3.org/XMLSchema-instance" gpml:version="1.6.0339" xsi:schemaLocation="http://www.gplates.org/gplates ../xsd/gpml.xsd http://www.opengis.net/gml ../../../gml/current/base">
    <gml:featureMember>
        <gpml:UnclassifiedFeature>
            <gpml:identity>GPlates-2f0f0d99-b361-4167-a3df-d3ee2b69b555</gpml:identity>
            <gpml:revision>GPlates-bb2aa75d-3cef-4187-bb7a-0cc08823c4c2</gpml:revision>
            <gpml:reconstructionPlateId>
                <gpml:ConstantValue>
                    <gpml:value>102</gpml:value>
                    <gml:description></gml:description>
                    <gpml:valueType xmlns:gpml="http://www.gplates.org/gplates">gpml:plateId</gpml:valueType>
                </gpml:ConstantValue>
            </gpml:reconstructionPlateId>
            <gpml:unclassifiedGeometry>
                <gpml:ConstantValue>
                    <gpml:value>
                        <gml:Polygon>
                            <gml:exterior>
                                <gml:LinearRing>
                                    <gml:posList gml:dimension="2">75.861277909523011 -75.815924685991135 76.245372687579803 -76.470003898056007 76.697712790818116 -76.377172045187578 77.148220747261007 -75.52688863256283 77.465573926660127 -74.458804829144583 78.243959010219115 -73.418569901729427 78.850035365155222 -72.823529107539926 79.262586890081963 -69.79204437157162 80.009470043428877 -69.314025884336729 81.445030039961324 -63.526641758506067 82.970407353871863 -55.898188971976815 83.569856406803055 -46.703177646002096 84.296443298538392 -36.43795347524798 84.357523863249753 -31.402722461291056 83.748138488266662 -26.615056749154821 83.505155796279738 -18.913936539131996 83.186121461436656 -16.325824415685886 82.591810574323461 -8.2898344443403715 82.416720119579153 -9.1695554052868093 81.947970956352449 -7.3909076537417739 81.78869341360766 -9.1293152691556099 80.728876153112466 -5.6035925978736296 80.490268788161288 -4.458998883002975 80.077076275273697 -2.9928095188178996 79.659002327416601 -2.3048018307977904 79.039627640393874 3.6076236757462188 78.410751940849465 7.2975992717108609 77.751641918357606 7.4508035996657203 76.303331416532714 7.1611954269485318 75.181994293363587 8.0332086987420048 74.542491596964553 8.3936856400398128 73.843456051553602 8.4895682344144454 73.358925241710025 7.0040393668296224 72.617228627154645 3.1083141685948079 71.998051599161087 -0.854247981964814 71.485421863208117 -4.0587387291782662 71.069443314212663 -6.4689396294514161 71.728433963815547 -12.21595556388359 70.830872857467497 -13.577675998465628 70.788540340125763 -14.691808721435596 69.062351484398818 -16.343849254298309 68.9542458744897 -17.117453511046257 67.483967030937436 -18.590225322563846 66.321621073893922 -18.164708643132236 65.366602977720248 -18.960123074373659 65.037852927583899 -20.572396279992702 63.29754525569134 -24.184504438704586 60.243263369880097 -28.764679155964714 58.391092649357311 -31.702291107314601 56.639940571095885 -34.330056230885653 56.967621177267702 -42.307812627941836 57.309271686889218 -45.386160896142947 56.983366375897553 -46.11897966366994 57.235455406929368 -46.919432245263735 57.049334248962928 -47.494446798633227 57.702030669088352 -49.504204808959535 57.660662066446228 -50.748874656517927 57.720527199643911 -51.817482020811823 58.817885259780738 -53.452901304386785 59.686859908886881 -54.665636956537156 59.783894231334415 -55.259942892980497 60.125128024354396 -55.648118111369186 60.544550974902528 -57.096241916509811 60.89054545134676 -58.416020316129149 61.603980503217208 -60.49136154018597 61.390826747443612 -60.828195492155722 61.882548970029845 -61.161737592410276 63.463203610306678 -60.662271124034447 65.247443521703843 -59.729279470124538 66.368046073013787 -59.343104327020598 66.709395559453313 -58.329948848705492 67.531844873735793 -59.466102443868706 68.489243762436232 -59.99956748323801 69.223766880948077 -60.160495324866787 69.481743366688875 -60.581138101481542 69.676242162900138 -62.771705687938507 70.897528266223631 -64.030444786097277 72.338262684313051 -64.163833952698567 73.051264306856538 -65.570117623558673 73.641933122257711 -70.567769619819657 74.155648519405062 -73.271990469990982 75.032638535876728 -73.73645556645485 75.861277909523011 -75.815924685991135 </gml:posList>
                                </gml:LinearRing>
                            </gml:exterior>
                        </gml:Polygon>
                    </gpml:value>
                    <gml:description></gml:description>
                    <gpml:valueType xmlns:gml="http://www.opengis.net/gml">gml:Polygon</gpml:valueType>
                </gpml:ConstantValue>
            </gpml:unclassifiedGeometry>
            <gml:name>Greenland</gml:name>
            <gml:validTime>
                <gml:TimePeriod>
                    <gml:begin>
                        <gml:TimeInstant>
                            <gml:timePosition gml:frame="http://gplates.org/TRS/flat">320</gml:timePosition>
                        </gml:TimeInstant>
                    </gml:begin>
                    <gml:end>
                        <gml:TimeInstant>
                            <gml:timePosition gml:frame="http://gplates.org/TRS/flat">0</gml:timePosition>
                        </gml:TimeInstant>
                    </gml:end>
                </gml:TimePeriod>
            </gml:validTime>
        </gpml:UnclassifiedFeature>
    </gml:featureMember>
    <gml:featureMember>
        <gpml:UnclassifiedFeature>
            <gpml:identity>GPlates-159746d6-d24f-426f-bdfa-e3210bcec2d0</gpml:identity>
            <gpml:revision>GPlates-38cbe116-5bae-4fd7-9706-37eaa49e1af9</gpml:revision>
            <gpml:reconstructionPlateId>
                <gpml:ConstantValue>
                    <gpml:value>1001</gpml:value>
                    <gml:description></gml:description>
                    <gpml:valueType xmlns:gpml="http://www.gplates.org/gplates">gpml:plateId</gpml:valueType>
                </gpml:ConstantValue>
            </gpml:reconstructionPlateId>
            <gpml:unclassifiedGeometry>
                <gpml:ConstantValue>
                    <gpml:value>
                        <gml:Polygon>
                            <gml:exterior>
                                <gml:LinearRing>
                                    <gml:posList gml:dimension="2">65.149965671766978 -142.11389778690398 59.554060400845401 -144.52777262871442 59.627288983186162 -142.90270394972742 58.979641929946851 -141.43472154973037 58.11440032829293 -138.64355901663637 57.770388352456067 -136.47596232106935 56.387708312706017 -136.00242788424941 55.190930160872007 -135.06276271413427 53.784435416064156 -134.03511786028767 52.258083221317577 -132.30940051362046 52.233391339520885 -132.2604267327454 51.734601446445588 -131.28299158973164 51.281179930011803 -130.48186819052376 51.127932355963907 -130.2165236091345 50.548897874145787 -129.07563937645631 49.70272897287191 -127.39997459936559 48.765751133980203 -126.12838102730832 47.657455212730952 -125.2975420954521 46.475135442055162 -124.89651736383117 47.498484900072569 -122.55430188012245 46.916343636242914 -122.45751166180307 47.221068206711095 -121.88623483163001 47.563444249292886 -121.58185740285049 47.563555777860877 -121.29649974096549 47.163499310754446 -121.06770435454511 47.08168223358031 -121.04156916573621 47.186659180644916 -120.38221700243204 47.396846937371393 -120.1726681686054 48.081343551922757 -119.71680413258862 48.119826335248987 -119.33571653677608 47.852862490661096 -118.93584462558545 47.948200350374776 -118.50448831977434 48.152797763200105 -118.65815737467663 48.465285612074823 -118.6257630170327 48.761494945374018 -118.65511632338294 49.166727525842802 -118.53625288189639 49.522486134335473 -115.77716635217413 51.630659115983761 -118.63029259261977 51.305980733521125 -119.20572669757 52.919804254323282 -121.31296105453232 55.021876096366 -122.94954044032042 55.44364409899417 -123.38788827625133 58.32955551029179 -126.71243838627193 58.661595967645262 -127.1370913587357 60.969148034816349 -129.90195043538188 62.007945394256559 -132.59292566113953 62.596063849138154 -134.142513844479 64.271935704722026 -139.24965686379517 65.149965671766978 -142.11389778690398 </gml:posList>
                                </gml:LinearRing>
                            </gml:exterior>
                        </gml:Polygon>
                    </gpml:value>
                    <gml:description></gml:description>
                    <gpml:valueType xmlns:gml="http://www.opengis.net/gml">gml:Polygon</gpml:valueType>
                </gpml:ConstantValue>
            </gpml:unclassifiedGeometry>
            <gml:name>Unreconstructed</gml:name>
            <gml:validTime>
                <gml:TimePeriod>
                    <gml:begin>
                        <gml:TimeInstant>
                            <gml:timePosition gml:frame="http://gplates.org/TRS/flat">0</gml:timePosition>
                        </gml:TimeInstant>
                    </gml:begin>
                    <gml:end>
                        <gml:TimeInstant>
                            <gml:timePosition gml:frame="http://gplates.org/TRS/flat">0</gml:timePosition>
                        </gml:TimeInstant>
                    </gml:end>
                </gml:TimePeriod>
            </gml:validTime>
        </gpml:UnclassifiedFeature>
    </gml:featureMember>
    <gml:featureMember>
        <gpml:UnclassifiedFeature>
            <gpml:identity>GPlates-d3fb29e2-f3f8-482c-92bb-eec652daf850</gpml:identity>
            <gpml:revision>GPlates-d0f71afe-08d3-410a-ba90-5108b84e9cfd</gpml:revision>
            <gpml:reconstructionPlateId>
                <gpml:ConstantValue>
                    <gpml:value>514</gpml:value>
                    <gml:description></gml:description>
                    <gpml:valueType xmlns:gpml="http://www.gplates.org/gplates">gpml:plateId</gpml:valueType>
                </gpml:ConstantValue>
            </gpml:reconstructionPlateId>
            <gpml:unclassifiedGeometry>
                <gpml:ConstantValue>
                    <gpml:value>
                        <gml:Polygon>
                            <gml:exterior>
                                <gml:LinearRing>
                                    <gml:posList gml:dimension="2">-64.559090402453336 40.72371111587713 -63.121610067762049 43.149660775576507 -62.808393542329561 45.663844990929732 -60.280505254584625 51.836331229704221 -60.55070474787447 52.524109070904508 -59.730937462613078 55.357923190701698 -60.165668211954234 55.937726058002255 -58.682470918734523 63.228198491909218 -59.114866057183683 63.635857490211158 -58.009408327768483 69.842006429109972 -58.594603504850149 70.361627706292794 -58.452007223374579 71.052711895166567 -59.197650409709134 71.91318033258581 -58.668687239584123 74.652295932556072 -59.135110960493485 75.075893662535748 -58.911980267805994 76.165269725853477 -59.718610909522091 76.954918745327745 -59.110846781880213 81.891692579356729 -59.567386807361601 82.039449407068233 -59.474951474329885 82.821519242506909 -60.076179274818315 83.166584260181693 -59.291131368793863 89.984744008971035 -59.294529346605138 90.549657637472734 -59.50113034691244 91.058354063640721 -59.581053630768444 99.022957490717928 -60.450389859566066 100.03835603982466 -61.341032359375248 91.070527036027457 -62.065630817304523 91.503297641366686 -62.951401161521872 84.136533334823895 -61.94093224670943 83.396690107232558 -62.66366550859162 76.312231322204738 -61.44542544216057 75.363158654158568 -61.660167373313861 72.392955887640227 -60.658609134516752 71.818357306472649 -60.948178273389651 70.340459277053199 -60.346759863820175 69.870439657063741 -61.26978694481982 62.816489562794324 -60.93743046531916 62.637244110234519 -62.259109204568588 51.937055442366187 -61.959753941921988 51.880399323831064 -63.152066814055203 46.552919577826259 -63.99425469122437 43.869024404540539 -64.559090402453336 40.72371111587713 </gml:posList>
                                </gml:LinearRing>
                            </gml:exterior>
                        </gml:Polygon>
                    </gpml:value>
                    <gml:description></gml:description>
                    <gpml:valueType xmlns:gml="http://www.opengis.net/gml">gml:Polygon</gpml:valueType>
                </gpml:ConstantValue>
            </gpml:unclassifiedGeometry>
            <gml:name>Elan Bank Plate</gml:name>
            <gml:validTime>
                <gml:TimePeriod>
                    <gml:begin>
                        <gml:TimeInstant>
                            <gml:timePosition gml:frame="http://gplates.org/TRS/flat">130</gml:timePosition>
                        </gml:TimeInstant>
                    </gml:begin>
                    <gml:end>
                        <gml:TimeInstant>
                            <gml:timePosition gml:frame="http://gplates.org/TRS/flat">0</gml:timePosition>
                        </gml:TimeInstant>
                    </gml:end>
                </gml:TimePeriod>
            </gml:validTime>
        </gpml:UnclassifiedFeature>
    </gml:featureMember>
    <gml:featureMember>
        <gpml:UnclassifiedFeature>
            <gpml:identity>GPlates-1a6c8dd3-ae38-4a9f-9265-7ca9fc4c6f1b</gpml:identity>
            <gpml:revision>GPlates-4eae9fc0-671e-451c-be0a-aedc2ce8ebc9</gpml:revision>
            <gpml:reconstructionPlateId>
                <gpml:ConstantValue>
                    <gpml:value>911</gpml:value>
                    <gml:description></gml:description>
                    <gpml:valueType xmlns:gpml="http://www.gplates.org/gplates">gpml:plateId</gpml:valueType>
                </gpml:ConstantValue>
            </gpml:reconstructionPlateId>
            <gpml:unclassifiedGeometry>
                <gpml:ConstantValue>
                    <gpml:value>
                        <gml:Polygon>
                            <gml:exterior>
                                <gml:LinearRing>
                                    <gml:posList gml:dimension="2">-34.53025903334229 -109.79506636415833 -34.190698203681301 -111.91157708576702 -33.980482086066296 -112.60123310729593 -30.253530427443685 -111.79721867863536 -27.597072400804535 -111.52770604347158 -27.637670392971387 -111.77789410480446 -27.25049336854433 -111.93216220226826 -26.471836085298197 -114.5147078210022 -23.048602879264916 -113.79740364754825 -22.984361762091506 -114.37625081486514 -20.251064287367289 -114.03853497819706 -20.183715782824624 -113.78672014844236 -15.420284171402619 -112.82039382496829 -13.370160552695218 -112.36313122879879 -13.46753168971579 -110.97966844161974 -12.066391799104926 -110.6986236844034 -8.9130558123093095 -109.82709166621132 -9.0019929118684381 -108.57988485620191 -8.5175984037174253 -108.50221042727527 -8.527407649795629 -108.01256108829861 -6.1059492935215882 -107.38298342626811 -6.2458083167639273 -106.81238590178428 -5.2789923151755422 -106.61047312563896 -5.2245805501684828 -106.35229597666827 -4.4851960049250836 -106.29712126722815 -4.3944066580482382 -104.60705676512657 -3.6454687607128093 -104.48974560156209 -3.6170735607041942 -102.49767422142699 -3.0579281734676242 -102.43972653046336 -2.9989722090700144 -102.65454892505254 -2.7598458168157141 -102.56950869072001 -2.7155224614318967 -102.73374949160289 1.5588942069487788 -102.00061766534905 1.8043610250844282 -101.11115290317608 1.9403207622763938 -100.01339519038586 2.3479979664997015 -98.888940042228057 2.2835155231023756 -97.263300434633791 2.1408000594222996 -96.781553495002086 2.3471723179487096 -96.366786937879155 2.5546119215166168 -94.174426709323001 2.513206989814623 -93.861054235268014 2.5074132626755219 -93.105186773980478 2.425439604602837 -91.601169144479826 1.8160723941654904 -90.870678293767085 1.1570497318377571 -90.736027592108556 0.97953135045379991 -89.277706576448821 0.92820435363573561 -88.302719193263755 0.8381348858422969 -86.935976464128444 1.0850984084793047 -86.905490667918841 0.92520917282895054 -85.352788555220528 1.8563846655968852 -85.267297438007631 1.7833779072435465 -84.663858399611229 2.3710556691557239 -84.639588809169027 2.3696364948797628 -84.384216893122272 3.3920598454011266 -84.320982361834353 3.4010389248687014 -83.602152284722266 3.3335175537918746 -82.930172979263901 3.8778965062727031 -82.904765249091312 3.884801466941612 -82.63183074963311 6.2038915340917429 -82.602330272670358 5.6273955807216076 -82.224733549004966 5.4660666953880321 -82.101852539476383 5.3732395384688854 -81.855395634049344 5.1621481177588437 -81.67467403722091 5.1486179257356293 -81.561353155407033 5.2139402658944665 -81.381792957551809 5.2247715071066088 -81.186570730540566 5.3316576299830238 -81.191778791747581 5.3362861822618077 -81.017535264915651 5.3835795766148937 -80.747879221968844 5.4041513425417023 -80.512495139877245 5.4032431797499294 -80.251493157678297 5.4568698186712279 -79.954260267680453 5.6489455768688899 -79.666868496447151 5.696988882535913 -79.254718283649993 5.6531030771850972 -78.961952424967293 5.7719683470815202 -78.926783903913744 5.6222378383511762 -77.770784423243668 5.4141876726243199 -77.85102562398643 5.0391834125571897 -77.895102774086112 4.7648032002020377 -78.085116242247651 4.5729324199114156 -78.168145074119352 4.3786131305540295 -78.220999053875616 4.0934584803542284 -78.298632905555422 4.0222321047080154 -78.354285406705941 3.8968382134983486 -78.539025546268206 3.6803767673086591 -78.752622925586635 3.4140134935471287 -79.022569074580119 3.2856045312186217 -79.036449413187214 3.1543296361431605 -79.173704004686471 3.0165524739223444 -79.204089339984947 2.868896784745679 -79.182735807835115 2.7362824994312636 -79.268725416480549 2.6550351708062259 -79.349167861735864 2.4767708060065323 -79.415427423297388 0.47999600384591334 -80.749107450276057 -0.36677683225779367 -81.084553188839323 -2.186911119652224 -81.497033807576074 -2.7618118130128004 -81.589647967372954 -3.2733807667615844 -81.713596016999333 -3.8827529588927496 -81.868707819648236 -5.1473474643025749 -82.029495479600257 -5.990096294023953 -81.939823695348352 -7.5826166142657572 -81.364087121452883 -8.0088415483925726 -81.211078877990303 -9.3789451437354643 -80.553076991839347 -11.132724657669781 -79.590127351265679 -12.54461937466448 -78.595651556715737 -12.979894427748782 -78.277831095625018 -13.88275568526948 -77.611540504826152 -14.659992543411015 -76.89459284614945 -14.830324009317284 -76.7322812728206 -15.3790345511573 -76.206904878482405 -16.125957366883895 -75.416628357538542 -16.786632001680186 -74.456761855888701 -17.839192628087346 -73.021512181295989 -18.519525567533446 -72.219669047768406 -19.206867851017947 -71.720674707794046 -19.750049664718134 -71.511264295623192 -20.477854851943867 -71.284806287427912 -21.544446007652677 -71.231543123485707 -23.025157714730071 -71.296163367604805 -24.059304461339465 -71.442780269660076 -24.598190792082903 -71.479561602031822 -26.955799633534792 -71.722683566879994 -27.509916011570915 -71.868467477014804 -28.725840551583925 -72.24675958438695 -30.028398336418842 -72.503660913503182 -30.988801407756853 -72.593466432278319 -31.694799921722044 -72.58987495715084 -32.218805150515102 -72.621310094335925 -32.87480240825974 -72.74744647564691 -34.037936467891143 -73.2786236010637 -34.819413143923676 -73.456969869639863 -36.004402292536732 -74.040278534342832 -36.498600280768315 -74.265483708429755 -37.033978996226246 -74.427798294777332 -37.775522247625396 -74.517010151327653 -38.170215898549685 -74.648018377584734 -38.649712398471848 -74.719137057036349 -40.182344314311457 -74.864856050219714 -40.966099627455847 -74.962584738497341 -41.45543875193205 -74.932152428332245 -41.988547972866478 -74.952365157637658 -42.372352811291947 -74.821535865611381 -42.486696990420839 -74.789624425106979 -42.615595815426083 -74.693619107853053 -42.712746009730651 -74.857928149701806 -42.867866356003759 -74.942934428468035 -43.148451130453964 -74.954205573422755 -43.294726566645529 -75.068945156737442 -43.628957486388479 -75.12862399913827 -43.855028893682132 -75.150568681233324 -44.06075692402154 -75.23699413780821 -44.4695989386625 -75.343723389134212 -44.677212751606078 -75.465899177336581 -44.851790305216817 -75.522244035473051 -45.13354686166393 -75.53719419686 -45.402223257315683 -75.501443390523221 -45.730884475546425 -75.552444989042826 -45.844948887165401 -75.523484072579564 -46.029795572161902 -75.475999593465957 -46.308519974531784 -75.460978460652484 -46.496565866235038 -75.548669981654257 -45.476015307166058 -76.180963418929494 -45.736102871191797 -78.156484173065948 -44.531497946870019 -78.675650987968766 -44.928528490627308 -81.9265105464805 -42.854510536407915 -82.773878678389167 -43.048699246336504 -84.151009798999993 -41.278260914963994 -84.571401945355987 -41.442975865626451 -86.828878940527503 -41.210641123530465 -86.86688105509208 -41.21923093535311 -89.419768663499127 -40.938082851801951 -89.446014715466362 -40.989789422059346 -91.828334594102685 -38.875460566500038 -92.148840335463007 -38.859328724696908 -93.187039288353901 -36.923657376775587 -93.414056514724052 -36.797915440385538 -97.099112224235782 -36.061304159157679 -97.08584292263798 -35.62198648597704 -101.38085494375431 -34.53025903334229 -109.79506636415833 </gml:posList>
                                </gml:LinearRing>
                            </gml:exterior>
                        </gml:Polygon>
                    </gpml:value>
                    <gml:description></gml:description>
                    <gpml:valueType xmlns:gml="http://www.opengis.net/gml">gml:Polygon</gpml:valueType>
                </gpml:ConstantValue>
            </gpml:unclassifiedGeometry>
            <gml:name>Nazca Plate</gml:name>
            <gml:validTime>
                <gml:TimePeriod>
                    <gml:begin>
                        <gml:TimeInstant>
                            <gml:timePosition gml:frame="http://gplates.org/TRS/flat">60</gml:timePosition>
                        </gml:TimeInstant>
                    </gml:begin>
                    <gml:end>
                        <gml:TimeInstant>
                            <gml:timePosition gml:frame="http://gplates.org/TRS/flat">0</gml:timePosition>
                        </gml:TimeInstant>
                    </gml:end>
                </gml:TimePeriod>
            </gml:validTime>
        </gpml:UnclassifiedFeature>
    </gml:featureMember>
    <gml:featureMember>
        <gpml:UnclassifiedFeature>
            <gpml:identity>GPlates-b9c40269-d0e3-4992-9d5b-3a54a30d6c36</gpml:identity>
            <gpml:revision>GPlates-d1b72a7b-d7a9-480c-ab53-0294a7c60aae</gpml:revision>
            <gpml:reconstructionPlateId>
                <gpml:ConstantValue>
                    <gpml:value>903</gpml:value>
                    <gml:description></gml:description>
                    <gpml:valueType xmlns:gpml="http://www.gplates.org/gplates">gpml:plateId</gpml:valueType>
                </gpml:ConstantValue>
            </gpml:reconstructionPlateId>
            <gpml:unclassifiedGeometry>
                <gpml:ConstantValue>
                    <gpml:value>
                        <gml:Polygon>
                            <gml:exterior>
                                <gml:LinearRing>
                                    <gml:posList gml:dimension="2">40.410750076722643 -124.7281934557565 40.402003082475524 -127.53162539009274 41.667432545439254 -127.40087391914997 41.658845399056233 -127.07176328406135 43.118255530318514 -126.60424760942973 43.633927523522324 -128.68493974714232 43.863762499763382 -128.56563640316625 44.562245646346859 -130.452100934892 48.081965342165113 -128.5040143270945 48.843728142995325 -130.82061878479018 50.157118604097619 -129.81480667653216 50.339402002816215 -130.46944708775197 51.127910654021363 -130.21658022929543 50.549464670344449 -129.07694360195057 50.309096044864226 -128.58983260722317 50.240910459170053 -128.45345327354366 49.702814396345971 -127.39991973063458 48.932615015137237 -126.34990195289542 48.765610306853134 -126.12841277536069 48.257936670629114 -125.74251191878604 47.657460131949165 -125.29766871985007 46.475127153583706 -124.89656606560301 44.883831649839145 -124.84925870920522 43.674748294345434 -124.86461886678383 40.410750076722643 -124.7281934557565 </gml:posList>
                                </gml:LinearRing>
                            </gml:exterior>
                        </gml:Polygon>
                    </gpml:value>
                    <gml:description></gml:description>
                    <gpml:valueType xmlns:gml="http://www.opengis.net/gml">gml:Polygon</gpml:valueType>
                </gpml:ConstantValue>
            </gpml:unclassifiedGeometry>
            <gml:name>Juan de Fuca Plate</gml:name>
            <gml:validTime>
                <gml:TimePeriod>
                    <gml:begin>
                        <gml:TimeInstant>
                            <gml:timePosition gml:frame="http://gplates.org/TRS/flat">10</gml:timePosition>
                        </gml:TimeInstant>
                    </gml:begin>
                    <gml:end>
                        <gml:TimeInstant>
                            <gml:timePosition gml:frame="http://gplates.org/TRS/flat">0</gml:timePosition>
                        </gml:TimeInstant>
                    </gml:end>
                </gml:TimePeriod>
            </gml:validTime>
        </gpml:UnclassifiedFeature>
    </gml:featureMember>
    <gml:featureMember>
        <gpml:UnclassifiedFeature>
            <gpml:identity>GPlates-ac7d6c92-65ad-446c-95aa-702b3311ebdf</gpml:identity>
            <gpml:revision>GPlates-4ea68495-6044-4980-9015-b3b3a74d6ead</gpml:revision>
            <gpml:reconstructionPlateId>
                <gpml:ConstantValue>
                    <gpml:value>901</gpml:value>
                    <gml:description></gml:description>
                    <gpml:valueType xmlns:gpml="http://www.gplates.org/gplates">gpml:plateId</gpml:valueType>
                </gpml:ConstantValue>
            </gpml:reconstructionPlateId>
            <gpml:unclassifiedGeometry>
                <gpml:ConstantValue>
                    <gpml:value>
                        <gml:Polygon>
                            <gml:exterior>
                                <gml:LinearRing>
                                    <gml:posList gml:dimension="2">40.410785837992883 -124.72820826069652 40.402003082475524 -127.53162539009274 41.667432545439254 -127.40087391914997 41.658845399056233 -127.07176328406135 43.118255530318514 -126.60424760942973 43.633927523522324 -128.68493974714232 43.863762499763382 -128.56563640316625 44.562245646346859 -130.452100934892 48.081965342165113 -128.5040143270945 48.843728142995325 -130.82061878479018 50.157118604097619 -129.81480667653216 50.339402002816215 -130.46944708775197 51.12776596864537 -130.21653410392679 51.722080294737694 -131.26140135703091 52.257756378813113 -132.30885756339404 53.78361174236661 -134.03408937821951 56.386528037363369 -136.00179038530894 57.770255119737996 -136.47598253162147 58.114701075161477 -138.64438574798459 58.97907959831123 -141.43268252372272 59.627288679892473 -142.90269520544445 59.55390064851786 -144.52832687504971 59.277566806409673 -145.99924256990803 57.52394207143228 -148.03443628892975 56.294170439316616 -151.38258754508695 55.013833667052616 -154.67197389410612 54.20155617217408 -157.31194112250066 53.412681795501065 -161.22668599445495 52.650745840669323 -164.50070733966291 51.774725757413329 -168.27826700031176 50.785356820628273 -173.01375255558287 50.363597598636147 -178.95285632759129 50.951012856831518 175.44013422685049 52.152437412105378 171.53404441272866 53.945444953033707 166.85004314545256 55.251486266471254 163.9000444887063 52.620451223331031 161.90871638513298 51.114398765730201 160.21450869946051 48.683018753578324 157.22463949530001 46.440704295140542 154.15015174068722 43.883276758572279 149.9183326088677 40.902698169161127 144.49128070904874 38.269856283358138 144.18277079662295 34.649485419024138 141.83728980575646 34.075619099379693 141.67900426765007 33.396892815114882 141.94339005562546 31.197548296592078 142.15559028856433 30.454380100117518 142.29041763524307 29.10103517740232 142.62199353570128 28.136583282329884 143.13262712425922 28.136508604905977 143.13796771900468 26.236167132442258 143.19230094968106 24.620795783926877 143.35183297812972 24.620593161991369 143.35441867560883 24.149917522128895 143.57163218111651 23.327431247208292 144.42904536744129 22.988177216462915 144.9077813635966 22.622057316241062 145.33339018044052 22.135331433112476 145.755057143843 21.388362755214317 146.64931393844174 20.799809021172184 146.93222973119421 20.126846189426526 147.2725068966333 19.110652441399868 147.63009654857137 18.412806286358304 147.75255553861882 17.603603776694797 147.84065165621755 16.751154218360412 147.82906066252201 15.707018081320083 147.70843194579825 14.898581692560221 147.48410904213117 14.111552220798584 147.12217939883675 13.390815870542989 146.62750289957813 12.82724511453646 145.98351290001474 12.092278355853926 144.73166602200317 12.045109860952866 144.31564331054048 11.668611129401542 143.79133669387198 11.477105549352299 143.18054826019224 11.379283382838119 142.02074977323508 11.202794983910785 141.50256799493866 10.899322425345606 140.97801681627774 10.903859898428935 140.23540053098262 10.940751773287653 139.73312708076369 11.3034762309788 139.06564919685431 10.6239042164565 138.72188302976653 9.9680456285426171 138.63169534223678 8.5581808241970574 138.04072868754278 8.8036456988076743 138.83990296961275 7.5618084305728308 141.92007710988153 7.0723903526339926 142.85953333155092 6.6889922720273738 143.96824563449346 6.5719749870822737 144.9240145548207 6.250370584316145 146.47057895962035 5.4153311875661361 147.59085265624765 4.4560131011379287 148.37398147595124 2.9664931413207523 148.78919446433625 1.3128970461170306 148.83679125913878 0.37365424484059878 149.14150827767673 -0.61247001328757122 149.4532360898003 -1.1448706692270025 151.2379227673712 -1.689044978136218 152.34298814125373 -2.172552316492943 152.9495228020466 -2.5413650706706314 153.35348522386087 -2.931874246260453 153.77732148470608 -3.6767626884127278 154.27276003329027 -4.0622987379443485 154.28148454674491 -4.494319754976698 154.68581727421494 -5.3288611956602745 155.20529335401253 -6.2163228085535494 156.22655186117046 -6.8096390929764574 157.34720229667894 -6.7705064903893284 158.66557948464376 -7.1941774624865555 159.69683419408361 -7.7483465319935103 160.68080510188616 -8.3872683745296843 161.14542836653803 -9.0889191539610419 161.96001756623585 -9.6133053194749571 162.43762317692043 -8.4171886874121675 166.00586812615236 -8.7036915509844093 166.70158014680678 -8.6689776943387251 167.85422192834923 -9.1921224161266295 168.66016609934897 -9.2439352139121045 168.97403886044756 -9.9960948114007202 169.54590940878569 -10.586603324767603 170.65024365003882 -11.055907808577695 171.5942442722706 -11.671008465975673 172.53098470600659 -12.209761872916634 173.19237731071257 -12.370232348520563 173.78392480183672 -9.2611777097588437 174.67492654921233 -9.0074564608875605 177.32689369624043 -8.2855157564047399 177.31406801441221 -8.235080356342463 177.91278361504658 -7.8123638845793852 177.86145702241436 -7.7854766011264456 178.36521418761842 -7.4675644509160186 178.33709682302705 -7.1401262491271185 -179.02708342594985 -6.5906183994364982 -179.00482046546514 -6.5906183994364982 -179.00482046546514 -6.5936055397433853 -178.99892668726929 -6.5711595374047338 -178.67176436973315 -6.1245325114348539 -178.73616553198423 -6.021876727629266 -177.77537260661256 -5.7748109343645888 -177.78289302617654 -5.5634421695163487 -176.40661176934015 -5.3326029741490144 -176.4192285057886 -4.9076137121232959 -174.49585977933324 -2.7525963393044477 -174.32132905612829 -2.3210010054035153 -170.85954893659289 -1.7059688863680242 -168.89883084234111 -0.60688273837569784 -166.80990277001922 0.30884538025348213 -164.56822852329603 1.6373617933171594 -159.62871251549939 2.1454667800808287 -156.280543046887 2.4900541883148564 -153.14947235648006 -5.9580064770303398 -151.33257992653475 -5.7067854733490719 -150.17962428085661 -13.764245880861226 -148.80462999765177 -14.782548946878423 -153.27513299970357 -24.524022940471468 -151.38616556317768 -24.88495116528178 -152.53779553240224 -32.841061059897427 -149.9453660412054 -37.56922905124167 -157.57682289380458 -36.333776363039966 -158.35287710943578 -37.965459287657687 -161.44496789878656 -39.508196687937215 -160.7436294185751 -41.77992056788063 -168.67172547366891 -41.957177432325409 -168.15181836911617 -41.999415034281128 -167.90503412673019 -42.173618417394749 -167.76721252088061 -42.588459015913088 -167.59818532471311 -42.804696296141437 -167.50803953881274 -42.997277219900184 -167.90238553145556 -43.058029840305551 -168.41161158174631 -43.325231802700159 -168.57256389657923 -43.548508988708761 -168.82601060351519 -43.549052974177719 -168.83237945461264 -43.544248651367369 -169.69133255374911 -43.496670851176624 -170.17502105885166 -43.818894556422329 -170.77055178790644 -44.106537681176128 -171.02544803474478 -44.353857672393396 -171.47044583428308 -44.312702147249944 -172.12719903131159 -44.339334774108821 -172.91309227205781 -44.905859423358024 -172.78017981106777 -45.138365245999104 -172.97455614342448 -45.25789367239657 -173.56554419079396 -45.147032014836277 -174.31402007156669 -45.223495619716118 -174.79749325029624 -45.300614225252559 -175.04403556595781 -45.24052800288684 -175.80040835216101 -45.288418159581681 -176.09569725464345 -45.422051559450161 -176.28259328616869 -45.474715905881745 -176.67851369963307 -45.377681282602509 -177.82630516840894 -45.654481446953469 -178.76079170811408 -46.411342611494149 -179.08040079066103 -46.69483442794462 -178.64741380581634 -47.323169799446319 -178.31354039613154 -47.777213595508591 -178.50911826640709 -48.174576991680951 -178.7289403915093 -48.638982408759816 -178.50647809828183 -49.10715120929482 -178.57364002072623 -49.543721604252298 -179.22720510398844 -49.957526802480423 179.59234406629716 -50.24307819046382 177.57024381820943 -50.393320976494785 176.650913305497 -50.794530650517586 176.09364312662046 -51.325667106886435 175.81694425522818 -52.01933350128467 174.91376545264379 -52.63524570448525 174.29129790078483 -53.098788771513163 174.17252479138702 -53.979304495645238 172.5875137379256 -54.312216894006951 171.54151195696403 -54.76442935569812 170.59688903786611 -55.284269352810725 168.99362281902862 -55.868251536049407 165.40313586065625 -56.102144300550826 164.84694094598467 -55.440466109178047 164.6970127834727 -55.031184385620691 163.92849105725162 -54.452931471280429 163.90942231700171 -54.439323100062673 163.91543716026172 -52.653439822960173 164.82827854387779 -51.193211150191487 165.11631142307755 -50.067662369746209 165.50579808052962 -47.849345903132367 165.93284807602447 -47.013783763994979 166.37327377878381 -46.094765116283291 166.41749330141934 -45.38191367979897 166.64802463618909 -46.515081445490303 164.92581629642325 -46.513422397556141 164.9456547009078 -47.481354139448392 164.6064129921424 -48.445674988624454 164.29484399033757 -48.561978727948855 164.23524923801591 -49.633390223599015 163.67305427078847 -50.676714669536501 162.49359216008574 -51.213919157703401 161.97667536858725 -53.375930782180454 159.66300489799298 -54.442264163597933 158.73236717331625 -57.241838075041322 157.4683129956008 -57.936724355978015 157.54220135950752 -58.477502201146571 157.79290516057858 -59.139020322087156 158.42384949755379 -60.064089091486025 160.02246607022278 -60.958629045149635 160.77970649270128 -61.677119127484609 161.42207088771616 -62.78278866851101 163.35033621041913 -62.60689243535095 163.95315588620375 -63.070230255131861 165.3814131914572 -62.992582791333298 166.28325239824804 -63.665400967798213 168.37698680372264 -64.282029405912127 171.16810128478284 -64.86731530365202 174.6380644118436 -65.86406945109313 179.41548890848733 -66.602851835900054 -178.01657693699948 -65.623064639751192 -175.7797068730182 -65.922549551329055 -174.64790104484061 -64.346512311207931 -171.54061639239228 -64.886248635470395 -169.85548910327759 -62.771404111001253 -165.88150066350531 -63.477217236036033 -162.9320121527343 -62.131176377545145 -160.84929778929521 -63.455601716094961 -155.84856638689888 -60.830272505291887 -152.44313194173117 -60.870998104837412 -152.06026570034669 -59.552650105009441 -150.51478091415524 -59.669766344265092 -149.88969478478492 -55.750774452720812 -145.16480330710118 -57.279035068761338 -138.20717733323997 -53.867189413087317 -134.79736942495464 -55.85972897410155 -124.98756410735845 -55.548195980858537 -124.79546448726052 -56.145918488816442 -120.19088927072262 -54.568862460982459 -119.34396530247211 -54.612816721635532 -118.84494698675842 -51.910754790762233 -117.29617397773113 -51.804423164804419 -117.63698142006639 -49.433771092459295 -116.36210499902381 -49.897872359346643 -112.67548289408413 -46.084508541268463 -111.61946881117312 -46.098659935282619 -111.28420219279474 -42.438237160408825 -109.85446064680573 -42.217152760183332 -110.45638498014902 -36.623319150140752 -109.70850795063433 -36.488194452448411 -110.05983637327051 -34.525174243477814 -109.82915286213502 -34.190698203681301 -111.91157708576702 -33.980482086066296 -112.60123310729593 -30.253530427443685 -111.79721867863536 -27.597072400804535 -111.52770604347158 -27.612542465042225 -111.79175204653474 -27.25049336854433 -111.93216220226826 -26.471836085298197 -114.5147078210022 -23.048602879264916 -113.79740364754825 -22.984361762091506 -114.37625081486514 -20.239140716226242 -114.02697567878921 -20.189491907222262 -113.78343217769628 -15.420284171402619 -112.82039382496829 -13.370160552695218 -112.36313122879879 -13.46753168971579 -110.97966844161974 -12.066391799104926 -110.6986236844034 -8.9130558123093095 -109.82709166621132 -9.0019929118684381 -108.57988485620191 -8.5175984037174253 -108.50221042727527 -8.527407649795629 -108.01256108829861 -6.1059492935215882 -107.38298342626811 -6.2458083167639273 -106.81238590178428 -5.2789923151755422 -106.61047312563896 -5.2245805501684828 -106.35229597666827 -4.4851960049250836 -106.29712126722815 -4.3944066580482382 -104.60705676512657 -3.6454687607128093 -104.48974560156209 -3.6170735607041942 -102.49767422142699 -3.0579281734676242 -102.43972653046336 -2.9989722090700144 -102.65454892505254 -2.7598458168157141 -102.56950869072001 -2.7155224614318967 -102.73374949160289 1.5632657776747194 -102.00287555589263 2.5328249994030552 -102.02936643215256 8.4628878073616889 -102.80357011172154 8.6409832058236589 -104.1361592137014 9.3711253441818059 -104.35404278263505 9.4012122274844963 -104.12057261721355 10.04191392385377 -104.09545987678266 10.45055329433179 -103.52198013020787 12.314212266738068 -103.72328249089433 12.914542066913722 -103.99594940315407 14.017036898554531 -104.07200043329154 14.716615621856249 -104.17190682691836 15.744697922081766 -104.16666192758152 16.741110084616832 -104.2430003612012 17.702437927688589 -104.24141576948278 18.197015774635474 -106.04831238758604 18.504293668276727 -106.00655133991465 18.844969698820055 -107.8850340033047 15.817308279767325 -109.01071495775865 15.33369234636702 -107.94974200586636 13.872936437039057 -108.63654457696839 12.758700831171435 -108.50570567620836 10.592826405867203 -108.13035231556744 11.217208506883201 -110.92437772785532 12.755288372713736 -110.1945515492516 13.059577410118081 -110.58528743842942 13.53328961324531 -110.23562820689037 13.794475566510458 -110.43398684580008 14.13320048015899 -110.04549312600389 15.050429823134069 -110.87465576935247 15.678683303377005 -110.68665640110902 15.790453288259686 -111.33259272949699 16.022934930465912 -111.62490652592555 16.425769162403377 -111.52796847336268 16.698547174486617 -111.1473335082606 16.909690198114788 -111.14259114614306 17.051979905187356 -110.97938371313815 17.427287473434298 -111.10984060333932 17.620016670747525 -110.92206428892899 18.010898485171033 -111.07255630226119 18.368722585475631 -110.77279681086029 18.871334038679059 -110.87251547074803 19.009071198265882 -110.63753034685014 19.723157013340593 -110.73214436879495 19.793836795115137 -110.56206082454727 19.642722616166054 -110.15307134988383 19.498177745798721 -109.75768986611446 20.033191313799637 -109.44350147080497 20.141709335546171 -109.37112082837011 20.20398288878981 -109.35994989830699 20.256694571816571 -109.30682557114763 20.371767828297784 -109.22264500115052 20.500665997291225 -109.19900020793125 20.54818711140009 -109.28553585237799 20.632313979747916 -109.26861479574366 20.75494005595414 -109.19707710066034 20.850441587056256 -109.08789869061209 21.058501522695867 -108.92414576990976 21.24983853168704 -108.80898767623061 21.360545894503922 -108.98872039465975 21.454763255563641 -108.92750721422843 21.460872400934718 -108.8083661278656 22.579747777611104 -110.93045621441127 22.742571710772552 -111.14528141959292 22.756375737511046 -112.98089016010066 23.026868586071661 -112.8731259272232 23.294191049460775 -113.33048760097681 23.617992606483202 -113.22276241139973 24.06355234732651 -113.85822344927927 24.595558511248434 -113.63284011383644 24.790702234927995 -114.16676860552354 25.294886272352105 -113.9658615276058 25.83571829779045 -114.99133051241976 26.222993439380399 -114.83938388152062 27.157739006073005 -115.69784592968507 27.649368557581187 -115.51180736769419 27.283116350961038 -118.01738947079932 29.243147417049908 -118.19156777588722 29.456828489486973 -117.14202635549015 30.084760445792782 -118.01936113171804 31.55849847170375 -119.31494906335757 32.493314940329029 -119.93392727169449 33.584655452575312 -120.15468678498677 34.149430209709095 -121.03167775792585 34.532460282760134 -121.52981653820905 35.387378497579689 -122.94014946112426 36.249099725637002 -122.28990105495944 36.431523282666433 -122.68028480776856 36.834325602068212 -122.41995686337235 37.332442705451697 -123.09910467012946 38.884068318151499 -124.02871081969528 40.410785837992883 -124.72820826069652 </gml:posList>
                                </gml:LinearRing>
                            </gml:exterior>
                        </gml:Polygon>
                    </gpml:value>
                    <gml:description></gml:description>
                    <gpml:valueType xmlns:gml="http://www.opengis.net/gml">gml:Polygon</gpml:valueType>
                </gpml:ConstantValue>
            </gpml:unclassifiedGeometry>
            <gml:name>Pacific Plate</gml:name>
            <gml:validTime>
                <gml:TimePeriod>
                    <gml:begin>
                        <gml:TimeInstant>
                            <gml:timePosition gml:frame="http://gplates.org/TRS/flat">90</gml:timePosition>
                        </gml:TimeInstant>
                    </gml:begin>
                    <gml:end>
                        <gml:TimeInstant>
                            <gml:timePosition gml:frame="http://gplates.org/TRS/flat">0</gml:timePosition>
                        </gml:TimeInstant>
                    </gml:end>
                </gml:TimePeriod>
            </gml:validTime>
        </gpml:UnclassifiedFeature>
    </gml:featureMember>
    <gml:featureMember>
        <gpml:UnclassifiedFeature>
            <gpml:identity>GPlates-c38f9af0-3141-40d6-961d-478a623795f4</gpml:identity>
            <gpml:revision>GPlates-60e2a8bc-1f3b-4c78-86dd-015a7b3870c9</gpml:revision>
            <gpml:reconstructionPlateId>
                <gpml:ConstantValue>
                    <gpml:value>511</gpml:value>
                    <gml:description></gml:description>
                    <gpml:valueType xmlns:gpml="http://www.gplates.org/gplates">gpml:plateId</gpml:valueType>
                </gpml:ConstantValue>
            </gpml:reconstructionPlateId>
            <gpml:unclassifiedGeometry>
                <gpml:ConstantValue>
                    <gpml:value>
                        <gml:Polygon>
                            <gml:exterior>
                                <gml:LinearRing>
                                    <gml:posList gml:dimension="2">-1.4958977712286501 73.6620258301988 -1.4396224790667151 74.394434416202841 -1.3806003435133045 75.079578565993671 -0.024525966981862504 80.272295713713646 0.98430263050045674 82.890192434149071 2.4672772379459573 84.508610955078467 4.3712177209378167 86.007153476560603 5.573766899044954 88.574624824107104 7.6020435575791634 89.830720105631087 9.4772670791126323 91.665802175203794 7.9684447618935437 91.850907598877001 7.5070114047579919 91.92093128651517 4.3050210950426822 93.490178707114524 2.475000266726108 94.593785240307028 1.9544212631758395 95.719427177869434 0.56785872987784591 96.954510047532082 -0.76945790546300108 97.387511494499762 -2.2297921415839057 97.281953647570248 -2.3980214341640833 95.283424617969061 -3.9879537776193432 95.11425788802768 -3.9922591180395144 93.532108483612717 -7.4057147767339337 93.305367568604254 -7.3131001342339204 90.545810486889252 -14.151977578689197 90.310976759562493 -14.094300707623479 87.122458126132386 -23.655305447943928 86.711786800204649 -27.39058085165717 86.818030700921099 -27.05364268927244 85.903996047508983 -26.26160813113901 86.062573585485723 -25.715681130302496 84.029735206260142 -25.065275444710014 84.283854425084201 -23.96853985422716 82.75738989363208 -23.624429511001953 82.864782604982395 -22.673058979410463 81.622570168417411 -21.948114575998531 81.842065224365683 -21.231836549988241 81.000635327998651 -20.722632088296098 81.119534557090063 -20.392803084725653 80.261655569695961 -20.64674587594121 80.20111141581566 -19.405927348516038 77.832225141320691 -19.157149931628101 77.982938440117636 -17.864924617801286 76.382770336529717 -16.492524892185358 74.801269381521166 -16.012870631077423 73.451017157839217 -16.205835403218803 73.083687933122349 -15.289782227688654 72.29790475847463 -12.347204573098134 71.696331089783726 -9.3996234904406197 72.269016311559227 -1.4958977712286501 73.6620258301988 </gml:posList>
                                </gml:LinearRing>
                            </gml:exterior>
                        </gml:Polygon>
                    </gpml:value>
                    <gml:description></gml:description>
                    <gpml:valueType xmlns:gml="http://www.opengis.net/gml">gml:Polygon</gpml:valueType>
                </gpml:ConstantValue>
            </gpml:unclassifiedGeometry>
            <gml:name>Capricorn Plate</gml:name>
            <gml:validTime>
                <gml:TimePeriod>
                    <gml:begin>
                        <gml:TimeInstant>
                            <gml:timePosition gml:frame="http://gplates.org/TRS/flat">200</gml:timePosition>
                        </gml:TimeInstant>
                    </gml:begin>
                    <gml:end>
                        <gml:TimeInstant>
                            <gml:timePosition gml:frame="http://gplates.org/TRS/flat">0</gml:timePosition>
                        </gml:TimeInstant>
                    </gml:end>
                </gml:TimePeriod>
            </gml:validTime>
        </gpml:UnclassifiedFeature>
    </gml:featureMember>
    <gml:featureMember>
        <gpml:UnclassifiedFeature>
            <gpml:identity>GPlates-62ab0fdd-beb4-425b-a8b5-1eda667de6a1</gpml:identity>
            <gpml:revision>GPlates-1dc01ba0-b7f6-4be4-bb12-237394b06be4</gpml:revision>
            <gpml:reconstructionPlateId>
                <gpml:ConstantValue>
                    <gpml:value>501</gpml:value>
                    <gml:description></gml:description>
                    <gpml:valueType xmlns:gpml="http://www.gplates.org/gplates">gpml:plateId</gpml:valueType>
                </gpml:ConstantValue>
            </gpml:reconstructionPlateId>
            <gpml:unclassifiedGeometry>
                <gpml:ConstantValue>
                    <gpml:value>
                        <gml:Polygon>
                            <gml:exterior>
                                <gml:LinearRing>
                                    <gml:posList gml:dimension="2">-8.8470061109654239 70.706193489710259 -9.4887180626821976 72.251883493006133 -1.4959637272300121 73.662041329379448 -1.3805479401375971 75.079887445779889 -0.024457192029064288 80.272838311802104 0.98425857086048896 82.89022383185295 2.4671438350876058 84.508577778154759 4.3712279966736096 86.00717368498907 5.573526581565984 88.574347485572687 7.6019365306132691 89.830733682813857 9.4771473613086012 91.665710874636304 10.440955887276298 91.487845985720298 11.496511557858646 91.777408596707531 12.753024201984397 92.045061994158033 13.565858131573288 92.251265979725787 14.601850670173231 93.039508326951847 15.22019422109015 93.503349239945152 15.937772391893548 93.746648113362625 17.275135482410636 93.767885645791054 18.934795219733122 93.41408591018839 19.958822999724465 92.426589669421986 20.236781800726821 92.114387521735594 20.67242816457178 92.089412207738704 21.290572222895857 91.780203092327497 22.602378562647299 91.621140610937289 22.721891656509658 91.578616036535536 22.78679299327657 91.522805121549411 22.872764448842144 91.474970826878277 22.934806318380865 91.436865244098712 22.948965495789253 91.398796089616965 23.03458230832025 91.384480383516092 23.072996886039835 91.336752383116888 23.167699989669085 91.294185334358247 23.339323427493131 91.298882804304284 23.372438946851627 91.256333915349558 23.591439696070211 91.151538874980176 23.662942120817416 91.203475803155854 23.715301133917862 91.137173391601635 23.77744180226783 91.208354005425718 23.834034534285909 91.194073451543574 23.910693838832682 91.232620974274994 23.953275101523058 91.29430357648846 24.024663063828875 91.356013357904985 24.081722854599303 91.365351670649787 24.086592993024556 91.41772431171492 24.043704030687824 91.498788975765621 24.086521351752612 91.594149421607199 24.134000535747628 91.60800394669667 24.200528536412591 91.622616976453017 24.200590660396706 91.665346575677191 24.13897003476346 91.6793220300531 24.096041187069087 91.732062619638626 24.119571682819455 91.755786081773095 24.186356179136055 91.741402610936646 24.195874664352822 91.750858157117449 24.191233163326125 91.788953297469163 24.210032976391254 91.822315477048136 24.133930370210756 91.850990533225087 24.134246636782727 91.889014541365611 24.195837511926033 91.912796381787018 24.31956039494694 91.917459157893973 24.333988233327418 91.941539482569681 24.353061196672407 92.065403628452046 24.37215391146918 92.09845552305255 24.472201950391113 92.103304201727084 24.56737416823368 92.179426437046729 24.733663822591545 92.250661529480922 24.82417676451794 92.269634136031925 24.838346304057563 92.322288039012477 24.838395947665159 92.441124647055503 24.890623388355841 92.460260280642188 24.995581221894387 92.412576405728586 25.042918307878949 92.412501892800137 25.062120294213219 92.488617105434145 25.066743163985453 92.579163173595731 25.114660545127919 92.645973983563891 25.176334049612521 92.678970100866366 25.19537578477194 92.7833167444807 25.071514573145041 93.02523190816521 25.09806708353501 93.091481156045944 25.140098144557033 93.194977266994343 25.215863641658707 93.224388199609692 25.327388423871799 93.254457553659236 25.45254717726726 93.337846369411864 25.53263590226258 93.420956400799653 25.669911148338006 93.650440165717384 25.749959474324033 93.736284939874579 25.891476869668853 93.792285651393627 25.999442383497797 93.843619780581051 25.907321264018723 93.920676407942167 25.982416900318356 93.938894483944807 26.177384732674646 94.040003485915292 26.454851247287777 94.188414896627123 26.50818541341172 94.322253336502868 26.570472334099829 94.411280137724233 26.657142297542112 94.492049934132439 26.731036622042591 94.637438315164275 26.80464769691827 94.705272717130143 26.948502083486794 94.819187771020196 27.02280368202312 94.997202359695066 27.034844860434166 95.160967027939975 27.10625105530481 95.259279902890853 27.21316563123867 95.330717001010342 27.254874897676743 95.395873246482424 27.194316461236824 95.568904723026193 27.233312982120424 95.740383904993493 27.162005509752856 95.765339112315928 27.158726500514167 95.847504866375886 27.243509647173607 96.128368236745672 27.364426807044193 96.308953791547268 27.35473235487693 96.656046035495777 27.495811049899626 96.665535017037314 27.626999982686208 96.622919010534943 27.724939983312826 96.559615511055966 27.814859866561882 96.480508744061055 27.933025807422087 96.309531010126477 28.012537665583054 95.953420127223197 28.125881107711262 95.768885163942784 28.140994137233072 95.485427009601068 27.95283599554265 95.24617074285355 27.795474992785334 95.174294333083196 27.734636617764192 94.980977302172079 27.645729915443425 94.846607164997678 27.628739983746151 94.698770238309322 27.546405726425931 94.526425015706934 27.442793071860052 94.250607335938028 27.255460180906738 94.025785526284906 26.993258038814567 93.848379012343031 26.866877949874922 93.672197182958797 26.839669879352758 93.529502189807815 26.883223432762076 93.382070946411289 26.815644230112412 93.088608029484035 26.903376355176128 92.891838164079587 26.914471808146558 92.697224823818786 26.873675018069711 92.630330471342532 26.809883314901853 92.489498286519719 26.762729088662368 92.195344272367805 26.815051453589447 92.010316238105901 26.777939129219252 91.737537318760687 26.746163115251257 91.522513863639631 26.730969975174258 91.289634043402643 26.756141268166164 91.103402658738403 26.719377003294433 90.694343215873872 26.642745270874109 90.006363999587151 26.61142620635615 89.657293288576568 26.753455427035224 88.61197484656563 26.68302081831321 88.400630971679931 26.626307876387813 88.120638530018752 26.576675632729902 87.876582844408134 26.605768120745715 87.755259438857166 26.69064192074352 87.609014437905657 26.660385618683943 87.443153343794933 26.58620435307078 86.946073176700679 26.551776725378765 86.843812449275063 26.552273741157485 86.737690630023948 26.620618581828712 86.573857117105518 26.756560325298867 86.284328722073042 26.82886072400137 86.047843894761414 26.982635650976885 85.779634637856518 27.029723507519233 85.613209492917775 27.208216570442492 84.961380110936844 27.238505453196282 84.498164708696407 27.209035376419635 84.172836921464722 27.268298606145457 83.981746291564406 27.397058644609409 83.867933137893488 27.556327521300659 83.670025668365952 27.632927537841947 83.431198620805162 27.676528143295684 83.129144897836326 27.62418044388837 82.468899673399264 27.718492220738799 82.294735552124521 27.846741752636738 82.075728425828743 27.850280813737495 81.988749741005648 27.903310009498188 81.833443867178076 28.012553863949623 81.76760011427406 28.213701410987504 81.769621284399392 28.232001250004814 81.704302322628919 28.262560593995659 81.658496758593827 28.26996566402126 81.559514254897408 28.388236043740154 81.374082955545958 28.643842186685919 81.149731067223158 28.798314762420542 80.618291059401145 28.973188800003253 80.182211082197966 29.085262760233181 79.913583035260089 29.298454419909376 79.403725514318936 29.346407812567676 79.288698394418304 29.409842109165016 79.142745844116092 29.521090061038432 78.763740994759388 29.655202690902552 78.599173291322145 29.828161876557868 78.400762444523139 29.985165873296047 78.178056924042522 30.18968820846753 77.91902685615544 30.34272257372325 77.606108493094524 30.609085792108282 77.145782083566573 30.660977123773819 76.88505065070477 30.730721488296652 76.867418857569348 30.857264868600485 76.71074601889336 30.944126208463821 76.640180320730337 30.990009489860778 76.434940240692427 31.145699507718451 76.32671783312955 31.213988116657674 76.190691579552052 31.273512567719386 76.150739376802292 31.433482954397192 76.055040951267088 31.639164294658009 75.913501644670262 31.767716502502925 75.845827307414226 31.910542539378838 75.727987819423106 32.261724224512243 75.645162568445812 32.341967836950865 75.554034934137675 32.402403005184674 75.468027247090774 32.464641347298432 75.416977294335709 32.462544595722832 75.334698068777399 32.488370215709104 75.235093489834568 32.546603999744214 75.116347798859294 32.57010153752563 75.00384420447007 32.635910275217945 74.895131391028229 32.699128326770577 74.853434226533508 32.779666124587067 74.844374038935499 32.8887367842323 74.828480869045791 32.943630573622983 74.809031206589211 32.949029542234662 74.757004919381259 32.902353463664369 74.67239839625087 32.870177833251212 74.606417498619535 32.887208449275661 74.458617444092738 32.889582892052353 74.341069617198187 32.948670358836651 74.066107699309441 32.99001089032263 73.686405708355963 32.712720123339679 73.489440236466208 32.681148580598702 73.399332286688221 32.684321736441234 73.326851365361179 32.711063058238004 73.247343558767525 32.706136269367867 73.175418161117292 32.683449304485073 73.122719997915382 32.656906275820177 73.087702599830862 32.622584282226988 73.034249355698307 32.621142712996026 72.987510142897079 32.605405817299257 72.906818606947795 32.591065698748999 72.869703317307327 32.585081673110707 72.769991006562421 32.59380066547444 72.640501421524078 32.548941431064456 72.54946755736691 32.522412841619762 72.487183644440563 32.496843876112472 72.36023076976582 32.468919100372645 72.320687179536009 32.434813644847978 72.259597312945175 32.413905177067356 72.192019880024702 32.371913271207752 72.13189716832224 32.374428071667367 72.062579077208014 32.400217343334269 71.976434345345979 32.418444990573185 71.904226823682208 32.431507522685926 71.833859570269226 32.445288217644475 71.786262736820419 32.496172394754382 71.733083334035157 32.551492206010138 71.714159267193693 32.624159389624111 71.697328414418593 32.613533039152792 71.632096736777541 32.612250396566616 71.603991265147371 32.741936610853088 71.568387250457107 32.855707515939322 71.491824855133927 32.927160958277597 71.360427118572744 32.825744347859604 71.284473905452472 32.576120022409903 71.258983499871348 32.507918544538718 71.279330734451051 32.450407107821547 71.308016629252137 32.41024387254847 71.301069023614417 32.360102794968348 71.256867762528117 32.30954983751333 71.234093144227117 32.254430402595261 71.210109452983133 32.199053182818076 71.166759392945295 32.179926912075814 71.045232352179525 32.17653535944013 70.761568809689038 32.363221934161153 70.52195431306761 32.568928564699448 70.187276857917567 32.45237500569764 70.111046275052018 32.297628787885202 70.100828935177148 32.148669369533906 70.041960055710561 31.969335192488678 70.032975709965442 31.835874566840364 70.045205395009901 31.672782852826629 70.093222468802509 31.586845401784828 70.116943556437434 31.257019211901589 70.149217058112498 30.992685725993514 70.200642120361067 30.553913110958394 70.247803017043722 30.26084221490304 70.20891328840203 29.652705488215673 70.034731143669774 29.381022759509911 69.925470054187457 29.264277996689273 69.800268719754243 29.112146304277957 69.584623819567028 29.109116610880875 69.044223284331608 29.271482150202477 68.527487762023853 29.762825429763037 68.108276125946617 29.828647481145225 67.744487022569672 29.700757951644334 67.532389717989986 29.483924813999206 67.448192742137579 29.377519466920571 67.397909362672038 29.199807811155985 67.326788230639877 28.994557388736293 67.281921418431949 28.693133112387159 67.271462592516983 28.227729714833981 67.250281741193604 27.9767983875524 67.270291774386379 27.743793836269241 67.298611959944452 27.540671034797224 67.219290074817977 27.390542993764857 67.197308673821226 27.280315551626508 67.154512360861659 27.116079013310763 67.175857307886886 26.94779651104388 67.171029453141244 26.884685397864168 67.141053882437831 26.620093945455984 67.174674567742358 26.448082340029508 67.192435022612287 26.1941431108649 67.276650392879773 25.688653003490323 67.394519272673406 25.495876251807317 67.370590855983551 25.216701096679369 67.151343355120872 24.898841162052662 66.811683857520435 24.715123188077534 66.608319784061351 24.648139600226958 65.590970117815075 24.654002604124091 65.437542514867673 24.190890007647965 65.270296201285717 23.190629923261401 63.885705811487966 21.724496002914591 62.144758261089535 19.985619208693642 61.178141175618308 18.301796629834886 60.264972246712247 15.359467824077853 59.774604214097813 14.21342683172586 59.157839469338811 13.46205140908428 58.727378810400793 12.740601152598764 58.405563073519083 12.359226651610989 58.232403462684097 11.211175812373925 57.713492612780477 11.033708302172576 57.655028895146067 10.856728259255906 57.597246252074868 10.283856774980775 57.105324695149257 9.4847501763458908 57.85743265648707 8.3787078868639195 59.224061890009814 7.3313966661135206 60.291629465301426 7.0182863734025434 60.5473164497959 6.5277205414979154 60.782927393048922 5.737267867019928 61.608534096989487 4.7214226917051452 62.52013083736496 4.0670670929849075 63.319480776126518 3.430771508283625 64.597240530046179 3.0673890439786118 65.123487738871361 3.3544784044676934 65.451517621348358 2.1526747389708651 67.116842037861431 1.6487922245509403 66.837412489589838 1.2432940045069256 67.086270539212819 0.78825243360732433 66.913031449966113 0.57725131028531529 67.150791149525773 0.19118812771241239 67.147216411357988 -0.071906969068627563 67.41404708909738 -0.37805059649402839 67.293776346260117 -1.0120516802973889 67.876425584120682 -1.4049807282374618 67.607645027493689 -2.4332909671081842 68.468118076314354 -2.7522350467043357 68.353749198483769 -3.4028266722260891 68.88568699881823 -3.878308632782526 69.321322064761475 -2.3138290370163195 70.654267919649726 -3.379859468019363 72.182809908724124 -8.8470061109654239 70.706193489710259 </gml:posList>
                                </gml:LinearRing>
                            </gml:exterior>
                        </gml:Polygon>
                    </gpml:value>
                    <gml:description></gml:description>
                    <gpml:valueType xmlns:gml="http://www.opengis.net/gml">gml:Polygon</gpml:valueType>
                </gpml:ConstantValue>
            </gpml:unclassifiedGeometry>
            <gml:name>India</gml:name>
            <gml:validTime>
                <gml:TimePeriod>
                    <gml:begin>
                        <gml:TimeInstant>
                            <gml:timePosition gml:frame="http://gplates.org/TRS/flat">200</gml:timePosition>
                        </gml:TimeInstant>
                    </gml:begin>
                    <gml:end>
                        <gml:TimeInstant>
                            <gml:timePosition gml:frame="http://gplates.org/TRS/flat">0</gml:timePosition>
                        </gml:TimeInstant>
                    </gml:end>
                </gml:TimePeriod>
            </gml:validTime>
        </gpml:UnclassifiedFeature>
    </gml:featureMember>
    <gml:featureMember>
        <gpml:UnclassifiedFeature>
            <gpml:identity>GPlates-8dfe9712-9108-4e3f-9808-d49f790dc69f</gpml:identity>
            <gpml:revision>GPlates-6ee8802a-75a8-409e-a640-2b400fa187a5</gpml:revision>
            <gpml:reconstructionPlateId>
                <gpml:ConstantValue>
                    <gpml:value>704</gpml:value>
                    <gml:description></gml:description>
                    <gpml:valueType xmlns:gpml="http://www.gplates.org/gplates">gpml:plateId</gpml:valueType>
                </gpml:ConstantValue>
            </gpml:reconstructionPlateId>
            <gpml:unclassifiedGeometry>
                <gpml:ConstantValue>
                    <gpml:value>
                        <gml:Polygon>
                            <gml:exterior>
                                <gml:LinearRing>
                                    <gml:posList gml:dimension="2">2.1325393455292985 50.865421011631618 -1.4386116474450998 52.299641886733696 -3.8154281321160615 53.329935477588137 -4.5681701474577556 53.45827898634996 -6.0161338894372847 52.498073308397608 -7.265259464827186 52.251160154598416 -8.6572715081161551 52.696175500176231 -9.2602616799677833 53.370402102217916 -10.316922632067577 53.922747256362463 -12.656902220887689 55.588418701047594 -13.467059088251414 55.09779075763484 -13.935971700319318 55.661691119666834 -15.047335656358499 55.25458044288392 -15.760141711803819 55.894698269134054 -18.241115593302062 54.302230854384923 -18.947577538761351 55.329074252054944 -21.621772890381823 53.217020834772867 -23.279252592676489 55.241786712289098 -24.951958140092589 53.833002838459244 -25.736640823979261 54.778840504982568 -30.691269835066748 47.984977351421463 -32.107750917929472 48.383693772535246 -32.678359451416441 46.571455617421734 -33.63193667143949 46.801813376500967 -38.836947389418647 46.175883579563241 -38.764529579725917 47.485099455080814 -38.064550442707805 48.486292822773841 -37.13714246145021 52.219020115291016 -36.100792318976566 52.388043822595961 -36.024469833645703 53.37161484552675 -35.414216793300923 53.428593026325785 -35.368357462004404 54.111236625537849 -34.726300783252228 54.163855082601188 -34.553402453659039 54.825185166679645 -34.24142585869162 55.381735304731478 -33.755049398251053 56.136564238598481 -33.580875450194604 57.094625970878056 -31.870546479538028 57.05395346977194 -31.64316682483242 58.206820593179657 -31.17549458709864 58.38978683028899 -31.159421443178886 58.834207442498865 -30.908649057400286 59.131085027583552 -30.61945714248623 59.544361118307414 -30.106521139348537 60.773863415691899 -29.400718915804976 60.734981638744969 -29.125121774795971 61.13571702953319 -28.813491963847696 61.386760339295144 -28.572236406619464 62.121783651387645 -28.280049477154076 62.63909317949058 -28.087342096332677 62.997154465273134 -27.839597487405193 63.910611842147169 -27.900606988100431 64.696145685124208 -27.684623208539055 65.563445416812243 -27.522978971839432 66.023347720788863 -27.218636622888262 66.843391837236794 -26.467898813284801 67.660469596683058 -26.254225978806407 68.335200523412439 -25.643064653977063 69.945633634019899 -25.256059540527104 69.843375306693545 -24.815095047619533 69.703106547819914 -22.37850901170421 69.004621847628044 -22.081881267695564 69.134650994079308 -20.317949177391537 68.263807417572608 -20.535557731495366 67.769293982354114 -20.105201605312747 67.349210029334628 -20.240712259255574 66.847855118361124 -17.999389757333699 65.13719999212374 -16.867796868067266 66.818434558678717 -16.424179487894666 66.643257595326219 -15.916797714743936 67.359624214214122 -13.891688875011591 66.010934695234653 -13.386610259795049 66.766087913501153 -11.986160315237649 65.834434934219132 -11.516009287708384 66.459095887004565 -11.130107628031014 66.256484779815239 -10.872144395471892 66.568599618190703 -10.471483997713054 66.293887283575458 -9.6402941237848623 67.36960068328257 -9.165315504159075 67.159166596776984 -8.121712993724703 68.325076905686132 -7.3702046730033528 67.735158897356271 -5.5686290428938374 69.355968872773957 -4.8180695284578388 69.158827127917391 -4.3320670463978868 69.712073455697563 -2.7522350467043357 68.353749198483769 -2.4332909671081842 68.468118076314354 -1.4049807282374618 67.607645027493689 -1.0120516802973889 67.876425584120682 -0.37805059649402839 67.293776346260117 -0.068693373012401124 67.416744911388633 0.19118812771241239 67.147216411357988 0.57725131028531529 67.150791149525773 0.78825243360732433 66.913031449966113 1.2432940045069256 67.086270539212819 1.6487922245509403 66.837412489589838 2.1526747389708651 67.116842037861431 3.3544784044676934 65.451517621348358 3.0673890439786118 65.123487738871361 3.430771508283625 64.597240530046179 4.0670670929849075 63.319480776126518 4.7214226917051452 62.52013083736496 5.737267867019928 61.608534096989487 6.5277205414979154 60.782927393048922 7.0182863734025434 60.5473164497959 7.3313966661135206 60.291629465301426 8.3787078868639195 59.224061890009814 9.4847501763458908 57.85743265648707 10.283856774980775 57.105324695149257 6.6062490767600588 54.231267622596398 2.1325393455292985 50.865421011631618 </gml:posList>
                                </gml:LinearRing>
                            </gml:exterior>
                        </gml:Polygon>
                    </gpml:value>
                    <gml:description></gml:description>
                    <gpml:valueType xmlns:gml="http://www.opengis.net/gml">gml:Polygon</gpml:valueType>
                </gpml:ConstantValue>
            </gpml:unclassifiedGeometry>
            <gml:name>Seychelles</gml:name>
            <gml:validTime>
                <gml:TimePeriod>
                    <gml:begin>
                        <gml:TimeInstant>
                            <gml:timePosition gml:frame="http://gplates.org/TRS/flat">200</gml:timePosition>
                        </gml:TimeInstant>
                    </gml:begin>
                    <gml:end>
                        <gml:TimeInstant>
                            <gml:timePosition gml:frame="http://gplates.org/TRS/flat">0</gml:timePosition>
                        </gml:TimeInstant>
                    </gml:end>
                </gml:TimePeriod>
            </gml:validTime>
        </gpml:UnclassifiedFeature>
    </gml:featureMember>
    <gml:featureMember>
        <gpml:UnclassifiedFeature>
            <gpml:identity>GPlates-7d6c3568-b8ac-4806-ae89-64c288c23608</gpml:identity>
            <gpml:revision>GPlates-57751a2d-37d0-4f91-b61c-bbb8abe4fae8</gpml:revision>
            <gpml:reconstructionPlateId>
                <gpml:ConstantValue>
                    <gpml:value>702</gpml:value>
                    <gml:description></gml:description>
                    <gpml:valueType xmlns:gpml="http://www.gplates.org/gplates">gpml:plateId</gpml:valueType>
                </gpml:ConstantValue>
            </gpml:reconstructionPlateId>
            <gpml:unclassifiedGeometry>
                <gpml:ConstantValue>
                    <gpml:value>
                        <gml:Polygon>
                            <gml:exterior>
                                <gml:LinearRing>
                                    <gml:posList gml:dimension="2">6.6037599895597534 54.238188306679028 6.2800698325012378 53.102339036600895 5.447025328621617 53.218592881003225 5.1972889745361517 52.119887115216507 4.5450809246879906 52.122773551814149 4.4498104296360435 51.136698616821107 3.5385714612356463 51.133983987797841 2.7595503375772754 50.881790186244864 2.0418329772258637 50.280752637889186 1.2626394416043549 50.022751746270245 -0.49934396502269346 49.981643656624584 -0.64359846768606155 49.571321271061926 -6.3201723327572497 49.484976002651855 -6.7670277234177023 45.338093932894566 -7.1689963619772623 45.298103693351948 -7.2772013236554596 44.817845024822688 -9.5023503572984982 44.797480310545481 -9.6004251195891275 42.294205299451789 -16.782511960522669 42.222357447038029 -24.907041002199382 42.871713572458368 -34.956465868869316 41.818157663812528 -33.598983832672928 42.749677317591065 -33.633466011717154 46.800865785313931 -32.678420631045391 46.570093354157365 -32.108525830753472 48.383684480314869 -30.689096234247959 47.984142572549487 -25.735751616147933 54.778186959025817 -24.951594039662648 53.833555715993342 -23.278805545586852 55.241742180322973 -21.621613933471224 53.217470311897173 -18.947577538761351 55.329074252054944 -18.241115593302062 54.302230854384923 -15.760141711803819 55.894698269134054 -15.047335656358499 55.25458044288392 -13.935971700319318 55.661691119666834 -13.467059088251414 55.09779075763484 -12.656902220887689 55.588418701047594 -10.316922632067577 53.922747256362463 -9.2602616799677833 53.370402102217916 -8.6572715081161551 52.696175500176231 -7.265259464827186 52.251160154598416 -6.0161338894372847 52.498073308397608 -4.5681701474577556 53.45827898634996 -3.8154281321160615 53.329935477588137 2.1325393455292985 50.865421011631618 6.6037599895597534 54.238188306679028 </gml:posList>
                                </gml:LinearRing>
                            </gml:exterior>
                        </gml:Polygon>
                    </gpml:value>
                    <gml:description></gml:description>
                    <gpml:valueType xmlns:gml="http://www.opengis.net/gml">gml:Polygon</gpml:valueType>
                </gpml:ConstantValue>
            </gpml:unclassifiedGeometry>
            <gml:name>Madagascar</gml:name>
            <gml:validTime>
                <gml:TimePeriod>
                    <gml:begin>
                        <gml:TimeInstant>
                            <gml:timePosition gml:frame="http://gplates.org/TRS/flat">200</gml:timePosition>
                        </gml:TimeInstant>
                    </gml:begin>
                    <gml:end>
                        <gml:TimeInstant>
                            <gml:timePosition gml:frame="http://gplates.org/TRS/flat">0</gml:timePosition>
                        </gml:TimeInstant>
                    </gml:end>
                </gml:TimePeriod>
            </gml:validTime>
        </gpml:UnclassifiedFeature>
    </gml:featureMember>
    <gml:featureMember>
        <gpml:UnclassifiedFeature>
            <gpml:identity>GPlates-8c7f14a9-9144-43a0-b879-3412d134f30b</gpml:identity>
            <gpml:revision>GPlates-7570766c-729d-4296-95cb-ad92b4cbd19b</gpml:revision>
            <gpml:reconstructionPlateId>
                <gpml:ConstantValue>
                    <gpml:value>503</gpml:value>
                    <gml:description></gml:description>
                    <gpml:valueType xmlns:gpml="http://www.gplates.org/gplates">gpml:plateId</gpml:valueType>
                </gpml:ConstantValue>
            </gpml:reconstructionPlateId>
            <gpml:unclassifiedGeometry>
                <gpml:ConstantValue>
                    <gpml:value>
                        <gml:Polygon>
                            <gml:exterior>
                                <gml:LinearRing>
                                    <gml:posList gml:dimension="2">36.017992123007552 36.270932592599728 36.379490726364025 36.332684256922725 36.850130976139695 36.550696509325171 37.012888114793974 36.628550119460826 37.311099762073773 36.80168481840419 37.389691552532 36.855348466368248 37.493298856038052 37.074115130111657 37.554825641552469 37.256141592974352 37.679019152424566 37.482329151607466 37.781422354021863 37.613386474046258 37.866860695935493 37.791702058501492 37.909557973497087 37.94021548484632 37.944155753781736 38.07171962706829 37.974603215873323 38.134836911523841 37.99474588243956 38.209970365943327 37.993763484046724 38.272892490450303 37.982697900575211 38.347429918171464 37.98738571901881 38.356096656016859 37.985705526139959 38.380235444739178 37.99025225239567 38.397401787024329 37.987009813696631 38.413325130364811 37.98669674662996 38.429482100177509 37.981044306881429 38.434629999498398 37.993547813620211 38.459286734358813 38.012317264234916 38.466711412190939 38.018175955874284 38.506105132782146 38.03138603830466 38.516520858867487 38.032130195370954 38.53090618006587 38.024787927429038 38.559576758011019 38.021586906288711 38.574260127549557 38.021923380539981 38.606048324230464 38.031980433760737 38.629925086820109 38.030932704904814 38.659735274768586 38.041536914127931 38.69176758980894 38.049130243427776 38.700918014797189 38.050233168941247 38.713593051141473 38.060956927019141 38.731551364908668 38.061591813091894 38.746416936729659 38.059246180965367 38.75743944028298 38.063583183162123 38.775761789235496 38.067710526716382 38.788360775659719 38.077401784461834 38.803428483506231 38.084473943285737 38.820113993867146 38.090702035915619 38.839028036531026 38.098367125613215 38.858069396809576 38.103491789230695 38.870460857814805 38.103149940627965 38.897088824378883 38.102811938677256 38.916823069662016 38.110020067486296 38.951899744193554 38.110604378581655 38.96668666349796 38.114737233357701 38.977162804592695 38.121395748807771 39.007632353195007 38.126645237726926 39.010854529794102 38.131954180194022 39.01960043142028 38.136633705440971 39.02001430873726 38.146630228029338 39.035616557580148 38.151502027778967 39.045707981018111 38.165925424043962 39.046529271981775 38.173567725697559 39.052269598254476 38.181846680693717 39.053005993426787 38.189773034829656 39.060154225957639 38.200862823345204 39.068967032837875 38.198684399603238 39.075676907148484 38.203912716685373 39.08581039723196 38.209646545323558 39.086783606249341 38.215360533489246 39.094661058195307 38.216734027048268 39.109056592837199 38.214604147379347 39.114850505303167 38.219829100862263 39.124989019724026 38.208861855375204 39.14656004018665 38.202592008903935 39.155200655144291 38.202902560705773 39.162594099525144 38.207454833485151 39.171753069569277 38.210541050402313 39.18124058561358 38.21779116843382 39.18742399527472 38.215528852809932 39.195506160855921 38.216247556020498 39.208463748079687 38.214858416072943 39.213862304481552 38.218173658499921 39.219229709855981 38.217475998551208 39.231598220774863 38.221150337631684 39.236999571985088 38.218703171847238 39.248287199572857 38.227797617274369 39.260173894746949 38.227941068717122 39.276766274118245 38.239275288402411 39.28103459976429 38.244407663396025 39.292563170645387 38.25029077184216 39.297252624769406 38.250357026032624 39.308775939163183 38.245815211234273 39.324939415025916 38.233500641099887 39.325178703221376 38.226689160281104 39.324086262790679 38.217992192465161 39.330647541611299 38.214587877624488 39.339540974958005 38.206917049870839 39.34711571781375 38.207153763031343 39.361871592197311 38.202667495870877 39.370661441968593 38.201874594064833 39.384399647575556 38.202159666360345 39.398238760955493 38.208454377123317 39.414484589943335 38.220091270355795 39.432157850072379 38.219784498308563 39.443642527385308 38.224541125572969 39.455145436276972 38.231976132585785 39.464139894088781 38.238158671076697 39.469792780675952 38.239341234711809 39.480500529449998 38.237143225941701 39.50562891935526 38.243387044092493 39.516359696003903 38.243288127078813 39.524182540317049 38.249944156154783 39.534033886696164 38.249105117861212 39.548237388977149 38.248895577535727 39.557893477605226 38.250864484785872 39.561308025188694 38.250236969862158 39.580260297083996 38.252108838517351 39.60133840122424 38.254660984581982 39.617507918426135 38.264384894599736 39.637858712571209 38.278645987618958 39.654177424440896 38.286298939997685 39.663385862306797 38.291471393423549 39.674843420041292 38.298106397471727 39.681466644884097 38.300378280833762 39.689157848736066 38.308769146355608 39.692764889839296 38.310896110433731 39.699417954156118 38.315950865416866 39.699453278412165 38.320232174078257 39.694348410156493 38.329209201904284 39.701214145408976 38.333131077185243 39.708045644909589 38.330589189400818 39.714242545584071 38.331858213410037 39.723116339108202 38.343126703777592 39.727909898676991 38.346574765561762 39.742527408357255 38.352509498519964 39.75186499188257 38.363470355675652 39.761701688499933 38.365234360861798 39.768326206570677 38.369323480707763 39.766427738302788 38.377226179473105 39.761220535513516 38.386746151945673 39.776910218400353 38.38841077574989 39.802883773359589 38.397933567429121 39.836097862241985 38.395715792934446 39.842789867545783 38.384190939646032 39.824584107145647 38.38349439704843 39.830044687198168 38.386739860612948 39.841890918494954 38.377889855695642 39.850681982006108 38.378328579298064 39.872845671476085 38.384612030129375 39.88223449557794 38.384450720942098 39.896505478221059 38.391308110032696 39.908259674290449 38.409424769421904 39.924844696623758 38.413998687500474 39.944212621836662 38.423046913829182 39.949743503267285 38.421699251886245 39.959751564750448 38.424658714301238 39.970198537601604 38.422634226345181 39.973681322318797 38.425203726701582 39.996079890977889 38.430287931758272 39.972617440680644 38.434581073615718 39.967520692499811 38.435958026681234 39.95705267341679 38.433067025426482 39.939693545124435 38.429671957963293 39.924590888661896 38.431620787998192 39.916486963334833 38.435307259723253 39.909480803270483 38.437809448106535 39.915729855702814 38.440635612083554 39.91094226952135 38.438257132049813 39.896864827581609 38.440534711965633 39.889253770958817 38.446335810464824 39.888916429939279 38.446664307100207 39.906939430845782 38.449358365070282 39.89844722252078 38.455820726374604 39.899100046083483 38.457295275743121 39.89279017907549 38.461017410126722 39.89685687262044 38.467300974608307 39.888724827188263 38.468803306775584 39.881955183611609 38.474491028297891 39.883451489861763 38.475718916324418 39.892804519946885 38.480102298081761 39.897862040318309 38.48066787426955 39.906226146801295 38.488999860836479 39.911684655978007 38.49028248343933 39.92012268470242 38.497736295938481 39.922263186392158 38.499707654109407 39.931234058279486 38.505194963835834 39.935946265644667 38.503904112048986 39.951964618291115 38.503091236526529 39.963893758318768 38.499271935801239 39.967197351121747 38.499129044797392 39.981032087180857 38.496212539226782 39.998737563823703 38.505873925406362 40.011731932185832 38.518441308933831 40.041653354385332 38.523866189472372 40.047292919373326 38.528416899980783 40.049610000353908 38.521937358774821 40.054944853224363 38.518191697794222 40.051325366463203 38.505366651237317 40.05415696455254 38.508884927063839 40.060024306011101 38.506544158427019 40.063406010503243 38.511132150446755 40.069316205412477 38.510647146980368 40.076966714007639 38.514178036954981 40.082768580571546 38.518689315857067 40.078705959963543 38.527968644757813 40.083292409867944 38.531888896428207 40.094120778643841 38.536303521284715 40.102736072642649 38.545115128590993 40.109091014545079 38.556563430866696 40.113002545650318 38.546956472494365 40.124692433182098 38.555069635355913 40.136417631868824 38.553674379863764 40.147150576789102 38.55231828394281 40.168312753207438 38.53683569262553 40.177565034007273 38.523825680480797 40.197948084416751 38.518253979655206 40.201892232637647 38.520635264746232 40.208939567696106 38.523016127918098 40.215987369156181 38.52785826787381 40.21785794115204 38.523820613096994 40.230562077146658 38.521591390201948 40.243476916170877 38.518709503659608 40.227766314674454 38.51266564709146 40.22803358781308 38.500714267260108 40.210010314175456 38.494441125541705 40.219313566731032 38.500490553704495 40.229917706853676 38.49357201569449 40.243680481286404 38.486787992614673 40.228016553740538 38.484590508178158 40.234577583204107 38.486856466489783 40.254291976975018 38.495161582088251 40.262872962377983 38.494870232894876 40.283678381107222 38.491056037185295 40.287801806942468 38.493635693890383 40.308007087307942 38.492280177346203 40.32869875771226 38.485881872609717 40.334354707881467 38.48296544802178 40.357141058430848 38.483369631063994 40.367148903456204 38.479170792806393 40.371679055257815 38.47881022543428 40.382509959229083 38.485181151452096 40.377308589995792 38.483986826215528 40.400732916797089 38.479661712127438 40.412494413405405 38.488170225139591 40.412509476107495 38.490186851917613 40.419522668466826 38.498701459598671 40.414102664006791 38.502561367048003 40.425394390804222 38.510043660710963 40.424846556705525 38.512165229834203 40.440936487267834 38.508402941777014 40.46276011189196 38.51866730170542 40.486962363726931 38.517783268129264 40.50544693797881 38.521705402778352 40.510409086972409 38.520135721496523 40.517941740838602 38.524560555624859 40.520693737911969 38.524265657414333 40.535618758541602 38.520995045408903 40.54205751555866 38.520241548531928 40.563730054211511 38.516343475110311 40.574177019820404 38.516612329813803 40.585996590952789 38.521242424265346 40.590093821770559 38.528034374283223 40.58815760598214 38.524224755139414 40.602970861364753 38.524089189654902 40.610125383667437 38.515254693907927 40.616313040043963 38.519142121852418 40.626154638884103 38.519533252639825 40.640984834218493 38.52847191856479 40.648703641545069 38.527455256554646 40.658449224967775 38.531400062394859 40.667405244544788 38.530638305411479 40.678524194363803 38.526445193287856 40.683432190561064 38.526396339398488 40.689252615613533 38.528617979379298 40.692638971175924 38.526859670674689 40.697819483216236 38.533194846045056 40.702564713432061 38.532942966699395 40.731669435162075 38.538252852445503 40.746163865571958 38.534281740078306 40.752886755370092 38.540284792826377 40.767461854919091 38.540310230012906 40.78225770453566 38.529139769734492 40.796677334430825 38.525320567948206 40.801173253367374 38.520659261509287 40.79257627743403 38.516360988469032 40.793880496911001 38.516011186564974 40.814006697680938 38.51143353484666 40.819310739025383 38.507321104968561 40.817945903003015 38.495841247574127 40.841727023715215 38.491428649244767 40.854662819818842 38.485644758728917 40.857136762242632 38.484798027509569 40.864207247381835 38.481480132806801 40.866514842370449 38.483177389888532 40.89224308211621 38.477928375978507 40.892087707538508 38.479201116556254 40.903880540173944 38.474961146755838 40.899361265962568 38.472457161208702 40.899720944369612 38.473694542978983 40.915634692615917 38.475220531073212 40.92230489669042 38.47844628246974 40.922908966307084 38.478147274671123 40.914292348504397 38.484892724641988 40.913909958944394 38.488824048414301 40.917378854477072 38.489449378330733 40.923946570936614 38.493454844955501 40.929224373782233 38.492227041116756 40.940891577000912 38.4825505970949 40.93566580387072 38.482916536102152 40.947515626379129 38.48737565616478 40.958299835682539 38.493788233452626 40.952881498693422 38.497629621527096 40.955380326610715 38.499478804338139 40.963297035763915 38.506762498006395 40.968250208046278 38.507596227579036 40.979131788499345 38.501870791867951 40.986169444424846 38.493681923488396 40.982649925699597 38.485130408833648 40.984223163335571 38.487013122168136 40.997277636638302 38.492482995382886 41.005103068430266 38.492443371251433 41.016908355544253 38.489649073775986 41.027878379593837 38.488268404903408 41.035932327139733 38.49503414171361 41.053669585781059 38.494338994688022 41.063344828102885 38.490495752745765 41.066488233198761 38.489689552375395 41.077690281407563 38.482972203921356 41.092817513971262 38.472426535828113 41.094142799202444 38.468231620069211 41.08543539018897 38.46446121728637 41.087558493508915 38.461158461879052 41.0833688625709 38.457255224341488 41.086558338016438 38.459715272808523 41.092059917847095 38.453495516915424 41.093412608675322 38.454517124593941 41.101871874921351 38.445526344337992 41.113319678480259 38.442737327167066 41.106737339343326 38.431922562082207 41.103899592058497 38.424849512751159 41.111401962619254 38.42072778734957 41.111957871572763 38.420901252883212 41.120834563072023 38.413609702581219 41.125703903376582 38.41252275616678 41.140681736550405 38.406047817136688 41.139915783248391 38.404788165745821 41.146017021289936 38.410633100857453 41.149834313811844 38.419348229626877 41.153471387154212 38.416243555166218 41.162480489037122 38.415556592662639 41.177506396391244 38.41014519127954 41.178947075369038 38.410389037292667 41.186789764560544 38.406596178217995 41.188422200330365 38.406105581024377 41.195135381037367 38.411344313724328 41.207219603494856 38.403939028687191 41.207898088005436 38.403478910855455 41.214463061463064 38.413794460092355 41.215292806137008 38.415139787070764 41.222676914666643 38.40616931985447 41.242069897084448 38.397821055777747 41.248693848982022 38.39256009428528 41.256087598305783 38.385351262434305 41.260037351992487 38.379924507647743 41.26540352876119 38.375219791013414 41.265240133319431 38.365930622616474 41.284579638843873 38.356115391992518 41.298237023776515 38.356019555525286 41.312261009809781 38.347174655641524 41.312798265141247 38.34066296886494 41.320031718926671 38.333848335375571 41.314398579914112 38.322880652718105 41.313877752019188 38.317346242793597 41.316416934565055 38.307890632870247 41.312471465618167 38.306839971813687 41.292708479444151 38.299800515231858 41.285851579691986 38.292181258353573 41.261297950133908 38.279859953534149 41.257819315814544 38.253187131967884 41.269843409926324 38.250106663533636 41.277482579163774 38.246137507711552 41.279081462923564 38.244442462127871 41.288060919870368 38.241383642794524 41.294580473688384 38.242119753833215 41.305491350010151 38.230835117891125 41.322168538517118 38.228786873307946 41.339300455680409 38.22183800769308 41.363379983722005 38.217814500185995 41.365515695568142 38.215796819381687 41.37182844517595 38.2176445350362 41.374675323708246 38.215261247061527 41.385861382748068 38.205474027209632 41.396147008306684 38.199830201117351 41.409556418506831 38.202054366845843 41.410810527501965 38.206930896311547 41.404191892099647 38.207170756740474 41.414711654121596 38.20299970372529 41.418793127284246 38.202727735037016 41.429250096759979 38.195818074837284 41.438896578925757 38.191842197462215 41.440377791154674 38.184426183678653 41.460120057264881 38.188255002580171 41.460588625236014 38.189996754443683 41.471618299656512 38.187942434066038 41.485132812253674 38.189269997440213 41.494801296665017 38.186990182502022 41.501076634665189 38.187221400623692 41.511593833780935 38.19164236295174 41.524594375286917 38.183819975900597 41.529202160717368 38.183924814450158 41.54134254724643 38.181684717697749 41.543688000351686 38.182695467997185 41.550695977387242 38.184166614087438 41.558416718547868 38.181957901164637 41.563715505731828 38.182712235343224 41.570692163045813 38.179594465004158 41.581122075317346 38.188147062328028 41.597262191161349 38.190530499717276 41.603131374778741 38.179448286353875 41.613225427085716 38.171450612957187 41.606658382501784 38.168955083646502 41.630898596841917 38.158623294150608 41.655849531470331 38.153598167993898 41.651658079279336 38.150628945730688 41.657117398427793 38.150086923434628 41.667414752694839 38.141310776992633 41.668907223468921 38.140263174451903 41.679139940904783 38.137694232610322 41.682704326062165 38.138841148384664 41.694183560360727 38.149520361054776 41.704270260646659 38.15015800927376 41.712448582479894 38.144890617661012 41.717940152979345 38.145302319156812 41.729004939360273 38.14003203715189 41.731255779456177 38.140115106593072 41.743250274385915 38.134846370490365 41.748738770946048 38.128516569847363 41.751501771937868 38.122387251533247 41.751699082660004 38.11686579042194 41.757153843652212 38.116239719528807 41.768407538391784 38.10816987003696 41.773861845959068 38.106180962715236 41.789474154648865 38.099219837323261 41.793771242319593 38.09510944918879 41.807169587535611 38.088172886062765 41.807906990290796 38.07717475142443 41.821397609469919 38.066378788134365 41.822613438451768 38.065166143153021 41.834755683157638 38.057573870931414 41.834112449304307 38.055976319388755 41.820610050336882 38.062873300129525 41.808900962736288 38.063427659374199 41.798616961076057 38.055305833569975 41.796885221493447 38.060693398728752 41.78574803693401 38.067813859705012 41.784858922267205 38.079481709969471 41.76913956241205 38.080370781198077 41.757787009798612 38.070373050232313 41.75580785016075 38.057079693796744 41.752696925919423 38.050633793054423 41.762985614388178 38.049411259177923 41.782170343521017 38.041036438207833 41.795434130354046 38.038691564398349 41.80373106040858 38.039501453191576 41.814934871153888 38.034055973427066 41.819614277569315 38.034417185940775 41.832909145908637 38.028440532945773 41.837161292572652 38.027934036421343 41.85070289921979 38.018908805284006 41.864946947109758 38.020775491152257 41.873419996736502 38.029905458701236 41.8756612631907 38.032890441408782 41.880698130415126 38.031459290691664 41.891615795475175 38.037986105862828 41.901763061488786 38.043542172340615 41.902833723421608 38.045045281352053 41.908757113427477 38.048395817196351 41.909187136778705 38.056394053533559 41.893735852670112 38.057214899230253 41.876288547034591 38.065732146016337 41.875586869707739 38.079015516741137 41.889469190285368 38.068402837514924 41.891692275887166 38.067162380502488 41.90729715596057 38.067792918915373 41.920634364344487 38.069651941413007 41.932696959853565 38.067090871054219 41.950639853052927 38.067938932234583 41.964722731135097 38.075718302059137 41.97325265672437 38.078717148934899 41.985107781113292 38.090363003217341 41.984106697739733 38.095765116598251 41.994125647247373 38.076469398748785 42.027102805734238 38.074938869593772 42.039088004311424 38.071803296406493 42.056955624023992 38.062160766890322 42.061072685078329 38.04587553943383 42.063605350487613 38.035354879587281 42.085514634170742 38.036350818644017 42.101047219867148 38.038326365861963 42.114917955449641 38.032929048234315 42.116615933749607 38.028711155947327 42.107694533385569 38.031079216354669 42.095452476055009 38.031751359435233 42.087172198459434 38.028938021978178 42.081225712951266 38.028173798623534 42.071384208933218 38.038703015270571 42.057327655763302 38.04494119113194 42.041656403584014 38.046018033436525 42.021453938358867 38.04167865025218 42.017032495357121 38.031356581737803 42.025160430652342 38.03049933940239 42.015230676206663 38.025936242952611 42.013586602761769 38.02299475122566 42.022671684362585 38.015061384622612 42.0251473084612 38.006708145577079 42.032826055676686 38.000155705094414 42.04213944130661 38.000632302651532 42.049912967756534 37.998108986594602 42.053790588157987 37.996495407710434 42.066899770620211 37.980582873896452 42.079192634187272 37.978918538377371 42.089488528887649 37.976036079658243 42.094368126790556 37.974550246054662 42.109241910393791 37.973741154957466 42.125956239461928 37.970347930558667 42.137074643957931 37.958319137365265 42.155815769280849 37.949701975230063 42.166593016551246 37.946920898809964 42.190398680245522 37.936040352328959 42.198419530354045 37.930898300547334 42.207197057355366 37.930589197488537 42.217663819651563 37.927946179851709 42.222917841826821 37.92783574905328 42.23095889840512 37.913844660368348 42.236458308598159 37.908486440978059 42.251154856597843 37.908416010054921 42.255347480485952 37.911825323441221 42.257551406509776 37.911252024234855 42.264478838895336 37.906334689088133 42.27047792392991 37.906436858311139 42.279245615298485 37.902899150325283 42.281925778137882 37.897087214256267 42.272048426311969 37.892729862245503 42.274619471679628 37.893939717064384 42.293336234571704 37.884029464277674 42.309518097901851 37.883567495838442 42.321244618792917 37.880020111299856 42.319986903123734 37.875594442892904 42.313891798822794 37.871393034546529 42.314384537025369 37.870889817377282 42.326212824884749 37.868283554440509 42.333613099323514 37.86830759989784 42.346691466277093 37.861721905769365 42.362063115433585 37.861922699843298 42.366330409249045 37.858332109566625 42.372561761883134 37.857846580306052 42.381683537089273 37.85346820258696 42.388564798061807 37.851837947783721 42.404760752385627 37.852967641760763 42.413804989145099 37.86006948171709 42.409632976571181 37.860443821884331 42.414813971898347 37.854573697555779 42.423597958314744 37.848093814665283 42.436402008020082 37.851090066363696 42.445699280130867 37.846151471951472 42.449818461541888 37.846886614186324 42.457099728190563 37.837418453094152 42.463681409165638 37.837733208293045 42.46953721857998 37.842806008150625 42.470225557286504 37.842824823142429 42.476383658651628 37.840850648700773 42.480561180926223 37.846285480547017 42.483351467432847 37.855793164312502 42.469936038607656 37.857347367175784 42.464332302873586 37.86591902494051 42.455574922966754 37.868120744729893 42.44868959222557 37.872048383902182 42.443748025461517 37.873427536812457 42.430592739293438 37.876247240048563 42.422763325966287 37.877208275244264 42.417761464018255 37.884413006385302 42.40915445328212 37.883567015526452 42.396723371003397 37.88714030466673 42.392756998062723 37.88755512752536 42.400682402621392 37.892162393359392 42.403698866099845 37.888446563254981 42.409356603652242 37.885923212138863 42.416885580325513 37.877582259230039 42.422943704748299 37.877683865250717 42.444168953303105 37.872011469815632 42.450585031446565 37.871354446141424 42.458364314229414 37.862124609256718 42.465322425003407 37.859854724751884 42.479380726274819 37.855868291849056 42.484995863870651 37.852281068046565 42.495453092171864 37.849132161061682 42.503917028669079 37.838897599850227 42.513124605961579 37.834695680272247 42.527598033261583 37.842055763395287 42.529970561728284 37.846899136596647 42.539908059386086 37.843707289630487 42.54240590260671 37.837702664900831 42.53907048867994 37.833166785882597 42.541803461611941 37.829383155539915 42.55511571916395 37.831469968718849 42.561687600463962 37.826587976106154 42.572333833786999 37.828965555108041 42.579365047498499 37.825197480310614 42.584715068674619 37.827226902258673 42.599661366021763 37.834232914489967 42.61445559202501 37.841686347329336 42.616320114979167 37.837119902081767 42.623236006387607 37.83985722742667 42.629900708292475 37.846073076074205 42.630757864004913 37.84999232436963 42.627525359797033 37.852146385794924 42.633272463030586 37.839756780288063 42.634916892365808 37.83338120686949 42.647449817661219 37.83303744934593 42.655006582595448 37.828687241963557 42.657300916465424 37.828492568902675 42.663304743072395 37.833282967151668 42.667459452868599 37.833383994076392 42.672866009717417 37.850523993932654 42.694657950524089 37.848971108114164 42.699476712130789 37.849724148847706 42.703896452215375 37.855777050058514 42.709412574515014 37.854473321899576 42.71462572794222 37.855164149167386 42.719756637115481 37.860494896410906 42.720498453022124 37.862649971901099 42.725114415468383 37.866639549731588 42.724950555790237 37.872398796334977 42.717479055281089 37.876080135980075 42.720869204725034 37.879847614358894 42.716716896534166 37.874910404529885 42.704878465655376 37.875898637916627 42.696742134062774 37.861402556977765 42.670633113877081 37.86089819218185 42.666607243159348 37.857863667565965 42.658994768566657 37.863496259561281 42.652940643725742 37.863174945438125 42.646782310067081 37.859736213999938 42.640553272533346 37.862256195052225 42.63766451772436 37.868893291326991 42.636422756752246 37.871551650518512 42.641825200712262 37.879030566575935 42.640699908367822 37.889390679873493 42.629179396224046 37.892279552466789 42.641810443547662 37.900386106779955 42.643290274081295 37.902257388593739 42.664419261648838 37.896163934574602 42.675809123140859 37.896860606092773 42.684181532163599 37.891979799678452 42.694658193606678 37.899224164630482 42.706099663181213 37.907542841098035 42.734607941867935 37.909302845594318 42.75356851979511 37.912642786388602 42.760873817736943 37.910806651400293 42.76565600071855 37.913927264866352 42.772211514669166 37.920944161111194 42.779673415340056 37.915341734804251 42.801565803175798 37.915247935521393 42.822127366865274 37.916734501733011 42.849320402623121 37.919098727455875 42.863321823070663 37.915546011047738 42.872282155969756 37.914974505334719 42.886197812641299 37.910861900608779 42.904779128386593 37.906898505693398 42.921637881378778 37.889188080356348 42.922954937339739 37.883814234380289 42.927764849080972 37.877539423205846 42.927221811774068 37.881375537699775 42.921149053629186 37.887355031772195 42.912593256974617 37.877609378822179 42.913997151552081 37.869069164699042 42.917312864804344 37.862185939457525 42.923648634553579 37.845713633312776 42.923399507353274 37.842284048751075 42.909336488756693 37.834383907006305 42.902299789977832 37.836346898221066 42.898748953328429 37.843377324562084 42.896959480326579 37.841267572824549 42.89283177484544 37.833574399637861 42.892787498924321 37.827297861121743 42.895379854818806 37.824549081489494 42.901603261807892 37.816252176050327 42.902168572256905 37.815199919933072 42.895408070437291 37.806622068835857 42.891088067330479 37.803004305733509 42.883566045796385 37.796980101516795 42.876305014082057 37.793878140422663 42.878228517039148 37.796185297227801 42.888337786843678 37.800630509574432 42.892339995001649 37.800509632035272 42.89974539340043 37.803256885146688 42.904857797487793 37.795328637812055 42.904072732183877 37.791555929955123 42.901514597419428 37.787838615336348 42.904361854853768 37.778773862719895 42.895321247964915 37.775172798096122 42.899871103618594 37.769056431315555 42.90271559941683 37.766016355669173 42.89790147105473 37.760102685492335 42.90448368882145 37.75805697605422 42.900485082958646 37.756158278044857 42.894821584924927 37.747323888922075 42.892224321665203 37.74050599032612 42.896995002434423 37.735548044192491 42.90046358436841 37.730819858103715 42.897982286187123 37.731554009029814 42.892692923465361 37.740158818077219 42.885818204450182 37.74721039511163 42.884454068979245 37.748502046742054 42.872836492944302 37.758274590234116 42.870843218521152 37.759651509447977 42.864293654914185 37.769424582055194 42.859263973544856 37.769254290270453 42.855106737212139 37.75932508540722 42.852792982193449 37.749289320205101 42.854431412842743 37.741928804631584 42.850344290968728 37.733321955036843 42.857674743801383 37.719844763523042 42.854557362344082 37.710224135036334 42.884309916397207 37.706014619232668 42.88280105155868 37.701102843138514 42.908332618723996 37.698133115245284 42.914621067400567 37.699051600022258 42.92603374383269 37.689829844980899 42.934789185833147 37.68562096985297 42.933277823048307 37.677726262272095 42.937951104362973 37.673750853256543 42.941960028642903 37.661202266334136 42.939265977954918 37.661737022389111 42.933246000059285 37.652152280062431 42.932497460919272 37.650849232396155 42.939017243392307 37.646268415897616 42.938977344394672 37.643377340112671 42.94435715118707 37.64419135567239 42.951481209384752 37.628301691157162 42.953796491696423 37.627789758025195 42.962254278887855 37.616558088477085 42.966446891679361 37.614793571819675 42.980817538838039 37.610893795322283 42.9866593413076 37.613641927342947 42.991010471888238 37.614050885681699 42.998197643701836 37.616564789810411 43.006201158974115 37.609729202120093 43.01490960069723 37.607195027349036 43.020663490674856 37.599888233504636 43.03235984502097 37.601608880241074 43.049167976817152 37.606089804758682 43.057709037238041 37.607280710462163 43.08259831237401 37.60407231851287 43.091311195403826 37.604513643550874 43.102077487841903 37.598319703912544 43.108066170107158 37.600222825445684 43.118278196269515 37.598116464075886 43.128167311838425 37.590805310402843 43.128641617296374 37.588299507015805 43.138471646271782 37.584067758772989 43.147287426875266 37.581446218620293 43.158373271920539 37.577190132704175 43.167438556466166 37.573076060138604 43.188241919033295 37.564759841607561 43.219641169760465 37.55683563976433 43.231224283620406 37.556934784400397 43.241172419581034 37.552933682759686 43.24517405823768 37.547543052435934 43.259924163562374 37.547371298337822 43.270595955399443 37.541449070903454 43.284501800541193 37.540607961761481 43.295839008443274 37.537378880282333 43.300204859827993 37.536498984001952 43.32070376787523 37.534195621881693 43.325968306833637 37.534194555517658 43.352198649027351 37.537760670465993 43.357307752062937 37.536783222341306 43.367860448448887 37.540096782492881 43.384394732305211 37.53397118263495 43.391640344376903 37.527732043479453 43.413129279921293 37.531027369202477 43.427624345878009 37.531203704760379 43.445223791150795 37.534166358144411 43.463237937071327 37.539704912430054 43.479599713325292 37.535829567338986 43.49940014900529 37.538461663290143 43.507944209572223 37.531177740878114 43.518828281851732 37.534429638350417 43.527210667205914 37.53441287812992 43.533831057180301 37.530368230619445 43.536027737226306 37.531565951565007 43.546905250650788 37.527294143830851 43.553651906380182 37.52930108330019 43.562358433502709 37.531639330424547 43.567549047597772 37.532192874268674 43.579043763125341 37.536506874302319 43.586034725147101 37.539812703308314 43.603069427932397 37.533578690448032 43.603508791854281 37.535162330233078 43.611786029025254 37.534965238421897 43.623470078066156 37.533998190235977 43.633659867167346 37.529280138583722 43.637311244621017 37.528779084126768 43.652164133394301 37.529963893331328 43.668420805765564 37.527313118346434 43.67330183388286 37.527937254314651 43.67821961179034 37.532740833623691 43.685149522841073 37.534624174527593 43.703581731741956 37.542726636658436 43.71790774014756 37.547156451388297 43.721109031900518 37.553607217643808 43.731741344670723 37.565780521866145 43.743478343570054 37.578533476825413 43.747262966888911 37.591752376055631 43.742384107253173 37.602475336669691 43.742640985122044 37.613624063703547 43.749861783971518 37.613968102516971 43.759572881643152 37.621889715420117 43.768143747071015 37.622983437945877 43.776947380562959 37.632723787769258 43.765438093866081 37.642057461108905 43.768544000313923 37.644130349261253 43.764247332513975 37.641947859494792 43.759299650013652 37.645617422022134 43.755666325376417 37.650556571695731 43.752646186162444 37.654801382711582 43.749939047197458 37.668926512265699 43.755035207527932 37.676603100784014 43.751173752843947 37.678468877036728 43.759432116478791 37.684846596373774 43.758729309786489 37.679967089490177 43.768054353859839 37.679748690159933 43.777253290251537 37.678388700025913 43.787955807378367 37.676473948063915 43.790599613043142 37.682591979796989 43.799512309389748 37.684613599141066 43.80611821946124 37.689067558382654 43.804704009626512 37.692839503897503 43.793111058682143 37.702331502791509 43.794568203937231 37.707180548285805 43.784594146176296 37.713644590274235 43.781200164619129 37.712513200429939 43.776303682632339 37.710170142159718 43.772908417259579 37.712553174790784 43.767538673161098 37.709173313798836 43.758250321480027 37.715564588762419 43.752818787429568 37.712677806604674 43.743943615547039 37.707790288628992 43.736450233211599 37.709350826902735 43.731291482441243 37.703164863189244 43.709435332817975 37.714329623719308 43.707088776055954 37.718151585521703 43.700586821885771 37.721342399855729 43.692301404042766 37.721544283504549 43.684572928063233 37.723660269360728 43.679159532789534 37.720483535952241 43.673279159119105 37.722009728739714 43.668450742003508 37.703922952730466 43.656598841900454 37.70347024029904 43.65012226441646 37.699972747235478 43.647708330456517 37.698461501421605 43.646665365018279 37.698008243313119 43.640189335695808 37.694103399081555 43.633528369836647 37.696174334480133 43.625748568705689 37.703485923321225 43.621795571181863 37.699085362806862 43.614723127064032 37.701060793982563 43.607939729238822 37.695394991873243 43.59730559075718 37.68947728817497 43.589332603562731 37.688113041698593 43.578337925863032 37.667168114805307 43.534402385753296 37.679288110487505 43.533185626857311 37.680750281009175 43.543180916043077 37.697269899211591 43.554764281094187 37.701140702642313 43.553322631217561 37.699861830683389 43.547060939575616 37.696874127872469 43.547623930373817 37.688197265681168 43.540589887778587 37.709253640005606 43.532283839670669 37.723130287275936 43.540773821580601 37.718866478985632 43.549240483918581 37.709001926368984 43.554840986164045 37.710731700845905 43.573312621016818 37.717664473714052 43.587510656476965 37.72627098002809 43.586784061855631 37.731155950986384 43.591568748775877 37.748385357905264 43.60125389847304 37.751365449395351 43.606428236458953 37.765900191550507 43.616387330967392 37.765502643006521 43.623415288540983 37.774869295491882 43.631584278878307 37.773735033724414 43.643565107128332 37.777028616290423 43.64541483258332 37.787602953038807 43.643642187471393 37.792898422055444 43.638560743114844 37.795882345636457 43.635105243660831 37.800151557548119 43.638783511147444 37.794593833698599 43.657228763154151 37.800631170709714 43.662967951667852 37.799510511401593 43.671127241268699 37.806148031021188 43.67783624071992 37.805737463862457 43.682158190294381 37.801257255102072 43.681914738296207 37.799110883665904 43.689917789829025 37.793331201324804 43.696051624370376 37.794664050725387 43.711159943486038 37.788070707107416 43.729441813738603 37.779298450720212 43.734237802613571 37.775123754204394 43.763403962278055 37.783349297818525 43.775185352654887 37.782976599288503 43.779073418310176 37.779603715664365 43.778117400430126 37.77880663221827 43.782816796350168 37.782055165255699 43.785069009700784 37.777480011704917 43.796639866077818 37.785536136324275 43.810153347108582 37.7810683631185 43.820980205541609 37.785558237745903 43.838324292322987 37.783236173998858 43.847886399372832 37.784129264287394 43.861842402503292 37.785943780828752 43.872044050084298 37.767576784486288 43.84476016646363 37.750822055479723 43.803573775342912 37.744639924520207 43.812538087763372 37.741062299316845 43.829337946392485 37.73322275819411 43.838043650763886 37.732872219689725 43.850381681424736 37.730294409628378 43.853878337863136 37.73132774842724 43.869262473139848 37.72853597143375 43.886533533809008 37.725084504876428 43.884582942161941 37.723162290003224 43.907297745799688 37.729870993919953 43.918960812238502 37.721181143212419 43.939208056229454 37.717043033830997 43.938564390941465 37.709615389930924 43.951569012149008 37.71252183591362 43.959101832232868 37.707873703074078 43.963687565347115 37.705405345115487 43.974630399750254 37.708592626935165 43.987871905342352 37.70112257427067 43.998386461697528 37.696212617469413 44.019918491127598 37.690278265705459 44.014741970162767 37.680134991774224 44.006784606478391 37.681292254320567 43.992102426486511 37.672808942908269 43.990069850535697 37.680557435795663 43.98243300848943 37.681367755676227 43.968404505915295 37.685978298669127 43.961337590809109 37.685210963924 43.954848137371627 37.680101378453323 43.949806381063226 37.684574983685835 43.944132804098082 37.677418774564103 43.931343165630047 37.667588947975524 43.928754895220138 37.661747401113715 43.965700862907617 37.661766108360851 43.954029257947305 37.656690766206168 43.953333424503633 37.64806901076885 43.959370291548858 37.645928121251423 43.955117370087528 37.647583090343844 43.949380062554489 37.639897185431607 43.949568007981931 37.629994637600177 43.955635155829079 37.624732601780913 43.953433500454594 37.615660011167328 43.958475701595972 37.603027455554908 43.956971315622589 37.59972900714142 43.960836330704872 37.604711976709261 43.973364291568664 37.597538387966068 43.988837469780954 37.586964748685283 43.999860247924254 37.574132030029723 44.024579273530058 37.577846922697709 44.033223591710922 37.588724990324707 44.034005021535059 37.585311929231622 44.045574656282554 37.573440367702652 44.065678672625161 37.5712531410365 44.075818201746984 37.566970160919162 44.083131924999549 37.571354128675011 44.086816273017945 37.549930846379517 44.131358522332981 37.505545299886869 44.191696060579609 37.457609535734939 44.263366547773657 37.45529056668903 44.286428474524293 37.448273888335066 44.289295892100242 37.44333309335142 44.30569211860773 37.447841915475898 44.315677480911681 37.443705340454457 44.320226045633817 37.443720635700743 44.310964856923931 37.419261721499062 44.325573179957622 37.415568829610912 44.334820786722005 37.400308725053286 44.358415047865307 37.389625063827488 44.382158082859654 37.3848519855175 44.415526793260149 37.38021103863754 44.43849958720174 37.373737517015172 44.447867002115565 37.35479948098623 44.444226343746998 37.350205725349262 44.448689008689882 37.34549580675786 44.445848279772711 37.336017514076069 44.446825930652665 37.325846398997562 44.458481482726299 37.320420171079839 44.458858267708642 37.314892613885192 44.467135244568588 37.308783772794548 44.461974315110254 37.302186506965946 44.468787370529739 37.296803240212803 44.463744394228279 37.285594814139834 44.465175378871805 37.279442469886625 44.474838581538229 37.271556166388699 44.472635165737159 37.262919394590917 44.463361148905037 37.251326452721607 44.472141167780869 37.233905034682344 44.473027968677222 37.232970283739213 44.48213937260374 37.232034309072915 44.505607761915272 37.22212340733001 44.512335756434737 37.220366445674124 44.522238360769371 37.225238716255099 44.54294384898796 37.221538245307883 44.550214556826418 37.230337606814551 44.586385171404771 37.22881041722092 44.594009780753403 37.219071016795283 44.599012916379714 37.224100030706715 44.625198157842661 37.233099804592904 44.652150506585841 37.224420356596937 44.675274933827588 37.216235415410893 44.679486602065339 37.193277434256203 44.708585228182933 37.170092931821031 44.736241215574687 37.146981475812161 44.749084397247358 37.12767762867999 44.753759286108526 37.135848757912747 44.641707247657621 37.128710254384806 44.645364671481339 36.268510349501234 45.080720612636377 35.569403420892961 45.819186948206003 34.913830110622726 45.741252069568787 34.321589759502352 45.679984851779487 33.812736940682377 45.684813957564799 33.294375976500135 46.005190490769401 32.934492022238757 46.507999668132932 32.770982220427321 47.052369606431505 32.646955208808421 47.504454404563504 32.523449272527856 47.86484422788314 32.513858199179992 48.451971452211538 32.388883437220933 48.810421481565271 32.0271544991013 49.16144407894452 31.589896244671035 49.373217675630698 30.833614174729718 49.839208663075539 30.194657458485402 50.346615365085469 29.833900087330701 50.684090088347688 29.622204327159508 51.245250513523274 29.391804601568975 51.141463673979928 28.695273633851542 51.057756440940231 27.867153617027633 51.440737903941184 26.988649938437451 52.883956935608197 26.557428864996396 53.587689711646881 26.289938375391994 54.395138576548796 26.359325309620818 55.470902397326476 26.608479785766491 56.315979787199787 26.191732646354545 56.148136247727081 25.478544677331911 55.984074154197913 24.964517769236494 55.910189059063732 24.304079618981515 55.908140980130796 23.686630033498442 56.234024257202449 23.357401711539318 56.656594603291019 23.282672875057024 56.754746362550804 22.917379751094117 57.145076099442718 22.76254438388878 57.576378256762538 22.595061469864689 58.278529869219142 22.594984404948345 58.477818288745347 22.586026284613286 58.826873814677739 22.629504485382082 59.022897520846705 22.682223606735647 59.028243505929872 22.751829641483599 58.992056680844961 22.820958817580816 58.996842050372734 23.011630214581171 58.776215723477343 23.07919851525018 58.568470286654104 23.15050553429775 58.485432412826206 23.194822776297535 58.381892735829325 23.348343670285733 58.254315525145252 23.46843921906035 58.210177364030585 23.512933774040686 58.165409526194154 23.590461589199819 58.078042742015185 23.552480432928594 57.977439079162103 23.511372610826189 57.746228501454624 23.601281581041437 57.426749939908014 23.736918921583712 57.239223600983522 23.83814352694823 57.099680975271518 23.844476012283547 57.013125199893743 23.84926494300359 56.890692306361423 23.964629477222328 56.820155040867554 24.002962468328832 56.755234021416157 24.100784399385688 56.584539007692207 24.271791203496448 56.548468122676617 24.417004140909764 56.486583357640782 24.471996603846453 56.503499133307869 24.630799225468909 56.451564855748273 24.674791501970528 56.405757304766567 24.832984970780132 56.377182071571916 24.879749698936074 56.320238693182993 25.298405610741227 56.306004593909286 25.557841638385547 56.260459735912448 25.709929531635904 56.277390859560512 25.867271360023551 56.337913566455398 25.312477684825584 56.409578377399825 24.823757706270705 56.472512097625383 24.438970775763643 56.677301472087343 24.040243618070129 57.050799926780577 23.871796293796187 57.457017229733935 23.746099942270501 57.994149213190305 23.648211086669807 58.613061888831524 23.097550002208148 59.097402461077159 22.833144781568176 59.322712245527597 22.472057696590895 59.723315112173005 21.693624630556652 59.417278712757359 20.515617728773609 58.601187649568097 19.086513896870194 57.978674595266511 17.211409038488792 57.167370074637262 14.824827133624577 59.4871769347399 14.210501231815002 59.156116685852005 13.461127923476139 58.726924590756454 12.740784107980264 58.405580955245206 12.82546275484833 58.132923394322312 13.141571970221934 57.644310057367306 13.449807749711926 57.813430349712462 13.732426348592574 57.303452523296109 13.770545361532779 57.305164577756557 13.942626173344721 56.974710658150912 14.067891886680574 57.042758892300284 14.216396096854258 56.759465408152771 14.300469000650056 56.819904467439187 14.645187710802224 56.217056615616656 14.619274032490766 56.189298539747838 14.718151667345104 55.666085269657799 14.677554156341358 55.638990771930828 14.843960683329906 55.110949732193369 14.712428916671714 55.04704222849962 14.790692758243877 54.746714846205244 14.871927656379796 54.556639489089413 14.613684602375963 54.445966150416631 14.665002625793457 54.346672027606466 14.702840085548518 54.208596551004838 14.769841324869111 54.069052500577378 14.345770703379177 53.861230820796692 14.557358983288951 53.222550719091828 14.531853354705115 53.210257401983739 14.673768142820137 52.738662229459095 14.562107860707458 52.675465891635348 14.688618060711836 52.187903778885023 13.706641121974469 51.576117407770724 13.144950153105635 51.215319992644417 13.358340768407169 50.662145527335234 13.217479171897661 50.530332580814949 13.29477725593163 50.297761622047155 13.112167775011191 50.198188017585721 13.326793514446424 49.690083194294473 12.99454020556116 49.507566707677668 13.021209661728555 49.432263384486717 12.79850605291422 49.282907772480065 12.902817623586413 48.892501910786578 12.650635788187502 48.674264660318997 12.733434856938095 48.454989283515438 12.562253390663754 48.332990473649403 12.678195181934994 48.051513306629531 12.453965171635049 47.886841840422612 12.520358983866624 47.646359339565201 12.338172835523839 47.544021303050172 12.463516018918471 47.165971805326777 12.339139229246394 47.108199811666616 12.399695497621282 46.965484679271 12.202819724897131 46.837470318635759 12.297998037544403 46.566762578698032 12.065059688726942 46.412356336794076 12.15184910905316 46.210996738708843 12.038306346836443 46.11275943373554 12.096581663918005 45.936379722590132 12.156265107154081 45.633593946169157 11.98377854670632 45.513597045380578 12.057079014643785 45.309238479566069 11.998660612570147 45.223634247870343 12.021655120877989 44.883632910574725 11.987329315678238 43.365862302140634 12.348487638071894 43.512405811730424 12.912049110821433 43.242942959051945 13.838553314198412 42.469042300157156 15.352781732217128 41.953277651861306 16.706774447346369 40.859794024982932 18.071795348635952 40.023255616515804 18.499482219368275 39.807743990886827 18.885718816280242 39.414466476969963 19.625061875561478 38.723200618181863 20.245345695760189 38.33946932042732 21.105476495976834 38.072324344649132 21.717063599634244 37.94935345288215 22.331616234636769 37.83061597388005 22.947910383174527 37.502720802970678 23.533387362951981 36.875698285435 25.262186026486113 35.879954308823237 26.287826766832218 35.256454494903949 26.60010813972568 35.058093445979146 27.507080984033085 34.446033820302617 27.8987706102169 34.50807257605392 28.24463099525283 34.559743864716069 28.247936013518608 34.656869752716034 28.605439773773085 34.645560150488912 28.607612160814284 34.748809034329156 29.126310057288809 34.813096458942255 29.581335417978856 35.03513629060334 30.69682998036399 35.310157681041972 31.469343605849598 35.518515087616059 33.054323550427618 35.666488879491084 33.749408965042285 35.904499637244264 34.390524519200781 36.425009111133619 35.287465202738154 36.303257464417342 36.017992123007552 36.270932592599728 </gml:posList>
                                </gml:LinearRing>
                            </gml:exterior>
                        </gml:Polygon>
                    </gpml:value>
                    <gml:description></gml:description>
                    <gpml:valueType xmlns:gml="http://www.opengis.net/gml">gml:Polygon</gpml:valueType>
                </gpml:ConstantValue>
            </gpml:unclassifiedGeometry>
            <gml:name>Arabia</gml:name>
            <gml:validTime>
                <gml:TimePeriod>
                    <gml:begin>
                        <gml:TimeInstant>
                            <gml:timePosition gml:frame="http://gplates.org/TRS/flat">200</gml:timePosition>
                        </gml:TimeInstant>
                    </gml:begin>
                    <gml:end>
                        <gml:TimeInstant>
                            <gml:timePosition gml:frame="http://gplates.org/TRS/flat">0</gml:timePosition>
                        </gml:TimeInstant>
                    </gml:end>
                </gml:TimePeriod>
            </gml:validTime>
        </gpml:UnclassifiedFeature>
    </gml:featureMember>
    <gml:featureMember>
        <gpml:UnclassifiedFeature>
            <gpml:identity>GPlates-62555eef-1642-46fe-94ba-b6d751560a8d</gpml:identity>
            <gpml:revision>GPlates-304d5a04-8ca7-4bb9-8ebd-f782f7ee68fd</gpml:revision>
            <gpml:reconstructionPlateId>
                <gpml:ConstantValue>
                    <gpml:value>317</gpml:value>
                    <gml:description></gml:description>
                    <gpml:valueType xmlns:gpml="http://www.gplates.org/gplates">gpml:plateId</gpml:valueType>
                </gpml:ConstantValue>
            </gpml:reconstructionPlateId>
            <gpml:unclassifiedGeometry>
                <gpml:ConstantValue>
                    <gpml:value>
                        <gml:Polygon>
                            <gml:exterior>
                                <gml:LinearRing>
                                    <gml:posList gml:dimension="2">45.114035078612275 -28.01232385451917 45.527962984054881 -27.869913659951017 45.975086662922784 -27.764165034103417 45.976138784170992 -27.618918166352358 46.20305868183069 -27.551070942266954 46.201990983413936 -27.498264602335372 46.752939288426688 -27.433367149530277 46.751242531843921 -27.295370438286962 47.656168726961546 -27.461456660332704 47.660650154597825 -27.560515857853133 48.581906548495738 -27.755330439737371 48.608589726133417 -28.000398806249176 49.631784616519838 -28.559578759069517 49.649809692346111 -28.834101679302545 50.139526414225863 -29.026711705440416 50.774152612367857 -29.854855953850148 51.018897480090047 -29.98484741513861 52.020228672078204 -30.037033860183197 52.104778275590803 -31.265849655339323 52.323063200176051 -31.248567878722582 52.245234580808372 -30.137083222372745 52.181512670379242 -30.122472914435107 52.14469966151038 -28.251647737657017 52.179988152108642 -26.813126321095762 52.089207183882415 -25.112652412750958 52.089284524049106 -24.25423280814223 52.103706763712339 -22.853651757046471 52.195721752006193 -22.618379917496988 52.178425493009399 -19.915137305048301 52.134344037187581 -19.544062079176847 52.146483334868599 -16.940899938114367 51.847454749397976 -16.30186439136677 51.686950497504846 -15.663825196024463 51.616915966598548 -15.325900995396109 51.362734917869659 -15.193116160374872 51.088459362350413 -15.047705320878505 50.66727996593994 -14.770218457373051 50.160193493295587 -14.173211023070857 49.507997401524335 -13.384718584968374 48.864603312581856 -12.718973693848049 48.668343540489694 -12.298579564505149 48.466021365309494 -11.729433417989554 47.836395512337781 -9.4275963405019425 47.284318497763323 -8.0956864384150489 46.693705787398436 -6.1141293621241726 46.038856091485442 -4.9040577448129428 45.245269780045625 -3.7934532129613676 44.920824277094475 -3.4174929735463424 44.642513847846992 -3.8421082745109394 44.430390257475075 -4.2449477532546531 45.128772292354185 -5.3476511925554409 45.237177146979121 -6.1530567613228149 45.248263461946138 -6.7836127647083009 45.284227795423803 -7.5950810040348697 45.248741916785463 -8.2518386224870675 45.305553667743482 -9.9113013324479802 45.291153352714858 -11.08356690219679 45.216275909686736 -12.92237515541024 45.248695927414964 -14.177567883601398 45.065455633719587 -15.690080045596513 45.048503345753907 -17.824346690233007 42.894070912162825 -19.592706603713577 43.397962013215739 -21.408491280338204 43.347657241653756 -22.748899071280171 44.175310300275058 -23.385544472200252 44.268545407872693 -24.813533241534838 44.290160501277803 -26.657219178846837 44.486260148461263 -28.282691647086146 45.114035078612275 -28.01232385451917 </gml:posList>
                                </gml:LinearRing>
                            </gml:exterior>
                        </gml:Polygon>
                    </gpml:value>
                    <gml:description></gml:description>
                    <gpml:valueType xmlns:gml="http://www.opengis.net/gml">gml:Polygon</gpml:valueType>
                </gpml:ConstantValue>
            </gpml:unclassifiedGeometry>
            <gml:name>Porcupine Plate</gml:name>
            <gml:validTime>
                <gml:TimePeriod>
                    <gml:begin>
                        <gml:TimeInstant>
                            <gml:timePosition gml:frame="http://gplates.org/TRS/flat">160</gml:timePosition>
                        </gml:TimeInstant>
                    </gml:begin>
                    <gml:end>
                        <gml:TimeInstant>
                            <gml:timePosition gml:frame="http://gplates.org/TRS/flat">0</gml:timePosition>
                        </gml:TimeInstant>
                    </gml:end>
                </gml:TimePeriod>
            </gml:validTime>
        </gpml:UnclassifiedFeature>
    </gml:featureMember>
    <gml:featureMember>
        <gpml:UnclassifiedFeature>
            <gpml:identity>GPlates-9ac1803c-46fd-4d00-8da7-c5a6bcd81ca1</gpml:identity>
            <gpml:revision>GPlates-2203e7ec-40b4-40a1-a150-3e4fcf443374</gpml:revision>
            <gpml:reconstructionPlateId>
                <gpml:ConstantValue>
                    <gpml:value>907</gpml:value>
                    <gml:description></gml:description>
                    <gpml:valueType xmlns:gpml="http://www.gplates.org/gplates">gpml:plateId</gpml:valueType>
                </gpml:ConstantValue>
            </gpml:reconstructionPlateId>
            <gpml:unclassifiedGeometry>
                <gpml:ConstantValue>
                    <gpml:value>
                        <gml:Polygon>
                            <gml:exterior>
                                <gml:LinearRing>
                                    <gml:posList gml:dimension="2">65.62785795515326 -18.738223319340001 65.304016674267203 -15.635243456504556 65.674835585291234 -12.513914287050811 64.780622766017828 -10.027400009730536 64.913846077159334 -7.7906766169463948 64.894095916993578 -6.1214341986610608 65.218340030858769 -5.03759215496585 65.938215856524735 -3.7135017811879245 67.325713951342934 -1.9585430059429769 68.476951203590843 -0.72541526591228878 69.798309730681922 -3.2620241220852635 71.066696390179459 -6.5120710597286102 71.728433963815547 -12.21595556388359 70.830872857467497 -13.577675998465628 70.788540340125763 -14.691808721435596 69.062351484398818 -16.343849254298309 68.9542458744897 -17.117453511046257 67.483967030937436 -18.590225322563846 66.321621073893922 -18.164708643132236 65.62785795515326 -18.738223319340001 </gml:posList>
                                </gml:LinearRing>
                            </gml:exterior>
                        </gml:Polygon>
                    </gpml:value>
                    <gml:description></gml:description>
                    <gpml:valueType xmlns:gml="http://www.opengis.net/gml">gml:Polygon</gpml:valueType>
                </gpml:ConstantValue>
            </gpml:unclassifiedGeometry>
            <gml:name>Jan Mayen</gml:name>
            <gml:validTime>
                <gml:TimePeriod>
                    <gml:begin>
                        <gml:TimeInstant>
                            <gml:timePosition gml:frame="http://gplates.org/TRS/flat">350</gml:timePosition>
                        </gml:TimeInstant>
                    </gml:begin>
                    <gml:end>
                        <gml:TimeInstant>
                            <gml:timePosition gml:frame="http://gplates.org/TRS/flat">0</gml:timePosition>
                        </gml:TimeInstant>
                    </gml:end>
                </gml:TimePeriod>
            </gml:validTime>
        </gpml:UnclassifiedFeature>
    </gml:featureMember>
    <gml:featureMember>
        <gpml:UnclassifiedFeature>
            <gpml:identity>GPlates-d247a3de-fcdd-4721-997a-f18b8c4a3c5d</gpml:identity>
            <gpml:revision>GPlates-cf2d0b3e-4d2d-464a-b923-22cf40f4ec08</gpml:revision>
            <gpml:reconstructionPlateId>
                <gpml:ConstantValue>
                    <gpml:value>315</gpml:value>
                    <gml:description></gml:description>
                    <gpml:valueType xmlns:gpml="http://www.gplates.org/gplates">gpml:plateId</gpml:valueType>
                </gpml:ConstantValue>
            </gpml:reconstructionPlateId>
            <gpml:unclassifiedGeometry>
                <gpml:ConstantValue>
                    <gpml:value>
                        <gml:Polygon>
                            <gml:exterior>
                                <gml:LinearRing>
                                    <gml:posList gml:dimension="2">43.57504082521897 -0.88335771751805447 43.609674459665449 -1.1527040301181168 43.557656290512746 -1.4962322544222642 44.920824277094475 -3.4174929735463424 45.245269780045625 -3.7934532129613676 46.038856091485442 -4.9040577448129428 46.693705787398436 -6.1141293621241726 47.284318497763323 -8.0956864384150489 47.836395512337781 -9.4275963405019425 48.466021365309494 -11.729433417989554 48.668343540489694 -12.298579564505149 48.864603312581856 -12.718973693848049 49.507997401524335 -13.384718584968374 50.160193493295587 -14.173211023070857 50.66727996593994 -14.770218457373051 51.088459362350413 -15.047705320878505 51.362734917869659 -15.193116160374872 51.616915966598548 -15.325900995396109 51.686950497504846 -15.663825196024463 51.847454749397976 -16.30186439136677 52.146483334868599 -16.940899938114367 52.134344037187581 -19.544062079176847 52.178425493009399 -19.915137305048301 52.195721752006193 -22.618379917496988 52.103706763712339 -22.853651757046471 52.089284524049106 -24.25423280814223 52.089207183882415 -25.112652412750958 52.179988152108642 -26.813126321095762 52.14469966151038 -28.251647737657017 52.181512670379242 -30.122472914435107 52.245234580808372 -30.137083222372745 52.324592787883631 -31.247383433712336 52.43604533203699 -35.848513590974754 55.029234483735976 -36.227712997521785 55.969714914948945 -35.2508916846799 55.82412581578086 -34.70524268304986 56.606310195359292 -34.059453916480912 56.639940571095885 -34.330056230885653 58.391092649357311 -31.702291107314601 60.243263369880097 -28.764679155964714 63.29754525569134 -24.184504438704586 65.037852927583899 -20.572396279992702 65.366602977720248 -18.960123074373659 65.62785795515326 -18.738223319340001 65.304016674267203 -15.635243456504556 65.674835585291234 -12.513914287050811 64.780622766017828 -10.027400009730536 64.913846077159334 -7.7906766169463948 64.894095916993578 -6.1214341986610608 65.218340030858769 -5.03759215496585 65.943910713271777 -3.6861348307441171 67.325713951342934 -1.9585430059429769 68.476951203590843 -0.72541526591228878 69.798309730681922 -3.2620241220852635 71.066696390179459 -6.5120710597286102 71.998051599161087 -0.854247981964814 72.617228627154645 3.1083141685948079 73.358925241710025 7.0040393668296224 73.843456051553602 8.4895682344144454 74.542491596964553 8.3936856400398128 75.181994293363587 8.0332086987420048 76.303331416532714 7.1611954269485318 77.751641918357606 7.4508035996657203 78.410751940849465 7.2975992717108609 79.062411738026256 3.4571578586629448 79.659002327416601 -2.3048018307977904 80.077076275273697 -2.9928095188178996 80.490268788161288 -4.458998883002975 80.229872601661654 -1.4466123418582562 80.835163907406809 -1.5467808370547143 81.799785218851653 -3.8562225906096939 82.582702495374079 -5.7599552489814094 83.199260646319289 -6.1151218080326677 85.338833573986818 13.28369057454403 85.934891669527246 22.292042995195608 86.051411791883751 31.513180860865866 86.770531830519772 52.13323097829057 87.044623080554899 58.870970835953884 85.855861876167936 80.272172878482465 85.384238784436377 92.399191434528262 84.74562436014034 102.89001218337518 84.273978681097347 108.46574723768013 82.64201686972504 92.240604051234101 79.669604220862837 79.491115414552425 77.452931830408403 73.175415334186738 76.661951202920164 69.504120069949323 76.20436859124338 67.732834498616199 75.648781598443549 64.062540597356801 74.893093858550174 60.898331164310221 73.566752061799377 57.773340347638296 72.464790677032752 55.937092591812281 71.252861626353095 56.413689168876438 70.611127504826797 59.295957857627684 69.541996299704365 64.745260603499176 68.88069557137031 67.015535782310948 68.204224639777493 67.544170199688892 67.071614898721919 66.853367130468854 66.611508251854318 65.154926472424236 66.085152114975585 63.766628419719432 65.222653654898508 62.347658580091363 64.201140443073498 60.429114940271049 63.130008530566577 59.938582071257457 61.622382027538286 60.227182374873159 61.215704476583149 60.200212701403039 59.524537494081358 60.094702460792 58.19171408091637 60.054157154424971 56.130992908580559 60.390817614763115 53.968329959198968 60.296525658365177 52.474631223102598 59.282723234344601 50.154911166502472 58.908843904803945 47.334909353969678 58.009657222187428 39.363217008208593 55.312431862747005 39.721937995414116 53.439818155088098 40.3035563726649 49.170265805686199 40.229948702135033 48.888629194389615 40.113189820348474 48.006275754447103 40.531737908661015 47.090888211382193 40.788373604390152 46.374828389730993 41.155620375440463 45.662926233140126 41.764215766912479 44.72369811326341 41.922392368818315 43.978492420022135 42.000487239620377 42.956189580314891 42.086032030683469 41.682570870967588 43.065102408277681 39.689426986351918 43.861206765099901 37.962082079910523 45.213865107996916 34.766862734061938 45.229217337700668 34.213161215291642 45.013475356014723 33.909354252520536 44.605257017542108 33.510826758511215 44.880672267658589 32.043142513431143 44.710156358578288 31.034570358852768 44.755986693480359 30.608886241839983 44.782934727584582 30.351127102845766 44.796191793542988 30.222152050423979 44.811160925248089 30.074719146610743 44.823196611591925 29.954743583677899 44.834191592146624 29.843986591819249 44.855437958877346 29.62670967034175 44.896041813085539 29.509746896380793 45.100157605864879 29.214813360719749 45.218608071362702 28.83693035209242 45.283785261911156 28.49958595513845 45.370541085225128 28.231578963635815 45.539146771904157 27.959474049003411 45.910665177849779 27.68680243715918 45.947266223563567 27.541855696242834 46.258036710159843 27.209891850267358 46.476884291168325 26.980953105333786 46.524509518435607 26.851934967283654 46.880198295009549 26.763453168683537 47.878878156565129 25.683151416388288 47.980354691517341 25.587092340648912 48.119947950647763 25.41653971719332 48.25001047489657 25.204270690720591 48.333386389407778 25.053402939940209 48.480179106782039 24.972152919567744 48.52353477322611 24.906075556912732 48.625420851447295 24.797845587158125 48.712054675797489 24.708279205181007 48.740084938055702 24.614592721291345 48.763272136704977 24.554111324282378 48.823006357580624 24.490025394381455 48.910219014380331 24.433735138344826 49.011041444019234 24.383332785584159 49.097830275299856 24.283872820604238 49.16556852046368 24.173044515858621 49.223478044427416 24.086361308572343 49.282239039770943 23.982443695247969 49.360038456905684 23.833432926255501 49.445982845470162 23.684950431482775 49.493903477838572 23.621868155964389 49.549221325409889 23.46476351004803 49.587308199280379 23.253650717305867 49.639155659879286 23.099809644146593 49.693009076716557 22.958825129375896 49.746507511730869 22.821826664102694 49.826385162712448 22.717496913692539 49.876204734821634 22.66185906658891 49.92832274035402 22.480510795499114 50.013577399486238 22.154103798332667 50.050627544871482 21.979489507978396 50.051878666087845 21.783996008496111 50.040257038624155 21.630954945290799 50.055450144594978 21.506117340095187 50.030870472626034 21.399981879429305 49.981958825179106 21.357290966717457 49.943380960868254 21.341450452247251 49.946365991707715 21.241943434576687 49.955331113509892 21.125494983492871 49.968789436270399 21.044005452214456 49.950644633579728 20.941485789767537 49.943268736659832 20.887554313773741 49.954358766895247 20.834804074898134 49.960490621266793 20.698099704940145 49.966096490263944 20.613435486428632 49.964671125854053 20.487230579441785 49.964501880272223 20.417309036490462 49.925372449335505 20.312459430516146 49.914744527820609 20.273564398027052 49.914305628033468 20.210554549155372 49.929843533990578 20.183937485743407 49.957775428298582 20.197654275217548 49.983836308632291 20.129436267653865 49.991184238989185 20.033443892553073 49.979988518880646 19.950784133053283 49.964084439431389 19.873613652754692 49.947097491500209 19.803528164461746 49.938791193897401 19.756483843853168 49.944671120269135 19.676053226511311 49.952096478195358 19.609816798422802 49.955624017552005 19.496708428391173 49.944069221510247 19.412807994532873 49.918075056783657 19.314347509171128 49.908838921997919 19.253252692981565 49.90857366677384 19.123154187281305 49.895989834346778 19.025267509176114 49.883170632651876 18.94298533243343 49.863869572996649 18.866248477510819 49.83996611241087 18.789479338682327 49.803801664234122 18.64201593266991 49.780110507035623 18.509055330337123 49.768801704666963 18.417256193843787 49.756541909592158 18.318442842584243 49.731472402097921 18.213932618628011 49.683606512033137 18.086865450399369 49.636513973723858 17.960067484775116 49.590180823980866 17.86019100075606 49.556512970165507 17.789968941776795 49.496397701089798 17.717079262117842 49.439006481386173 17.677963371098496 49.387058954182507 17.634725093568495 49.365142640481217 17.592853013121143 49.340446420036486 17.535660271652183 49.298206699871002 17.407429032529652 49.23571189241229 17.260121265091936 49.201719999320659 17.197783199203347 49.182727992338187 17.06150449645909 49.138406284451861 16.840378931645638 49.061056594493145 16.72952565327736 48.930880290008666 16.624505444514551 48.85459939306056 16.634741251588444 48.730099303049599 16.549201103664743 48.675079112770824 16.472749605180642 48.628440903103638 16.404634646676183 48.569240068927705 16.334909523479638 48.50338830693309 16.290703005895011 48.444319507035928 16.223009229584854 48.373878345285412 16.164921289437242 48.319286384314644 16.135395509239867 48.232380238101491 15.992286860519393 48.261500425404755 15.98915997632354 48.254663319746697 15.910126565442997 48.237831790839003 15.900326601992962 48.237975544045447 15.748065744016252 48.201667442023798 15.661993043549415 48.195248113485292 15.616412701829161 48.136226904032235 15.581476328012437 48.110836303799836 15.424439513831665 48.082703893142487 15.342557895638183 48.064274563446794 15.262357828120432 48.052345786476693 15.1652467660196 48.059363374645358 15.10874592734036 48.062339786323712 15.058683504907483 48.069202987503608 14.998002109923213 48.065625845078806 14.80277857583385 48.063502378893673 14.671888627655051 48.056402319362327 14.616179316890886 48.056916741870403 14.584954476890443 48.053083206945196 14.547766709612173 48.051532528809801 14.493800893045153 48.054214149742926 14.395884610563769 48.048298059714121 14.292302111015635 48.023458221982111 14.208781754369312 47.990568769592748 14.136302349219697 47.972550457694567 14.052440119216957 47.962861946968019 13.970083723867237 47.956621751935074 13.906269224031233 47.96157133299716 13.864596265744478 47.933288457051226 13.735363574000857 47.929197823495208 13.609640784929983 47.929690893745942 13.562088019686765 47.938051424574908 13.481909587418118 47.971359928653214 13.267412053954487 47.972386647597354 13.238376136531706 47.984422532306219 13.18878832749842 47.986006251360074 13.119353979673626 47.983419394549166 13.068884467833069 47.965193155203529 13.0083757087941 47.938043677316202 12.950746715280014 47.901407583597127 12.881611687123529 47.873504730985495 12.824181968891818 47.826566721474819 12.674651725548294 47.81597089994829 12.652932359063794 47.811882454007588 12.571832420439485 47.802900687605252 12.539674329708536 47.806401154100584 12.491903736008473 47.808807549231076 12.483423588143802 47.798491318278089 12.32248702256552 47.799517855350501 12.284476542451996 47.795923983441412 12.264958587397331 47.794126965792515 12.230542193401339 47.781992296400475 12.13792504944967 47.779520879241105 12.095124068265788 47.779351110399674 12.054295161211272 47.777060255218863 12.010742406699098 47.770543328696768 11.982722228677998 47.760263666513033 11.938181849305659 47.751337427529592 11.891305944607849 47.749144761804061 11.851077329679255 47.741139392363905 11.793456518335013 47.739165421378637 11.758361630584046 47.744367830871077 11.733515826373178 47.749610670549984 11.660096206214433 47.74768842038133 11.626829996180383 47.74990120730677 11.592364799938405 47.74997286792366 11.545258993363845 47.74735674476603 11.503977081081691 47.747054175910741 11.469423298458686 47.748120344841361 11.399751419162879 47.736536294659089 11.372397716991191 47.707446603990718 11.3184206874525 47.688196702785064 11.268481190457511 47.673283290123592 11.221366061834788 47.665714145235953 11.20499731640132 47.664922138193738 11.149599974381491 47.663469578644055 11.132135311659273 47.661978865044119 11.08711289675051 47.643086824601347 11.010058350743266 47.646201905193166 10.98615824506782 47.653424927486874 10.947411450456279 47.654939647079189 10.908632676064478 47.653667422247935 10.881962572360003 47.641506252333414 10.808162673943135 47.643630286751716 10.759382015484235 47.631199764846521 10.640451602169914 47.622070725569856 10.586896460787569 47.615202611459807 10.579716699870335 47.624933695149544 10.571535594031671 47.636259088493368 10.567389024330057 47.591204152490448 8.4386114226295508 47.460374118375704 7.5186545721738645 47.430547160567734 6.86642677665116 47.253109676535118 6.1760436828978618 47.012490016561998 5.7660294305808462 46.567625756656547 5.4295659791896211 46.120816785636919 5.3423240313561653 45.894932059742395 5.3648180273907062 45.515217596782726 5.7563690575619333 44.923544013002363 5.1120777977257568 44.453734242608654 4.9738886965812155 43.250753634803402 5.4205199525797045 42.962034473135276 5.7618707373480964 42.931708237346754 6.230580479966191 43.070440129128997 6.8764393758188334 43.35169887114791 7.1735076138212293 43.539710674247331 7.5890463769086178 43.591710980637266 7.8682029509791578 43.409115220867513 7.9017056032363895 42.012787662684993 6.9763032654374815 42.168786824363394 6.6117566060295614 40.50529237164519 5.2457512516338127 40.143926378852896 5.0913957891682484 41.129346463865886 4.1015183047193631 42.010184099279158 3.5082388208971733 42.817198305388999 3.0334474695401328 42.804758705232224 2.960246362407406 42.87886021980362 2.9046951435555393 42.872050029480988 2.7987308121336869 42.864261773783078 2.5343695967049302 42.860700093005427 2.2702853196063244 42.881458514979137 2.2051385242755162 42.896346334698961 1.9482965532806222 42.960090463776638 1.6268313244399031 43.041354330532087 1.371321874414924 43.034491612006398 1.1594810556996538 43.04963206222223 1.1069026636988195 43.100485903514205 0.87628530408242189 43.111781003901775 0.69768649356155088 43.160389688986285 0.66530085271631778 43.14692479299125 0.52594684301312833 43.157150475637451 0.43991920314361016 43.148183043783533 0.31391296903168803 43.086124378828735 0.12798045334180766 43.08642140263197 0.028678616253959538 43.15696397240589 -0.1112909348196692 43.138755133286352 -0.2614391338383778 43.18083446241058 -0.57025446974070859 43.210978399434381 -0.65392605404522108 43.284011414185947 -0.65445153349330476 43.472125210145443 -0.78159540017050799 43.57504082521897 -0.88335771751805447 </gml:posList>
                                </gml:LinearRing>
                            </gml:exterior>
                        </gml:Polygon>
                    </gpml:value>
                    <gml:description></gml:description>
                    <gpml:valueType xmlns:gml="http://www.opengis.net/gml">gml:Polygon</gpml:valueType>
                </gpml:ConstantValue>
            </gpml:unclassifiedGeometry>
            <gml:name>Eurasia</gml:name>
            <gml:validTime>
                <gml:TimePeriod>
                    <gml:begin>
                        <gml:TimeInstant>
                            <gml:timePosition gml:frame="http://gplates.org/TRS/flat">600</gml:timePosition>
                        </gml:TimeInstant>
                    </gml:begin>
                    <gml:end>
                        <gml:TimeInstant>
                            <gml:timePosition gml:frame="http://gplates.org/TRS/flat">0</gml:timePosition>
                        </gml:TimeInstant>
                    </gml:end>
                </gml:TimePeriod>
            </gml:validTime>
        </gpml:UnclassifiedFeature>
    </gml:featureMember>
    <gml:featureMember>
        <gpml:UnclassifiedFeature>
            <gpml:identity>GPlates-a16c68a5-d8c5-49bd-a2ac-ad242ac2cb51</gpml:identity>
            <gpml:revision>GPlates-12e2a536-c47d-4ea3-b6d4-7153c4cd66de</gpml:revision>
            <gpml:reconstructionPlateId>
                <gpml:ConstantValue>
                    <gpml:value>103</gpml:value>
                    <gml:description></gml:description>
                    <gpml:valueType xmlns:gpml="http://www.gplates.org/gplates">gpml:plateId</gpml:valueType>
                </gpml:ConstantValue>
            </gpml:reconstructionPlateId>
            <gpml:unclassifiedGeometry>
                <gpml:ConstantValue>
                    <gpml:value>
                        <gml:Polygon>
                            <gml:exterior>
                                <gml:LinearRing>
                                    <gml:posList gml:dimension="2">64.615005351388376 -169.91161108725009 73.218570438990582 -163.37364270431851 73.262781267198079 -158.99448904118748 74.136368451795477 -151.28328383628107 74.889929246471041 -142.01622559840843 73.412483035522115 -140.87778826800798 71.872756365997915 -138.60311978365317 70.438976921820142 -136.89281403406807 70.17267412011951 -136.61106363470461 69.089678030581865 -137.67703634938343 68.913435772461312 -137.90553311610341 67.481532125392533 -146.60653811082952 67.27775695592652 -148.02480399599693 67.045983325019208 -153.82647070815491 66.84291432260062 -158.20615026737997 66.697987420050382 -159.67081006476425 65.324409251042226 -161.3190912936731 64.807953127099154 -161.26826122117916 64.547814479888515 -161.69813862022758 64.563584781634688 -169.93796479528106 64.615005351388376 -169.91161108725009 </gml:posList>
                                </gml:LinearRing>
                            </gml:exterior>
                        </gml:Polygon>
                    </gpml:value>
                    <gml:description></gml:description>
                    <gpml:valueType xmlns:gml="http://www.opengis.net/gml">gml:Polygon</gpml:valueType>
                </gpml:ConstantValue>
            </gpml:unclassifiedGeometry>
            <gml:name>North Alaska</gml:name>
            <gml:validTime>
                <gml:TimePeriod>
                    <gml:begin>
                        <gml:TimeInstant>
                            <gml:timePosition gml:frame="http://gplates.org/TRS/flat">200</gml:timePosition>
                        </gml:TimeInstant>
                    </gml:begin>
                    <gml:end>
                        <gml:TimeInstant>
                            <gml:timePosition gml:frame="http://gplates.org/TRS/flat">0</gml:timePosition>
                        </gml:TimeInstant>
                    </gml:end>
                </gml:TimePeriod>
            </gml:validTime>
        </gpml:UnclassifiedFeature>
    </gml:featureMember>
    <gml:featureMember>
        <gpml:UnclassifiedFeature>
            <gpml:identity>GPlates-11f741d3-6509-4f9b-9599-9ca545e0eb44</gpml:identity>
            <gpml:revision>GPlates-ba1c7978-f882-4e93-8702-36a6f36a99b2</gpml:revision>
            <gpml:reconstructionPlateId>
                <gpml:ConstantValue>
                    <gpml:value>4250</gpml:value>
                    <gml:description></gml:description>
                    <gpml:valueType xmlns:gpml="http://www.gplates.org/gplates">gpml:plateId</gpml:valueType>
                </gpml:ConstantValue>
            </gpml:reconstructionPlateId>
            <gpml:unclassifiedGeometry>
                <gpml:ConstantValue>
                    <gpml:value>
                        <gml:Polygon>
                            <gml:exterior>
                                <gml:LinearRing>
                                    <gml:posList gml:dimension="2">77.379334986661405 127.85678743558574 79.464820381743905 140.54612234463164 79.39741732557026 147.03892719686428 79.594610144248833 153.80625241959774 78.095104048255962 170.64854132959073 76.824783935960866 176.63461545385019 76.237837457420525 -179.58157968494291 75.934165155662598 -176.85900764177046 75.831554666366785 -175.78808379029101 75.70441847276382 -172.27494698655744 74.968370727851322 -169.47215080887875 74.144959337428006 -166.50636566522527 73.400399344879233 -165.61767625628858 73.186172484617956 -163.31734582529532 64.563502621668974 -169.93802455972616 64.417887695154064 -175.14142162301673 61.854925999604589 177.16230384939703 61.383199611746313 175.17915462920405 61.107809268637986 174.70617480152347 60.923378872282349 174.25735669271424 60.843694477666297 173.76489463403317 60.813355898250848 173.04578423655346 60.678634391153501 172.78797643114112 60.666407155616675 172.74264226634492 61.360923737765305 173.05108889711511 61.838863159556411 173.99833202792973 62.078196669334204 173.5339426084256 62.107459722326631 171.52619000223484 62.219874858011352 170.68805350387063 62.770104666771161 169.50872074575642 62.284252032046133 168.35519008020353 61.612834262672834 165.71238576395379 61.339671132715985 164.06813511382734 60.301201782695543 161.74335946192411 58.856552346632938 159.40526308865427 57.854433782464795 156.89406294680168 56.64710786640817 155.67805031970869 55.626149063179561 155.38275854648882 52.727603093179006 155.99622599886396 53.360391375896455 149.48723313692352 59.131550140024579 149.46437751360421 59.59729187449993 150.54215291938337 61.115074095513812 150.94149588076172 64.303526418860926 147.66072901021244 66.111181486392397 140.70896569603184 67.057780929063881 138.40382411591455 68.136265965199698 137.514597629447 69.780014326341359 138.13870541856184 71.380537144512459 138.71618925931784 73.30591960185312 136.67675058486884 75.061124990779845 130.62957525826798 77.379334986661405 127.85678743558574 </gml:posList>
                                </gml:LinearRing>
                            </gml:exterior>
                        </gml:Polygon>
                    </gpml:value>
                    <gml:description></gml:description>
                    <gpml:valueType xmlns:gml="http://www.opengis.net/gml">gml:Polygon</gpml:valueType>
                </gpml:ConstantValue>
            </gpml:unclassifiedGeometry>
            <gml:name>Kolyma-Omolon</gml:name>
            <gml:validTime>
                <gml:TimePeriod>
                    <gml:begin>
                        <gml:TimeInstant>
                            <gml:timePosition gml:frame="http://gplates.org/TRS/flat">350</gml:timePosition>
                        </gml:TimeInstant>
                    </gml:begin>
                    <gml:end>
                        <gml:TimeInstant>
                            <gml:timePosition gml:frame="http://gplates.org/TRS/flat">0</gml:timePosition>
                        </gml:TimeInstant>
                    </gml:end>
                </gml:TimePeriod>
            </gml:validTime>
        </gpml:UnclassifiedFeature>
    </gml:featureMember>
    <gml:featureMember>
        <gpml:UnclassifiedFeature>
            <gpml:identity>GPlates-f1b1b07f-bacd-4a26-971d-cf329a630274</gpml:identity>
            <gpml:revision>GPlates-b8d01b8a-54e9-42a6-ba4c-4674b453d48b</gpml:revision>
            <gpml:reconstructionPlateId>
                <gpml:ConstantValue>
                    <gpml:value>409</gpml:value>
                    <gml:description></gml:description>
                    <gpml:valueType xmlns:gpml="http://www.gplates.org/gplates">gpml:plateId</gpml:valueType>
                </gpml:ConstantValue>
            </gpml:reconstructionPlateId>
            <gpml:unclassifiedGeometry>
                <gpml:ConstantValue>
                    <gpml:value>
                        <gml:Polygon>
                            <gml:exterior>
                                <gml:LinearRing>
                                    <gml:posList gml:dimension="2">78.059424941273349 170.87215645179805 80.368961511561977 175.08586059280032 81.82556662633398 175.44522831304738 82.886749988081732 174.28777169357394 84.619970156719845 167.87733507339939 79.269453939901197 158.83304410687046 78.059424941273349 170.87215645179805 </gml:posList>
                                </gml:LinearRing>
                            </gml:exterior>
                        </gml:Polygon>
                    </gpml:value>
                    <gml:description></gml:description>
                    <gpml:valueType xmlns:gml="http://www.opengis.net/gml">gml:Polygon</gpml:valueType>
                </gpml:ConstantValue>
            </gpml:unclassifiedGeometry>
            <gml:name>Mendeleyev Ridge</gml:name>
            <gml:validTime>
                <gml:TimePeriod>
                    <gml:begin>
                        <gml:TimeInstant>
                            <gml:timePosition gml:frame="http://gplates.org/TRS/flat">150</gml:timePosition>
                        </gml:TimeInstant>
                    </gml:begin>
                    <gml:end>
                        <gml:TimeInstant>
                            <gml:timePosition gml:frame="http://gplates.org/TRS/flat">0</gml:timePosition>
                        </gml:TimeInstant>
                    </gml:end>
                </gml:TimePeriod>
            </gml:validTime>
        </gpml:UnclassifiedFeature>
    </gml:featureMember>
    <gml:featureMember>
        <gpml:UnclassifiedFeature>
            <gpml:identity>GPlates-977f07ec-d648-4818-a87d-2ba1d2c363bf</gpml:identity>
            <gpml:revision>GPlates-9e0a0216-40f8-482d-9528-1b720fb35051</gpml:revision>
            <gpml:reconstructionPlateId>
                <gpml:ConstantValue>
                    <gpml:value>119</gpml:value>
                    <gml:description></gml:description>
                    <gpml:valueType xmlns:gpml="http://www.gplates.org/gplates">gpml:plateId</gpml:valueType>
                </gpml:ConstantValue>
            </gpml:reconstructionPlateId>
            <gpml:unclassifiedGeometry>
                <gpml:ConstantValue>
                    <gpml:value>
                        <gml:Polygon>
                            <gml:exterior>
                                <gml:LinearRing>
                                    <gml:posList gml:dimension="2">75.9303903525322 -176.84768306008613 77.018126457308824 -174.91763744003296 77.732844625208585 -174.03824033237086 78.187769049536783 -171.63935975294365 78.553789268065046 -170.43707099312607 79.550653373269142 -167.68580961356096 80.814808411644989 -161.22575815786786 82.735873001105844 -150.79580158910034 85.730856017201035 -154.35260983308848 88.870094038468608 132.34035148762439 87.614310731809923 156.09647504822689 84.619970156719845 167.87733507339939 82.886749988081732 174.28777169357394 81.82556662633398 175.44522831304738 80.368961511561977 175.08586059280032 78.059424941273349 170.87215645179805 76.824783935960866 176.63461545385019 76.237837457420525 -179.58157968494291 75.9303903525322 -176.84768306008613 </gml:posList>
                                </gml:LinearRing>
                            </gml:exterior>
                        </gml:Polygon>
                    </gpml:value>
                    <gml:description></gml:description>
                    <gpml:valueType xmlns:gml="http://www.opengis.net/gml">gml:Polygon</gpml:valueType>
                </gpml:ConstantValue>
            </gpml:unclassifiedGeometry>
            <gml:name>Amerasia Basin</gml:name>
            <gml:validTime>
                <gml:TimePeriod>
                    <gml:begin>
                        <gml:TimeInstant>
                            <gml:timePosition gml:frame="http://gplates.org/TRS/flat">200</gml:timePosition>
                        </gml:TimeInstant>
                    </gml:begin>
                    <gml:end>
                        <gml:TimeInstant>
                            <gml:timePosition gml:frame="http://gplates.org/TRS/flat">0</gml:timePosition>
                        </gml:TimeInstant>
                    </gml:end>
                </gml:TimePeriod>
            </gml:validTime>
        </gpml:UnclassifiedFeature>
    </gml:featureMember>
    <gml:featureMember>
        <gpml:UnclassifiedFeature>
            <gpml:identity>GPlates-71341b0a-e64f-46c4-b420-c7d751f46ab5</gpml:identity>
            <gpml:revision>GPlates-b4288ec5-50f7-4088-a2b3-3f5229af1cf0</gpml:revision>
            <gpml:reconstructionPlateId>
                <gpml:ConstantValue>
                    <gpml:value>113</gpml:value>
                    <gml:description></gml:description>
                    <gpml:valueType xmlns:gpml="http://www.gplates.org/gplates">gpml:plateId</gpml:valueType>
                </gpml:ConstantValue>
            </gpml:reconstructionPlateId>
            <gpml:unclassifiedGeometry>
                <gpml:ConstantValue>
                    <gpml:value>
                        <gml:Polygon>
                            <gml:exterior>
                                <gml:LinearRing>
                                    <gml:posList gml:dimension="2">82.735873001105844 -150.79580158910034 80.307109476837212 -141.49970936246808 78.516332109613757 -143.14532728340362 74.890605028478873 -142.00666409216905 74.889929246471041 -142.01622559840843 74.136368451795477 -151.28328383628107 73.262781267198079 -158.99448904118748 73.218570438990582 -163.37364270431851 73.400399344879233 -165.61767625628858 74.144959337428006 -166.50636566522527 74.968370727851322 -169.47215080887875 75.70441847276382 -172.27494698655744 75.831554666366785 -175.78808379029101 75.934165155662598 -176.85900764177046 77.018126457308824 -174.91763744003296 77.732844625208585 -174.03824033237086 78.187769049536783 -171.63935975294365 78.553789268065046 -170.43707099312607 79.550653373269142 -167.68580961356096 80.814808411644989 -161.22575815786786 82.735873001105844 -150.79580158910034 </gml:posList>
                                </gml:LinearRing>
                            </gml:exterior>
                        </gml:Polygon>
                    </gpml:value>
                    <gml:description></gml:description>
                    <gpml:valueType xmlns:gml="http://www.opengis.net/gml">gml:Polygon</gpml:valueType>
                </gpml:ConstantValue>
            </gpml:unclassifiedGeometry>
            <gml:name>Northwind Ridge</gml:name>
            <gml:validTime>
                <gml:TimePeriod>
                    <gml:begin>
                        <gml:TimeInstant>
                            <gml:timePosition gml:frame="http://gplates.org/TRS/flat">200</gml:timePosition>
                        </gml:TimeInstant>
                    </gml:begin>
                    <gml:end>
                        <gml:TimeInstant>
                            <gml:timePosition gml:frame="http://gplates.org/TRS/flat">0</gml:timePosition>
                        </gml:TimeInstant>
                    </gml:end>
                </gml:TimePeriod>
            </gml:validTime>
        </gpml:UnclassifiedFeature>
    </gml:featureMember>
    <gml:featureMember>
        <gpml:UnclassifiedFeature>
            <gpml:identity>GPlates-ed6c57f4-25fa-4e54-b83f-febea8717e7f</gpml:identity>
            <gpml:revision>GPlates-7d97e4ab-c7ac-4f33-a1c6-d9c0123f763b</gpml:revision>
            <gpml:reconstructionPlateId>
                <gpml:ConstantValue>
                    <gpml:value>202</gpml:value>
                    <gml:description></gml:description>
                    <gpml:valueType xmlns:gpml="http://www.gplates.org/gplates">gpml:plateId</gpml:valueType>
                </gpml:ConstantValue>
            </gpml:reconstructionPlateId>
            <gpml:unclassifiedGeometry>
                <gpml:ConstantValue>
                    <gpml:value>
                        <gml:Polygon>
                            <gml:exterior>
                                <gml:LinearRing>
                                    <gml:posList gml:dimension="2">-28.729201053539292 -63.925711918975033 -27.42266434556068 -63.811608293403914 -27.911574604455563 -62.402651498785637 -28.520050799708002 -60.562822834744679 -29.01247483862452 -58.999046289802585 -29.95364945065279 -56.220406551408949 -30.305036860915752 -55.000350326482071 -30.529493862437764 -53.627420453786279 -30.536579626241203 -53.62205943753569 -31.065250753846247 -51.880750001205698 -31.446755757149823 -50.328714557631017 -31.676155981624667 -49.046041782014164 -32.799772817865836 -49.581346057303961 -33.491416488607406 -49.942623032289021 -39.09533669715394 -53.191999789963575 -40.435406216494464 -54.176879973370163 -40.411544907307814 -54.757713349241236 -40.086055319395193 -61.605494387531124 -39.475888327246047 -64.111289943591757 -37.377396334576105 -64.380187521837399 -34.205375558896257 -64.062491678684353 -33.563341495711597 -64.042142179860775 -32.261916697963699 -64.274328156011805 -31.168685467529961 -63.990804388115585 -30.05215930142581 -64.086079983055853 -28.729201053539292 -63.925711918975033 </gml:posList>
                                </gml:LinearRing>
                            </gml:exterior>
                        </gml:Polygon>
                    </gpml:value>
                    <gml:description></gml:description>
                    <gpml:valueType xmlns:gml="http://www.opengis.net/gml">gml:Polygon</gpml:valueType>
                </gpml:ConstantValue>
            </gpml:unclassifiedGeometry>
            <gml:name>Parana Basin</gml:name>
            <gml:validTime>
                <gml:TimePeriod>
                    <gml:begin>
                        <gml:TimeInstant>
                            <gml:timePosition gml:frame="http://gplates.org/TRS/flat">200</gml:timePosition>
                        </gml:TimeInstant>
                    </gml:begin>
                    <gml:end>
                        <gml:TimeInstant>
                            <gml:timePosition gml:frame="http://gplates.org/TRS/flat">0</gml:timePosition>
                        </gml:TimeInstant>
                    </gml:end>
                </gml:TimePeriod>
            </gml:validTime>
        </gpml:UnclassifiedFeature>
    </gml:featureMember>
    <gml:featureMember>
        <gpml:UnclassifiedFeature>
            <gpml:identity>GPlates-74e88696-00be-4de0-baec-1c6031920b01</gpml:identity>
            <gpml:revision>GPlates-246597c8-1cd9-4979-954d-446923f57aaa</gpml:revision>
            <gpml:reconstructionPlateId>
                <gpml:ConstantValue>
                    <gpml:value>291</gpml:value>
                    <gml:description></gml:description>
                    <gpml:valueType xmlns:gpml="http://www.gplates.org/gplates">gpml:plateId</gpml:valueType>
                </gpml:ConstantValue>
            </gpml:reconstructionPlateId>
            <gpml:unclassifiedGeometry>
                <gpml:ConstantValue>
                    <gpml:value>
                        <gml:Polygon>
                            <gml:exterior>
                                <gml:LinearRing>
                                    <gml:posList gml:dimension="2">-27.42266434556068 -63.811608293403914 -28.796610204375842 -63.934800849297645 -30.05215930142581 -64.086079983055853 -31.168685467529961 -63.990804388115585 -32.261916697963699 -64.274328156011805 -33.676384525105377 -64.023945858623264 -37.321231122537633 -64.37495606225859 -39.475888327246047 -64.111289943591757 -40.086055319395193 -61.605494387531124 -40.411544907307814 -54.757713349241236 -40.432177392329251 -54.175758220998247 -43.251917183923837 -55.521129752940972 -47.80499025771767 -56.311223000616529 -49.326376008289756 -52.646758899318257 -49.364111842244995 -43.435927070715735 -49.429253719127509 -39.678318294542578 -49.414886166338661 -32.931412175886216 -53.497699177173317 -32.130442755076274 -55.000588416464097 -31.581132716481804 -54.937254643228613 -32.135385094871999 -54.756684057926726 -32.881042356524269 -54.436631712870806 -33.935661995080977 -54.238780308558248 -34.527132524056135 -53.818329538294456 -35.190254752266824 -53.504097095814515 -35.696564361300375 -53.220240447985283 -36.866082664894648 -53.172922765303127 -37.561820775692148 -53.211051421793357 -38.278990051984529 -53.299808209938142 -38.971683072879422 -53.384820146752745 -39.388468483171742 -53.321917256162763 -39.813119678933028 -53.274192094785874 -40.091207486569793 -53.132745708383943 -40.42246181617687 -53.040739009051777 -40.970099702512208 -52.943885617770654 -41.117427293168205 -52.587778765821533 -41.374922562874033 -52.51348493471999 -41.85852177005399 -52.622511038736164 -43.044666500547415 -52.77838154679079 -43.705816435251428 -52.877209258468284 -44.664339413331483 -52.832731302029927 -44.950662898635585 -52.734065982252389 -46.362213158935923 -52.729488847705554 -47.515722896379522 -52.820373842561786 -48.513366643367235 -52.768230493488652 -48.855063553211615 -52.633739735114276 -49.803042514921536 -52.637321851010455 -50.968936078539073 -52.764903613478957 -51.949928902533763 -52.913725467157626 -52.648097645953058 -53.102359749390779 -53.661637160215562 -53.401375995873636 -54.537397950563957 -53.658603913844019 -55.071347495617673 -53.574037404731307 -55.791976127037344 -53.549921226435572 -57.826400803690781 -53.513942164862236 -59.016960829380565 -53.482288891071313 -60.515720073667204 -53.512235198344207 -61.359819964507786 -53.741113858528848 -62.163993840208775 -53.935130586125851 -62.831306187002973 -54.286960040429342 -62.912479356007992 -54.603482733399751 -62.900135224784471 -54.761653168754869 -62.869591642027132 -54.845293314631597 -62.861657862700049 -54.919267922464769 -63.757704884110538 -55.009812103448198 -64.524990197847458 -55.151162132332011 -65.171183018211579 -55.033086605739108 -66.389422011955972 -54.9439644062901 -67.851367577950555 -54.463895337854964 -69.611138929447463 -54.170053454435518 -70.11647420550338 -53.573778696723316 -71.104742221527232 -53.110302434802044 -71.549282306760887 -52.576969743532132 -72.034388429999481 -52.452478433196219 -72.064573135547747 -52.049320942392825 -72.17674610843298 -50.945559647055077 -72.461670969372449 -49.920307005713383 -72.138402496610269 -49.465620314352648 -71.847388106789893 -49.04338780821454 -71.514152035720457 -48.420508921822147 -71.390907015959215 -48.124659247127092 -71.355208413179227 -47.854482477952828 -71.326710039636026 -47.396569095329802 -71.216817752003138 -47.15942096976427 -70.873929926688547 -46.850220063213719 -70.880797461896279 -46.630462348234715 -71.170361345803727 -46.174988477151182 -71.147832142165385 -45.826737796722554 -70.924239006776929 -45.616641886006214 -70.982816870339377 -45.098012608174415 -70.990013497150045 -44.971716665520148 -70.904734527638936 -44.517370265415288 -70.628363000732563 -44.239085051278622 -70.61867106725829 -43.719091475548012 -70.672166031579991 -43.465661647457708 -70.821996207205132 -42.951944818127288 -70.950211179552923 -42.123974595059018 -71.055171608200368 -41.949788892761042 -71.007059046043253 -41.606263318073815 -71.04995416420752 -41.235541072905868 -71.27887197513148 -41.05131054327223 -71.074355375726171 -40.935518867723189 -71.104375793606096 -40.72456775651014 -71.015073749712386 -40.570735807485775 -71.019124674293778 -40.448780745230863 -71.039014786911835 -40.194422577819445 -71.056605445879015 -39.88702389861426 -71.039462994101768 -39.72073376513481 -71.132446298923057 -39.542378729330721 -71.137344408251693 -39.229464243427472 -71.081027357962824 -38.914322757624866 -70.901554478706927 -38.674184582794453 -70.720071907822216 -38.475885855822916 -70.647615025945157 -38.375068483768914 -70.643577938597986 -38.082260956871629 -70.685920335879857 -37.77257459282594 -70.65518316001905 -37.413674477783438 -70.651395592907988 -37.247741168814891 -70.698319260194992 -36.709982309539697 -70.706598272583875 -36.230835755732613 -70.39789360340157 -35.996922660884337 -70.401878813429619 -35.608996431884378 -70.391543681800869 -35.404839013225505 -70.437589497252432 -35.26584082879166 -70.350439014318098 -35.06479552439356 -70.376799949539162 -34.650220278647154 -70.207658097934456 -34.278224094345418 -70.028378119998408 -34.015280440099637 -69.88509427033982 -34.126483698619055 -69.774334507944459 -34.14064421062163 -69.645957844229812 -34.162491099306763 -69.481838437779757 -34.083041489395711 -69.354718398671423 -33.873371450797052 -69.327629060554742 -33.705561427981742 -69.32032451006701 -33.242449662493286 -68.499639606706978 -32.948014144466171 -68.672291163105754 -32.811334124016739 -68.71273377994163 -32.620304433231055 -68.718906877568898 -32.404930862237222 -68.675901485566655 -32.246364442992963 -68.609978044008727 -32.011213522969946 -68.563227690888226 -31.815801315830516 -68.531838594519328 -31.400675310195435 -68.584557263358178 -31.781500397249598 -68.151041795755603 -32.371615319294641 -67.518337632586864 -31.911202334845306 -67.396120488652912 -30.681681175405046 -67.191846419393016 -30.148177687852034 -67.157345612939181 -29.64196335426529 -67.274267977387382 -28.709157044074825 -67.298025368038296 -27.487308900526134 -67.31557264959298 -27.106024753108326 -67.152379992207614 -27.049534273244561 -66.313457824062937 -27.107415377373254 -65.480951972348109 -27.429054239267398 -63.805695390446317 -27.42266434556068 -63.811608293403914 </gml:posList>
                                </gml:LinearRing>
                            </gml:exterior>
                        </gml:Polygon>
                    </gpml:value>
                    <gml:description></gml:description>
                    <gpml:valueType xmlns:gml="http://www.opengis.net/gml">gml:Polygon</gpml:valueType>
                </gpml:ConstantValue>
            </gpml:unclassifiedGeometry>
            <gml:name>Colorado-San Jorge subplate</gml:name>
            <gml:validTime>
                <gml:TimePeriod>
                    <gml:begin>
                        <gml:TimeInstant>
                            <gml:timePosition gml:frame="http://gplates.org/TRS/flat">200</gml:timePosition>
                        </gml:TimeInstant>
                    </gml:begin>
                    <gml:end>
                        <gml:TimeInstant>
                            <gml:timePosition gml:frame="http://gplates.org/TRS/flat">0</gml:timePosition>
                        </gml:TimeInstant>
                    </gml:end>
                </gml:TimePeriod>
            </gml:validTime>
        </gpml:UnclassifiedFeature>
    </gml:featureMember>
    <gml:featureMember>
        <gpml:UnclassifiedFeature>
            <gpml:identity>GPlates-a16a06cc-a4e5-4a66-a3f7-ebe2563a4ea7</gpml:identity>
            <gpml:revision>GPlates-cf715d90-3c3b-4cb4-ab2a-335a890ecf0f</gpml:revision>
            <gpml:reconstructionPlateId>
                <gpml:ConstantValue>
                    <gpml:value>709</gpml:value>
                    <gml:description></gml:description>
                    <gpml:valueType xmlns:gpml="http://www.gplates.org/gplates">gpml:plateId</gpml:valueType>
                </gpml:ConstantValue>
            </gpml:reconstructionPlateId>
            <gpml:unclassifiedGeometry>
                <gpml:ConstantValue>
                    <gpml:value>
                        <gml:Polygon>
                            <gml:exterior>
                                <gml:LinearRing>
                                    <gml:posList gml:dimension="2">13.774736333180133 51.619985144480694 14.684772175423021 52.187351885592285 14.660000000000084 52.300000000000068 14.600000000000081 52.550000000000075 14.560000000000057 52.670000000000073 14.680000000000064 52.740000000000059 14.620000000000061 52.910000000000061 14.560000000000057 53.120000000000061 14.540000000000079 53.210000000000029 14.560000000000057 53.220000000000077 14.510000000000048 53.360000000000063 14.440000000000056 53.580000000000048 14.36000000000007 53.820000000000036 14.350000000000081 53.86000000000007 14.490000000000066 53.930000000000092 14.660000000000084 54.020000000000032 14.770000000000039 54.07000000000005 14.730000000000077 54.15000000000002 14.710000000000036 54.190000000000055 14.690000000000056 54.250000000000064 14.680000000000064 54.290000000000063 14.670000000000073 54.330000000000027 14.640000000000043 54.390000000000043 14.620000000000061 54.450000000000038 14.76000000000005 54.510000000000048 14.870000000000061 54.550000000000068 14.800000000000068 54.730000000000089 14.730000000000077 54.960000000000008 14.710000000000036 55.050000000000054 14.850000000000081 55.11000000000007 14.790000000000079 55.280000000000086 14.730000000000077 55.480000000000068 14.680000000000064 55.630000000000052 14.720000000000082 55.670000000000073 14.690000000000056 55.820000000000043 14.640000000000043 56.060000000000059 14.620000000000061 56.180000000000071 14.640000000000043 56.210000000000051 14.530000000000085 56.410000000000082 14.420000000000073 56.600000000000087 14.300000000000068 56.82000000000005 14.210000000000036 56.760000000000048 14.07000000000005 57.040000000000056 13.940000000000056 56.970000000000084 13.770000000000039 57.300000000000075 13.740000000000066 57.300000000000075 13.640000000000043 57.480000000000075 13.520000000000039 57.690000000000047 13.450000000000045 57.810000000000052 13.310000000000066 57.730000000000075 13.140000000000043 57.640000000000043 13.000000000000057 57.870000000000061 12.830000000000041 58.130000000000045 11.436355277000075 57.540381079000042 11.752700000000061 57.015700000000059 12.486900000000048 57.454700000000059 13.028700000000072 56.282800000000051 13.545300000000054 56.513400000000047 14.054800000000057 54.818800000000067 13.607400000000041 54.471200000000053 13.764500000000055 54.151500000000055 13.389500000000055 53.916000000000054 13.510300000000086 53.585600000000049 13.380000000000052 53.500000000000057 13.774736333180133 51.619985144480694 </gml:posList>
                                </gml:LinearRing>
                            </gml:exterior>
                        </gml:Polygon>
                    </gpml:value>
                    <gml:description></gml:description>
                    <gpml:valueType xmlns:gml="http://www.opengis.net/gml">gml:Polygon</gpml:valueType>
                </gpml:ConstantValue>
            </gpml:unclassifiedGeometry>
            <gml:name>Somalia plate</gml:name>
            <gml:validTime>
                <gml:TimePeriod>
                    <gml:begin>
                        <gml:TimeInstant>
                            <gml:timePosition gml:frame="http://gplates.org/TRS/flat">200</gml:timePosition>
                        </gml:TimeInstant>
                    </gml:begin>
                    <gml:end>
                        <gml:TimeInstant>
                            <gml:timePosition gml:frame="http://gplates.org/TRS/flat">0</gml:timePosition>
                        </gml:TimeInstant>
                    </gml:end>
                </gml:TimePeriod>
            </gml:validTime>
        </gpml:UnclassifiedFeature>
    </gml:featureMember>
    <gml:featureMember>
        <gpml:UnclassifiedFeature>
            <gpml:identity>GPlates-0b175310-0a14-4674-8f9f-042adfb85453</gpml:identity>
            <gpml:revision>GPlates-8157bd18-2ae6-44c8-ac8a-7f0340482bad</gpml:revision>
            <gpml:reconstructionPlateId>
                <gpml:ConstantValue>
                    <gpml:value>709</gpml:value>
                    <gml:description></gml:description>
                    <gpml:valueType xmlns:gpml="http://www.gplates.org/gplates">gpml:plateId</gpml:valueType>
                </gpml:ConstantValue>
            </gpml:reconstructionPlateId>
            <gpml:unclassifiedGeometry>
                <gpml:ConstantValue>
                    <gpml:value>
                        <gml:Polygon>
                            <gml:exterior>
                                <gml:LinearRing>
                                    <gml:posList gml:dimension="2">11.994793232811807 43.376973172432891 12.0210696149363 44.890755100057142 11.995755751480619 45.229227351629966 12.058001327009174 45.30897621669726 11.980519008503151 45.51334761771183 12.151500107203736 45.631491820824131 12.101980577479262 45.920261672941407 12.041930598383356 46.119292812279205 12.156611387837025 46.212823724870056 12.056439272702178 46.404399665643624 12.304972693519806 46.563831281358873 12.201609596644772 46.841864217857903 12.398298308318193 46.970604523710747 12.338646193470442 47.106494053715146 12.466564465432473 47.160706362184705 12.341723346170607 47.547291907847558 12.527170395979125 47.647440249362106 12.452912690577739 47.886348166841714 12.680977014479071 48.052185592501523 12.559631692958522 48.332301760876682 12.730058347025173 48.452692228337199 12.653249641332058 48.674255077246819 12.904503056486178 48.891311712241318 12.795203261402934 49.276087646058308 13.021209661728555 49.432263384486717 12.995060649076235 49.500102797408843 13.329350591287723 49.691026121474962 13.112237065041375 50.195212034897416 13.297363089659756 50.297996357334263 13.219608498962403 50.519877292761038 13.357567329755836 50.663907821390431 13.145025518208605 51.215375447722472 13.668316937303189 51.551475797128418 13.66518256174712 51.678725120794255 12.808742839750924 51.15487598426833 12.686943900999536 51.327268114158855 12.470856306240382 51.365712524054281 12.065175877852738 51.436813574356513 11.932708590763704 51.460460057177279 11.823889115763608 51.598948127742879 11.629388924059707 51.756606333154849 11.490417591856632 51.688827249452309 11.258160691697372 51.575844554716731 11.150508828417959 51.548053129381437 10.958600145623478 51.49820385109021 10.872326410233072 51.476004994088591 10.677991286992329 51.634545833697977 10.560370072200772 51.661783060531242 10.422734962800691 51.693662618399337 10.244036583129484 51.647898500687504 10.037600213198543 51.59511312684419 9.580884361341937 51.242887011526058 9.4772338039196935 51.163135439754399 8.2700396320652274 50.456348804275933 7.5581555767642019 50.045512032549333 7.2454047558025021 49.865714127143136 5.8790620445235975 49.265482435727279 4.5177608212088014 48.432591126294099 4.3075921675506024 48.269090215903603 3.8592750393936845 47.859642899344827 3.6593216364033183 47.643395767616113 3.2076317369382332 47.079808292049414 2.7698553750954651 46.821710526116107 2.2483556008660281 46.059185838239884 2.0005124967284975 45.626006794066001 1.4571546391648513 44.804881656913864 1.17087970956489 44.494068043303081 0.83974978630539876 44.108805120076802 0.26936978865703154 43.457791817347548 0.13970655644707206 43.259810079726215 -0.49886004384676524 42.908172342404001 -1.1536782493039943 42.295391362733277 -1.572741053284366 41.865178092305108 -2.8592087227977578 41.118119669008927 -2.9732302836223314 40.687037741613906 -3.0625679464929254 40.491199800062795 -3.4929736686963548 40.238055904576584 -4.2328408633273416 39.808020156182941 -4.7632682840036544 39.520637833574249 -5.0993229684857475 39.37882599588999 -5.3579686006203886 39.336457482640547 -5.3878616347528867 38.803134027199313 -5.0663130077955589 38.299372701713843 -4.501956636983369 37.840763646893549 -3.7082735676578631 37.555349458474467 -3.0784538900674354 37.229503124615853 -2.7107157563468967 36.071239823213148 -0.93573037871615239 36.421389407223309 0.4135181586438324 36.079865317376239 2.1574930254982383 36.343604773783227 3.799803393127918 36.476062635742373 5.6335046100158754 36.672100606225463 5.6533880606038496 36.72122167218641 5.5256402719269433 37.064204769176861 5.2517110713944817 37.798109819282153 7.8313306910921376 38.439818005421806 9.3070792377854339 40.069007913017025 8.8223529697204928 40.164791860241323 8.9569266177137781 40.327345683726612 9.055945713080531 40.567289039543567 9.1219400103993689 40.755942695258959 9.3253703174807097 41.05870042587771 9.4961804954273763 41.304171351807724 9.6408119644152439 41.614166752926934 9.7095246976847136 42.142899855774054 9.7935886480461374 42.321240982798251 9.8801367925385577 42.795042278208953 10.195444350287818 43.440857872525967 10.335193064062462 43.833778067805859 10.366717158352651 44.132117142412191 10.530717750152137 44.51541937145182 10.950074983793963 43.876674994582274 11.568463906024101 43.543413458248935 11.742671701205269 43.41478604805863 11.977361127789889 43.34693041322771 11.994793232811807 43.376973172432891 </gml:posList>
                                </gml:LinearRing>
                            </gml:exterior>
                        </gml:Polygon>
                    </gpml:value>
                    <gml:description></gml:description>
                    <gpml:valueType xmlns:gml="http://www.opengis.net/gml">gml:Polygon</gpml:valueType>
                </gpml:ConstantValue>
            </gpml:unclassifiedGeometry>
            <gml:name>Somalia plate</gml:name>
            <gml:validTime>
                <gml:TimePeriod>
                    <gml:begin>
                        <gml:TimeInstant>
                            <gml:timePosition gml:frame="http://gplates.org/TRS/flat">200</gml:timePosition>
                        </gml:TimeInstant>
                    </gml:begin>
                    <gml:end>
                        <gml:TimeInstant>
                            <gml:timePosition gml:frame="http://gplates.org/TRS/flat">0</gml:timePosition>
                        </gml:TimeInstant>
                    </gml:end>
                </gml:TimePeriod>
            </gml:validTime>
        </gpml:UnclassifiedFeature>
    </gml:featureMember>
    <gml:featureMember>
        <gpml:UnclassifiedFeature>
            <gpml:identity>GPlates-4e88a2d1-1fb0-4520-97ee-9f0a87b4cba6</gpml:identity>
            <gpml:revision>GPlates-6f136b5e-88ae-4b96-9451-317a2e91657b</gpml:revision>
            <gpml:reconstructionPlateId>
                <gpml:ConstantValue>
                    <gpml:value>710</gpml:value>
                    <gml:description></gml:description>
                    <gpml:valueType xmlns:gpml="http://www.gplates.org/gplates">gpml:plateId</gpml:valueType>
                </gpml:ConstantValue>
            </gpml:reconstructionPlateId>
            <gpml:unclassifiedGeometry>
                <gpml:ConstantValue>
                    <gpml:value>
                        <gml:Polygon>
                            <gml:exterior>
                                <gml:LinearRing>
                                    <gml:posList gml:dimension="2">8.9400000000000546 40.310000000000059 8.8200000000000518 40.160000000000089 9.3201441970000474 40.072474766000084 9.6200000000000614 40.020000000000046 9.8100000000000591 40.130000000000052 10.010000000000048 40.190000000000055 10.240000000000066 40.260000000000048 10.390000000000043 40.210000000000036 10.540000000000077 40.210000000000036 10.640000000000043 40.220000000000084 10.740000000000066 40.250000000000057 11.080000000000041 40.200000000000074 11.230000000000077 40.140000000000029 11.410000000000082 40.100000000000087 11.540000000000077 40.030000000000086 11.620000000000061 40.010000000000048 11.740000000000066 39.960000000000036 11.920000000000073 39.890000000000043 12.200000000000045 39.870000000000061 12.440000000000055 39.840000000000089 12.660000000000082 40.130000000000074 12.880000000000056 40.07000000000005 13.120000000000061 40.050000000000068 13.160000000000082 40.280000000000086 13.540000000000077 40.180000000000071 13.860000000000072 40.130000000000052 14.081382137000048 40.112289429000043 14.898580714000046 39.74988192900009 15.759659668000038 39.585860894000056 17.440809714000068 39.544861154000046 18.88999967400008 39.409999842000047 18.499999573000082 39.799999060000083 18.090000757000041 40.009997837000071 16.700000820000071 40.869998901000088 15.349999548000087 41.950000837000076 13.850000587000068 42.459998877000082 12.920000577000053 43.229999986000053 12.378324981000048 43.489230056000054 12.377265186000045 43.489737243000036 12.33535969400009 43.50979198400006 11.962096199000086 43.346253699000044 11.747523009000076 43.420244455000045 11.660772329000054 43.480969931000061 11.525550743000053 43.575625041000073 11.135213086000078 43.778301821000071 11.068101721000062 43.813148358000035 10.951275807000059 43.873808404000052 10.948387965000052 43.876474079000047 10.943487613000059 43.877852303000068 10.921416047000033 43.912407839000096 10.531025348000071 44.523608704000083 10.517263334000063 44.491738778000069 10.361025502000075 44.129924850000066 10.340000000000089 43.82000000000005 10.190000000000055 43.420000000000073 10.040000000000077 43.11000000000007 9.8800000000000523 42.790000000000077 9.7900000000000773 42.32000000000005 9.710000000000095 42.120000000000068 9.6600000000000819 41.820000000000064 9.6400000000000432 41.610000000000049 9.5000000000000568 41.310000000000052 9.3400000000000887 41.080000000000041 9.1200000000000614 40.760000000000048 9.0600000000000591 40.57000000000005 8.9400000000000546 40.310000000000059 </gml:posList>
                                </gml:LinearRing>
                            </gml:exterior>
                        </gml:Polygon>
                    </gpml:value>
                    <gml:description></gml:description>
                    <gpml:valueType xmlns:gml="http://www.opengis.net/gml">gml:Polygon</gpml:valueType>
                </gpml:ConstantValue>
            </gpml:unclassifiedGeometry>
            <gml:name>Danakil plate</gml:name>
            <gml:validTime>
                <gml:TimePeriod>
                    <gml:begin>
                        <gml:TimeInstant>
                            <gml:timePosition gml:frame="http://gplates.org/TRS/flat">200</gml:timePosition>
                        </gml:TimeInstant>
                    </gml:begin>
                    <gml:end>
                        <gml:TimeInstant>
                            <gml:timePosition gml:frame="http://gplates.org/TRS/flat">0</gml:timePosition>
                        </gml:TimeInstant>
                    </gml:end>
                </gml:TimePeriod>
            </gml:validTime>
        </gpml:UnclassifiedFeature>
    </gml:featureMember>
    <gml:featureMember>
        <gpml:UnclassifiedFeature>
            <gpml:identity>GPlates-2ecb96ca-b8bb-418d-afe5-efff57389049</gpml:identity>
            <gpml:revision>GPlates-f4c33b9e-dc53-4870-8da5-c0aeef7cd660</gpml:revision>
            <gpml:reconstructionPlateId>
                <gpml:ConstantValue>
                    <gpml:value>713</gpml:value>
                    <gml:description></gml:description>
                    <gpml:valueType xmlns:gpml="http://www.gplates.org/gplates">gpml:plateId</gpml:valueType>
                </gpml:ConstantValue>
            </gpml:reconstructionPlateId>
            <gpml:shapefileAttributes>
                <gpml:KeyValueDictionary>
                    <gpml:element>
                        <gpml:KeyValueDictionaryElement>
                            <gpml:key>OBJECTID_1</gpml:key>
                            <gpml:valueType xmlns:xsi="http://www.w3.org/XMLSchema-instance">xsi:integer</gpml:valueType>
                            <gpml:value>1258</gpml:value>
                        </gpml:KeyValueDictionaryElement>
                    </gpml:element>
                    <gpml:element>
                        <gpml:KeyValueDictionaryElement>
                            <gpml:key>OBJECTID_2</gpml:key>
                            <gpml:valueType xmlns:xsi="http://www.w3.org/XMLSchema-instance">xsi:integer</gpml:valueType>
                            <gpml:value>1241</gpml:value>
                        </gpml:KeyValueDictionaryElement>
                    </gpml:element>
                    <gpml:element>
                        <gpml:KeyValueDictionaryElement>
                            <gpml:key>OBJECTID_3</gpml:key>
                            <gpml:valueType xmlns:xsi="http://www.w3.org/XMLSchema-instance">xsi:double</gpml:valueType>
                            <gpml:value>1241</gpml:value>
                        </gpml:KeyValueDictionaryElement>
                    </gpml:element>
                    <gpml:element>
                        <gpml:KeyValueDictionaryElement>
                            <gpml:key>OBJECTID</gpml:key>
                            <gpml:valueType xmlns:xsi="http://www.w3.org/XMLSchema-instance">xsi:double</gpml:valueType>
                            <gpml:value>1241</gpml:value>
                        </gpml:KeyValueDictionaryElement>
                    </gpml:element>
                    <gpml:element>
                        <gpml:KeyValueDictionaryElement>
                            <gpml:key>PLATEID1</gpml:key>
                            <gpml:valueType xmlns:xsi="http://www.w3.org/XMLSchema-instance">xsi:double</gpml:valueType>
                            <gpml:value>713</gpml:value>
                        </gpml:KeyValueDictionaryElement>
                    </gpml:element>
                    <gpml:element>
                        <gpml:KeyValueDictionaryElement>
                            <gpml:key>TYPE</gpml:key>
                            <gpml:valueType xmlns:xsi="http://www.w3.org/XMLSchema-instance">xsi:string</gpml:valueType>
                            <gpml:value></gpml:value>
                        </gpml:KeyValueDictionaryElement>
                    </gpml:element>
                    <gpml:element>
                        <gpml:KeyValueDictionaryElement>
                            <gpml:key>FROMAGE</gpml:key>
                            <gpml:valueType xmlns:xsi="http://www.w3.org/XMLSchema-instance">xsi:double</gpml:valueType>
                            <gpml:value>600</gpml:value>
                        </gpml:KeyValueDictionaryElement>
                    </gpml:element>
                    <gpml:element>
                        <gpml:KeyValueDictionaryElement>
                            <gpml:key>TOAGE</gpml:key>
                            <gpml:valueType xmlns:xsi="http://www.w3.org/XMLSchema-instance">xsi:double</gpml:valueType>
                            <gpml:value>-999</gpml:value>
                        </gpml:KeyValueDictionaryElement>
                    </gpml:element>
                    <gpml:element>
                        <gpml:KeyValueDictionaryElement>
                            <gpml:key>NAME</gpml:key>
                            <gpml:valueType xmlns:xsi="http://www.w3.org/XMLSchema-instance">xsi:string</gpml:valueType>
                            <gpml:value>North Mozambique, Africa</gpml:value>
                        </gpml:KeyValueDictionaryElement>
                    </gpml:element>
                    <gpml:element>
                        <gpml:KeyValueDictionaryElement>
                            <gpml:key>DESCR</gpml:key>
                            <gpml:valueType xmlns:xsi="http://www.w3.org/XMLSchema-instance">xsi:string</gpml:valueType>
                            <gpml:value></gpml:value>
                        </gpml:KeyValueDictionaryElement>
                    </gpml:element>
                    <gpml:element>
                        <gpml:KeyValueDictionaryElement>
                            <gpml:key>ORIG_FID</gpml:key>
                            <gpml:valueType xmlns:xsi="http://www.w3.org/XMLSchema-instance">xsi:double</gpml:valueType>
                            <gpml:value>1241</gpml:value>
                        </gpml:KeyValueDictionaryElement>
                    </gpml:element>
                    <gpml:element>
                        <gpml:KeyValueDictionaryElement>
                            <gpml:key>Shape_Leng</gpml:key>
                            <gpml:valueType xmlns:xsi="http://www.w3.org/XMLSchema-instance">xsi:double</gpml:valueType>
                            <gpml:value>44.040059973399998</gpml:value>
                        </gpml:KeyValueDictionaryElement>
                    </gpml:element>
                    <gpml:element>
                        <gpml:KeyValueDictionaryElement>
                            <gpml:key>Shape_Le_1</gpml:key>
                            <gpml:valueType xmlns:xsi="http://www.w3.org/XMLSchema-instance">xsi:double</gpml:valueType>
                            <gpml:value>44.040059973399998</gpml:value>
                        </gpml:KeyValueDictionaryElement>
                    </gpml:element>
                    <gpml:element>
                        <gpml:KeyValueDictionaryElement>
                            <gpml:key>Shape_Le_2</gpml:key>
                            <gpml:valueType xmlns:xsi="http://www.w3.org/XMLSchema-instance">xsi:double</gpml:valueType>
                            <gpml:value>44.040059973399998</gpml:value>
                        </gpml:KeyValueDictionaryElement>
                    </gpml:element>
                    <gpml:element>
                        <gpml:KeyValueDictionaryElement>
                            <gpml:key>Shape_Le_3</gpml:key>
                            <gpml:valueType xmlns:xsi="http://www.w3.org/XMLSchema-instance">xsi:double</gpml:valueType>
                            <gpml:value>44.040059973399998</gpml:value>
                        </gpml:KeyValueDictionaryElement>
                    </gpml:element>
                    <gpml:element>
                        <gpml:KeyValueDictionaryElement>
                            <gpml:key>Shape_Area</gpml:key>
                            <gpml:valueType xmlns:xsi="http://www.w3.org/XMLSchema-instance">xsi:double</gpml:valueType>
                            <gpml:value>79.464027239000004</gpml:value>
                        </gpml:KeyValueDictionaryElement>
                    </gpml:element>
                </gpml:KeyValueDictionary>
            </gpml:shapefileAttributes>
            <gpml:unclassifiedGeometry>
                <gpml:ConstantValue>
                    <gpml:value>
                        <gml:Polygon>
                            <gml:exterior>
                                <gml:LinearRing>
                                    <gml:posList gml:dimension="2">-5.0411693059999152 38.293788809000034 -5.3744503739999345 38.808872040000054 -5.3441603139999074 39.341511074000039 -5.5170803009999085 39.39075480300005 -5.5411930939999365 39.397621634000096 -5.6900002879999079 39.439998886000069 -5.958295906999922 39.593310593000069 -5.9700003059999176 39.59999884500008 -6.0599953159999131 39.639999453000087 -6.149990326999963 39.679999885000093 -6.2405967209999176 39.669933521000075 -6.5549124339999594 39.802644600000065 -6.7721080319999487 39.824125484000049 -7.4526669319999428 39.891433506000062 -7.5854490489999193 39.900405271000068 -7.6400103269999136 39.950000987000067 -7.7510967389999337 39.945372693000081 -7.9329139999999256 40.012890000000084 -8.0556522139999061 39.956911724000072 -8.102890155999944 39.93536750800007 -8.1827090499999144 39.940760677000071 -8.6957116199999405 39.792779166000052 -8.7475840779999317 39.807088810000039 -9.2679067949999308 39.950626111000076 -9.6019678979999412 40.054556232000039 -9.7118513269999198 40.088742187000037 -10.136064989999909 40.453763247000033 -10.185345431999906 40.448835203000037 -10.191236716999924 40.460788646000083 -10.194100357999957 40.466598986000058 -10.160662434999949 40.527627315000075 -10.156422228999926 40.535366215000067 -10.224951002999944 40.588666373000081 -10.343239104999952 40.680668230000038 -10.599740389999909 40.808918872000049 -11.334374330999937 40.801103618000077 -11.357300273999954 40.784199081000054 -11.359196851999913 40.782843834000062 -11.403773263999938 40.799053438000044 -13.630937576999941 40.790144781000038 -13.939510860999917 40.821709451000068 -14.185825663999935 40.937169515000051 -14.419678473999907 40.942671934000089 -14.881616897999949 40.953541073000061 -15.024387556999953 40.956900383000054 -15.310511164999925 40.827391802000086 -15.603649574999906 40.694708101000074 -15.961603790999959 40.532686719000083 -15.959461809999935 40.522619410000061 -15.961603790999959 40.521649881000087 -15.954658120999909 40.489005233000078 -16.329019999999957 40.220920000000035 -16.341909486999956 40.205777692000076 -16.384899384999926 40.178699854000079 -16.438899498999941 40.137099893000084 -16.462073135999958 40.117655568000082 -16.539808433999951 39.973290014000042 -16.573260700999924 39.911164375000055 -16.948147194999933 39.378430937000083 -17.411822594999933 38.293233192000066 -17.620494281999925 37.869752413000086 -17.739555809999956 37.628127550000031 -17.761247736999906 37.613036776000058 -18.081702153999913 37.624905458000057 -18.109001345999957 37.59429874900006 -18.111399177999942 37.592250138000068 -18.477289470999949 37.55332563900005 -18.792983359999937 37.38561326100006 -18.823748985999945 37.346821820000059 -19.061619999999948 37.161690000000078 -19.188311018999912 36.996328643000084 -19.217800293999915 36.975101804000083 -19.269100384999945 36.926600979000057 -19.308910278999917 36.895999949000043 -19.362298340999928 36.847500006000075 -19.402399249999917 36.812401114000075 -19.455600305999951 36.76850092400008 -19.506698380999921 36.722301917000038 -19.562000298999919 36.680801021000036 -19.610399409999957 36.65050089600004 -19.659000536999947 36.613410981000072 -19.698999555999933 36.57590078700008 -19.82740023599996 36.470698940000034 -19.898599269999924 36.400001768000038 -19.940898517999926 36.355801026000051 -19.956165663999915 36.341944109000053 -19.957374134999952 36.341006551000056 -19.968619170999943 36.387325387000089 -20.374771024999916 36.089480694000088 -21.004328708999935 35.86796965700006 -20.145899999999926 34.779600000000073 -19.760259536999914 34.445857815000068 -18.760391433999928 34.445857815000068 -17.548459362999949 35.283390058000066 -17.223012423999933 35.311688034000028 -16.861471346999906 35.364741992000063 -15.960309494999935 34.653300841000089 -14.851870255999927 35.142731024000057 -13.579330340999945 34.707709932000057 -12.365155430999948 34.63629175300008 -12.034099365999909 34.616821035000044 -11.605808377999949 34.5651280370001 -10.276779347999932 34.404731991000084 -9.170961373999944 33.764194796000083 -8.8033575169999381 33.862262859000055 -8.6111043739999218 33.906765037000071 -8.0585693989999072 34.474650942000039 -7.2838804209999353 35.407429026000038 -7.2529703629999176 35.445720973000057 -6.6852613979999091 35.384891866000089 -6.4439624809999145 35.366817955000052 -6.4020134059999236 35.363673991000041 -5.8643073689999738 35.205935941000064 -5.37815835899994 35.229297765000098 -5.0455914109999185 35.276801754000076 -4.7808282479999207 35.333705850000058 -4.7213244299999246 35.346492907000084 -3.9565134049999533 35.777671984000058 -2.7124704799999226 36.083228986000051 -3.0717604199999164 37.250899922000094 -3.6156445479999206 37.511963046000069 -3.8292192229999391 37.614478996000067 -4.0571863109999526 37.693771036000065 -4.5260903129999406 37.856872756000122 -5.0411693059999152 38.293788809000034 </gml:posList>
                                </gml:LinearRing>
                            </gml:exterior>
                        </gml:Polygon>
                    </gpml:value>
                    <gml:description></gml:description>
                    <gpml:valueType xmlns:gml="http://www.opengis.net/gml">gml:Polygon</gpml:valueType>
                </gpml:ConstantValue>
            </gpml:unclassifiedGeometry>
            <gml:description></gml:description>
            <gml:name>North Mozambique, Africa</gml:name>
            <gml:validTime>
                <gml:TimePeriod>
                    <gml:begin>
                        <gml:TimeInstant>
                            <gml:timePosition gml:frame="http://gplates.org/TRS/flat">600</gml:timePosition>
                        </gml:TimeInstant>
                    </gml:begin>
                    <gml:end>
                        <gml:TimeInstant>
                            <gml:timePosition gml:frame="http://gplates.org/TRS/flat">http://gplates.org/times/distantFuture</gml:timePosition>
                        </gml:TimeInstant>
                    </gml:end>
                </gml:TimePeriod>
            </gml:validTime>
        </gpml:UnclassifiedFeature>
    </gml:featureMember>
    <gml:featureMember>
        <gpml:UnclassifiedFeature>
            <gpml:identity>GPlates-6e67cf38-1534-4090-9ace-16775dbfbc6c</gpml:identity>
            <gpml:revision>GPlates-00c6d5a5-c7ef-4985-9b16-7935ce36ed7c</gpml:revision>
            <gpml:reconstructionPlateId>
                <gpml:ConstantValue>
                    <gpml:value>715</gpml:value>
                    <gml:description></gml:description>
                    <gpml:valueType xmlns:gpml="http://www.gplates.org/gplates">gpml:plateId</gpml:valueType>
                </gpml:ConstantValue>
            </gpml:reconstructionPlateId>
            <gpml:shapefileAttributes>
                <gpml:KeyValueDictionary>
                    <gpml:element>
                        <gpml:KeyValueDictionaryElement>
                            <gpml:key>OBJECTID_1</gpml:key>
                            <gpml:valueType xmlns:xsi="http://www.w3.org/XMLSchema-instance">xsi:integer</gpml:valueType>
                            <gpml:value>1479</gpml:value>
                        </gpml:KeyValueDictionaryElement>
                    </gpml:element>
                    <gpml:element>
                        <gpml:KeyValueDictionaryElement>
                            <gpml:key>OBJECTID_2</gpml:key>
                            <gpml:valueType xmlns:xsi="http://www.w3.org/XMLSchema-instance">xsi:integer</gpml:valueType>
                            <gpml:value>1462</gpml:value>
                        </gpml:KeyValueDictionaryElement>
                    </gpml:element>
                    <gpml:element>
                        <gpml:KeyValueDictionaryElement>
                            <gpml:key>OBJECTID_3</gpml:key>
                            <gpml:valueType xmlns:xsi="http://www.w3.org/XMLSchema-instance">xsi:double</gpml:valueType>
                            <gpml:value>1466</gpml:value>
                        </gpml:KeyValueDictionaryElement>
                    </gpml:element>
                    <gpml:element>
                        <gpml:KeyValueDictionaryElement>
                            <gpml:key>OBJECTID</gpml:key>
                            <gpml:valueType xmlns:xsi="http://www.w3.org/XMLSchema-instance">xsi:double</gpml:valueType>
                            <gpml:value>1433</gpml:value>
                        </gpml:KeyValueDictionaryElement>
                    </gpml:element>
                    <gpml:element>
                        <gpml:KeyValueDictionaryElement>
                            <gpml:key>PLATEID1</gpml:key>
                            <gpml:valueType xmlns:xsi="http://www.w3.org/XMLSchema-instance">xsi:double</gpml:valueType>
                            <gpml:value>715</gpml:value>
                        </gpml:KeyValueDictionaryElement>
                    </gpml:element>
                    <gpml:element>
                        <gpml:KeyValueDictionaryElement>
                            <gpml:key>TYPE</gpml:key>
                            <gpml:valueType xmlns:xsi="http://www.w3.org/XMLSchema-instance">xsi:string</gpml:valueType>
                            <gpml:value></gpml:value>
                        </gpml:KeyValueDictionaryElement>
                    </gpml:element>
                    <gpml:element>
                        <gpml:KeyValueDictionaryElement>
                            <gpml:key>FROMAGE</gpml:key>
                            <gpml:valueType xmlns:xsi="http://www.w3.org/XMLSchema-instance">xsi:double</gpml:valueType>
                            <gpml:value>600</gpml:value>
                        </gpml:KeyValueDictionaryElement>
                    </gpml:element>
                    <gpml:element>
                        <gpml:KeyValueDictionaryElement>
                            <gpml:key>TOAGE</gpml:key>
                            <gpml:valueType xmlns:xsi="http://www.w3.org/XMLSchema-instance">xsi:double</gpml:valueType>
                            <gpml:value>-999</gpml:value>
                        </gpml:KeyValueDictionaryElement>
                    </gpml:element>
                    <gpml:element>
                        <gpml:KeyValueDictionaryElement>
                            <gpml:key>NAME</gpml:key>
                            <gpml:valueType xmlns:xsi="http://www.w3.org/XMLSchema-instance">xsi:string</gpml:valueType>
                            <gpml:value>Africa</gpml:value>
                        </gpml:KeyValueDictionaryElement>
                    </gpml:element>
                    <gpml:element>
                        <gpml:KeyValueDictionaryElement>
                            <gpml:key>DESCR</gpml:key>
                            <gpml:valueType xmlns:xsi="http://www.w3.org/XMLSchema-instance">xsi:string</gpml:valueType>
                            <gpml:value></gpml:value>
                        </gpml:KeyValueDictionaryElement>
                    </gpml:element>
                    <gpml:element>
                        <gpml:KeyValueDictionaryElement>
                            <gpml:key>ORIG_FID</gpml:key>
                            <gpml:valueType xmlns:xsi="http://www.w3.org/XMLSchema-instance">xsi:double</gpml:valueType>
                            <gpml:value>1473</gpml:value>
                        </gpml:KeyValueDictionaryElement>
                    </gpml:element>
                    <gpml:element>
                        <gpml:KeyValueDictionaryElement>
                            <gpml:key>Shape_Leng</gpml:key>
                            <gpml:valueType xmlns:xsi="http://www.w3.org/XMLSchema-instance">xsi:double</gpml:valueType>
                            <gpml:value>213.07609160199999</gpml:value>
                        </gpml:KeyValueDictionaryElement>
                    </gpml:element>
                    <gpml:element>
                        <gpml:KeyValueDictionaryElement>
                            <gpml:key>Shape_Le_1</gpml:key>
                            <gpml:valueType xmlns:xsi="http://www.w3.org/XMLSchema-instance">xsi:double</gpml:valueType>
                            <gpml:value>121.306122409</gpml:value>
                        </gpml:KeyValueDictionaryElement>
                    </gpml:element>
                    <gpml:element>
                        <gpml:KeyValueDictionaryElement>
                            <gpml:key>Shape_Le_2</gpml:key>
                            <gpml:valueType xmlns:xsi="http://www.w3.org/XMLSchema-instance">xsi:double</gpml:valueType>
                            <gpml:value>121.306122409</gpml:value>
                        </gpml:KeyValueDictionaryElement>
                    </gpml:element>
                    <gpml:element>
                        <gpml:KeyValueDictionaryElement>
                            <gpml:key>Shape_Le_3</gpml:key>
                            <gpml:valueType xmlns:xsi="http://www.w3.org/XMLSchema-instance">xsi:double</gpml:valueType>
                            <gpml:value>121.306122409</gpml:value>
                        </gpml:KeyValueDictionaryElement>
                    </gpml:element>
                    <gpml:element>
                        <gpml:KeyValueDictionaryElement>
                            <gpml:key>Shape_Area</gpml:key>
                            <gpml:valueType xmlns:xsi="http://www.w3.org/XMLSchema-instance">xsi:double</gpml:valueType>
                            <gpml:value>667.74858519099996</gpml:value>
                        </gpml:KeyValueDictionaryElement>
                    </gpml:element>
                </gpml:KeyValueDictionary>
            </gpml:shapefileAttributes>
            <gpml:unclassifiedGeometry>
                <gpml:ConstantValue>
                    <gpml:value>
                        <gml:Polygon>
                            <gml:exterior>
                                <gml:LinearRing>
                                    <gml:posList gml:dimension="2">34.152596518079768 15.790337925051395 34.710186488139684 16.264854673847829 35.134920988495772 16.692616497668052 35.792301728636879 17.499805645943439 36.237826544855238 17.969609641867549 37.487874150400096 18.596022520041529 37.408079805753623 18.891336160006894 37.334848690599152 19.330938747241269 37.241244825980196 20.198291349049125 37.119221533565394 20.447333558686438 36.831838242880082 21.040167657936628 36.196724739984113 21.953563406346632 35.195170440727487 23.076014027257877 34.133048615136971 24.541125923195366 34.226339864321524 25.490032442026617 34.00456668982342 26.201730261182615 34.661151893271885 27.502869435906042 35.295764896810198 28.436467214219029 35.565772475033057 29.409010757992554 35.163536765196355 30.347921868431545 34.825133836212864 31.149035108686878 34.735625915709228 31.279861373198084 34.704784160698708 31.346057543761066 34.701837309829351 31.41400459116516 34.638443421957994 31.580140651494588 34.489455114760347 31.774188734451961 33.569291570684271 32.190149707049038 32.603239729692824 32.69190356194612 31.772208477000049 32.39859165300004 31.227900000000091 32.365800000000036 31.03710000000007 32.347700000000088 30.820300000000088 32.338600000000042 30.71570000000008 32.366000000000042 30.460500000000081 32.368300000000097 30.121904513000068 32.441425031000051 29.52501023470214 32.563499126878085 28.906110597000065 32.908359962000077 27.52915735701588 33.988721971907864 27.509700708000089 34.44789899000007 27.21909961100005 34.645801875000075 26.32069976400004 35.240902038000051 24.961198613000079 36.058201058000066 23.539998660000037 36.869999023000041 22.949998521000051 37.499999947000049 22.329999692000062 37.829997899000034 21.10809166100006 38.07303991200007 20.249999685000091 38.339999824000088 19.629999797000039 38.720000832000032 18.88999967400008 39.409999842000047 17.440809714000068 39.544861154000046 15.759659668000038 39.585860894000056 14.898580714000046 39.74988192900009 14.081382137000048 40.112289429000043 13.860000000000072 40.130000000000052 13.540000000000077 40.180000000000071 13.160000000000082 40.280000000000086 13.120000000000061 40.050000000000068 12.880000000000056 40.07000000000005 12.660000000000082 40.130000000000074 12.440000000000055 39.840000000000089 12.200000000000045 39.870000000000061 11.920000000000073 39.890000000000043 11.740000000000066 39.960000000000036 11.620000000000061 40.010000000000048 11.540000000000077 40.030000000000086 11.410000000000082 40.100000000000087 11.230000000000077 40.140000000000029 11.080000000000041 40.200000000000074 10.740000000000066 40.250000000000057 10.640000000000043 40.220000000000084 10.540000000000077 40.210000000000036 10.390000000000043 40.210000000000036 10.240000000000066 40.260000000000048 10.010000000000048 40.190000000000055 9.8100000000000591 40.130000000000052 9.6200000000000614 40.020000000000046 9.3201441970000474 40.072474766000084 9.2007706390000408 39.952862058000058 7.8362095480000562 38.446570930000071 5.2507196040000395 37.798308913000099 5.6533651380000842 36.721468071000061 5.6345145960000877 36.673892917000067 5.2185096850000718 35.802670068000054 4.1188849510000409 32.8826199680001 4.8310596430000601 32.372946700000057 5.5286859350000555 31.92201270300006 6.4439029060000621 31.221891433000053 7.3574588370000811 30.037537319000084 8.2155406190000804 29.122233264000048 8.857879270000069 28.36850682100004 9.7125546360000499 27.130374963000072 10.458587851000063 26.268955922000089 10.777770134000093 25.300240251000048 10.777770134000093 24.654584646000046 10.511811195000064 24.062921312000071 9.8725658720000524 22.825882216000078 9.7125546360000499 22.234141463000071 9.3923008400000754 21.265890317000075 9.232060739000076 20.512744531000067 8.9648245820000625 19.705859713000052 8.9113514830000895 19.167857999000098 8.4833115990000465 17.715433700000062 8.3226695510000468 16.693258833000073 8.3762273240000695 16.101372105000053 8.4297688050000374 15.455677793000064 8.5903656410000622 14.648492154000053 8.6973978970000871 13.787537633000056 8.9113514830000895 13.141727189000054 9.12518704200005 12.495916740000043 9.5524658830000817 11.903750169000091 9.7027337551920336 11.594943110425376 10.255194749598612 12.481401344153483 11.03954538202926 13.101172910817361 11.998051505000094 13.516108501000076 12.579722792000041 13.730904180000039 13.132572162000089 14.024129716000061 13.650374455869535 14.308095002723784 13.975482206611096 14.44794362040172 14.830374662990614 14.753014008497082 15.794075119785596 14.758317731327459 16.493491590511766 14.568586631672327 17.847126684844604 13.645955858944834 18.692251056756891 13.437698842966729 19.720521447014285 12.670547756249618 20.471089283199518 12.306555045440238 21.460775527252498 12.047889832450817 21.715993890579885 11.995381715142488 22.465531805456941 11.562078279754298 23.156767119980223 10.958137895470559 23.635080575633506 10.678183707600976 23.905876674306253 10.480795461055024 24.690924331452194 9.9126261378175773 24.797211544257507 9.8537714786909749 25.640478865209872 9.3827695511749667 27.102260186794847 9.4010084653046526 27.415447668728941 9.3911440183726125 28.580189910618202 9.3582856819410143 29.229704916832539 9.5005482860840189 30.597064005201752 9.446330732435154 31.641123633445133 9.5552646614491419 33.246463926000047 9.7869819640000628 33.938833490963603 9.9225981554209035 35.44890537899208 10.023823559071269 35.539666327271021 10.038801360248055 35.741361009517831 10.075733537178481 36.609307961642109 10.232873534635097 37.459738889305619 10.311683942258053 38.173800748423339 10.397745155619395 36.665065369518594 11.838870780970169 35.658802789617049 12.760628153616764 34.465583918489287 13.708201050502742 33.670926612421674 14.624359685575982 33.375184353064114 15.165061711005418 34.152596518079768 15.790337925051395 </gml:posList>
                                </gml:LinearRing>
                            </gml:exterior>
                        </gml:Polygon>
                    </gpml:value>
                    <gml:description></gml:description>
                    <gpml:valueType xmlns:gml="http://www.opengis.net/gml">gml:Polygon</gpml:valueType>
                </gpml:ConstantValue>
            </gpml:unclassifiedGeometry>
            <gml:description></gml:description>
            <gml:name>Africa</gml:name>
            <gml:validTime>
                <gml:TimePeriod>
                    <gml:begin>
                        <gml:TimeInstant>
                            <gml:timePosition gml:frame="http://gplates.org/TRS/flat">600</gml:timePosition>
                        </gml:TimeInstant>
                    </gml:begin>
                    <gml:end>
                        <gml:TimeInstant>
                            <gml:timePosition gml:frame="http://gplates.org/TRS/flat">http://gplates.org/times/distantFuture</gml:timePosition>
                        </gml:TimeInstant>
                    </gml:end>
                </gml:TimePeriod>
            </gml:validTime>
        </gpml:UnclassifiedFeature>
    </gml:featureMember>
    <gml:featureMember>
        <gpml:UnclassifiedFeature>
            <gpml:identity>GPlates-6184221e-fadd-4345-bd2d-980c378f7bac</gpml:identity>
            <gpml:revision>GPlates-e7743375-119f-404c-8b00-0ecda51f49e2</gpml:revision>
            <gpml:reconstructionPlateId>
                <gpml:ConstantValue>
                    <gpml:value>508</gpml:value>
                    <gml:description></gml:description>
                    <gpml:valueType xmlns:gpml="http://www.gplates.org/gplates">gpml:plateId</gpml:valueType>
                </gpml:ConstantValue>
            </gpml:reconstructionPlateId>
            <gpml:shapefileAttributes>
                <gpml:KeyValueDictionary>
                    <gpml:element>
                        <gpml:KeyValueDictionaryElement>
                            <gpml:key>OBJECTID_1</gpml:key>
                            <gpml:valueType xmlns:xsi="http://www.w3.org/XMLSchema-instance">xsi:integer</gpml:valueType>
                            <gpml:value>1215</gpml:value>
                        </gpml:KeyValueDictionaryElement>
                    </gpml:element>
                    <gpml:element>
                        <gpml:KeyValueDictionaryElement>
                            <gpml:key>OBJECTID_2</gpml:key>
                            <gpml:valueType xmlns:xsi="http://www.w3.org/XMLSchema-instance">xsi:integer</gpml:valueType>
                            <gpml:value>1198</gpml:value>
                        </gpml:KeyValueDictionaryElement>
                    </gpml:element>
                    <gpml:element>
                        <gpml:KeyValueDictionaryElement>
                            <gpml:key>OBJECTID_3</gpml:key>
                            <gpml:valueType xmlns:xsi="http://www.w3.org/XMLSchema-instance">xsi:double</gpml:valueType>
                            <gpml:value>1198</gpml:value>
                        </gpml:KeyValueDictionaryElement>
                    </gpml:element>
                    <gpml:element>
                        <gpml:KeyValueDictionaryElement>
                            <gpml:key>OBJECTID</gpml:key>
                            <gpml:valueType xmlns:xsi="http://www.w3.org/XMLSchema-instance">xsi:double</gpml:valueType>
                            <gpml:value>1198</gpml:value>
                        </gpml:KeyValueDictionaryElement>
                    </gpml:element>
                    <gpml:element>
                        <gpml:KeyValueDictionaryElement>
                            <gpml:key>PLATEID1</gpml:key>
                            <gpml:valueType xmlns:xsi="http://www.w3.org/XMLSchema-instance">xsi:double</gpml:valueType>
                            <gpml:value>508</gpml:value>
                        </gpml:KeyValueDictionaryElement>
                    </gpml:element>
                    <gpml:element>
                        <gpml:KeyValueDictionaryElement>
                            <gpml:key>TYPE</gpml:key>
                            <gpml:valueType xmlns:xsi="http://www.w3.org/XMLSchema-instance">xsi:string</gpml:valueType>
                            <gpml:value></gpml:value>
                        </gpml:KeyValueDictionaryElement>
                    </gpml:element>
                    <gpml:element>
                        <gpml:KeyValueDictionaryElement>
                            <gpml:key>FROMAGE</gpml:key>
                            <gpml:valueType xmlns:xsi="http://www.w3.org/XMLSchema-instance">xsi:double</gpml:valueType>
                            <gpml:value>600</gpml:value>
                        </gpml:KeyValueDictionaryElement>
                    </gpml:element>
                    <gpml:element>
                        <gpml:KeyValueDictionaryElement>
                            <gpml:key>TOAGE</gpml:key>
                            <gpml:valueType xmlns:xsi="http://www.w3.org/XMLSchema-instance">xsi:double</gpml:valueType>
                            <gpml:value>-999</gpml:value>
                        </gpml:KeyValueDictionaryElement>
                    </gpml:element>
                    <gpml:element>
                        <gpml:KeyValueDictionaryElement>
                            <gpml:key>NAME</gpml:key>
                            <gpml:valueType xmlns:xsi="http://www.w3.org/XMLSchema-instance">xsi:string</gpml:valueType>
                            <gpml:value>Sinai, Africa</gpml:value>
                        </gpml:KeyValueDictionaryElement>
                    </gpml:element>
                    <gpml:element>
                        <gpml:KeyValueDictionaryElement>
                            <gpml:key>DESCR</gpml:key>
                            <gpml:valueType xmlns:xsi="http://www.w3.org/XMLSchema-instance">xsi:string</gpml:valueType>
                            <gpml:value></gpml:value>
                        </gpml:KeyValueDictionaryElement>
                    </gpml:element>
                    <gpml:element>
                        <gpml:KeyValueDictionaryElement>
                            <gpml:key>ORIG_FID</gpml:key>
                            <gpml:valueType xmlns:xsi="http://www.w3.org/XMLSchema-instance">xsi:double</gpml:valueType>
                            <gpml:value>1198</gpml:value>
                        </gpml:KeyValueDictionaryElement>
                    </gpml:element>
                    <gpml:element>
                        <gpml:KeyValueDictionaryElement>
                            <gpml:key>Shape_Leng</gpml:key>
                            <gpml:valueType xmlns:xsi="http://www.w3.org/XMLSchema-instance">xsi:double</gpml:valueType>
                            <gpml:value>19.833941389</gpml:value>
                        </gpml:KeyValueDictionaryElement>
                    </gpml:element>
                    <gpml:element>
                        <gpml:KeyValueDictionaryElement>
                            <gpml:key>Shape_Le_1</gpml:key>
                            <gpml:valueType xmlns:xsi="http://www.w3.org/XMLSchema-instance">xsi:double</gpml:valueType>
                            <gpml:value>19.833941389</gpml:value>
                        </gpml:KeyValueDictionaryElement>
                    </gpml:element>
                    <gpml:element>
                        <gpml:KeyValueDictionaryElement>
                            <gpml:key>Shape_Le_2</gpml:key>
                            <gpml:valueType xmlns:xsi="http://www.w3.org/XMLSchema-instance">xsi:double</gpml:valueType>
                            <gpml:value>19.833941389</gpml:value>
                        </gpml:KeyValueDictionaryElement>
                    </gpml:element>
                    <gpml:element>
                        <gpml:KeyValueDictionaryElement>
                            <gpml:key>Shape_Le_3</gpml:key>
                            <gpml:valueType xmlns:xsi="http://www.w3.org/XMLSchema-instance">xsi:double</gpml:valueType>
                            <gpml:value>19.833941389</gpml:value>
                        </gpml:KeyValueDictionaryElement>
                    </gpml:element>
                    <gpml:element>
                        <gpml:KeyValueDictionaryElement>
                            <gpml:key>Shape_Area</gpml:key>
                            <gpml:valueType xmlns:xsi="http://www.w3.org/XMLSchema-instance">xsi:double</gpml:valueType>
                            <gpml:value>10.154820898900001</gpml:value>
                        </gpml:KeyValueDictionaryElement>
                    </gpml:element>
                </gpml:KeyValueDictionary>
            </gpml:shapefileAttributes>
            <gpml:unclassifiedGeometry>
                <gpml:ConstantValue>
                    <gpml:value>
                        <gml:Polygon>
                            <gml:exterior>
                                <gml:LinearRing>
                                    <gml:posList gml:dimension="2">30.51139195287211 35.260653503657181 30.294947179524549 35.206581019284613 30.010078827951645 35.135815799161513 29.792297482683527 35.088884101050006 29.558071769000037 35.018779997000081 29.43557363408177 34.961711880942616 29.14024039921302 34.819450130476909 28.609086740082347 34.750946441223121 28.609055733460366 34.648607097322071 28.244192538260062 34.653044443683676 28.246724099104757 34.562415759560203 27.508348821619581 34.445195704455891 27.53488729309796 33.977725282467283 28.906110597000065 32.908359962000077 29.565283952114658 32.55100793628538 30.121904513000068 32.441425031000051 30.460500000000081 32.368300000000097 30.71570000000008 32.366000000000042 30.820300000000088 32.338600000000042 31.03710000000007 32.347700000000088 31.227900000000091 32.365800000000036 31.772208477000049 32.39859165300004 32.586297537900265 32.698756088341035 33.66603720288964 33.150652435094045 33.903372868547812 33.220578073332675 34.31570243888163 33.160291371441794 34.314835437480404 33.785704975571292 34.431606352813475 34.925631015942471 34.80182202941905 35.44909227102783 35.390237905719708 35.805989955783993 35.603213066242809 35.7818717190858 36.051081210070571 35.745753857985882 36.294293384351334 35.72828946270797 36.715521964240978 35.862435477779989 37.261075807134404 36.447249525212705 37.389974320276096 36.855328142430707 37.333667261621436 36.8154531157208 37.006398412573645 36.624649240436796 36.379317803715324 36.332554388042695 36.016416512869711 36.272001082047339 35.252304552202574 36.301659004469414 34.392562695045243 36.427805851269007 33.749146429735283 35.907260313305969 33.503932945081942 35.813400587076629 33.317455867121524 35.756982782217534 33.143573052692027 35.697005400557281 33.066402310670149 35.662552579189345 32.900797529666107 35.654835085461144 32.76129969200008 35.638969010000039 32.625773595585429 35.625791759010134 32.485396903610805 35.610605759990499 32.279877376006596 35.592758925186445 32.104991641000083 35.569640921000087 31.954688809000064 35.558139775000086 31.804086156613806 35.554181742939669 31.617014922322607 35.534095079547079 31.476706949873563 35.519091783663001 31.323049780031379 35.479788076499347 31.108002025053331 35.418054678924925 30.903062209765228 35.366129430084683 30.722098113330151 35.313548621466275 30.51139195287211 35.260653503657181 </gml:posList>
                                </gml:LinearRing>
                            </gml:exterior>
                        </gml:Polygon>
                    </gpml:value>
                    <gml:description></gml:description>
                    <gpml:valueType xmlns:gml="http://www.opengis.net/gml">gml:Polygon</gpml:valueType>
                </gpml:ConstantValue>
            </gpml:unclassifiedGeometry>
            <gml:description></gml:description>
            <gml:name>Sinai, Africa</gml:name>
            <gml:validTime>
                <gml:TimePeriod>
                    <gml:begin>
                        <gml:TimeInstant>
                            <gml:timePosition gml:frame="http://gplates.org/TRS/flat">600</gml:timePosition>
                        </gml:TimeInstant>
                    </gml:begin>
                    <gml:end>
                        <gml:TimeInstant>
                            <gml:timePosition gml:frame="http://gplates.org/TRS/flat">http://gplates.org/times/distantFuture</gml:timePosition>
                        </gml:TimeInstant>
                    </gml:end>
                </gml:TimePeriod>
            </gml:validTime>
        </gpml:UnclassifiedFeature>
    </gml:featureMember>
    <gml:featureMember>
        <gpml:DisplacementPoint>
            <gpml:identity>GPlates-ca55ab2d-b9ef-4348-a08a-e37922670cc0</gpml:identity>
            <gpml:revision>GPlates-a535dbf9-8d81-4a44-b6f6-b5bd77b21b67</gpml:revision>
            <gml:name>Eastern Meseta south of Tell Belt</gml:name>
            <gml:validTime>
                <gml:TimePeriod>
                    <gml:begin>
                        <gml:TimeInstant>
                            <gml:timePosition gml:frame="http://gplates.org/TRS/flat">600</gml:timePosition>
                        </gml:TimeInstant>
                    </gml:begin>
                    <gml:end>
                        <gml:TimeInstant>
                            <gml:timePosition gml:frame="http://gplates.org/TRS/flat">0</gml:timePosition>
                        </gml:TimeInstant>
                    </gml:end>
                </gml:TimePeriod>
            </gml:validTime>
            <gpml:reconstructionPlateId>
                <gpml:ConstantValue>
                    <gpml:value>3546</gpml:value>
                    <gml:description></gml:description>
                    <gpml:valueType xmlns:gpml="http://www.gplates.org/gplates">gpml:plateId</gpml:valueType>
                </gpml:ConstantValue>
            </gpml:reconstructionPlateId>
            <gpml:unclassifiedGeometry>
                <gpml:ConstantValue>
                    <gpml:value>
                        <gml:Polygon>
                            <gml:exterior>
                                <gml:LinearRing>
                                    <gml:posList gml:dimension="2">31.120171861228268 -7.5015350121445428 31.218959433454735 -7.4242845207923205 31.44280185171197 -7.2151482654176773 31.731740106640878 -7.0206187381789924 31.935034707136627 -6.9267373786355702 32.08580678130231 -6.637814398148441 32.10853840791173 -6.50124353529473 32.284685766143454 -6.257965098884573 32.677640566458223 -5.7176269349417073 32.796803902983591 -5.5002426887375409 33.014535162873372 -5.0801808758072928 33.251900478551015 -4.7445195679828682 33.703038253523779 -4.3302513645712439 34.237906580011789 -3.909545080687387 34.474685782062565 -3.6705937417695726 34.68905541761724 -3.4672625433408553 34.870156157569589 -3.2562784296750817 35.028658371703074 -2.9570972418775687 35.131123850273376 -2.8175440699803054 35.169441632033482 -2.7903318103775021 35.638472759017944 -1.4223483854738437 35.764167920113408 -1.0236410288077311 36.091247437924416 -0.24392057801571107 36.541845675938674 0.80392581543195185 36.63739551876607 1.2483516678340292 36.708522648558287 1.6225018377325984 36.556133913421327 2.1714801365104606 36.569040222970699 2.406711952316698 36.668247901521802 2.7861660374257635 36.648786024474184 2.8875647218391696 36.620419221877071 3.2540099574638508 36.563705673635134 3.5441370638170415 36.380818330806378 3.9535301989625866 36.333508435002607 4.2139773829840097 36.383091949501193 4.4386786920962198 36.507691108856648 4.6526857231354564 36.61234116614186 4.7694066225332143 36.664013288961364 4.9112749114063643 36.672607087448561 5.0053754310493099 36.729464105404162 5.114247481646796 36.818354351844789 5.485335022428627 36.855727839845983 5.9385663695315891 36.741756065178436 5.8925539049878335 36.665349857819571 5.8961293291751895 36.565119794343666 5.979711300773662 36.555255287551986 6.0838131952170036 36.554718590309058 6.2219021894675901 36.595388153882247 6.4533908412586145 36.645842108165382 6.6530388550986368 36.606958774818665 6.8710957796382912 36.611711810735599 7.0200418515313379 36.635792856066324 7.1711549665679613 36.751324829658323 7.5565411274030305 36.846054865692167 7.8206300591022986 36.95224162268174 8.1896254923117642 37.308127117386825 8.4944148749071964 37.611056470173658 8.779086901168176 37.879436749783778 9.1570702810023246 38.073958592195865 9.8501358820287432 38.17381272546622 10.397546545625593 37.457874060131175 10.311547982704864 36.609092852536037 10.232934728175147 35.773287983255315 8.8298040991925273 35.326261383899578 6.8967263736662394 35.254475352199663 4.9945385282083326 34.799995716251701 4.0478726742034503 34.189726992472508 3.2972267283737016 33.417063780796774 1.1633078310694021 32.580797943730758 -0.36733994135863435 32.329936507195796 -1.2254697957919629 32.148091831890667 -4.4063154887152942 31.901533316593628 -5.9035351572430219 31.120171861228268 -7.5015350121445428 </gml:posList>
                                </gml:LinearRing>
                            </gml:exterior>
                        </gml:Polygon>
                    </gpml:value>
                    <gml:description></gml:description>
                    <gpml:valueType xmlns:gml="http://www.opengis.net/gml">gml:Polygon</gpml:valueType>
                </gpml:ConstantValue>
            </gpml:unclassifiedGeometry>
        </gpml:DisplacementPoint>
    </gml:featureMember>
    <gml:featureMember>
        <gpml:ContinentalFragment>
            <gpml:identity>GPlates-86f22963-820d-469e-bbb4-f8ecf015c00b</gpml:identity>
            <gpml:revision>GPlates-aa403290-eb01-4135-8003-aa86f8896dad</gpml:revision>
            <gml:name>Western Meseta</gml:name>
            <gml:validTime>
                <gml:TimePeriod>
                    <gml:begin>
                        <gml:TimeInstant>
                            <gml:timePosition gml:frame="http://gplates.org/TRS/flat">600</gml:timePosition>
                        </gml:TimeInstant>
                    </gml:begin>
                    <gml:end>
                        <gml:TimeInstant>
                            <gml:timePosition gml:frame="http://gplates.org/TRS/flat">0</gml:timePosition>
                        </gml:TimeInstant>
                    </gml:end>
                </gml:TimePeriod>
            </gml:validTime>
            <gpml:reconstructionPlateId>
                <gpml:ConstantValue>
                    <gpml:value>3547</gpml:value>
                    <gml:description></gml:description>
                    <gpml:valueType xmlns:gpml="http://www.gplates.org/gplates">gpml:plateId</gpml:valueType>
                </gpml:ConstantValue>
            </gpml:reconstructionPlateId>
            <gpml:outlineOf>
                <gpml:ConstantValue>
                    <gpml:value>
                        <gml:Polygon>
                            <gml:exterior>
                                <gml:LinearRing>
                                    <gml:posList gml:dimension="2">30.400453687333886 -9.627979241359311 30.352067519038986 -9.8408008440464556 30.318130917805927 -9.9949055307218568 30.381369442485127 -10.015075239364114 30.473478864225896 -10.038076773963356 30.613957378016661 -10.06540833004288 30.700598636889087 -10.164964255442447 30.834116064651617 -10.08273993137149 30.917388898247857 -10.115965558907973 31.047729645920992 -10.153508329791034 31.177187839889701 -10.193227558185363 31.223561110764834 -10.203655045064364 31.448429688133704 -10.174229289274829 31.640414351485191 -10.145058635216904 31.863338733661216 -10.10895235863126 32.069712342096686 -9.9148228381533254 32.250597776206853 -9.7873837293276846 32.508573773362372 -9.6165968571285614 32.753554136463627 -9.5737528612555227 32.951630605047939 -9.431387700049445 33.167636511062945 -9.2718491966594332 33.337318840396037 -9.0382640758638697 33.508766725440374 -8.8079827625039151 33.851826368690993 -8.319971000836448 33.974785383289841 -7.9991727135062014 34.079766983247296 -7.6731193076211985 34.168920974828843 -7.2419632068292454 34.292214688893161 -7.0416495885766235 34.65732877033215 -6.8710725693285513 34.953473351925759 -6.6823017307054107 35.262089211012338 -6.4527962615885013 35.685804206221022 -6.3311579117422454 35.796984480137411 -5.9656924698410494 35.446195776721083 -6.003139284256978 35.315633340520208 -5.9928358531588115 35.166153919082213 -6.00074807839722 34.887791583678158 -5.8102242537739901 34.710494258743545 -5.687426164908441 34.63350192730006 -5.4513867001596719 34.590178452064393 -5.2719719341557285 34.518729986763915 -5.0392873549355972 34.453472374432394 -4.8351588345246865 34.403536099927742 -4.7053724517729902 34.432760394050661 -4.3821692287389737 34.453206403811947 -4.1398930337419175 34.444601862959871 -4.0066861589002061 34.435859819687714 -3.8735160092634064 34.733965937670909 -3.4108565898050154 34.571616670617765 -3.5722893379420571 34.492733126096027 -3.6550835496047189 34.407668339875642 -3.741491194030111 34.336721861969863 -3.8081275487950301 34.26647721151722 -3.871954325590913 34.152025000654142 -3.9763742566501508 33.698075317858198 -4.3337501470559943 33.252121225070631 -4.738691340644043 33.013278974128497 -5.074376190394597 32.876151094963639 -5.3511964222891804 32.681474871042262 -5.7135131770872034 32.528830653484199 -5.9257391956575489 32.389637715416782 -6.11093306954775 32.119658818626277 -6.4790942926533983 32.087960604082454 -6.633593654822036 31.932194520196536 -6.9278566487852764 31.727786081308611 -7.0243992811102176 31.460898531517071 -7.197826369665707 31.323725691121766 -7.3392737066197977 31.118584009733098 -7.4966600369195895 30.897055713645628 -7.8277603085721266 30.738383048115612 -8.6197458932118067 30.662379640861207 -8.8409559994572806 30.504873092450541 -9.1499831645870575 30.400453687333886 -9.627979241359311 </gml:posList>
                                </gml:LinearRing>
                            </gml:exterior>
                        </gml:Polygon>
                    </gpml:value>
                    <gml:description></gml:description>
                    <gpml:valueType xmlns:gml="http://www.opengis.net/gml">gml:Polygon</gpml:valueType>
                </gpml:ConstantValue>
            </gpml:outlineOf>
        </gpml:ContinentalFragment>
    </gml:featureMember>
    <gml:featureMember>
        <gpml:UnclassifiedFeature>
            <gpml:identity>GPlates-398ca004-c42b-4823-a875-1c42faeec130</gpml:identity>
            <gpml:revision>GPlates-25d90808-6d65-401f-b31f-bc4013f4d9c6</gpml:revision>
            <gpml:reconstructionPlateId>
                <gpml:ConstantValue>
                    <gpml:value>3089</gpml:value>
                    <gml:description></gml:description>
                    <gpml:valueType xmlns:gpml="http://www.gplates.org/gplates">gpml:plateId</gpml:valueType>
                </gpml:ConstantValue>
            </gpml:reconstructionPlateId>
            <gpml:unclassifiedGeometry>
                <gpml:ConstantValue>
                    <gpml:value>
                        <gml:Polygon>
                            <gml:exterior>
                                <gml:LinearRing>
                                    <gml:posList gml:dimension="2">44.864854082441937 8.9586926844680619 45.023151533510365 8.7629688677506046 45.20653597425401 8.3593367284288025 45.212225270920563 8.2163171762168936 45.276560265900258 8.0826647669216847 45.347230775708788 8.1044329552695444 45.390134779292666 8.5066634842670954 45.369085118192942 8.8102336363513558 45.26576812318833 9.0330964419130737 45.220631406600639 9.3178802112601584 45.204803425725657 9.7525786685999822 45.238182677938873 10.170215787152477 45.295863812079986 10.405206072944527 45.449511112372846 10.728115132980495 45.709612516050989 10.959732640872929 45.643212076828881 11.105657149804875 45.658570204227082 11.23021126028774 45.749552063164408 11.38736126298142 45.744546340517424 11.522936558662495 45.780056002989092 11.711959948075327 45.845840156460241 11.821551138815336 46.024243173159562 12.259862894264108 45.960257360535174 12.314363674252412 46.080268494029902 12.537421414009321 46.222260842641084 12.720477202186977 46.230679395103842 12.763668831674499 46.207855151399094 12.843950121106081 46.107226395795415 12.951092368814415 46.061267337260929 13.015479288011052 45.954343697073782 13.193062530365909 45.910488579226779 13.277926343540789 45.800174280630976 13.444744698476299 45.710165832813992 13.614546922080564 45.470222308736929 13.922880502569464 45.348683223323633 14.100636589243408 45.249594648837103 14.172759847169342 45.183205600106909 14.16891789190556 45.075847141922772 14.07900012079979 44.982978592771126 14.114311830229637 44.819165415111108 14.139273013621704 44.581144825145472 14.19846031386532 44.261613513439208 14.295837899977991 43.949308602806042 14.472475280931407 43.724967824577078 14.670922240561843 43.447301839189734 14.94863561223073 43.14421872847273 15.233237995557655 43.002913252629362 15.515235054753102 42.903347627694494 15.892855284354745 42.81871456552885 16.209846252994993 42.674433197427874 16.634986675372634 42.614979153476988 16.889551256982799 42.634009975822337 17.35886631482666 42.583308481537664 17.736452584155284 42.461178567443227 18.089437922352946 42.258284825751666 18.463899251869655 42.009091243929191 18.88163003021813 41.845181256687326 19.115835525367885 41.67444654607101 19.313119171457604 41.529391178515382 19.369790796979956 41.325035109780103 19.383957064394941 41.153648341790124 19.596644560265364 41.048968610448718 19.709636128279076 40.938481719329914 19.730234408191471 40.881008986911283 19.713165894098108 40.817558973786625 19.63645707012633 40.775848403547158 19.598008656568641 40.672034670290444 19.593864118487492 40.614653772595354 19.58445597277532 40.517447634938968 19.583325170333207 40.435686243064751 19.5852793051594 40.389686358901159 19.523828244524005 40.354565931270557 19.485761905292563 40.217141188946819 19.556704909811383 40.156996485794451 19.628304100657324 39.771893751569365 19.373636724941122 39.653324776412063 19.545089829033909 39.550950476705303 19.718517334242051 39.477180471447525 19.882583471955375 39.375447399908772 20.003236297900028 39.342931279243942 20.065533419384174 39.30705279910341 20.170571086853794 39.28932163475779 20.256289232718061 38.949725193909337 20.662053797420675 38.276222188360293 20.364201669337834 37.783323989525719 20.171315742983115 37.562261743400462 20.099520671422965 37.241216460804644 20.198484797719505 37.334934959980039 19.329967938802465 37.408305848542703 18.890516125528301 37.549416999233728 18.366519932807698 38.279117819695337 18.488827258108564 38.805316561796126 18.201812784105169 39.885619132469557 17.209401615587129 40.271813602987031 16.796973412800362 40.468228214157989 16.356603324945286 40.534596206048491 16.286984016761419 40.656994683874075 16.148419637131081 40.750434136782268 16.059655992905821 40.856320405772422 15.941767443641512 40.991431016355911 15.816120366460641 41.125428350115328 15.610166713551747 41.205226693928793 15.505359674937214 41.292677743429707 15.389285151968306 41.37104921935979 15.363801694717942 41.481213853049965 15.201561888943381 41.592235264464719 15.196141828211955 41.655503509996358 15.088794982560808 41.734271682228794 15.102347808400319 41.823131323391337 15.010236861506257 41.881219772358058 14.927820903652465 41.940750901547084 14.873098659400521 42.002889902250764 14.867047988205659 42.055700556875941 14.784778006805045 42.086588009069608 14.68351644749646 42.214599966106114 14.459717008985635 42.390954619864281 14.356651014303733 42.46475090885319 14.19346780360315 42.855816312663052 13.937106205335107 43.059296663452983 13.856926249085889 43.469929596928409 13.672937460051052 43.681770427863228 13.561170367217777 44.300129052816189 12.450489549586729 44.630520480962673 11.77221385990325 44.866386308758791 11.130948612953853 44.937192139391442 10.85335962074077 44.890005746489479 10.669427937464283 44.751733166180315 10.464920522690214 44.864235012535879 10.260428943133808 45.006129780856639 10.094070627382655 45.139617707726892 9.8392726884055453 45.17898076085222 9.645978874917688 45.191923562534029 9.3459033439914236 45.165623877208148 9.2915950317632738 45.024887455646734 9.141365490742583 44.864854082441937 8.9586926844680619 </gml:posList>
                                </gml:LinearRing>
                            </gml:exterior>
                        </gml:Polygon>
                    </gpml:value>
                    <gml:description></gml:description>
                    <gpml:valueType xmlns:gml="http://www.opengis.net/gml">gml:Polygon</gpml:valueType>
                </gpml:ConstantValue>
            </gpml:unclassifiedGeometry>
            <gml:name>Adria</gml:name>
            <gml:validTime>
                <gml:TimePeriod>
                    <gml:begin>
                        <gml:TimeInstant>
                            <gml:timePosition gml:frame="http://gplates.org/TRS/flat">200</gml:timePosition>
                        </gml:TimeInstant>
                    </gml:begin>
                    <gml:end>
                        <gml:TimeInstant>
                            <gml:timePosition gml:frame="http://gplates.org/TRS/flat">0</gml:timePosition>
                        </gml:TimeInstant>
                    </gml:end>
                </gml:TimePeriod>
            </gml:validTime>
        </gpml:UnclassifiedFeature>
    </gml:featureMember>
    <gml:featureMember>
        <gpml:UnclassifiedFeature>
            <gpml:identity>GPlates-5c34d3ab-14cd-440a-9546-9b11d7358f06</gpml:identity>
            <gpml:revision>GPlates-8a1161fa-ba62-4e94-babf-aecc29e1f4d3</gpml:revision>
            <gpml:reconstructionPlateId>
                <gpml:ConstantValue>
                    <gpml:value>714</gpml:value>
                    <gml:description></gml:description>
                    <gpml:valueType xmlns:gpml="http://www.gplates.org/gplates">gpml:plateId</gpml:valueType>
                </gpml:ConstantValue>
            </gpml:reconstructionPlateId>
            <gpml:unclassifiedGeometry>
                <gpml:ConstantValue>
                    <gpml:value>
                        <gml:Polygon>
                            <gml:exterior>
                                <gml:LinearRing>
                                    <gml:posList gml:dimension="2">36.608948996031096 10.232724979350076 35.776854640633097 8.8404401846653649 35.326219941804112 6.8925458295843907 35.253030565949231 4.9976267461053148 34.800936599491465 4.046632499339232 34.193098191370858 3.303118926008052 33.411096917742455 1.155546436565265 32.576966307646622 -0.37598578285426654 32.329530640749475 -1.2341541483235572 32.146175196287032 -4.4155115207128004 31.901610193811354 -5.9033213173295787 31.122109371196746 -7.4968138479447148 30.891113725297366 -7.8400296305828787 30.736142813731821 -8.6174527026733099 30.660674731738119 -8.8505400067139863 30.505850361928204 -9.1570550635790724 30.317085033733449 -9.9970983611125224 30.621655366235881 -10.068322923631143 30.697377487466692 -10.167169362497622 30.829346705681193 -10.085472680176155 31.226540947190905 -10.206603137540272 31.859928543419432 -10.109805768111965 32.095850558845669 -9.8897005990131621 32.517503271323513 -9.6144990280956293 32.74430445716871 -9.5827058930667697 33.158188726058725 -9.2804163765728571 33.60260993601419 -8.6767890625953399 33.846086117097862 -8.3352737867863329 33.974681694811856 -7.9899077143538033 34.088722762107928 -7.6361850695207432 34.166712145607839 -7.2432174836345906 34.285954161211748 -7.0492303083643142 34.641063600576679 -6.8791677963146372 35.065336916521844 -6.6043944910533732 35.26654585470763 -6.450259551316444 35.684521975408749 -6.3280752421201329 35.794527650560283 -5.9642266384777338 36.136273343158152 -6.3428623040736101 36.677632201368674 -6.9938830492014974 36.818697655682712 -7.8014280426406764 36.613055678037114 -9.9035716088258354 36.189727431416287 -11.566203099207875 36.482868575327828 -12.382346846200644 36.959105778442641 -13.027838256601077 37.041484246868158 -20.90318946251929 36.731645589148506 -24.374701448758071 36.877959466188663 -28.015371685607494 37.022031474251229 -29.643107744909109 37.145079479926991 -30.349540118040029 37.270171047160453 -30.773813979653379 37.317105515449555 -31.132595448293387 37.0930102590507 -31.747275734829358 36.948736191290607 -31.984069368358927 36.843665979581566 -32.346464005196978 36.833801457231914 -32.58377616186484 36.957610340472961 -32.961307867774423 37.049444481478176 -33.190719589635904 36.589641188300106 -33.215370055476605 36.646295560499446 -33.431962916328736 36.328963055035146 -33.46040915240944 36.387657211987438 -33.795577673480906 35.457464037966666 -34.174320518775637 35.517059888075295 -34.512776642615407 34.961086646902487 -34.950792479932382 35.159414664695731 -35.955442634695572 34.585767755769915 -36.245006581592271 34.675790991885165 -36.773272527748865 34.030938180217568 -37.08248545737554 34.076438152171555 -37.328842931088857 33.364650251132289 -37.700863018059657 33.686478963068353 -39.359933581888868 33.062973976789536 -39.69571176966911 32.886987032120309 -39.535226352340494 31.063926573586635 -40.868791741038486 31.112864326122985 -41.131659106758782 30.671149818265096 -41.445264123495349 30.776575840296836 -41.552954759932796 29.917075922609019 -42.088828395811184 30.00690879293925 -42.626757938726321 29.340990093628694 -42.796192360205332 29.399283436882218 -43.038994115691651 28.713742530866124 -43.367867366380686 28.677541961901774 -43.752307105258396 25.144232554647896 -45.174286996224915 25.211498163310299 -45.655584987724779 24.477046158493668 -45.890289996927216 24.613036182928585 -46.27612675800551 23.827923396047705 -46.411077917692026 23.536776695694243 -45.229681182581032 21.69196000874113 -45.442341459981961 21.736412913451616 -45.856682251865642 20.594367472094188 -46.051312896018764 20.483885032187839 -45.692953866981028 18.230299866416019 -46.196415777788999 15.622636403516523 -46.882920840656098 15.22147028018605 -45.159269838136026 12.582498307584901 -44.859650417344582 12.523616396395303 -44.152472787690051 12.035441282218761 -44.13972981302414 11.989121661363876 -43.75876335591709 10.964373198530888 -43.703199261579798 10.692207419912364 -40.93988367307594 9.8526257017984644 -40.894709311877719 9.8484351124584606 -40.685284129598529 9.3072833791921177 -40.679221401413308 9.3073114942546766 -40.490141092627887 8.7657552987448835 -40.484211353738829 8.7022879974567608 -39.963137993171259 8.1966431617421165 -39.981114227865696 7.9776488032854198 -38.098496181962993 7.5643434625042509 -38.023914228462353 7.5922738667061225 -36.75445195586677 7.3318402162812095 -36.666450741078123 7.2489845298938098 -35.922819771229307 7.0599452227547976 -35.867910415449572 6.9420141609915795 -35.261990021243527 6.5194204197836392 -35.097849577634641 6.5586618441856706 -33.547461625535014 5.6503678825818451 -33.44651234162415 5.6505698844614454 -32.878460065509913 3.991710166519677 -32.631619900558185 3.9884707564594191 -30.862697768532328 1.59203261775986 -30.568691721516515 1.5662366255913751 -29.954880630674602 0.8293391682673279 -29.750286542622302 1.0541268237508912 -26.299022319376952 0.55445198054155165 -26.172739362502572 0.50097400047942819 -24.91090812731132 -1.0036304247402326 -24.529632888301105 0.1956062770028005 -16.370683017258582 0.6240808425856752 -14.525884180390438 0.94868792531302049 -13.119257336164242 1.2206355060703056 -11.474623594152073 1.5618382487355471 -9.2367075554734779 1.7336278624753159 -8.1108319041629073 2.0821941905811792 -6.3946626965729934 2.6899234139839518 -4.5326474041361715 4.1488403247101866 -1.8213392722175226 4.2089103787298088 -1.3851431461207218 4.6133374425717211 -0.86289207474447704 4.9421045404760742 -0.43970081352705609 5.2766602555703868 -0.00023945750754271147 5.3506295325359678 0.19152107584886049 5.5399492668625285 0.5406333864692463 5.8860392958515879 1.2518061185157843 5.9149525269486514 1.4456435852344727 6.0261647393505742 2.0374879645912332 6.0162826440126507 2.301479608450713 6.2473029285411643 2.5826070478247454 6.2361604982801992 3.0830701739230975 6.2288858936582319 4.2251837358577413 6.1470687256952319 5.17526988339214 5.8633422450174395 5.5792578596789539 9.6628066619786299 11.531378284934254 10.255108497429022 12.481330312260166 11.039675502482874 13.1012656444501 12.076787259270684 13.547401909828274 12.573119812675822 13.727726082297766 13.651520676374448 14.308943979269104 13.976277137587221 14.448070013095167 14.830350883162668 14.753046677575151 15.794448232329653 14.758282995842697 16.493714024450973 14.568480961012641 17.846856205137367 13.646016657753291 18.691970017709838 13.437783432610617 19.720826362198252 12.670231024090924 20.471699262565018 12.306588645858872 21.460367650018807 12.047945134285108 21.715573995325155 11.995710679580515 22.465727494961428 11.561961482352874 23.15757408978623 10.957636029087141 23.635253584553748 10.678086989450806 24.138091145007859 10.311075652443634 24.691527213021701 9.9122822404935125 25.640644378219385 9.3826408758560547 27.102076763513338 9.4010276230991696 27.95778068701955 9.3741930663407054 28.58020133717017 9.3584165101744041 29.229699621867027 9.5004675761717365 30.596653604284278 9.4463825167975326 31.645545200371195 9.555757493294271 32.530934143667615 9.6888857162969266 33.939544235479488 9.922632643949953 35.447571985348716 10.023510249944998 36.608948996031096 10.232724979350076 </gml:posList>
                                </gml:LinearRing>
                            </gml:exterior>
                        </gml:Polygon>
                    </gpml:value>
                    <gml:description></gml:description>
                    <gpml:valueType xmlns:gml="http://www.opengis.net/gml">gml:Polygon</gpml:valueType>
                </gpml:ConstantValue>
            </gpml:unclassifiedGeometry>
            <gml:name>NW Africa</gml:name>
            <gml:validTime>
                <gml:TimePeriod>
                    <gml:begin>
                        <gml:TimeInstant>
                            <gml:timePosition gml:frame="http://gplates.org/TRS/flat">200</gml:timePosition>
                        </gml:TimeInstant>
                    </gml:begin>
                    <gml:end>
                        <gml:TimeInstant>
                            <gml:timePosition gml:frame="http://gplates.org/TRS/flat">0</gml:timePosition>
                        </gml:TimeInstant>
                    </gml:end>
                </gml:TimePeriod>
            </gml:validTime>
        </gpml:UnclassifiedFeature>
    </gml:featureMember>
    <gml:featureMember>
        <gpml:UnclassifiedFeature>
            <gpml:identity>GPlates-f330d310-ced6-4349-9166-eee589f7aa99</gpml:identity>
            <gpml:revision>GPlates-85990351-eb3d-4b6b-a333-bb70236d1ecd</gpml:revision>
            <gpml:reconstructionPlateId>
                <gpml:ConstantValue>
                    <gpml:value>701</gpml:value>
                    <gml:description></gml:description>
                    <gpml:valueType xmlns:gpml="http://www.gplates.org/gplates">gpml:plateId</gpml:valueType>
                </gpml:ConstantValue>
            </gpml:reconstructionPlateId>
            <gpml:unclassifiedGeometry>
                <gpml:ConstantValue>
                    <gpml:value>
                        <gml:Polygon>
                            <gml:exterior>
                                <gml:LinearRing>
                                    <gml:posList gml:dimension="2">13.66503537145771 51.678657742181343 13.668316937303189 51.551475797128418 13.774736333180133 51.619985144480694 13.379899739968561 53.500076347425029 13.510392561453569 53.585522332005063 13.389432701049163 53.915942370923119 13.764502357414052 54.151322230449956 13.607453141844054 54.471223535257941 14.054850888342942 54.819067001751016 13.545293349578541 56.5134564666673 13.028643634346976 56.282838052010057 12.485679120800629 57.459093050795751 11.75365321998024 57.020474691498499 11.433787894237394 57.540449744714387 12.828124462327553 58.123817359569898 12.740766736381747 58.40576857997798 11.210370596204097 57.713106828572336 10.856887215846157 57.597304299068504 10.301894269643244 57.121397585294389 6.6062490767600588 54.231267622596398 6.2800698325012378 53.102339036600895 5.447025328621617 53.218592881003225 5.1972889745361517 52.119887115216507 4.5450809246879906 52.122773551814149 4.4498104296360435 51.136698616821107 3.5385714612356463 51.133983987797841 2.7595503375772754 50.881790186244864 2.0418329772258637 50.280752637889186 1.2626394416043549 50.022751746270245 -0.49934396502269346 49.981643656624584 -0.64359846768606155 49.571321271061926 -6.3201723327572497 49.484976002651855 -6.7670277234177023 45.338093932894566 -7.1689963619772623 45.298103693351948 -7.2772013236554596 44.817845024822688 -9.5023503572984982 44.797480310545481 -9.6004251195891275 42.294205299451789 -16.782511960522669 42.222357447038029 -24.907041002199382 42.871713572458368 -34.956465868869316 41.818157663812528 -33.598983832672928 42.749677317591065 -33.633023557937044 46.800620163565974 -38.837182472721892 46.175791827122154 -40.326048356193382 45.958861358290889 -41.008458902810098 44.58888997926077 -40.801622265236738 42.842033248230635 -42.765818850255087 42.461611544047841 -42.765120740986013 41.892990604226448 -43.870748102226663 41.509336169665595 -43.859348565683746 40.406771298237643 -43.440814509801307 40.363234272290647 -43.27436049029216 39.366057463312849 -44.360036275609794 39.194369083951308 -44.28303167736555 38.036709806016717 -44.716836773984824 37.917727559704922 -44.614812018395142 36.895984304836666 -45.304805380032263 36.481743085509592 -45.201061318472227 35.243457690588585 -46.653489301607713 34.730345553210952 -46.42333529165807 33.730864367315142 -47.741878838795522 33.12328926491854 -47.612625908714975 32.241343247170917 -50.206818624698506 30.566451753184673 -50.868493977165379 29.075354592332026 -52.54973632565499 27.821993208925729 -52.961965296720798 27.508485275726017 -52.524668383545624 25.805893684101868 -53.603774776311219 25.031259795704965 -53.299235397576886 24.176713968988729 -53.433620480975407 23.90900470043778 -53.235531956821447 23.181614435981803 -52.963129481297045 22.168340558005116 -53.046882619508565 21.734722688459424 -52.733647343930343 19.878542412429979 -52.309883404442395 17.318968437580125 -52.134350391809882 15.472227434922173 -52.15258181053489 14.008749586214865 -52.709262467603182 11.976615023914217 -53.216619905096806 10.78411570766238 -52.892463447203852 9.839861511836995 -54.276869047120869 7.8723844578629238 -53.85988253855475 6.4666181903091884 -54.482655775238982 5.5806092832768508 -54.18150384566426 4.9970279695236943 -54.407724264362102 4.3703138649374074 -53.676242909874588 2.9709843104854285 -54.69181297263637 1.0922742514864663 -54.142987132115735 -0.24407629719173635 -54.074796327380888 -2.3092398008356945 -53.140288691933385 -2.893710288699253 -53.238295878786104 -3.6615729615055534 -50.275696612707158 -5.446735644933022 -50.351923699947911 -6.3986637033459788 -49.945732779171195 -6.774627180715556 -49.990035810349518 -6.9841154221338124 -48.761120762159713 -7.4079490134248553 -49.230335744673454 -9.7507932875385279 -47.194317900865585 -10.741542045827043 -47.540298544368625 -13.521516753425567 -45.807751880020923 -13.94454122804625 -45.958642682948444 -14.950567315879312 -45.41533667800276 -15.083439401053161 -45.568464340331332 -16.153246119034176 -40.467487992861891 -17.081474589788506 -40.427245548077089 -16.612481460459882 -39.847170897753486 -16.577160165033909 -39.768199084391306 -16.191045385820185 -38.498165959516832 -16.622710679760043 -38.574584269343482 -17.624008973850998 -37.572945177959895 -17.952377739205232 -37.425785527757981 -17.179327996982007 -35.758434591621345 -17.542421194576026 -35.377874373467129 -15.483536852847017 -34.352955385992594 -15.683870116710395 -34.217016205330147 -15.198168545065924 -33.626966332054373 -14.917988073363698 -33.519895674506579 -14.453959599722987 -32.441174549629665 -14.37265557358657 -32.192013458694902 -13.315262408849073 -29.252882248990051 -13.827518018576216 -28.962783623091742 -12.427777851645409 -28.270557543112766 -12.716641432818758 -28.266331184532429 -13.082965702586337 -26.653437219138251 -13.680926444924628 -26.704493788310476 -13.917007834900859 -25.900502039963449 -14.214172276050352 -25.639872020686557 -13.583646161982337 -24.993909769349646 -13.696351030150385 -24.886928367325876 -13.374324102485303 -22.899612957644447 -13.746902285133855 -22.783781251132108 -12.682937429733403 -22.411061796287516 -12.718501978921454 -22.221504864967446 -11.630115770128294 -17.884138617547727 -12.886212900840158 -17.999350649865395 -13.915929537436167 -16.569494375992988 -14.351525567573836 -16.272145458686122 -13.202631353513812 -14.215357675465567 -13.785271315841443 -14.350343093944851 -14.473348811150922 -12.044096138930708 -15.117856641191315 -11.542436454549172 -13.284497320184618 -9.3893428337591978 -13.570363479658132 -9.296747546279688 -13.327407768742756 -7.5849987266827323 -13.771105159836823 -6.9183961302632735 -11.278360053194806 -3.0684606385748823 -12.377728113676818 -3.0058320580169657 -12.153436408679893 -0.92739620981856341 -12.995570341128394 -1.3488274972197571 -15.096309966517802 -1.1622616263094316 -15.476228377086178 -1.2369066412216099 -15.667691317202797 -0.60435110882749998 -15.931012637314769 -0.66477188792251063 -16.173447262155353 0.19716007053152371 -16.363864091189086 0.94767489943562888 -13.088057619807858 1.6769309173540057 -8.4730834246149698 2.0798421277801507 -6.3902358465032112 2.6922577091242794 -4.5615185840087236 4.1494915004249995 -1.8308877967104067 4.2215858213623338 -1.396473085546061 5.2713401207742159 0.018764439412207717 5.8824054876438954 1.2428056342408134 6.0329265195914354 2.0783764372231577 6.0106828442027842 2.2993399096129097 6.2337687020429522 2.5878315396970324 6.232649974957174 3.837880580072297 6.2029626088675425 4.3605339053587437 6.1306549931069716 5.1752362240075538 5.8647314072650758 5.594131108723607 9.7027192851571264 11.595101297143012 9.552209917828403 11.904344635211794 9.125337552866041 12.495796666793208 8.6973437133252958 13.787608901502475 8.5904291004338624 14.648638087982928 8.429616532201516 15.456630324752934 8.3226886475971806 16.693754168865922 8.4834795649567738 17.715895239197511 8.9113195164756345 19.16770803941052 8.9648065775537624 19.705776694865481 9.2320859262831583 20.512654420829008 9.3924959494997999 21.266631517988149 9.7173810003318977 22.249755993834022 9.8661594119036504 22.809154972677302 10.506774285052922 24.053518389835784 10.778690463164212 24.656123842173962 10.777921757079168 25.300759429415699 10.451123305931063 26.297348003793957 9.7486706671710284 27.076235894031978 8.8536000910344725 28.377504530844352 8.1505175950967512 29.207110007751812 7.3730298080935039 30.012105823313849 6.4492249649753131 31.213059171763089 5.5834949888948691 31.888320412519143 4.7437111051729266 32.422051913416468 4.1304314818112298 32.894902337364741 5.269758988888392 35.919033790045624 5.6335295054679637 36.671945253663708 3.2283793572589796 36.427310381853346 2.1999201955741357 36.35774925080905 0.42544621923742193 36.060225418845143 -0.90907372534692377 36.408465151505872 -2.7390779303083628 36.071186794090231 -3.9133400505854037 35.821664023199318 -4.7322080984805561 35.362518660758631 -5.9708325455112599 35.219089174784038 -6.401721787260791 35.433149152151366 -7.2696227534739544 35.450996474182844 -8.5943556924035622 33.899115167338998 -9.2348004595168813 33.757793514878287 -10.318878786251672 34.449514890319328 -11.990168026222058 34.637633714180176 -13.484075412503557 34.706483706968022 -14.840985853332203 35.110354024306247 -16.021974117770494 34.662580392121299 -16.853106800181177 35.371071371105451 -17.610041400675236 35.333997468464069 -18.768748084060647 34.445778661371918 -19.776116967257163 34.452154483905268 -20.127093183804227 34.763738321064359 -20.993666861399728 35.884257869471718 -20.354559128535989 36.121832975579821 -19.869430823448244 36.501786713045917 -19.093993182697314 37.255540993263992 -18.552253060476662 37.548855719622033 -17.952051807754813 37.602063610587962 -17.727657340460297 37.623283453414487 -16.898815268248637 39.513716358187246 -16.427136815296681 40.225454394032113 -15.90916698557608 40.589685056937036 -14.879435600973101 41.021962632973938 -14.136489575870256 40.916507464243487 -13.845218552370694 40.804810206573677 -12.034804086246735 40.78862278485061 -10.694396250154702 40.833304101882185 -10.123312336773614 40.494630338417146 -9.6372923624724276 40.046570272068912 -8.607855901461944 39.825613077844856 -7.9466055548002625 40.027731051891614 -6.3384023728359837 39.736456498977518 -5.392550668396348 39.400950888944983 -4.8791741762931355 39.445114315429862 -3.0510972305502708 40.522984145311064 -2.8298897523917983 41.137890303696267 -1.5564897411189711 41.90457552285141 -0.5181978882218975 42.875884099661576 0.1956506395998662 43.343079614954199 1.3080750935815828 44.659980819694695 1.959124423356736 45.564679851506597 2.39143579405639 46.288136304551145 2.8239830224164013 46.860330231189849 3.2242362970530003 47.095925928533063 3.8843286179396674 47.905155518522157 4.9153268007106465 48.701339447591437 5.9840218356987505 49.323813028355474 7.2458967032582748 49.865836114266799 8.7768846490707855 50.749764101979544 9.477092848032985 51.16310851725197 10.037542994566639 51.595117150550216 10.422932234468988 51.693656504585306 10.67817581082263 51.634324859965858 10.872258920952829 51.475983223535543 11.258613305955514 51.576095383734952 11.62952066941549 51.756707757851494 11.824196414573965 51.598706917753631 11.933525935359508 51.460122614842 12.686826600313587 51.327432217601782 12.808879105353283 51.154807493748059 13.66503537145771 51.678657742181343 </gml:posList>
                                </gml:LinearRing>
                            </gml:exterior>
                        </gml:Polygon>
                    </gpml:value>
                    <gml:description></gml:description>
                    <gpml:valueType xmlns:gml="http://www.opengis.net/gml">gml:Polygon</gpml:valueType>
                </gpml:ConstantValue>
            </gpml:unclassifiedGeometry>
            <gml:name>South Africa</gml:name>
            <gml:validTime>
                <gml:TimePeriod>
                    <gml:begin>
                        <gml:TimeInstant>
                            <gml:timePosition gml:frame="http://gplates.org/TRS/flat">200</gml:timePosition>
                        </gml:TimeInstant>
                    </gml:begin>
                    <gml:end>
                        <gml:TimeInstant>
                            <gml:timePosition gml:frame="http://gplates.org/TRS/flat">0</gml:timePosition>
                        </gml:TimeInstant>
                    </gml:end>
                </gml:TimePeriod>
            </gml:validTime>
        </gpml:UnclassifiedFeature>
    </gml:featureMember>
    <gml:featureMember>
        <gpml:UnclassifiedFeature>
            <gpml:identity>GPlates-74a7c151-036d-48be-b2b9-ef3a312531f4</gpml:identity>
            <gpml:revision>GPlates-89c3c23f-9880-482a-9533-d9b3c2ed2cd0</gpml:revision>
            <gpml:reconstructionPlateId>
                <gpml:ConstantValue>
                    <gpml:value>601</gpml:value>
                    <gml:description></gml:description>
                    <gpml:valueType xmlns:gpml="http://www.gplates.org/gplates">gpml:plateId</gpml:valueType>
                </gpml:ConstantValue>
            </gpml:reconstructionPlateId>
            <gpml:unclassifiedGeometry>
                <gpml:ConstantValue>
                    <gpml:value>
                        <gml:Polygon>
                            <gml:exterior>
                                <gml:LinearRing>
                                    <gml:posList gml:dimension="2">34.760787353919731 107.01118343531581 36.41660425842646 106.38774897903997 37.015983735948211 106.21237010222235 38.184293277897829 105.86156294725828 39.396240975516939 105.85074876678527 40.903715733062057 106.69007168295528 41.556287021633239 107.24284278254578 42.154887474237867 108.65412680616619 42.168437526267695 109.1021957486896 41.926452858356775 109.33800290053037 41.777439859747517 110.18717496754797 41.417492976045921 110.80518171256591 41.647073563797733 112.7245029890544 41.988738538159922 116.39117668798546 41.922988158801964 118.0168237477908 42.131912322564958 120.25788390899957 42.254258065516574 121.86524666027856 41.716148823639031 123.6506298492676 42.134193236788299 125.26823759497525 42.243718934691131 125.70209688529857 42.556882234715218 127.01482082481387 42.339429092325474 128.0188698939775 41.65183908619354 129.10825247668092 41.183506354510662 129.82487230443613 40.648613887229693 129.7391958748008 40.002239432043496 129.00517171982656 39.695888974531329 128.46782943744685 38.828512459855261 128.32802940978507 38.168381665793262 128.8171831119171 37.646055340697771 127.64169160905459 37.428885544162647 126.91674262446419 37.014831602484975 126.3257491283796 36.937196602418204 124.90456734443556 37.255052507877465 123.31634413332583 37.568657134002649 121.98952314739725 37.473516140329103 120.95492754389345 37.025225279534126 120.52959334674881 35.560448239689201 118.83970716262515 34.393737897709883 118.14300817419796 34.018105954228247 118.03029852272273 32.359714533939943 117.98253855476672 32.204850802037285 117.85908346958433 31.689873824873704 117.67103252312791 31.53030274670834 117.58541116561973 31.567192365516188 116.2796422090218 32.139343352035063 114.42338656201566 32.79923572795483 113.27394431611057 34.001027237160358 111.62214391026178 33.948587112889733 110.5348482647092 33.865371795352495 108.92181623393009 33.990560598500537 107.73087920986966 34.760787353919731 107.01118343531581 </gml:posList>
                                </gml:LinearRing>
                            </gml:exterior>
                        </gml:Polygon>
                    </gpml:value>
                    <gml:description></gml:description>
                    <gpml:valueType xmlns:gml="http://www.opengis.net/gml">gml:Polygon</gpml:valueType>
                </gpml:ConstantValue>
            </gpml:unclassifiedGeometry>
            <gml:name>North China</gml:name>
            <gml:validTime>
                <gml:TimePeriod>
                    <gml:begin>
                        <gml:TimeInstant>
                            <gml:timePosition gml:frame="http://gplates.org/TRS/flat">350</gml:timePosition>
                        </gml:TimeInstant>
                    </gml:begin>
                    <gml:end>
                        <gml:TimeInstant>
                            <gml:timePosition gml:frame="http://gplates.org/TRS/flat">0</gml:timePosition>
                        </gml:TimeInstant>
                    </gml:end>
                </gml:TimePeriod>
            </gml:validTime>
        </gpml:UnclassifiedFeature>
    </gml:featureMember>
    <gml:featureMember>
        <gpml:UnclassifiedFeature>
            <gpml:identity>GPlates-8f4449ad-6304-42e4-9296-b381a6f051dd</gpml:identity>
            <gpml:revision>GPlates-8f97e441-90bb-4be3-aa6f-c7df528310cc</gpml:revision>
            <gpml:reconstructionPlateId>
                <gpml:ConstantValue>
                    <gpml:value>453</gpml:value>
                    <gml:description></gml:description>
                    <gpml:valueType xmlns:gpml="http://www.gplates.org/gplates">gpml:plateId</gpml:valueType>
                </gpml:ConstantValue>
            </gpml:reconstructionPlateId>
            <gpml:unclassifiedGeometry>
                <gpml:ConstantValue>
                    <gpml:value>
                        <gml:Polygon>
                            <gml:exterior>
                                <gml:LinearRing>
                                    <gml:posList gml:dimension="2">41.549539491795421 93.148010136576133 41.533779210836911 93.742057390243659 41.609819450562668 94.542607228150189 41.657407003141202 95.144921922810994 41.679896493182774 95.821142563457869 41.571569953537974 96.50815208967866 41.402861773396673 96.954808337609407 40.99972173535388 97.759401859397215 40.341150734882007 98.860824069691276 39.80255739821559 99.925251192922104 39.112347339489304 99.868671835848673 38.389377020963956 100.9173007506934 38.199088832807099 101.91442257866976 37.547945135780644 103.49503463352224 37.039340737939213 105.02709870992234 36.415703892116575 106.38830590599876 38.184077315870006 105.86155340329186 39.395341621524928 105.85048579789945 40.903469208098237 106.68972674836007 41.55606995849746 107.24260445851422 42.154622206672677 108.65238084854724 42.16909168695998 109.10054488202746 41.926444289552933 109.33748226631558 41.780859520731504 110.18141857571479 41.417942025799015 110.80496022468259 41.989594020602212 116.39079723530472 41.922594758331122 118.01704602148995 42.256298766468284 121.85710458176683 41.71691403251215 123.65573268816793 42.557010352645797 127.01231555939025 42.340109102860573 128.01731390512299 41.187130363479916 129.82446111576536 40.648869694238883 129.73816070672822 39.999083325542585 128.9973765926926 39.696254861300403 128.4695425011092 38.828090290423368 128.32628427885041 38.168612702559358 128.81672610794581 37.709011560298947 129.05707014401216 35.757874701164852 129.53019617224598 37.599527849354267 131.66552271910135 40.221652204697364 135.36601101009151 43.466179257958871 139.13793516818143 45.513008992538467 140.06625414615607 48.359981835868929 140.72559967660342 51.877763967610406 141.46192417215016 56.111624850800517 140.78544975041117 53.642570361340887 131.43627885900551 53.379841061840644 121.33382805247135 52.321401768850684 116.70209002518656 49.179613318336997 111.07170058335987 47.785866942317028 107.83484521008805 46.016765657601006 99.981459719972079 48.972014983364943 93.091399795736706 44.654638759076995 92.891542414663519 41.549539491795421 93.148010136576133 </gml:posList>
                                </gml:LinearRing>
                            </gml:exterior>
                        </gml:Polygon>
                    </gpml:value>
                    <gml:description></gml:description>
                    <gpml:valueType xmlns:gml="http://www.opengis.net/gml">gml:Polygon</gpml:valueType>
                </gpml:ConstantValue>
            </gpml:unclassifiedGeometry>
            <gml:name>Greater Amuria</gml:name>
            <gml:validTime>
                <gml:TimePeriod>
                    <gml:begin>
                        <gml:TimeInstant>
                            <gml:timePosition gml:frame="http://gplates.org/TRS/flat">350</gml:timePosition>
                        </gml:TimeInstant>
                    </gml:begin>
                    <gml:end>
                        <gml:TimeInstant>
                            <gml:timePosition gml:frame="http://gplates.org/TRS/flat">0</gml:timePosition>
                        </gml:TimeInstant>
                    </gml:end>
                </gml:TimePeriod>
            </gml:validTime>
        </gpml:UnclassifiedFeature>
    </gml:featureMember>
    <gml:featureMember>
        <gpml:UnclassifiedFeature>
            <gpml:identity>GPlates-0aa63bba-4d88-4a86-9b38-eb47f945a55c</gpml:identity>
            <gpml:revision>GPlates-b677913f-20d4-47de-a5ea-e9edf34b68db</gpml:revision>
            <gpml:reconstructionPlateId>
                <gpml:ConstantValue>
                    <gpml:value>750</gpml:value>
                    <gml:description></gml:description>
                    <gpml:valueType xmlns:gpml="http://www.gplates.org/gplates">gpml:plateId</gpml:valueType>
                </gpml:ConstantValue>
            </gpml:reconstructionPlateId>
            <gpml:shapefileAttributes>
                <gpml:KeyValueDictionary>
                    <gpml:element>
                        <gpml:KeyValueDictionaryElement>
                            <gpml:key>OBJECTID_1</gpml:key>
                            <gpml:valueType xmlns:xsi="http://www.w3.org/XMLSchema-instance">xsi:integer</gpml:valueType>
                            <gpml:value>371</gpml:value>
                        </gpml:KeyValueDictionaryElement>
                    </gpml:element>
                    <gpml:element>
                        <gpml:KeyValueDictionaryElement>
                            <gpml:key>OBJECTID_2</gpml:key>
                            <gpml:valueType xmlns:xsi="http://www.w3.org/XMLSchema-instance">xsi:integer</gpml:valueType>
                            <gpml:value>337</gpml:value>
                        </gpml:KeyValueDictionaryElement>
                    </gpml:element>
                    <gpml:element>
                        <gpml:KeyValueDictionaryElement>
                            <gpml:key>OBJECTID_3</gpml:key>
                            <gpml:valueType xmlns:xsi="http://www.w3.org/XMLSchema-instance">xsi:double</gpml:valueType>
                            <gpml:value>337</gpml:value>
                        </gpml:KeyValueDictionaryElement>
                    </gpml:element>
                    <gpml:element>
                        <gpml:KeyValueDictionaryElement>
                            <gpml:key>OBJECTID</gpml:key>
                            <gpml:valueType xmlns:xsi="http://www.w3.org/XMLSchema-instance">xsi:double</gpml:valueType>
                            <gpml:value>337</gpml:value>
                        </gpml:KeyValueDictionaryElement>
                    </gpml:element>
                    <gpml:element>
                        <gpml:KeyValueDictionaryElement>
                            <gpml:key>PLATEID1</gpml:key>
                            <gpml:valueType xmlns:xsi="http://www.w3.org/XMLSchema-instance">xsi:double</gpml:valueType>
                            <gpml:value>750</gpml:value>
                        </gpml:KeyValueDictionaryElement>
                    </gpml:element>
                    <gpml:element>
                        <gpml:KeyValueDictionaryElement>
                            <gpml:key>TYPE</gpml:key>
                            <gpml:valueType xmlns:xsi="http://www.w3.org/XMLSchema-instance">xsi:string</gpml:valueType>
                            <gpml:value></gpml:value>
                        </gpml:KeyValueDictionaryElement>
                    </gpml:element>
                    <gpml:element>
                        <gpml:KeyValueDictionaryElement>
                            <gpml:key>FROMAGE</gpml:key>
                            <gpml:valueType xmlns:xsi="http://www.w3.org/XMLSchema-instance">xsi:double</gpml:valueType>
                            <gpml:value>83.5</gpml:value>
                        </gpml:KeyValueDictionaryElement>
                    </gpml:element>
                    <gpml:element>
                        <gpml:KeyValueDictionaryElement>
                            <gpml:key>TOAGE</gpml:key>
                            <gpml:valueType xmlns:xsi="http://www.w3.org/XMLSchema-instance">xsi:double</gpml:valueType>
                            <gpml:value>-999</gpml:value>
                        </gpml:KeyValueDictionaryElement>
                    </gpml:element>
                    <gpml:element>
                        <gpml:KeyValueDictionaryElement>
                            <gpml:key>NAME</gpml:key>
                            <gpml:valueType xmlns:xsi="http://www.w3.org/XMLSchema-instance">xsi:string</gpml:valueType>
                            <gpml:value>Malvinas Plate</gpml:value>
                        </gpml:KeyValueDictionaryElement>
                    </gpml:element>
                    <gpml:element>
                        <gpml:KeyValueDictionaryElement>
                            <gpml:key>DESCR</gpml:key>
                            <gpml:valueType xmlns:xsi="http://www.w3.org/XMLSchema-instance">xsi:string</gpml:valueType>
                            <gpml:value></gpml:value>
                        </gpml:KeyValueDictionaryElement>
                    </gpml:element>
                    <gpml:element>
                        <gpml:KeyValueDictionaryElement>
                            <gpml:key>ORIG_FID</gpml:key>
                            <gpml:valueType xmlns:xsi="http://www.w3.org/XMLSchema-instance">xsi:double</gpml:valueType>
                            <gpml:value>337</gpml:value>
                        </gpml:KeyValueDictionaryElement>
                    </gpml:element>
                    <gpml:element>
                        <gpml:KeyValueDictionaryElement>
                            <gpml:key>Shape_Leng</gpml:key>
                            <gpml:valueType xmlns:xsi="http://www.w3.org/XMLSchema-instance">xsi:double</gpml:valueType>
                            <gpml:value>25.6653088395</gpml:value>
                        </gpml:KeyValueDictionaryElement>
                    </gpml:element>
                    <gpml:element>
                        <gpml:KeyValueDictionaryElement>
                            <gpml:key>Shape_Le_1</gpml:key>
                            <gpml:valueType xmlns:xsi="http://www.w3.org/XMLSchema-instance">xsi:double</gpml:valueType>
                            <gpml:value>25.6653088395</gpml:value>
                        </gpml:KeyValueDictionaryElement>
                    </gpml:element>
                    <gpml:element>
                        <gpml:KeyValueDictionaryElement>
                            <gpml:key>Shape_Le_2</gpml:key>
                            <gpml:valueType xmlns:xsi="http://www.w3.org/XMLSchema-instance">xsi:double</gpml:valueType>
                            <gpml:value>25.6653088395</gpml:value>
                        </gpml:KeyValueDictionaryElement>
                    </gpml:element>
                    <gpml:element>
                        <gpml:KeyValueDictionaryElement>
                            <gpml:key>Shape_Le_3</gpml:key>
                            <gpml:valueType xmlns:xsi="http://www.w3.org/XMLSchema-instance">xsi:double</gpml:valueType>
                            <gpml:value>25.6653088395</gpml:value>
                        </gpml:KeyValueDictionaryElement>
                    </gpml:element>
                    <gpml:element>
                        <gpml:KeyValueDictionaryElement>
                            <gpml:key>Shape_Area</gpml:key>
                            <gpml:valueType xmlns:xsi="http://www.w3.org/XMLSchema-instance">xsi:double</gpml:valueType>
                            <gpml:value>26.900962098099999</gpml:value>
                        </gpml:KeyValueDictionaryElement>
                    </gpml:element>
                </gpml:KeyValueDictionary>
            </gpml:shapefileAttributes>
            <gpml:unclassifiedGeometry>
                <gpml:ConstantValue>
                    <gpml:value>
                        <gml:Polygon>
                            <gml:exterior>
                                <gml:LinearRing>
                                    <gml:posList gml:dimension="2">-49.133499999999906 9.5238000000000387 -50.207499999999932 8.3734000000000606 -47.856599999999879 7.1725000000000705 -46.432799999999936 5.4432000000000453 -45.008499999999913 2.267400000000066 -44.94947417599991 2.2268735340000489 -44.401316979999933 4.3882169800000375 -43.651016979999959 6.2798169790000982 -42.898016978999927 8.866216980000047 -42.890093723999939 8.888716549000037 -44.691799999999965 10.001900000000095 -44.82469999999995 9.6176000000000421 -45.714599999999912 10.139900000000068 -45.950799999999894 9.4286000000000723 -47.407999999999902 10.454000000000065 -47.795399999999916 10.952900000000062 -49.133499999999906 9.5238000000000387 </gml:posList>
                                </gml:LinearRing>
                            </gml:exterior>
                        </gml:Polygon>
                    </gpml:value>
                    <gml:description></gml:description>
                    <gpml:valueType xmlns:gml="http://www.opengis.net/gml">gml:Polygon</gpml:valueType>
                </gpml:ConstantValue>
            </gpml:unclassifiedGeometry>
            <gml:description></gml:description>
            <gml:name>Malvinas Plate</gml:name>
            <gml:validTime>
                <gml:TimePeriod>
                    <gml:begin>
                        <gml:TimeInstant>
                            <gml:timePosition gml:frame="http://gplates.org/TRS/flat">83.5</gml:timePosition>
                        </gml:TimeInstant>
                    </gml:begin>
                    <gml:end>
                        <gml:TimeInstant>
                            <gml:timePosition gml:frame="http://gplates.org/TRS/flat">http://gplates.org/times/distantFuture</gml:timePosition>
                        </gml:TimeInstant>
                    </gml:end>
                </gml:TimePeriod>
            </gml:validTime>
        </gpml:UnclassifiedFeature>
    </gml:featureMember>
    <gml:featureMember>
        <gpml:UnclassifiedFeature>
            <gpml:identity>GPlates-057ca44d-c7e3-4347-9f3e-2030eba8a723</gpml:identity>
            <gpml:revision>GPlates-67f184bf-f768-4bf0-a85a-b8d434ba5204</gpml:revision>
            <gpml:boundary>
                <gpml:ConstantValue>
                    <gpml:value>
                        <gml:Polygon>
                            <gml:exterior>
                                <gml:LinearRing>
                                    <gml:posList gml:dimension="2">44.203784060380315 -28.350346957315061 44.194883797652636 -28.424779377471008 43.778411047314748 -28.519909613365147 43.765106164856384 -28.781493094195127 43.083218738004597 -29.1663282446187 43.078196337358136 -29.303308839959676 42.725057370777456 -29.365106627615074 42.718093449032025 -29.297832095548703 42.298980284424076 -29.422192458418156 42.285944333969631 -29.226273102487056 41.942830354826015 -29.256328684067547 41.914243835057142 -29.140272548408262 41.821433900132071 -29.20001487751944 41.256527032054478 -29.315997356008189 41.205615727512964 -29.213336429852419 40.572166040402486 -29.339582237506974 40.594046626217576 -29.559958469294724 40.108174427600446 -29.655313349455326 40.104728792682486 -29.580369171946028 39.41205018042907 -29.766561344521609 39.387223508959785 -29.897599387962185 38.385110330594465 -30.411411829422509 38.392707160625974 -30.606681339038513 37.682223478160665 -31.092156190729316 37.710295758387801 -31.356785720881167 37.301907739664507 -31.504007780724415 37.374298858474482 -32.314867093448406 37.157576868165719 -32.367123737911797 37.163608954842232 -32.631344671879042 37.046382480790058 -32.69335859698279 37.054842466843304 -32.923575575753731 36.963845123515824 -32.965027621927568 36.833594423716654 -32.581493148736442 36.847138503034962 -32.341551672386984 36.941795031596875 -32.006865236348546 37.098440419929815 -31.730733980833616 37.316865483922314 -31.146876416129047 37.269077267027797 -30.779072947221817 37.15402540241044 -30.387421083059941 37.025371571990696 -29.677491646480984 36.87864908111117 -28.008777045822733 36.731435746495571 -24.404323081010876 37.042304772987137 -20.888913948354595 36.957148922628697 -13.024113640454416 36.489034075834603 -12.384741117295624 36.189160843643023 -11.564221579836422 36.618851272378215 -9.8681817109309247 36.709048355840501 -8.9887193915819132 36.894217003906846 -9.0410882299156317 37.948358977306285 -9.3984367400387452 38.521558570833839 -9.6156687897828714 38.799675289081073 -9.7403476869803054 39.000140263955629 -10.162563961323864 39.350960931832049 -10.12446368721727 39.89491931352191 -8.9614040490047238 40.291702565214358 -7.5040971080762295 40.404628850744494 -7.0397940171952662 40.496650736149419 -5.9849669284883946 40.533164110083803 -5.0206996763315637 40.65121322433184 -4.3684935282068817 41.0796849048211 -3.5861641178008021 40.980431345109572 -3.2035603761912856 40.778303093751397 -3.0113522270431234 40.182773497773724 -2.4425911613819209 39.831655215601678 -2.1891753542157644 39.611811926296355 -1.8528196423765455 39.44697461027534 -1.4252221002984486 39.331822162986818 -0.98759523642642499 39.241310773013552 -0.78284473488958262 39.252826090416718 -0.55432433956723071 39.151746478591129 -0.25115241268901717 38.898229628411706 -0.097425151520295183 39.017192819080904 0.086272387575267381 39.627358196084494 1.5258243125286888 40.322945126669858 1.9898145246175412 40.461549416102287 2.4854590943898027 40.866661581442642 3.1780265564810568 40.896107902300514 3.4470929805036485 40.96175890039428 3.6314432775437937 41.133640397252435 4.0945061807173122 42.004136317678253 3.5147793778388028 42.209163713885864 3.3891755865524824 42.190324618706065 3.1583140661295115 42.225738930858405 3.0209889016891904 42.304859459051698 2.9560252238501095 42.22176582403965 2.5038368836853082 42.160400607117317 2.1649614451843808 42.067299182469789 1.7282878412812528 42.065477370140421 1.2693794432843153 41.849139073460769 1.069811726215623 41.77081865150658 0.64821033236176784 42.069828471455473 -0.089067008351038687 42.181123276941648 -0.14865810259061937 42.38878225363117 -0.85166951951803815 42.5937635043204 -1.3002108655018341 42.579887586771761 -1.7815421603448596 42.601718298731591 -2.0595901522515945 42.54094484722534 -2.4321855775157353 42.58553008566944 -3.1094066004778145 42.363253067947618 -3.5635301914665143 42.412094629627127 -4.102927277096013 42.65227936906274 -4.4467991394232067 42.789515036542383 -4.6395563764307077 43.126408193239747 -4.5040519642308849 43.513631700164751 -4.8325165531145551 44.75102654835171 -5.1160797200813022 45.128772292354185 -5.3476511925554409 45.237177146979121 -6.1530567613228149 45.248263461946138 -6.7836127647083009 45.284227795423803 -7.5950810040348697 45.248741916785463 -8.2518386224870675 45.305553667743482 -9.9113013324479802 45.291153352714858 -11.08356690219679 45.216275909686736 -12.92237515541024 45.247109335861957 -14.188136505788615 45.063521241787953 -15.694418983044869 45.047824957210885 -17.822650658918427 42.894391043199221 -19.59556807625729 43.399354424725864 -21.410263269508317 43.348273216340921 -22.751719857103303 44.173799876996775 -23.389028063671056 44.215143266172056 -23.891683370013396 44.27169360908843 -24.925815851357964 44.292524109817002 -26.675774404553447 44.485186485685439 -28.288523326122586 44.203784060380315 -28.350346957315061 </gml:posList>
                                </gml:LinearRing>
                            </gml:exterior>
                        </gml:Polygon>
                    </gpml:value>
                    <gml:description></gml:description>
                    <gpml:valueType xmlns:gml="http://www.opengis.net/gml">gml:Polygon</gpml:valueType>
                </gpml:ConstantValue>
            </gpml:boundary>
            <gpml:geometryImportTime>
                <gml:TimeInstant>
                    <gml:timePosition gml:frame="http://gplates.org/TRS/flat">0</gml:timePosition>
                </gml:TimeInstant>
            </gpml:geometryImportTime>
            <gpml:reconstructionPlateId>
                <gpml:ConstantValue>
                    <gpml:value>304</gpml:value>
                    <gml:description></gml:description>
                    <gpml:valueType xmlns:gpml="http://www.gplates.org/gplates">gpml:plateId</gpml:valueType>
                </gpml:ConstantValue>
            </gpml:reconstructionPlateId>
            <gpml:shapefileAttributes>
                <gpml:KeyValueDictionary>
                    <gpml:element>
                        <gpml:KeyValueDictionaryElement>
                            <gpml:key>FEATURE_ID</gpml:key>
                            <gpml:valueType xmlns:xsi="http://www.w3.org/XMLSchema-instance">xsi:string</gpml:valueType>
                            <gpml:value>GPlates-057ca44d-c7e3-4347-9f3e-2030eba8a723</gpml:value>
                        </gpml:KeyValueDictionaryElement>
                    </gpml:element>
                    <gpml:element>
                        <gpml:KeyValueDictionaryElement>
                            <gpml:key>PLATEID1</gpml:key>
                            <gpml:valueType xmlns:xsi="http://www.w3.org/XMLSchema-instance">xsi:integer</gpml:valueType>
                            <gpml:value>304</gpml:value>
                        </gpml:KeyValueDictionaryElement>
                    </gpml:element>
                    <gpml:element>
                        <gpml:KeyValueDictionaryElement>
                            <gpml:key>GPGIM_TYPE</gpml:key>
                            <gpml:valueType xmlns:xsi="http://www.w3.org/XMLSchema-instance">xsi:string</gpml:valueType>
                            <gpml:value>gpml:UnclassifiedFeature</gpml:value>
                        </gpml:KeyValueDictionaryElement>
                    </gpml:element>
                    <gpml:element>
                        <gpml:KeyValueDictionaryElement>
                            <gpml:key>TYPE</gpml:key>
                            <gpml:valueType xmlns:xsi="http://www.w3.org/XMLSchema-instance">xsi:string</gpml:valueType>
                            <gpml:value></gpml:value>
                        </gpml:KeyValueDictionaryElement>
                    </gpml:element>
                    <gpml:element>
                        <gpml:KeyValueDictionaryElement>
                            <gpml:key>FROMAGE</gpml:key>
                            <gpml:valueType xmlns:xsi="http://www.w3.org/XMLSchema-instance">xsi:double</gpml:valueType>
                            <gpml:value>350</gpml:value>
                        </gpml:KeyValueDictionaryElement>
                    </gpml:element>
                    <gpml:element>
                        <gpml:KeyValueDictionaryElement>
                            <gpml:key>TOAGE</gpml:key>
                            <gpml:valueType xmlns:xsi="http://www.w3.org/XMLSchema-instance">xsi:double</gpml:valueType>
                            <gpml:value>0</gpml:value>
                        </gpml:KeyValueDictionaryElement>
                    </gpml:element>
                    <gpml:element>
                        <gpml:KeyValueDictionaryElement>
                            <gpml:key>NAME</gpml:key>
                            <gpml:valueType xmlns:xsi="http://www.w3.org/XMLSchema-instance">xsi:string</gpml:valueType>
                            <gpml:value>northern Iberia</gpml:value>
                        </gpml:KeyValueDictionaryElement>
                    </gpml:element>
                    <gpml:element>
                        <gpml:KeyValueDictionaryElement>
                            <gpml:key>IMPORT_AGE</gpml:key>
                            <gpml:valueType xmlns:xsi="http://www.w3.org/XMLSchema-instance">xsi:double</gpml:valueType>
                            <gpml:value>0</gpml:value>
                        </gpml:KeyValueDictionaryElement>
                    </gpml:element>
                </gpml:KeyValueDictionary>
            </gpml:shapefileAttributes>
            <gml:name>northern Iberia</gml:name>
            <gml:validTime>
                <gml:TimePeriod>
                    <gml:begin>
                        <gml:TimeInstant>
                            <gml:timePosition gml:frame="http://gplates.org/TRS/flat">350</gml:timePosition>
                        </gml:TimeInstant>
                    </gml:begin>
                    <gml:end>
                        <gml:TimeInstant>
                            <gml:timePosition gml:frame="http://gplates.org/TRS/flat">0</gml:timePosition>
                        </gml:TimeInstant>
                    </gml:end>
                </gml:TimePeriod>
            </gml:validTime>
        </gpml:UnclassifiedFeature>
    </gml:featureMember>
    <gml:featureMember>
        <gpml:UnclassifiedFeature>
            <gpml:identity>GPlates-f13b1e98-f40f-4229-b7d4-218446a76d0d</gpml:identity>
            <gpml:revision>GPlates-049a232b-c0f0-40e5-86b2-d021e0ac959a</gpml:revision>
            <gpml:boundary>
                <gpml:ConstantValue>
                    <gpml:value>
                        <gml:Polygon>
                            <gml:exterior>
                                <gml:LinearRing>
                                    <gml:posList gml:dimension="2">43.422957323992144 -2.9573054851234746 43.276615948042533 -2.6034212526818559 43.132125210104697 -2.1582593610290068 43.042479004683081 -1.9339044138768589 43.009183070506332 -1.5739133151524818 43.011606430846449 -1.3591188496308562 42.99006740668694 -0.97968497722888115 42.994955110428229 -0.7916904005567309 43.024794447004609 0.031355378914377126 42.974503593387915 0.11674516884989335 42.866753767407197 0.97388650178274727 42.737479931451006 1.3249135037893558 42.737846887219852 1.585425645275786 42.715691065793543 1.7850350917655409 42.704883337993301 2.1283377246285426 42.671750431904982 2.4954246946811387 42.673825276435224 2.6508378732370379 42.634808699289771 2.8649052810360462 42.65394100829571 3.1295235575723206 42.209462233855625 3.3917423991664539 42.190269359908761 3.1617556371119155 42.224171004965847 3.0222786023491057 42.304361983861121 2.9578658216232916 42.274869032663695 2.7960252617784809 42.257593799388616 2.6934416758822981 42.234143598933983 2.5775313154389967 42.209753321430732 2.4382320365576291 42.143154399707647 2.0783254493778438 42.067326178290521 1.7241311508067574 42.063794774286848 1.2665421000064294 41.849388190472894 1.0698228375495955 41.771163743801914 0.64746983710935535 42.069033327097742 -0.089552396410789215 42.183170063175531 -0.15077058503060284 42.392790512110651 -0.86300952933741337 42.592716505170266 -1.2992543842944604 42.579242205887731 -1.7878529634038685 42.602048177293149 -2.062517945186725 42.539455364831227 -2.4310672680458314 42.584819353576925 -3.1115552273238425 42.362517444351894 -3.5684625132798296 42.382645053800189 -3.7739966227650514 42.412085507437901 -4.1066716304593109 42.475447252703191 -4.1905548004778765 42.580870915892852 -4.3465107679615622 42.788604442084207 -4.6381467950262021 43.126237659577065 -4.5049241153059594 43.518627439292914 -4.8359028144247649 44.756981233840072 -5.1185433213121474 45.127722667849312 -5.3437207623642484 44.769675991585402 -4.7763107165376733 44.431130605325613 -4.2462528323776416 43.483797350103742 -3.0494861242987792 43.422957323992144 -2.9573054851234746 </gml:posList>
                                </gml:LinearRing>
                            </gml:exterior>
                        </gml:Polygon>
                    </gpml:value>
                    <gml:description></gml:description>
                    <gpml:valueType xmlns:gml="http://www.opengis.net/gml">gml:Polygon</gpml:valueType>
                </gpml:ConstantValue>
            </gpml:boundary>
            <gpml:geometryImportTime>
                <gml:TimeInstant>
                    <gml:timePosition gml:frame="http://gplates.org/TRS/flat">0</gml:timePosition>
                </gml:TimeInstant>
            </gpml:geometryImportTime>
            <gpml:reconstructionPlateId>
                <gpml:ConstantValue>
                    <gpml:value>3579</gpml:value>
                    <gml:description></gml:description>
                    <gpml:valueType xmlns:gpml="http://www.gplates.org/gplates">gpml:plateId</gpml:valueType>
                </gpml:ConstantValue>
            </gpml:reconstructionPlateId>
            <gpml:shapefileAttributes>
                <gpml:KeyValueDictionary>
                    <gpml:element>
                        <gpml:KeyValueDictionaryElement>
                            <gpml:key>FEATURE_ID</gpml:key>
                            <gpml:valueType xmlns:xsi="http://www.w3.org/XMLSchema-instance">xsi:string</gpml:valueType>
                            <gpml:value>GPlates-f13b1e98-f40f-4229-b7d4-218446a76d0d</gpml:value>
                        </gpml:KeyValueDictionaryElement>
                    </gpml:element>
                    <gpml:element>
                        <gpml:KeyValueDictionaryElement>
                            <gpml:key>PLATEID1</gpml:key>
                            <gpml:valueType xmlns:xsi="http://www.w3.org/XMLSchema-instance">xsi:integer</gpml:valueType>
                            <gpml:value>3579</gpml:value>
                        </gpml:KeyValueDictionaryElement>
                    </gpml:element>
                    <gpml:element>
                        <gpml:KeyValueDictionaryElement>
                            <gpml:key>GPGIM_TYPE</gpml:key>
                            <gpml:valueType xmlns:xsi="http://www.w3.org/XMLSchema-instance">xsi:string</gpml:valueType>
                            <gpml:value>gpml:UnclassifiedFeature</gpml:value>
                        </gpml:KeyValueDictionaryElement>
                    </gpml:element>
                    <gpml:element>
                        <gpml:KeyValueDictionaryElement>
                            <gpml:key>TYPE</gpml:key>
                            <gpml:valueType xmlns:xsi="http://www.w3.org/XMLSchema-instance">xsi:string</gpml:valueType>
                            <gpml:value></gpml:value>
                        </gpml:KeyValueDictionaryElement>
                    </gpml:element>
                    <gpml:element>
                        <gpml:KeyValueDictionaryElement>
                            <gpml:key>FROMAGE</gpml:key>
                            <gpml:valueType xmlns:xsi="http://www.w3.org/XMLSchema-instance">xsi:double</gpml:valueType>
                            <gpml:value>350</gpml:value>
                        </gpml:KeyValueDictionaryElement>
                    </gpml:element>
                    <gpml:element>
                        <gpml:KeyValueDictionaryElement>
                            <gpml:key>TOAGE</gpml:key>
                            <gpml:valueType xmlns:xsi="http://www.w3.org/XMLSchema-instance">xsi:double</gpml:valueType>
                            <gpml:value>0</gpml:value>
                        </gpml:KeyValueDictionaryElement>
                    </gpml:element>
                    <gpml:element>
                        <gpml:KeyValueDictionaryElement>
                            <gpml:key>NAME</gpml:key>
                            <gpml:valueType xmlns:xsi="http://www.w3.org/XMLSchema-instance">xsi:string</gpml:valueType>
                            <gpml:value>Iberia-derived Pyrenees</gpml:value>
                        </gpml:KeyValueDictionaryElement>
                    </gpml:element>
                    <gpml:element>
                        <gpml:KeyValueDictionaryElement>
                            <gpml:key>IMPORT_AGE</gpml:key>
                            <gpml:valueType xmlns:xsi="http://www.w3.org/XMLSchema-instance">xsi:double</gpml:valueType>
                            <gpml:value>0</gpml:value>
                        </gpml:KeyValueDictionaryElement>
                    </gpml:element>
                </gpml:KeyValueDictionary>
            </gpml:shapefileAttributes>
            <gml:name>Iberia-derived Pyrenees</gml:name>
            <gml:validTime>
                <gml:TimePeriod>
                    <gml:begin>
                        <gml:TimeInstant>
                            <gml:timePosition gml:frame="http://gplates.org/TRS/flat">350</gml:timePosition>
                        </gml:TimeInstant>
                    </gml:begin>
                    <gml:end>
                        <gml:TimeInstant>
                            <gml:timePosition gml:frame="http://gplates.org/TRS/flat">0</gml:timePosition>
                        </gml:TimeInstant>
                    </gml:end>
                </gml:TimePeriod>
            </gml:validTime>
        </gpml:UnclassifiedFeature>
    </gml:featureMember>
    <gml:featureMember>
        <gpml:UnclassifiedFeature>
            <gpml:identity>GPlates-8f171a1e-05be-4355-b18d-7760a91cdf35</gpml:identity>
            <gpml:revision>GPlates-68acc7ee-88ee-471f-bb2a-af6965a8fa21</gpml:revision>
            <gpml:boundary>
                <gpml:ConstantValue>
                    <gpml:value>
                        <gml:Polygon>
                            <gml:exterior>
                                <gml:LinearRing>
                                    <gml:posList gml:dimension="2">43.032693091003893 -1.7774517916342882 43.127374287670989 -1.6235239894713509 43.119677339590218 -1.5396375344152324 43.114480139764261 -0.94361037390936919 43.126385536096478 -0.86558610052243723 43.075914899601607 -0.62151500815985183 43.058599870183144 -0.29162159289009504 43.061969419189758 -0.077594987071403235 43.040552766530737 0.20978709499148568 42.971137519272432 0.73310029013814426 42.928612088802431 0.98180775746375282 42.8407209264521 1.1037350595518558 42.778425491920466 1.3137030741602516 42.78130583072263 1.4930465203662839 42.75476219450713 1.7693810656558975 42.735568031668322 2.0814405633697155 42.701059408729712 2.1934962981983848 42.706933341213009 1.9977921117839326 42.713625487962531 1.7933268918019047 42.738324778852075 1.5783955127268401 42.735212195393323 1.3222543550921391 42.866308765353217 0.97526466054976524 42.972956588753547 0.11894233525005418 43.023967798285334 0.029988834233370905 42.989096253476099 -0.9878973961953923 43.012476072401164 -1.4052742415820381 43.008466024706685 -1.5702935444127908 43.032693091003893 -1.7774517916342882 </gml:posList>
                                </gml:LinearRing>
                            </gml:exterior>
                        </gml:Polygon>
                    </gpml:value>
                    <gml:description></gml:description>
                    <gpml:valueType xmlns:gml="http://www.opengis.net/gml">gml:Polygon</gpml:valueType>
                </gpml:ConstantValue>
            </gpml:boundary>
            <gpml:geometryImportTime>
                <gml:TimeInstant>
                    <gml:timePosition gml:frame="http://gplates.org/TRS/flat">0</gml:timePosition>
                </gml:TimeInstant>
            </gpml:geometryImportTime>
            <gpml:reconstructionPlateId>
                <gpml:ConstantValue>
                    <gpml:value>3367</gpml:value>
                    <gml:description></gml:description>
                    <gpml:valueType xmlns:gpml="http://www.gplates.org/gplates">gpml:plateId</gpml:valueType>
                </gpml:ConstantValue>
            </gpml:reconstructionPlateId>
            <gpml:shapefileAttributes>
                <gpml:KeyValueDictionary>
                    <gpml:element>
                        <gpml:KeyValueDictionaryElement>
                            <gpml:key>FEATURE_ID</gpml:key>
                            <gpml:valueType xmlns:xsi="http://www.w3.org/XMLSchema-instance">xsi:string</gpml:valueType>
                            <gpml:value>GPlates-8f171a1e-05be-4355-b18d-7760a91cdf35</gpml:value>
                        </gpml:KeyValueDictionaryElement>
                    </gpml:element>
                    <gpml:element>
                        <gpml:KeyValueDictionaryElement>
                            <gpml:key>PLATEID1</gpml:key>
                            <gpml:valueType xmlns:xsi="http://www.w3.org/XMLSchema-instance">xsi:integer</gpml:valueType>
                            <gpml:value>3367</gpml:value>
                        </gpml:KeyValueDictionaryElement>
                    </gpml:element>
                    <gpml:element>
                        <gpml:KeyValueDictionaryElement>
                            <gpml:key>GPGIM_TYPE</gpml:key>
                            <gpml:valueType xmlns:xsi="http://www.w3.org/XMLSchema-instance">xsi:string</gpml:valueType>
                            <gpml:value>gpml:UnclassifiedFeature</gpml:value>
                        </gpml:KeyValueDictionaryElement>
                    </gpml:element>
                    <gpml:element>
                        <gpml:KeyValueDictionaryElement>
                            <gpml:key>TYPE</gpml:key>
                            <gpml:valueType xmlns:xsi="http://www.w3.org/XMLSchema-instance">xsi:string</gpml:valueType>
                            <gpml:value></gpml:value>
                        </gpml:KeyValueDictionaryElement>
                    </gpml:element>
                    <gpml:element>
                        <gpml:KeyValueDictionaryElement>
                            <gpml:key>FROMAGE</gpml:key>
                            <gpml:valueType xmlns:xsi="http://www.w3.org/XMLSchema-instance">xsi:double</gpml:valueType>
                            <gpml:value>350</gpml:value>
                        </gpml:KeyValueDictionaryElement>
                    </gpml:element>
                    <gpml:element>
                        <gpml:KeyValueDictionaryElement>
                            <gpml:key>TOAGE</gpml:key>
                            <gpml:valueType xmlns:xsi="http://www.w3.org/XMLSchema-instance">xsi:double</gpml:valueType>
                            <gpml:value>0</gpml:value>
                        </gpml:KeyValueDictionaryElement>
                    </gpml:element>
                    <gpml:element>
                        <gpml:KeyValueDictionaryElement>
                            <gpml:key>NAME</gpml:key>
                            <gpml:valueType xmlns:xsi="http://www.w3.org/XMLSchema-instance">xsi:string</gpml:valueType>
                            <gpml:value>Pyrenean peridotite zone</gpml:value>
                        </gpml:KeyValueDictionaryElement>
                    </gpml:element>
                    <gpml:element>
                        <gpml:KeyValueDictionaryElement>
                            <gpml:key>IMPORT_AGE</gpml:key>
                            <gpml:valueType xmlns:xsi="http://www.w3.org/XMLSchema-instance">xsi:double</gpml:valueType>
                            <gpml:value>0</gpml:value>
                        </gpml:KeyValueDictionaryElement>
                    </gpml:element>
                </gpml:KeyValueDictionary>
            </gpml:shapefileAttributes>
            <gml:name>Pyrenean peridotite zone</gml:name>
            <gml:validTime>
                <gml:TimePeriod>
                    <gml:begin>
                        <gml:TimeInstant>
                            <gml:timePosition gml:frame="http://gplates.org/TRS/flat">350</gml:timePosition>
                        </gml:TimeInstant>
                    </gml:begin>
                    <gml:end>
                        <gml:TimeInstant>
                            <gml:timePosition gml:frame="http://gplates.org/TRS/flat">0</gml:timePosition>
                        </gml:TimeInstant>
                    </gml:end>
                </gml:TimePeriod>
            </gml:validTime>
        </gpml:UnclassifiedFeature>
    </gml:featureMember>
    <gml:featureMember>
        <gpml:UnclassifiedFeature>
            <gpml:identity>GPlates-971f1464-a8f1-4a12-bd07-55ee3db6b4b7</gpml:identity>
            <gpml:revision>GPlates-cc6617c4-13a6-4720-ae7d-0fc7fc215518</gpml:revision>
            <gpml:boundary>
                <gpml:ConstantValue>
                    <gpml:value>
                        <gml:Polygon>
                            <gml:exterior>
                                <gml:LinearRing>
                                    <gml:posList gml:dimension="2">43.491770466612749 -3.0572225991471935 44.430390257475075 -4.2449477532546531 44.642513847846992 -3.8421082745109394 44.920843850533814 -3.4185516613497922 43.595821733002957 -1.5478210332635811 43.557719204220888 -1.4983391793199015 43.591580786228263 -1.2908666318278037 43.608353859194949 -1.1508908221225309 43.59615097916015 -1.0415284541936423 43.577652343139313 -0.87757450265661641 43.54609619725619 -0.8558046278350423 43.467920234550363 -0.77920837930845621 43.359373503262475 -0.70235588084696632 43.288178483235576 -0.65605624945145335 43.211662402432509 -0.6549317367351537 43.18130292474104 -0.58740109549698061 43.1691252749469 -0.50159196971593734 43.152224497394691 -0.37919329025875065 43.14160507718168 -0.31758610171474899 43.139436445499165 -0.25772777343912046 43.159336721301806 -0.11322328387301626 43.116270332492114 -0.033316969301363436 43.086858140904504 0.020019674710808819 43.0845548335082 0.1213269360003604 43.148406716412993 0.31139937572954901 43.159587394361111 0.4271512938457005 43.146516142333731 0.53583930267240665 43.157687555737972 0.66490496344287442 43.11328595942674 0.69697457784513051 43.110014787256695 0.75094407727982748 43.096618007686459 0.87789705671889673 43.076178328147932 0.99057971394934297 43.049597802545541 1.1056145531706851 43.033381597302501 1.1617999833797699 43.039998380531046 1.3677062872340071 42.961196375565962 1.6356028497488171 42.928719508842917 1.8005505936502217 42.89445135620565 1.9478961546981386 42.88536903318937 2.1380913677983502 42.882947736432712 2.2053131893102011 42.861220113624583 2.2572604029740919 42.862696897066215 2.3244736976296818 42.864300833335484 2.4950860924197809 42.871270301684881 2.6295009637543214 42.868603840130838 2.7536220102005831 42.881398787898526 2.900396870208517 42.864370539570814 2.9132909366874795 42.826878158669075 2.9398184784656038 42.80798295469959 2.9629581065342556 42.813578488462674 3.0327285601156424 42.657139711502239 3.129487430894045 42.63869066646572 2.9560613326225869 42.633095483428036 2.8870503440118673 42.641532801279872 2.780986344521712 42.672352190866384 2.6364805233518087 42.670642716154681 2.5019846550464666 42.698985394398065 2.2023846174298374 42.739680096428934 2.0756746452055084 42.755529607780694 1.7700650916306853 42.778429858250682 1.5003465405487471 42.777782253318229 1.3255800496891497 42.846466917252222 1.0967404282657791 42.932676236034332 0.98171610418347843 43.036401566055865 0.2534764502855007 43.0646512567061 -0.10598936277940857 43.060270172094015 -0.29072293204199257 43.077250382548812 -0.61943930226399735 43.122584450597095 -0.86544852059117339 43.116129703711039 -0.9592832225471174 43.120383949763031 -1.3620880288907111 43.117326471522688 -1.5478666149303648 43.129824262176029 -1.6279679584269668 43.032622771847727 -1.7632870535824281 43.042560789317257 -1.9194942263896146 43.149796965046932 -2.208873728808916 43.278465975958149 -2.6168944776499763 43.420147602090871 -2.9587070610806849 43.491770466612749 -3.0572225991471935 </gml:posList>
                                </gml:LinearRing>
                            </gml:exterior>
                        </gml:Polygon>
                    </gpml:value>
                    <gml:description></gml:description>
                    <gpml:valueType xmlns:gml="http://www.opengis.net/gml">gml:Polygon</gpml:valueType>
                </gpml:ConstantValue>
            </gpml:boundary>
            <gpml:geometryImportTime>
                <gml:TimeInstant>
                    <gml:timePosition gml:frame="http://gplates.org/TRS/flat">0</gml:timePosition>
                </gml:TimeInstant>
            </gpml:geometryImportTime>
            <gpml:reconstructionPlateId>
                <gpml:ConstantValue>
                    <gpml:value>3581</gpml:value>
                    <gml:description></gml:description>
                    <gpml:valueType xmlns:gpml="http://www.gplates.org/gplates">gpml:plateId</gpml:valueType>
                </gpml:ConstantValue>
            </gpml:reconstructionPlateId>
            <gpml:shapefileAttributes>
                <gpml:KeyValueDictionary>
                    <gpml:element>
                        <gpml:KeyValueDictionaryElement>
                            <gpml:key>FEATURE_ID</gpml:key>
                            <gpml:valueType xmlns:xsi="http://www.w3.org/XMLSchema-instance">xsi:string</gpml:valueType>
                            <gpml:value>GPlates-971f1464-a8f1-4a12-bd07-55ee3db6b4b7</gpml:value>
                        </gpml:KeyValueDictionaryElement>
                    </gpml:element>
                    <gpml:element>
                        <gpml:KeyValueDictionaryElement>
                            <gpml:key>PLATEID1</gpml:key>
                            <gpml:valueType xmlns:xsi="http://www.w3.org/XMLSchema-instance">xsi:integer</gpml:valueType>
                            <gpml:value>3581</gpml:value>
                        </gpml:KeyValueDictionaryElement>
                    </gpml:element>
                    <gpml:element>
                        <gpml:KeyValueDictionaryElement>
                            <gpml:key>GPGIM_TYPE</gpml:key>
                            <gpml:valueType xmlns:xsi="http://www.w3.org/XMLSchema-instance">xsi:string</gpml:valueType>
                            <gpml:value>gpml:UnclassifiedFeature</gpml:value>
                        </gpml:KeyValueDictionaryElement>
                    </gpml:element>
                    <gpml:element>
                        <gpml:KeyValueDictionaryElement>
                            <gpml:key>TYPE</gpml:key>
                            <gpml:valueType xmlns:xsi="http://www.w3.org/XMLSchema-instance">xsi:string</gpml:valueType>
                            <gpml:value></gpml:value>
                        </gpml:KeyValueDictionaryElement>
                    </gpml:element>
                    <gpml:element>
                        <gpml:KeyValueDictionaryElement>
                            <gpml:key>FROMAGE</gpml:key>
                            <gpml:valueType xmlns:xsi="http://www.w3.org/XMLSchema-instance">xsi:double</gpml:valueType>
                            <gpml:value>350</gpml:value>
                        </gpml:KeyValueDictionaryElement>
                    </gpml:element>
                    <gpml:element>
                        <gpml:KeyValueDictionaryElement>
                            <gpml:key>TOAGE</gpml:key>
                            <gpml:valueType xmlns:xsi="http://www.w3.org/XMLSchema-instance">xsi:double</gpml:valueType>
                            <gpml:value>0</gpml:value>
                        </gpml:KeyValueDictionaryElement>
                    </gpml:element>
                    <gpml:element>
                        <gpml:KeyValueDictionaryElement>
                            <gpml:key>NAME</gpml:key>
                            <gpml:valueType xmlns:xsi="http://www.w3.org/XMLSchema-instance">xsi:string</gpml:valueType>
                            <gpml:value>Eurasian Pyrenees</gpml:value>
                        </gpml:KeyValueDictionaryElement>
                    </gpml:element>
                    <gpml:element>
                        <gpml:KeyValueDictionaryElement>
                            <gpml:key>IMPORT_AGE</gpml:key>
                            <gpml:valueType xmlns:xsi="http://www.w3.org/XMLSchema-instance">xsi:double</gpml:valueType>
                            <gpml:value>0</gpml:value>
                        </gpml:KeyValueDictionaryElement>
                    </gpml:element>
                </gpml:KeyValueDictionary>
            </gpml:shapefileAttributes>
            <gml:name>Eurasian Pyrenees</gml:name>
            <gml:validTime>
                <gml:TimePeriod>
                    <gml:begin>
                        <gml:TimeInstant>
                            <gml:timePosition gml:frame="http://gplates.org/TRS/flat">350</gml:timePosition>
                        </gml:TimeInstant>
                    </gml:begin>
                    <gml:end>
                        <gml:TimeInstant>
                            <gml:timePosition gml:frame="http://gplates.org/TRS/flat">0</gml:timePosition>
                        </gml:TimeInstant>
                    </gml:end>
                </gml:TimePeriod>
            </gml:validTime>
        </gpml:UnclassifiedFeature>
    </gml:featureMember>
    <gml:featureMember>
        <gpml:UnclassifiedFeature>
            <gpml:identity>GPlates-4538aa71-eb8b-4ddd-8a0d-30b7fe53bd8c</gpml:identity>
            <gpml:revision>GPlates-a5e4b892-65fc-4452-a9c2-5203c3afa4c8</gpml:revision>
            <gpml:boundary>
                <gpml:ConstantValue>
                    <gpml:value>
                        <gml:Polygon>
                            <gml:exterior>
                                <gml:LinearRing>
                                    <gml:posList gml:dimension="2">36.03798546461779 -6.2296667292457926 35.874744979790769 -6.0503051555219773 35.972368591231984 -5.4029049521601458 36.095336639444959 -5.3839350847106244 36.211345425329498 -5.375193479814711 36.376905294815195 -5.2637678485036519 36.522664438524842 -5.3070083225986187 36.612666660683935 -5.1479024535256999 36.638238671394134 -5.012960646672787 36.663426383266405 -4.9584034434238999 36.842867847786032 -4.7690115230191488 36.828845543123059 -4.6842694159659608 36.826358855958581 -4.5905086208870278 36.834496624497845 -4.3572446834304355 36.815409479889212 -4.1349788657077298 36.875447989983606 -4.021814401291298 36.903911541284138 -3.9182673726461497 36.879331703204286 -3.8061048342107884 36.866718286916374 -3.7097370653213715 36.899212991132295 -3.6939643119877443 36.968987120207927 -3.7752759106067648 36.987301599255353 -3.6997674965599261 36.976762101131783 -3.6472613889159646 36.990274780526335 -3.5704177183476626 36.920491218714524 -3.5450316320661002 36.876961437126809 -3.5392695095835149 36.883023730552956 -3.4481168630116286 36.984400500292871 -3.5192261245370493 37.080610428238437 -3.4216078247685826 37.11143140832035 -3.3866099993590111 37.130324457062976 -3.3917742512515869 37.151015335522303 -3.4719372629165264 37.229672137054926 -3.4749140432558483 37.279560848319036 -3.2150514767589855 37.223876434446233 -3.1937317464230035 37.184759368698295 -3.1334786309598939 37.132091920916785 -3.0076421379699623 37.120548243181581 -2.9301599902520907 37.118125939311483 -2.8861279518090881 37.08138520638007 -2.7524763273608785 37.143609006125295 -2.7937330534829896 37.171432885781925 -2.863125554577497 37.216418928249638 -2.9185505322712526 37.264402997524648 -2.9562209529506691 37.306132553478818 -2.8555641389039246 37.37242646893003 -2.7551245013154841 37.391601270376079 -2.7291260917505964 37.386361495807137 -2.6717839535325276 37.335311963662448 -2.6520856019077566 37.313639288795748 -2.6339475876228193 37.310330993595095 -2.5647740963935513 37.31386798390465 -2.453954201720447 37.371649182514666 -2.4628389172799592 37.39433155909483 -2.4749843927795578 37.446579400241525 -2.4575713198478364 37.49233114929909 -2.208278279010786 37.525011783906805 -2.0674249509337659 37.543265011158709 -1.9539161892492583 37.702614058959561 -1.6020610926695087 37.797112861312065 -1.4386906928108416 37.859097963976112 -1.2607019746990451 37.996243028710509 -1.0071157527458414 38.072349900820782 -0.63477993398644483 38.245594741785098 0.077967555984794754 38.479418783111711 0.64097810727247706 38.903614004961746 -0.089536776455076419 38.811276358191847 -1.0580907028969591 38.746325174605019 -1.4585211976027725 38.601333244304236 -1.6432936563366047 38.592816622631894 -1.7233805668315065 38.595277399259906 -1.7775573268480773 38.603806218284404 -2.0180447545023616 38.494981372146675 -2.2488323117637239 38.311324822400948 -2.4867361875924572 38.087913992719727 -2.7744855802886059 37.924482532618732 -2.9094252474594247 37.667255733337271 -2.9461162049545284 37.748248001495149 -3.1183816209950552 37.747616723941739 -3.3010029965737755 37.717508323316331 -3.5607948440307262 37.660183542817784 -3.6835649762994409 37.670935067543084 -3.7648971287099364 37.631248036097446 -3.9171050521602369 37.542597567195394 -4.1147682496893978 37.444693532880166 -4.3520043005479998 37.24175080922145 -4.8198165488193245 37.163472207438303 -4.9354276702032172 37.200188959875788 -5.1291493738886702 37.019462695744814 -5.6186818588551413 36.975514328048909 -5.8440122115028403 36.910059672511984 -5.9737364908626596 36.722227656813132 -6.1152124080761316 36.399422472119134 -6.1975906534241085 36.135060315093831 -6.2094517323468681 36.03798546461779 -6.2296667292457926 </gml:posList>
                                </gml:LinearRing>
                            </gml:exterior>
                        </gml:Polygon>
                    </gpml:value>
                    <gml:description></gml:description>
                    <gpml:valueType xmlns:gml="http://www.opengis.net/gml">gml:Polygon</gpml:valueType>
                </gpml:ConstantValue>
            </gpml:boundary>
            <gpml:geometryImportTime>
                <gml:TimeInstant>
                    <gml:timePosition gml:frame="http://gplates.org/TRS/flat">0</gml:timePosition>
                </gml:TimeInstant>
            </gpml:geometryImportTime>
            <gpml:reconstructionPlateId>
                <gpml:ConstantValue>
                    <gpml:value>3506</gpml:value>
                    <gml:description></gml:description>
                    <gpml:valueType xmlns:gpml="http://www.gplates.org/gplates">gpml:plateId</gpml:valueType>
                </gpml:ConstantValue>
            </gpml:reconstructionPlateId>
            <gpml:shapefileAttributes>
                <gpml:KeyValueDictionary>
                    <gpml:element>
                        <gpml:KeyValueDictionaryElement>
                            <gpml:key>FEATURE_ID</gpml:key>
                            <gpml:valueType xmlns:xsi="http://www.w3.org/XMLSchema-instance">xsi:string</gpml:valueType>
                            <gpml:value>GPlates-4538aa71-eb8b-4ddd-8a0d-30b7fe53bd8c</gpml:value>
                        </gpml:KeyValueDictionaryElement>
                    </gpml:element>
                    <gpml:element>
                        <gpml:KeyValueDictionaryElement>
                            <gpml:key>PLATEID1</gpml:key>
                            <gpml:valueType xmlns:xsi="http://www.w3.org/XMLSchema-instance">xsi:integer</gpml:valueType>
                            <gpml:value>3506</gpml:value>
                        </gpml:KeyValueDictionaryElement>
                    </gpml:element>
                    <gpml:element>
                        <gpml:KeyValueDictionaryElement>
                            <gpml:key>GPGIM_TYPE</gpml:key>
                            <gpml:valueType xmlns:xsi="http://www.w3.org/XMLSchema-instance">xsi:string</gpml:valueType>
                            <gpml:value>gpml:UnclassifiedFeature</gpml:value>
                        </gpml:KeyValueDictionaryElement>
                    </gpml:element>
                    <gpml:element>
                        <gpml:KeyValueDictionaryElement>
                            <gpml:key>TYPE</gpml:key>
                            <gpml:valueType xmlns:xsi="http://www.w3.org/XMLSchema-instance">xsi:string</gpml:valueType>
                            <gpml:value></gpml:value>
                        </gpml:KeyValueDictionaryElement>
                    </gpml:element>
                    <gpml:element>
                        <gpml:KeyValueDictionaryElement>
                            <gpml:key>FROMAGE</gpml:key>
                            <gpml:valueType xmlns:xsi="http://www.w3.org/XMLSchema-instance">xsi:double</gpml:valueType>
                            <gpml:value>350</gpml:value>
                        </gpml:KeyValueDictionaryElement>
                    </gpml:element>
                    <gpml:element>
                        <gpml:KeyValueDictionaryElement>
                            <gpml:key>TOAGE</gpml:key>
                            <gpml:valueType xmlns:xsi="http://www.w3.org/XMLSchema-instance">xsi:double</gpml:valueType>
                            <gpml:value>0</gpml:value>
                        </gpml:KeyValueDictionaryElement>
                    </gpml:element>
                    <gpml:element>
                        <gpml:KeyValueDictionaryElement>
                            <gpml:key>NAME</gpml:key>
                            <gpml:valueType xmlns:xsi="http://www.w3.org/XMLSchema-instance">xsi:string</gpml:valueType>
                            <gpml:value>Sub-betic and Pre-betic zones</gpml:value>
                        </gpml:KeyValueDictionaryElement>
                    </gpml:element>
                    <gpml:element>
                        <gpml:KeyValueDictionaryElement>
                            <gpml:key>IMPORT_AGE</gpml:key>
                            <gpml:valueType xmlns:xsi="http://www.w3.org/XMLSchema-instance">xsi:double</gpml:valueType>
                            <gpml:value>0</gpml:value>
                        </gpml:KeyValueDictionaryElement>
                    </gpml:element>
                </gpml:KeyValueDictionary>
            </gpml:shapefileAttributes>
            <gml:name>Sub-betic and Pre-betic zones</gml:name>
            <gml:validTime>
                <gml:TimePeriod>
                    <gml:begin>
                        <gml:TimeInstant>
                            <gml:timePosition gml:frame="http://gplates.org/TRS/flat">350</gml:timePosition>
                        </gml:TimeInstant>
                    </gml:begin>
                    <gml:end>
                        <gml:TimeInstant>
                            <gml:timePosition gml:frame="http://gplates.org/TRS/flat">0</gml:timePosition>
                        </gml:TimeInstant>
                    </gml:end>
                </gml:TimePeriod>
            </gml:validTime>
        </gpml:UnclassifiedFeature>
    </gml:featureMember>
    <gml:featureMember>
        <gpml:UnclassifiedFeature>
            <gpml:identity>GPlates-0535fca2-4757-43c0-9f65-3abc0585088b</gpml:identity>
            <gpml:revision>GPlates-35096817-feb9-419b-84c4-1984c1e41c47</gpml:revision>
            <gpml:boundary>
                <gpml:ConstantValue>
                    <gpml:value>
                        <gml:Polygon>
                            <gml:exterior>
                                <gml:LinearRing>
                                    <gml:posList gml:dimension="2">39.81911410963307 -9.1314435765989614 39.657795850832102 -9.4731627574134833 39.526658105334249 -9.7553705477626256 39.347859829418248 -10.123093533355703 39.001235088863574 -10.163189024399694 38.798217686504223 -9.7398728590735661 38.736224564505328 -9.716381894152498 38.647729173083185 -9.6714214698195189 38.369041842378699 -9.5552334495393101 37.963763918835433 -9.404539112773934 37.440042164955706 -9.2237398090005058 36.911888566682464 -9.0440634408626721 36.709524354763296 -8.9884192111936443 36.819607113017398 -7.7988259756741458 36.672555653041144 -6.9776818959632596 36.031071809752717 -6.2192753678305372 36.396943503200539 -6.1961869515225461 36.725061143675141 -6.1107394176049095 36.91413711806203 -5.9675025940487831 36.973379452070702 -5.8481576478295132 37.030318438274463 -5.5957320826544406 37.131038181752011 -5.3260280250927421 37.200165564001345 -5.1287329052859283 37.163429531974806 -4.9356262907226949 37.241965071401573 -4.8195460492310573 37.391766886872155 -4.4792849707305962 37.54380722119781 -4.1119954740914819 37.631211470359297 -3.9169282469739635 37.670985785773425 -3.7653959442249101 37.6601269329703 -3.6836483117094359 37.716883736914021 -3.5618420965701505 37.748165950563745 -3.3023029458957152 37.749244386065989 -3.1167404861977475 37.665118613481823 -2.9421724321803273 37.770489743788787 -2.934963454055791 37.919803390393611 -2.9092542485709809 38.08105868960093 -2.7791583090048264 38.300690145301566 -2.4990169018003412 38.496272569147713 -2.2399637630992539 38.603685396603844 -2.0179837975758232 38.593152360905783 -1.7218589755771945 38.601331001740277 -1.6430091105787294 38.74593020687346 -1.4530872600706137 38.805874906523663 -1.0611119412847199 38.841456644464984 -0.69180260687822714 38.898229628411706 -0.097425151520295183 39.147852385230706 -0.2439072975418487 39.252903779482565 -0.55110615989806444 39.237460751316725 -0.77957142702708748 39.334632351329134 -0.98479064123701754 39.454521818828709 -1.446539480789256 39.612289536562713 -1.8516937041394186 39.828011005496869 -2.1885887383769016 40.191032501199203 -2.4527711878612153 40.520154981413206 -2.7626410987370131 40.806637300354339 -3.0345518800442486 40.978046764559451 -3.1999291152151583 41.07769170463601 -3.5853572595514236 41.009750245692977 -3.7105495789297551 40.827243781419256 -4.0489851150841778 40.65346623137853 -4.364084084015265 40.52772847840837 -5.0711913856002315 40.524485547268135 -5.361700342681841 40.508881589229787 -5.6369309970454671 40.499966797679107 -5.9436029008290099 40.475663750575386 -6.2336089050745764 40.440635481189709 -6.6427758489968545 40.404328995311531 -7.0279670137856343 40.358741683756207 -7.2112308637542286 40.314738955808714 -7.4064552840605833 40.253898396082469 -7.6395371135489043 40.097969084213986 -8.235450652646982 39.94744708004788 -8.7704744889077606 39.896736354132848 -8.9619205929739909 39.81911410963307 -9.1314435765989614 </gml:posList>
                                </gml:LinearRing>
                            </gml:exterior>
                        </gml:Polygon>
                    </gpml:value>
                    <gml:description></gml:description>
                    <gpml:valueType xmlns:gml="http://www.opengis.net/gml">gml:Polygon</gpml:valueType>
                </gpml:ConstantValue>
            </gpml:boundary>
            <gpml:geometryImportTime>
                <gml:TimeInstant>
                    <gml:timePosition gml:frame="http://gplates.org/TRS/flat">0</gml:timePosition>
                </gml:TimeInstant>
            </gpml:geometryImportTime>
            <gpml:reconstructionPlateId>
                <gpml:ConstantValue>
                    <gpml:value>3541</gpml:value>
                    <gml:description></gml:description>
                    <gpml:valueType xmlns:gpml="http://www.gplates.org/gplates">gpml:plateId</gpml:valueType>
                </gpml:ConstantValue>
            </gpml:reconstructionPlateId>
            <gpml:shapefileAttributes>
                <gpml:KeyValueDictionary>
                    <gpml:element>
                        <gpml:KeyValueDictionaryElement>
                            <gpml:key>FEATURE_ID</gpml:key>
                            <gpml:valueType xmlns:xsi="http://www.w3.org/XMLSchema-instance">xsi:string</gpml:valueType>
                            <gpml:value>GPlates-0535fca2-4757-43c0-9f65-3abc0585088b</gpml:value>
                        </gpml:KeyValueDictionaryElement>
                    </gpml:element>
                    <gpml:element>
                        <gpml:KeyValueDictionaryElement>
                            <gpml:key>PLATEID1</gpml:key>
                            <gpml:valueType xmlns:xsi="http://www.w3.org/XMLSchema-instance">xsi:integer</gpml:valueType>
                            <gpml:value>3541</gpml:value>
                        </gpml:KeyValueDictionaryElement>
                    </gpml:element>
                    <gpml:element>
                        <gpml:KeyValueDictionaryElement>
                            <gpml:key>GPGIM_TYPE</gpml:key>
                            <gpml:valueType xmlns:xsi="http://www.w3.org/XMLSchema-instance">xsi:string</gpml:valueType>
                            <gpml:value>gpml:UnclassifiedFeature</gpml:value>
                        </gpml:KeyValueDictionaryElement>
                    </gpml:element>
                    <gpml:element>
                        <gpml:KeyValueDictionaryElement>
                            <gpml:key>TYPE</gpml:key>
                            <gpml:valueType xmlns:xsi="http://www.w3.org/XMLSchema-instance">xsi:string</gpml:valueType>
                            <gpml:value></gpml:value>
                        </gpml:KeyValueDictionaryElement>
                    </gpml:element>
                    <gpml:element>
                        <gpml:KeyValueDictionaryElement>
                            <gpml:key>FROMAGE</gpml:key>
                            <gpml:valueType xmlns:xsi="http://www.w3.org/XMLSchema-instance">xsi:double</gpml:valueType>
                            <gpml:value>350</gpml:value>
                        </gpml:KeyValueDictionaryElement>
                    </gpml:element>
                    <gpml:element>
                        <gpml:KeyValueDictionaryElement>
                            <gpml:key>TOAGE</gpml:key>
                            <gpml:valueType xmlns:xsi="http://www.w3.org/XMLSchema-instance">xsi:double</gpml:valueType>
                            <gpml:value>0</gpml:value>
                        </gpml:KeyValueDictionaryElement>
                    </gpml:element>
                    <gpml:element>
                        <gpml:KeyValueDictionaryElement>
                            <gpml:key>NAME</gpml:key>
                            <gpml:valueType xmlns:xsi="http://www.w3.org/XMLSchema-instance">xsi:string</gpml:valueType>
                            <gpml:value>Southern Iberia</gpml:value>
                        </gpml:KeyValueDictionaryElement>
                    </gpml:element>
                    <gpml:element>
                        <gpml:KeyValueDictionaryElement>
                            <gpml:key>IMPORT_AGE</gpml:key>
                            <gpml:valueType xmlns:xsi="http://www.w3.org/XMLSchema-instance">xsi:double</gpml:valueType>
                            <gpml:value>0</gpml:value>
                        </gpml:KeyValueDictionaryElement>
                    </gpml:element>
                </gpml:KeyValueDictionary>
            </gpml:shapefileAttributes>
            <gml:name>Southern Iberia</gml:name>
            <gml:validTime>
                <gml:TimePeriod>
                    <gml:begin>
                        <gml:TimeInstant>
                            <gml:timePosition gml:frame="http://gplates.org/TRS/flat">350</gml:timePosition>
                        </gml:TimeInstant>
                    </gml:begin>
                    <gml:end>
                        <gml:TimeInstant>
                            <gml:timePosition gml:frame="http://gplates.org/TRS/flat">0</gml:timePosition>
                        </gml:TimeInstant>
                    </gml:end>
                </gml:TimePeriod>
            </gml:validTime>
        </gpml:UnclassifiedFeature>
    </gml:featureMember>
    <gml:featureMember>
        <gpml:UnclassifiedFeature>
            <gpml:identity>GPlates-a2a4c78a-29e8-4e9a-8e8b-fb0d2ea5ad2d</gpml:identity>
            <gpml:revision>GPlates-d6f8e962-5e67-443c-823a-ddff6f8f7332</gpml:revision>
            <gpml:boundary>
                <gpml:ConstantValue>
                    <gpml:value>
                        <gml:Polygon>
                            <gml:exterior>
                                <gml:LinearRing>
                                    <gml:posList gml:dimension="2">34.489794508729545 31.774624123349142 34.362763609129303 32.410921613320724 34.317231820927667 33.002782519509047 34.31570243888163 33.160291371441794 33.917008221689869 33.20949939920424 33.700262716039639 33.15865262687047 32.591938744490186 32.701153670695106 33.563104507118858 32.193383533772916 34.489794508729545 31.774624123349142 </gml:posList>
                                </gml:LinearRing>
                            </gml:exterior>
                        </gml:Polygon>
                    </gpml:value>
                    <gml:description></gml:description>
                    <gpml:valueType xmlns:gml="http://www.opengis.net/gml">gml:Polygon</gpml:valueType>
                </gpml:ConstantValue>
            </gpml:boundary>
            <gpml:geometryImportTime>
                <gml:TimeInstant>
                    <gml:timePosition gml:frame="http://gplates.org/TRS/flat">0</gml:timePosition>
                </gml:TimeInstant>
            </gpml:geometryImportTime>
            <gpml:reconstructionPlateId>
                <gpml:ConstantValue>
                    <gpml:value>3366</gpml:value>
                    <gml:description></gml:description>
                    <gpml:valueType xmlns:gpml="http://www.gplates.org/gplates">gpml:plateId</gpml:valueType>
                </gpml:ConstantValue>
            </gpml:reconstructionPlateId>
            <gpml:shapefileAttributes>
                <gpml:KeyValueDictionary>
                    <gpml:element>
                        <gpml:KeyValueDictionaryElement>
                            <gpml:key>FEATURE_ID</gpml:key>
                            <gpml:valueType xmlns:xsi="http://www.w3.org/XMLSchema-instance">xsi:string</gpml:valueType>
                            <gpml:value>GPlates-a2a4c78a-29e8-4e9a-8e8b-fb0d2ea5ad2d</gpml:value>
                        </gpml:KeyValueDictionaryElement>
                    </gpml:element>
                    <gpml:element>
                        <gpml:KeyValueDictionaryElement>
                            <gpml:key>PLATEID1</gpml:key>
                            <gpml:valueType xmlns:xsi="http://www.w3.org/XMLSchema-instance">xsi:integer</gpml:valueType>
                            <gpml:value>3366</gpml:value>
                        </gpml:KeyValueDictionaryElement>
                    </gpml:element>
                    <gpml:element>
                        <gpml:KeyValueDictionaryElement>
                            <gpml:key>GPGIM_TYPE</gpml:key>
                            <gpml:valueType xmlns:xsi="http://www.w3.org/XMLSchema-instance">xsi:string</gpml:valueType>
                            <gpml:value>gpml:UnclassifiedFeature</gpml:value>
                        </gpml:KeyValueDictionaryElement>
                    </gpml:element>
                    <gpml:element>
                        <gpml:KeyValueDictionaryElement>
                            <gpml:key>TYPE</gpml:key>
                            <gpml:valueType xmlns:xsi="http://www.w3.org/XMLSchema-instance">xsi:string</gpml:valueType>
                            <gpml:value></gpml:value>
                        </gpml:KeyValueDictionaryElement>
                    </gpml:element>
                    <gpml:element>
                        <gpml:KeyValueDictionaryElement>
                            <gpml:key>FROMAGE</gpml:key>
                            <gpml:valueType xmlns:xsi="http://www.w3.org/XMLSchema-instance">xsi:double</gpml:valueType>
                            <gpml:value>350</gpml:value>
                        </gpml:KeyValueDictionaryElement>
                    </gpml:element>
                    <gpml:element>
                        <gpml:KeyValueDictionaryElement>
                            <gpml:key>TOAGE</gpml:key>
                            <gpml:valueType xmlns:xsi="http://www.w3.org/XMLSchema-instance">xsi:double</gpml:valueType>
                            <gpml:value>0</gpml:value>
                        </gpml:KeyValueDictionaryElement>
                    </gpml:element>
                    <gpml:element>
                        <gpml:KeyValueDictionaryElement>
                            <gpml:key>NAME</gpml:key>
                            <gpml:valueType xmlns:xsi="http://www.w3.org/XMLSchema-instance">xsi:string</gpml:valueType>
                            <gpml:value>Eratosthenes Seamount</gpml:value>
                        </gpml:KeyValueDictionaryElement>
                    </gpml:element>
                    <gpml:element>
                        <gpml:KeyValueDictionaryElement>
                            <gpml:key>IMPORT_AGE</gpml:key>
                            <gpml:valueType xmlns:xsi="http://www.w3.org/XMLSchema-instance">xsi:double</gpml:valueType>
                            <gpml:value>0</gpml:value>
                        </gpml:KeyValueDictionaryElement>
                    </gpml:element>
                </gpml:KeyValueDictionary>
            </gpml:shapefileAttributes>
            <gml:name>Eratosthenes Seamount</gml:name>
            <gml:validTime>
                <gml:TimePeriod>
                    <gml:begin>
                        <gml:TimeInstant>
                            <gml:timePosition gml:frame="http://gplates.org/TRS/flat">350</gml:timePosition>
                        </gml:TimeInstant>
                    </gml:begin>
                    <gml:end>
                        <gml:TimeInstant>
                            <gml:timePosition gml:frame="http://gplates.org/TRS/flat">0</gml:timePosition>
                        </gml:TimeInstant>
                    </gml:end>
                </gml:TimePeriod>
            </gml:validTime>
        </gpml:UnclassifiedFeature>
    </gml:featureMember>
    <gml:featureMember>
        <gpml:UnclassifiedFeature>
            <gpml:identity>GPlates-04d473cb-a341-4653-9bd4-559eec963120</gpml:identity>
            <gpml:revision>GPlates-ba48a9c0-b217-4b38-b2f1-6788624bce62</gpml:revision>
            <gpml:boundary>
                <gpml:ConstantValue>
                    <gpml:value>
                        <gml:Polygon>
                            <gml:exterior>
                                <gml:LinearRing>
                                    <gml:posList gml:dimension="2">22.472142012708645 59.723509570193542 23.082846249324181 60.155913406598444 23.897891289583331 60.996452331895895 24.093642730620328 61.147653105938161 25.203297843668011 61.674230458098002 25.108999339673211 61.83172424462083 25.051681651054491 61.947300758873972 25.076430586558658 62.159175283791186 25.176906142611518 62.176992998938339 25.181064401525767 62.340991372083565 25.165281816695575 62.461163633938227 25.230093712744761 62.555606682611035 25.23452567478099 62.728710517327031 25.160236936865655 63.07206020725792 25.16930409484646 63.582273057359643 25.138061351402605 64.731033434884495 25.344610323021605 65.58479409444432 24.64814927839323 65.590799302037439 24.654086860918468 65.437689742124959 24.191257222563181 65.270633936149039 23.191105725091461 63.886508415527047 21.724454902054756 62.14466352792212 18.301736222962454 60.264927005119098 15.359831821185475 59.774694102608606 14.824809366499856 59.487366776452461 17.211379927010629 57.167330379398869 19.338584518785389 58.089071489804368 19.999248714121922 58.380323540268193 20.515625665352569 58.601040044189311 21.322089159115688 59.158314994686108 21.693368016969202 59.417196213662308 22.472142012708645 59.723509570193542 </gml:posList>
                                </gml:LinearRing>
                            </gml:exterior>
                        </gml:Polygon>
                    </gpml:value>
                    <gml:description></gml:description>
                    <gpml:valueType xmlns:gml="http://www.opengis.net/gml">gml:Polygon</gpml:valueType>
                </gpml:ConstantValue>
            </gpml:boundary>
            <gpml:geometryImportTime>
                <gml:TimeInstant>
                    <gml:timePosition gml:frame="http://gplates.org/TRS/flat">0</gml:timePosition>
                </gml:TimeInstant>
            </gpml:geometryImportTime>
            <gpml:reconstructionPlateId>
                <gpml:ConstantValue>
                    <gpml:value>4037</gpml:value>
                    <gml:description></gml:description>
                    <gpml:valueType xmlns:gpml="http://www.gplates.org/gplates">gpml:plateId</gpml:valueType>
                </gpml:ConstantValue>
            </gpml:reconstructionPlateId>
            <gpml:shapefileAttributes>
                <gpml:KeyValueDictionary>
                    <gpml:element>
                        <gpml:KeyValueDictionaryElement>
                            <gpml:key>FEATURE_ID</gpml:key>
                            <gpml:valueType xmlns:xsi="http://www.w3.org/XMLSchema-instance">xsi:string</gpml:valueType>
                            <gpml:value>GPlates-04d473cb-a341-4653-9bd4-559eec963120</gpml:value>
                        </gpml:KeyValueDictionaryElement>
                    </gpml:element>
                    <gpml:element>
                        <gpml:KeyValueDictionaryElement>
                            <gpml:key>PLATEID1</gpml:key>
                            <gpml:valueType xmlns:xsi="http://www.w3.org/XMLSchema-instance">xsi:integer</gpml:valueType>
                            <gpml:value>4037</gpml:value>
                        </gpml:KeyValueDictionaryElement>
                    </gpml:element>
                    <gpml:element>
                        <gpml:KeyValueDictionaryElement>
                            <gpml:key>GPGIM_TYPE</gpml:key>
                            <gpml:valueType xmlns:xsi="http://www.w3.org/XMLSchema-instance">xsi:string</gpml:valueType>
                            <gpml:value>gpml:UnclassifiedFeature</gpml:value>
                        </gpml:KeyValueDictionaryElement>
                    </gpml:element>
                    <gpml:element>
                        <gpml:KeyValueDictionaryElement>
                            <gpml:key>TYPE</gpml:key>
                            <gpml:valueType xmlns:xsi="http://www.w3.org/XMLSchema-instance">xsi:string</gpml:valueType>
                            <gpml:value></gpml:value>
                        </gpml:KeyValueDictionaryElement>
                    </gpml:element>
                    <gpml:element>
                        <gpml:KeyValueDictionaryElement>
                            <gpml:key>FROMAGE</gpml:key>
                            <gpml:valueType xmlns:xsi="http://www.w3.org/XMLSchema-instance">xsi:double</gpml:valueType>
                            <gpml:value>350</gpml:value>
                        </gpml:KeyValueDictionaryElement>
                    </gpml:element>
                    <gpml:element>
                        <gpml:KeyValueDictionaryElement>
                            <gpml:key>TOAGE</gpml:key>
                            <gpml:valueType xmlns:xsi="http://www.w3.org/XMLSchema-instance">xsi:double</gpml:valueType>
                            <gpml:value>0</gpml:value>
                        </gpml:KeyValueDictionaryElement>
                    </gpml:element>
                    <gpml:element>
                        <gpml:KeyValueDictionaryElement>
                            <gpml:key>NAME</gpml:key>
                            <gpml:valueType xmlns:xsi="http://www.w3.org/XMLSchema-instance">xsi:string</gpml:valueType>
                            <gpml:value>Masirah fragment</gpml:value>
                        </gpml:KeyValueDictionaryElement>
                    </gpml:element>
                    <gpml:element>
                        <gpml:KeyValueDictionaryElement>
                            <gpml:key>IMPORT_AGE</gpml:key>
                            <gpml:valueType xmlns:xsi="http://www.w3.org/XMLSchema-instance">xsi:double</gpml:valueType>
                            <gpml:value>0</gpml:value>
                        </gpml:KeyValueDictionaryElement>
                    </gpml:element>
                </gpml:KeyValueDictionary>
            </gpml:shapefileAttributes>
            <gml:name>Masirah fragment</gml:name>
            <gml:validTime>
                <gml:TimePeriod>
                    <gml:begin>
                        <gml:TimeInstant>
                            <gml:timePosition gml:frame="http://gplates.org/TRS/flat">150</gml:timePosition>
                        </gml:TimeInstant>
                    </gml:begin>
                    <gml:end>
                        <gml:TimeInstant>
                            <gml:timePosition gml:frame="http://gplates.org/TRS/flat">0</gml:timePosition>
                        </gml:TimeInstant>
                    </gml:end>
                </gml:TimePeriod>
            </gml:validTime>
        </gpml:UnclassifiedFeature>
    </gml:featureMember>
    <gml:featureMember>
        <gpml:UnclassifiedFeature>
            <gpml:identity>GPlates-1488e3b6-22b4-4b4f-b715-83f5c6efce46</gpml:identity>
            <gpml:revision>GPlates-ea55b1db-1815-4682-a17f-7012fd58ebcf</gpml:revision>
            <gpml:boundary>
                <gpml:ConstantValue>
                    <gpml:value>
                        <gml:Polygon>
                            <gml:exterior>
                                <gml:LinearRing>
                                    <gml:posList gml:dimension="2">23.357203395581237 56.656779017653747 23.462324766290408 56.722077685337176 23.635143653138378 56.792171225456606 23.844479770528366 57.006019254731598 23.83814352694823 57.099680975271518 23.712337535402398 57.274906186241139 23.601281581041437 57.426749939908014 23.55751266452793 57.572156099273556 23.509927600731373 57.751666262999194 23.554837993513615 57.986862395950183 23.401927515008374 57.994430931797837 23.185956197590329 57.866949742542367 23.067390354568705 57.813637249029284 22.921074566957614 57.764771551348893 22.731779817701575 57.705093017480863 22.765232205739064 57.56452754071087 22.835914211514304 57.368524881488078 22.921502278577407 57.135886333322077 23.276942729155664 56.763418334755158 23.357203395581237 56.656779017653747 </gml:posList>
                                </gml:LinearRing>
                            </gml:exterior>
                        </gml:Polygon>
                    </gpml:value>
                    <gml:description></gml:description>
                    <gpml:valueType xmlns:gml="http://www.opengis.net/gml">gml:Polygon</gpml:valueType>
                </gpml:ConstantValue>
            </gpml:boundary>
            <gpml:geometryImportTime>
                <gml:TimeInstant>
                    <gml:timePosition gml:frame="http://gplates.org/TRS/flat">0</gml:timePosition>
                </gml:TimeInstant>
            </gpml:geometryImportTime>
            <gpml:reconstructionPlateId>
                <gpml:ConstantValue>
                    <gpml:value>4068</gpml:value>
                    <gml:description></gml:description>
                    <gpml:valueType xmlns:gpml="http://www.gplates.org/gplates">gpml:plateId</gpml:valueType>
                </gpml:ConstantValue>
            </gpml:reconstructionPlateId>
            <gpml:shapefileAttributes>
                <gpml:KeyValueDictionary>
                    <gpml:element>
                        <gpml:KeyValueDictionaryElement>
                            <gpml:key>FEATURE_ID</gpml:key>
                            <gpml:valueType xmlns:xsi="http://www.w3.org/XMLSchema-instance">xsi:string</gpml:valueType>
                            <gpml:value>GPlates-1488e3b6-22b4-4b4f-b715-83f5c6efce46</gpml:value>
                        </gpml:KeyValueDictionaryElement>
                    </gpml:element>
                    <gpml:element>
                        <gpml:KeyValueDictionaryElement>
                            <gpml:key>PLATEID1</gpml:key>
                            <gpml:valueType xmlns:xsi="http://www.w3.org/XMLSchema-instance">xsi:integer</gpml:valueType>
                            <gpml:value>4068</gpml:value>
                        </gpml:KeyValueDictionaryElement>
                    </gpml:element>
                    <gpml:element>
                        <gpml:KeyValueDictionaryElement>
                            <gpml:key>GPGIM_TYPE</gpml:key>
                            <gpml:valueType xmlns:xsi="http://www.w3.org/XMLSchema-instance">xsi:string</gpml:valueType>
                            <gpml:value>gpml:UnclassifiedFeature</gpml:value>
                        </gpml:KeyValueDictionaryElement>
                    </gpml:element>
                    <gpml:element>
                        <gpml:KeyValueDictionaryElement>
                            <gpml:key>TYPE</gpml:key>
                            <gpml:valueType xmlns:xsi="http://www.w3.org/XMLSchema-instance">xsi:string</gpml:valueType>
                            <gpml:value></gpml:value>
                        </gpml:KeyValueDictionaryElement>
                    </gpml:element>
                    <gpml:element>
                        <gpml:KeyValueDictionaryElement>
                            <gpml:key>FROMAGE</gpml:key>
                            <gpml:valueType xmlns:xsi="http://www.w3.org/XMLSchema-instance">xsi:double</gpml:valueType>
                            <gpml:value>350</gpml:value>
                        </gpml:KeyValueDictionaryElement>
                    </gpml:element>
                    <gpml:element>
                        <gpml:KeyValueDictionaryElement>
                            <gpml:key>TOAGE</gpml:key>
                            <gpml:valueType xmlns:xsi="http://www.w3.org/XMLSchema-instance">xsi:double</gpml:valueType>
                            <gpml:value>0</gpml:value>
                        </gpml:KeyValueDictionaryElement>
                    </gpml:element>
                    <gpml:element>
                        <gpml:KeyValueDictionaryElement>
                            <gpml:key>NAME</gpml:key>
                            <gpml:valueType xmlns:xsi="http://www.w3.org/XMLSchema-instance">xsi:string</gpml:valueType>
                            <gpml:value>Semail ophiolite - center</gpml:value>
                        </gpml:KeyValueDictionaryElement>
                    </gpml:element>
                    <gpml:element>
                        <gpml:KeyValueDictionaryElement>
                            <gpml:key>IMPORT_AGE</gpml:key>
                            <gpml:valueType xmlns:xsi="http://www.w3.org/XMLSchema-instance">xsi:double</gpml:valueType>
                            <gpml:value>0</gpml:value>
                        </gpml:KeyValueDictionaryElement>
                    </gpml:element>
                </gpml:KeyValueDictionary>
            </gpml:shapefileAttributes>
            <gml:name>Semail ophiolite - center</gml:name>
            <gml:validTime>
                <gml:TimePeriod>
                    <gml:begin>
                        <gml:TimeInstant>
                            <gml:timePosition gml:frame="http://gplates.org/TRS/flat">105</gml:timePosition>
                        </gml:TimeInstant>
                    </gml:begin>
                    <gml:end>
                        <gml:TimeInstant>
                            <gml:timePosition gml:frame="http://gplates.org/TRS/flat">0</gml:timePosition>
                        </gml:TimeInstant>
                    </gml:end>
                </gml:TimePeriod>
            </gml:validTime>
        </gpml:UnclassifiedFeature>
    </gml:featureMember>
    <gml:featureMember>
        <gpml:UnclassifiedFeature>
            <gpml:identity>GPlates-1f9462c9-3ec1-49b2-8040-4939adf31833</gpml:identity>
            <gpml:revision>GPlates-3d74fca9-a9dd-4970-816d-275b3f6d03b2</gpml:revision>
            <gpml:boundary>
                <gpml:ConstantValue>
                    <gpml:value>
                        <gml:Polygon>
                            <gml:exterior>
                                <gml:LinearRing>
                                    <gml:posList gml:dimension="2">22.770287431443503 57.714600945238708 22.906351967514478 57.760062715964331 23.019057474738272 57.799013671984916 23.094649474583836 57.82772233187606 23.202759942111076 57.874811401531417 23.297339665870478 57.929861882820312 23.365208539591325 57.976422797922517 23.411146214394879 57.993432430410628 23.495374795573081 57.988768809597047 23.545305610650317 57.987592387688231 23.556814875237798 57.985154621947586 23.572580479502687 58.024629376849042 23.58740999343647 58.081624426782511 23.50937532988771 58.16968356518116 23.470612426068229 58.210313777630986 23.345764912445556 58.251957344896034 23.310960265769079 58.284710986743008 23.24443680790381 58.340533494989351 23.193754202642712 58.384770201455467 23.149476840563306 58.4838023085819 23.081689683651611 58.570671882121566 23.040966446630094 58.687929925191483 23.008478674093929 58.779949439295045 22.942379270620158 58.85314736641979 22.884828003576626 58.919068782116554 22.836651171710777 58.975894832910384 22.823451710898233 58.994124986890448 22.750730895240554 58.996990075117772 22.679516893182662 59.030002101517908 22.651796988293263 59.027005496165167 22.629490741194381 59.021976650489087 22.611262350092183 58.947868075744147 22.585490913094688 58.819374328870737 22.592562841566142 58.673712391144775 22.595196510074569 58.460454133027696 22.595616337674457 58.290354975704673 22.606883389055863 58.231104091035597 22.632110225480769 58.129159276620832 22.662206732500557 57.999937728690938 22.734006973855575 57.705794227451882 22.770287431443503 57.714600945238708 </gml:posList>
                                </gml:LinearRing>
                            </gml:exterior>
                        </gml:Polygon>
                    </gpml:value>
                    <gml:description></gml:description>
                    <gpml:valueType xmlns:gml="http://www.opengis.net/gml">gml:Polygon</gpml:valueType>
                </gpml:ConstantValue>
            </gpml:boundary>
            <gpml:geometryImportTime>
                <gml:TimeInstant>
                    <gml:timePosition gml:frame="http://gplates.org/TRS/flat">0</gml:timePosition>
                </gml:TimeInstant>
            </gpml:geometryImportTime>
            <gpml:reconstructionPlateId>
                <gpml:ConstantValue>
                    <gpml:value>4069</gpml:value>
                    <gml:description></gml:description>
                    <gpml:valueType xmlns:gpml="http://www.gplates.org/gplates">gpml:plateId</gpml:valueType>
                </gpml:ConstantValue>
            </gpml:reconstructionPlateId>
            <gpml:shapefileAttributes>
                <gpml:KeyValueDictionary>
                    <gpml:element>
                        <gpml:KeyValueDictionaryElement>
                            <gpml:key>FEATURE_ID</gpml:key>
                            <gpml:valueType xmlns:xsi="http://www.w3.org/XMLSchema-instance">xsi:string</gpml:valueType>
                            <gpml:value>GPlates-1f9462c9-3ec1-49b2-8040-4939adf31833</gpml:value>
                        </gpml:KeyValueDictionaryElement>
                    </gpml:element>
                    <gpml:element>
                        <gpml:KeyValueDictionaryElement>
                            <gpml:key>PLATEID1</gpml:key>
                            <gpml:valueType xmlns:xsi="http://www.w3.org/XMLSchema-instance">xsi:integer</gpml:valueType>
                            <gpml:value>4069</gpml:value>
                        </gpml:KeyValueDictionaryElement>
                    </gpml:element>
                    <gpml:element>
                        <gpml:KeyValueDictionaryElement>
                            <gpml:key>GPGIM_TYPE</gpml:key>
                            <gpml:valueType xmlns:xsi="http://www.w3.org/XMLSchema-instance">xsi:string</gpml:valueType>
                            <gpml:value>gpml:UnclassifiedFeature</gpml:value>
                        </gpml:KeyValueDictionaryElement>
                    </gpml:element>
                    <gpml:element>
                        <gpml:KeyValueDictionaryElement>
                            <gpml:key>TYPE</gpml:key>
                            <gpml:valueType xmlns:xsi="http://www.w3.org/XMLSchema-instance">xsi:string</gpml:valueType>
                            <gpml:value></gpml:value>
                        </gpml:KeyValueDictionaryElement>
                    </gpml:element>
                    <gpml:element>
                        <gpml:KeyValueDictionaryElement>
                            <gpml:key>FROMAGE</gpml:key>
                            <gpml:valueType xmlns:xsi="http://www.w3.org/XMLSchema-instance">xsi:double</gpml:valueType>
                            <gpml:value>350</gpml:value>
                        </gpml:KeyValueDictionaryElement>
                    </gpml:element>
                    <gpml:element>
                        <gpml:KeyValueDictionaryElement>
                            <gpml:key>TOAGE</gpml:key>
                            <gpml:valueType xmlns:xsi="http://www.w3.org/XMLSchema-instance">xsi:double</gpml:valueType>
                            <gpml:value>0</gpml:value>
                        </gpml:KeyValueDictionaryElement>
                    </gpml:element>
                    <gpml:element>
                        <gpml:KeyValueDictionaryElement>
                            <gpml:key>NAME</gpml:key>
                            <gpml:valueType xmlns:xsi="http://www.w3.org/XMLSchema-instance">xsi:string</gpml:valueType>
                            <gpml:value>Semail ophiolite - South</gpml:value>
                        </gpml:KeyValueDictionaryElement>
                    </gpml:element>
                    <gpml:element>
                        <gpml:KeyValueDictionaryElement>
                            <gpml:key>IMPORT_AGE</gpml:key>
                            <gpml:valueType xmlns:xsi="http://www.w3.org/XMLSchema-instance">xsi:double</gpml:valueType>
                            <gpml:value>0</gpml:value>
                        </gpml:KeyValueDictionaryElement>
                    </gpml:element>
                </gpml:KeyValueDictionary>
            </gpml:shapefileAttributes>
            <gml:name>Semail ophiolite - South</gml:name>
            <gml:validTime>
                <gml:TimePeriod>
                    <gml:begin>
                        <gml:TimeInstant>
                            <gml:timePosition gml:frame="http://gplates.org/TRS/flat">105</gml:timePosition>
                        </gml:TimeInstant>
                    </gml:begin>
                    <gml:end>
                        <gml:TimeInstant>
                            <gml:timePosition gml:frame="http://gplates.org/TRS/flat">0</gml:timePosition>
                        </gml:TimeInstant>
                    </gml:end>
                </gml:TimePeriod>
            </gml:validTime>
        </gpml:UnclassifiedFeature>
    </gml:featureMember>
    <gml:featureMember>
        <gpml:UnclassifiedFeature>
            <gpml:identity>GPlates-90f5bbea-6e8f-4dfd-ada2-66eaabf68c62</gpml:identity>
            <gpml:revision>GPlates-dd0e962a-2657-45ae-92cb-f98091ca631a</gpml:revision>
            <gpml:boundary>
                <gpml:ConstantValue>
                    <gpml:value>
                        <gml:Polygon>
                            <gml:exterior>
                                <gml:LinearRing>
                                    <gml:posList gml:dimension="2">22.472057696590895 59.723315112173005 23.082886568670425 60.155920396492419 23.897884942795113 60.99651125894755 24.093898605067103 61.147804986559663 25.203478676632329 61.674367867747357 25.058697837713073 61.367922225573359 25.19615680352975 61.031313839598688 25.301031113097338 60.676883674772938 25.338198915984727 60.419669013700158 25.320924267426744 60.126916004890248 25.376484771733647 59.866405030829107 25.376213765221383 59.636425802311919 25.467066841593844 59.424490287675944 25.379909998425859 59.142652350246095 25.518972218467507 58.999010112612538 25.561401269923323 58.585461258992439 25.533362419994283 58.172514049489877 25.665306109125751 57.984493417950063 25.714977354420679 57.777450039889857 25.722807170657003 57.489401683238611 25.79916442251071 57.265953937912798 26.7317429870659 57.061298213140837 27.137433248626746 56.78422846546934 27.17856387935592 56.463076875993572 26.619197078907735 56.320672196895835 26.191379291319688 56.148030744370338 25.913369500225922 56.084539389546201 25.477243009840404 55.983879952604582 24.96493144243923 55.9100824298866 24.304129023837135 55.908097050532767 23.686657055351528 56.233867572967988 23.357329261099729 56.656656013709615 23.462308181157329 56.72211971953076 23.634758956156652 56.791863816798511 23.844847316168202 57.006051958652797 23.84931640509344 56.890760327109767 23.964574957423579 56.819952559179903 24.100709909285499 56.58469471953817 24.271962721352597 56.548496732447767 24.416725622197131 56.486580213348979 24.472118957374743 56.503498897896122 24.630958344902353 56.451379609684615 24.674640235311479 56.406054757423739 24.83329331426231 56.377146968866519 24.87959291744907 56.320326195931258 25.298862656113098 56.306080029823086 25.558297329345347 56.260395408506696 25.710612495043524 56.277349020184246 25.86677717107856 56.337829104984934 24.823277503173763 56.472602902203 24.438877320104307 56.677471959391625 24.040173523054886 57.050868230162955 23.871927158255463 57.457001927416997 23.746176487078831 57.993271473065526 23.648157759787885 58.612908746635441 23.374621572836521 58.856737611755932 22.986121079047223 59.192627452212754 22.833212275258546 59.322511425687239 22.472057696590895 59.723315112173005 </gml:posList>
                                </gml:LinearRing>
                            </gml:exterior>
                        </gml:Polygon>
                    </gpml:value>
                    <gml:description></gml:description>
                    <gpml:valueType xmlns:gml="http://www.opengis.net/gml">gml:Polygon</gpml:valueType>
                </gpml:ConstantValue>
            </gpml:boundary>
            <gpml:geometryImportTime>
                <gml:TimeInstant>
                    <gml:timePosition gml:frame="http://gplates.org/TRS/flat">0</gml:timePosition>
                </gml:TimeInstant>
            </gpml:geometryImportTime>
            <gpml:reconstructionPlateId>
                <gpml:ConstantValue>
                    <gpml:value>4066</gpml:value>
                    <gml:description></gml:description>
                    <gpml:valueType xmlns:gpml="http://www.gplates.org/gplates">gpml:plateId</gpml:valueType>
                </gpml:ConstantValue>
            </gpml:reconstructionPlateId>
            <gpml:shapefileAttributes>
                <gpml:KeyValueDictionary>
                    <gpml:element>
                        <gpml:KeyValueDictionaryElement>
                            <gpml:key>FEATURE_ID</gpml:key>
                            <gpml:valueType xmlns:xsi="http://www.w3.org/XMLSchema-instance">xsi:string</gpml:valueType>
                            <gpml:value>GPlates-90f5bbea-6e8f-4dfd-ada2-66eaabf68c62</gpml:value>
                        </gpml:KeyValueDictionaryElement>
                    </gpml:element>
                    <gpml:element>
                        <gpml:KeyValueDictionaryElement>
                            <gpml:key>PLATEID1</gpml:key>
                            <gpml:valueType xmlns:xsi="http://www.w3.org/XMLSchema-instance">xsi:integer</gpml:valueType>
                            <gpml:value>4066</gpml:value>
                        </gpml:KeyValueDictionaryElement>
                    </gpml:element>
                    <gpml:element>
                        <gpml:KeyValueDictionaryElement>
                            <gpml:key>GPGIM_TYPE</gpml:key>
                            <gpml:valueType xmlns:xsi="http://www.w3.org/XMLSchema-instance">xsi:string</gpml:valueType>
                            <gpml:value>gpml:UnclassifiedFeature</gpml:value>
                        </gpml:KeyValueDictionaryElement>
                    </gpml:element>
                    <gpml:element>
                        <gpml:KeyValueDictionaryElement>
                            <gpml:key>TYPE</gpml:key>
                            <gpml:valueType xmlns:xsi="http://www.w3.org/XMLSchema-instance">xsi:string</gpml:valueType>
                            <gpml:value></gpml:value>
                        </gpml:KeyValueDictionaryElement>
                    </gpml:element>
                    <gpml:element>
                        <gpml:KeyValueDictionaryElement>
                            <gpml:key>FROMAGE</gpml:key>
                            <gpml:valueType xmlns:xsi="http://www.w3.org/XMLSchema-instance">xsi:double</gpml:valueType>
                            <gpml:value>350</gpml:value>
                        </gpml:KeyValueDictionaryElement>
                    </gpml:element>
                    <gpml:element>
                        <gpml:KeyValueDictionaryElement>
                            <gpml:key>TOAGE</gpml:key>
                            <gpml:valueType xmlns:xsi="http://www.w3.org/XMLSchema-instance">xsi:double</gpml:valueType>
                            <gpml:value>0</gpml:value>
                        </gpml:KeyValueDictionaryElement>
                    </gpml:element>
                    <gpml:element>
                        <gpml:KeyValueDictionaryElement>
                            <gpml:key>NAME</gpml:key>
                            <gpml:valueType xmlns:xsi="http://www.w3.org/XMLSchema-instance">xsi:string</gpml:valueType>
                            <gpml:value>Semail ophiolite - North</gpml:value>
                        </gpml:KeyValueDictionaryElement>
                    </gpml:element>
                    <gpml:element>
                        <gpml:KeyValueDictionaryElement>
                            <gpml:key>IMPORT_AGE</gpml:key>
                            <gpml:valueType xmlns:xsi="http://www.w3.org/XMLSchema-instance">xsi:double</gpml:valueType>
                            <gpml:value>0</gpml:value>
                        </gpml:KeyValueDictionaryElement>
                    </gpml:element>
                </gpml:KeyValueDictionary>
            </gpml:shapefileAttributes>
            <gml:name>Semail ophiolite - North</gml:name>
            <gml:validTime>
                <gml:TimePeriod>
                    <gml:begin>
                        <gml:TimeInstant>
                            <gml:timePosition gml:frame="http://gplates.org/TRS/flat">105</gml:timePosition>
                        </gml:TimeInstant>
                    </gml:begin>
                    <gml:end>
                        <gml:TimeInstant>
                            <gml:timePosition gml:frame="http://gplates.org/TRS/flat">0</gml:timePosition>
                        </gml:TimeInstant>
                    </gml:end>
                </gml:TimePeriod>
            </gml:validTime>
        </gpml:UnclassifiedFeature>
    </gml:featureMember>
    <gml:featureMember>
        <gpml:UnclassifiedFeature>
            <gpml:identity>GPlates-05924085-4b16-4ca0-80b2-f3cc5faef20a</gpml:identity>
            <gpml:revision>GPlates-264b5389-b653-4ced-b86e-fa5e2154a91e</gpml:revision>
            <gpml:boundary>
                <gpml:ConstantValue>
                    <gpml:value>
                        <gml:Polygon>
                            <gml:exterior>
                                <gml:LinearRing>
                                    <gml:posList gml:dimension="2">38.173800748423339 10.397745155619395 38.143390980315196 10.549114505406401 37.775087509221635 11.627678693122666 37.575985648929496 12.197641547023007 37.405345657449708 12.673630274916251 37.193270731964155 13.244648560828463 36.999772488060479 13.75917976957313 37.049396819546502 14.172867706597726 37.085958724848069 14.323294039489108 37.140984166017269 14.470721518432176 37.35973777125497 14.754390849122428 37.403742123520296 14.885768000489925 37.404240293440125 15.083609923368053 37.394922244399517 15.180888820444261 37.305598206891815 15.257980419746174 36.791215612711852 15.458082190388867 36.650133920096152 15.671997164276862 36.688088336963652 15.988826564702505 36.704459216947889 16.365477461714217 36.82022937291088 16.634594360297168 36.977474237855759 16.785544306622601 37.388567895872839 17.201524999654136 37.348575139293338 17.394159561942015 37.389153332515093 17.94949006310517 37.549546152588078 18.366746837552604 37.487874150400096 18.596022520041529 36.23784594772065 17.969682369265954 35.792820716415171 17.50045654935489 35.13498205511938 16.692478682357482 34.709711602164646 16.264420646041522 34.188771234519237 15.819460663009608 33.375211425860492 15.165036839238397 33.671205158557896 14.62391288533334 34.465649527975216 13.708164526664108 35.66024852764069 12.759406174511733 38.173800748423339 10.397745155619395 </gml:posList>
                                </gml:LinearRing>
                            </gml:exterior>
                        </gml:Polygon>
                    </gpml:value>
                    <gml:description></gml:description>
                    <gpml:valueType xmlns:gml="http://www.opengis.net/gml">gml:Polygon</gpml:valueType>
                </gpml:ConstantValue>
            </gpml:boundary>
            <gpml:geometryImportTime>
                <gml:TimeInstant>
                    <gml:timePosition gml:frame="http://gplates.org/TRS/flat">0</gml:timePosition>
                </gml:TimeInstant>
            </gpml:geometryImportTime>
            <gpml:reconstructionPlateId>
                <gpml:ConstantValue>
                    <gpml:value>3952</gpml:value>
                    <gml:description></gml:description>
                    <gpml:valueType xmlns:gpml="http://www.gplates.org/gplates">gpml:plateId</gpml:valueType>
                </gpml:ConstantValue>
            </gpml:reconstructionPlateId>
            <gpml:shapefileAttributes>
                <gpml:KeyValueDictionary>
                    <gpml:element>
                        <gpml:KeyValueDictionaryElement>
                            <gpml:key>FEATURE_ID</gpml:key>
                            <gpml:valueType xmlns:xsi="http://www.w3.org/XMLSchema-instance">xsi:string</gpml:valueType>
                            <gpml:value>GPlates-05924085-4b16-4ca0-80b2-f3cc5faef20a</gpml:value>
                        </gpml:KeyValueDictionaryElement>
                    </gpml:element>
                    <gpml:element>
                        <gpml:KeyValueDictionaryElement>
                            <gpml:key>PLATEID1</gpml:key>
                            <gpml:valueType xmlns:xsi="http://www.w3.org/XMLSchema-instance">xsi:integer</gpml:valueType>
                            <gpml:value>3952</gpml:value>
                        </gpml:KeyValueDictionaryElement>
                    </gpml:element>
                    <gpml:element>
                        <gpml:KeyValueDictionaryElement>
                            <gpml:key>GPGIM_TYPE</gpml:key>
                            <gpml:valueType xmlns:xsi="http://www.w3.org/XMLSchema-instance">xsi:string</gpml:valueType>
                            <gpml:value>gpml:UnclassifiedFeature</gpml:value>
                        </gpml:KeyValueDictionaryElement>
                    </gpml:element>
                    <gpml:element>
                        <gpml:KeyValueDictionaryElement>
                            <gpml:key>TYPE</gpml:key>
                            <gpml:valueType xmlns:xsi="http://www.w3.org/XMLSchema-instance">xsi:string</gpml:valueType>
                            <gpml:value></gpml:value>
                        </gpml:KeyValueDictionaryElement>
                    </gpml:element>
                    <gpml:element>
                        <gpml:KeyValueDictionaryElement>
                            <gpml:key>FROMAGE</gpml:key>
                            <gpml:valueType xmlns:xsi="http://www.w3.org/XMLSchema-instance">xsi:double</gpml:valueType>
                            <gpml:value>350</gpml:value>
                        </gpml:KeyValueDictionaryElement>
                    </gpml:element>
                    <gpml:element>
                        <gpml:KeyValueDictionaryElement>
                            <gpml:key>TOAGE</gpml:key>
                            <gpml:valueType xmlns:xsi="http://www.w3.org/XMLSchema-instance">xsi:double</gpml:valueType>
                            <gpml:value>0</gpml:value>
                        </gpml:KeyValueDictionaryElement>
                    </gpml:element>
                    <gpml:element>
                        <gpml:KeyValueDictionaryElement>
                            <gpml:key>NAME</gpml:key>
                            <gpml:valueType xmlns:xsi="http://www.w3.org/XMLSchema-instance">xsi:string</gpml:valueType>
                            <gpml:value>Hyblean Plateau</gpml:value>
                        </gpml:KeyValueDictionaryElement>
                    </gpml:element>
                    <gpml:element>
                        <gpml:KeyValueDictionaryElement>
                            <gpml:key>IMPORT_AGE</gpml:key>
                            <gpml:valueType xmlns:xsi="http://www.w3.org/XMLSchema-instance">xsi:double</gpml:valueType>
                            <gpml:value>0</gpml:value>
                        </gpml:KeyValueDictionaryElement>
                    </gpml:element>
                </gpml:KeyValueDictionary>
            </gpml:shapefileAttributes>
            <gml:name>Hyblean Plateau</gml:name>
            <gml:validTime>
                <gml:TimePeriod>
                    <gml:begin>
                        <gml:TimeInstant>
                            <gml:timePosition gml:frame="http://gplates.org/TRS/flat">350</gml:timePosition>
                        </gml:TimeInstant>
                    </gml:begin>
                    <gml:end>
                        <gml:TimeInstant>
                            <gml:timePosition gml:frame="http://gplates.org/TRS/flat">0</gml:timePosition>
                        </gml:TimeInstant>
                    </gml:end>
                </gml:TimePeriod>
            </gml:validTime>
        </gpml:UnclassifiedFeature>
    </gml:featureMember>
    <gml:featureMember>
        <gpml:UnclassifiedFeature>
            <gpml:identity>GPlates-5a9faa02-b010-4c8d-beb7-48007c641a3c</gpml:identity>
            <gpml:revision>GPlates-e5d636e9-3f5b-4ae2-99bc-8486650217d7</gpml:revision>
            <gpml:boundary>
                <gpml:ConstantValue>
                    <gpml:value>
                        <gml:Polygon>
                            <gml:exterior>
                                <gml:LinearRing>
                                    <gml:posList gml:dimension="2">38.485967162747649 0.63322024792411546 38.256831493122938 0.11520912728467832 38.07995378351648 -0.59358605159549815 37.405151229927093 -0.30492957996658898 37.667726008727556 0.71860233558687248 37.801856489129449 1.3089027537440538 38.101341291634064 2.0392794108358561 38.434608567456024 2.4847565219814123 38.833217873327108 2.9169350088416048 39.492847076002917 4.1130172959971754 40.148087920717821 5.0966345133102013 41.141020770640075 4.0843102946744434 40.912165293503762 3.4691623535086342 40.866602189061098 3.1645567614801227 40.473553143836192 2.4935551852784532 40.333646864641679 1.9941282371420137 39.628249209608981 1.5399095075067022 39.040475469527692 0.13002893608081839 38.888619282578041 -0.095424780141703469 38.757104314711711 0.18088734091393377 38.485967162747649 0.63322024792411546 </gml:posList>
                                </gml:LinearRing>
                            </gml:exterior>
                        </gml:Polygon>
                    </gpml:value>
                    <gml:description></gml:description>
                    <gpml:valueType xmlns:gml="http://www.opengis.net/gml">gml:Polygon</gpml:valueType>
                </gpml:ConstantValue>
            </gpml:boundary>
            <gpml:geometryImportTime>
                <gml:TimeInstant>
                    <gml:timePosition gml:frame="http://gplates.org/TRS/flat">0</gml:timePosition>
                </gml:TimeInstant>
            </gpml:geometryImportTime>
            <gpml:reconstructionPlateId>
                <gpml:ConstantValue>
                    <gpml:value>3545</gpml:value>
                    <gml:description></gml:description>
                    <gpml:valueType xmlns:gpml="http://www.gplates.org/gplates">gpml:plateId</gpml:valueType>
                </gpml:ConstantValue>
            </gpml:reconstructionPlateId>
            <gpml:shapefileAttributes>
                <gpml:KeyValueDictionary>
                    <gpml:element>
                        <gpml:KeyValueDictionaryElement>
                            <gpml:key>FEATURE_ID</gpml:key>
                            <gpml:valueType xmlns:xsi="http://www.w3.org/XMLSchema-instance">xsi:string</gpml:valueType>
                            <gpml:value>GPlates-5a9faa02-b010-4c8d-beb7-48007c641a3c</gpml:value>
                        </gpml:KeyValueDictionaryElement>
                    </gpml:element>
                    <gpml:element>
                        <gpml:KeyValueDictionaryElement>
                            <gpml:key>PLATEID1</gpml:key>
                            <gpml:valueType xmlns:xsi="http://www.w3.org/XMLSchema-instance">xsi:integer</gpml:valueType>
                            <gpml:value>3545</gpml:value>
                        </gpml:KeyValueDictionaryElement>
                    </gpml:element>
                    <gpml:element>
                        <gpml:KeyValueDictionaryElement>
                            <gpml:key>GPGIM_TYPE</gpml:key>
                            <gpml:valueType xmlns:xsi="http://www.w3.org/XMLSchema-instance">xsi:string</gpml:valueType>
                            <gpml:value>gpml:UnclassifiedFeature</gpml:value>
                        </gpml:KeyValueDictionaryElement>
                    </gpml:element>
                    <gpml:element>
                        <gpml:KeyValueDictionaryElement>
                            <gpml:key>TYPE</gpml:key>
                            <gpml:valueType xmlns:xsi="http://www.w3.org/XMLSchema-instance">xsi:string</gpml:valueType>
                            <gpml:value></gpml:value>
                        </gpml:KeyValueDictionaryElement>
                    </gpml:element>
                    <gpml:element>
                        <gpml:KeyValueDictionaryElement>
                            <gpml:key>FROMAGE</gpml:key>
                            <gpml:valueType xmlns:xsi="http://www.w3.org/XMLSchema-instance">xsi:double</gpml:valueType>
                            <gpml:value>350</gpml:value>
                        </gpml:KeyValueDictionaryElement>
                    </gpml:element>
                    <gpml:element>
                        <gpml:KeyValueDictionaryElement>
                            <gpml:key>TOAGE</gpml:key>
                            <gpml:valueType xmlns:xsi="http://www.w3.org/XMLSchema-instance">xsi:double</gpml:valueType>
                            <gpml:value>0</gpml:value>
                        </gpml:KeyValueDictionaryElement>
                    </gpml:element>
                    <gpml:element>
                        <gpml:KeyValueDictionaryElement>
                            <gpml:key>NAME</gpml:key>
                            <gpml:valueType xmlns:xsi="http://www.w3.org/XMLSchema-instance">xsi:string</gpml:valueType>
                            <gpml:value>Baleares Block</gpml:value>
                        </gpml:KeyValueDictionaryElement>
                    </gpml:element>
                    <gpml:element>
                        <gpml:KeyValueDictionaryElement>
                            <gpml:key>IMPORT_AGE</gpml:key>
                            <gpml:valueType xmlns:xsi="http://www.w3.org/XMLSchema-instance">xsi:double</gpml:valueType>
                            <gpml:value>0</gpml:value>
                        </gpml:KeyValueDictionaryElement>
                    </gpml:element>
                </gpml:KeyValueDictionary>
            </gpml:shapefileAttributes>
            <gml:name>Baleares Block</gml:name>
            <gml:validTime>
                <gml:TimePeriod>
                    <gml:begin>
                        <gml:TimeInstant>
                            <gml:timePosition gml:frame="http://gplates.org/TRS/flat">350</gml:timePosition>
                        </gml:TimeInstant>
                    </gml:begin>
                    <gml:end>
                        <gml:TimeInstant>
                            <gml:timePosition gml:frame="http://gplates.org/TRS/flat">0</gml:timePosition>
                        </gml:TimeInstant>
                    </gml:end>
                </gml:TimePeriod>
            </gml:validTime>
        </gpml:UnclassifiedFeature>
    </gml:featureMember>
    <gml:featureMember>
        <gpml:UnclassifiedFeature>
            <gpml:identity>GPlates-be3f2542-89db-4707-a33d-247748ccc5d1</gpml:identity>
            <gpml:revision>GPlates-f4d12d36-7dc7-40c3-a873-e2c35daab977</gpml:revision>
            <gpml:boundary>
                <gpml:ConstantValue>
                    <gpml:value>
                        <gml:Polygon>
                            <gml:exterior>
                                <gml:LinearRing>
                                    <gml:posList gml:dimension="2">37.413105763743062 -0.30871914093818942 37.809458017255558 1.3105255427512563 38.108380856053095 2.0585186647761264 38.462875821175118 2.5017672945912488 38.850305541761266 2.914608623302064 39.492791104432001 4.1105430081131775 38.868785174352233 4.2125231836433423 37.907859845828796 4.3631062766143867 37.11563087381203 4.4229172065829125 36.919007253395321 2.5874708961577819 36.659315836036846 1.3625022358739292 36.53692966492379 0.79352802929217703 36.08920225162997 -0.24451417628361094 36.395002286183711 -0.23390394758996833 36.989927869153441 -0.24579348130686754 37.413105763743062 -0.30871914093818942 </gml:posList>
                                </gml:LinearRing>
                            </gml:exterior>
                        </gml:Polygon>
                    </gpml:value>
                    <gml:description></gml:description>
                    <gpml:valueType xmlns:gml="http://www.opengis.net/gml">gml:Polygon</gpml:valueType>
                </gpml:ConstantValue>
            </gpml:boundary>
            <gpml:geometryImportTime>
                <gml:TimeInstant>
                    <gml:timePosition gml:frame="http://gplates.org/TRS/flat">0</gml:timePosition>
                </gml:TimeInstant>
            </gpml:geometryImportTime>
            <gpml:reconstructionPlateId>
                <gpml:ConstantValue>
                    <gpml:value>3558</gpml:value>
                    <gml:description></gml:description>
                    <gpml:valueType xmlns:gpml="http://www.gplates.org/gplates">gpml:plateId</gpml:valueType>
                </gpml:ConstantValue>
            </gpml:reconstructionPlateId>
            <gpml:shapefileAttributes>
                <gpml:KeyValueDictionary>
                    <gpml:element>
                        <gpml:KeyValueDictionaryElement>
                            <gpml:key>FEATURE_ID</gpml:key>
                            <gpml:valueType xmlns:xsi="http://www.w3.org/XMLSchema-instance">xsi:string</gpml:valueType>
                            <gpml:value>GPlates-be3f2542-89db-4707-a33d-247748ccc5d1</gpml:value>
                        </gpml:KeyValueDictionaryElement>
                    </gpml:element>
                    <gpml:element>
                        <gpml:KeyValueDictionaryElement>
                            <gpml:key>PLATEID1</gpml:key>
                            <gpml:valueType xmlns:xsi="http://www.w3.org/XMLSchema-instance">xsi:integer</gpml:valueType>
                            <gpml:value>3558</gpml:value>
                        </gpml:KeyValueDictionaryElement>
                    </gpml:element>
                    <gpml:element>
                        <gpml:KeyValueDictionaryElement>
                            <gpml:key>GPGIM_TYPE</gpml:key>
                            <gpml:valueType xmlns:xsi="http://www.w3.org/XMLSchema-instance">xsi:string</gpml:valueType>
                            <gpml:value>gpml:UnclassifiedFeature</gpml:value>
                        </gpml:KeyValueDictionaryElement>
                    </gpml:element>
                    <gpml:element>
                        <gpml:KeyValueDictionaryElement>
                            <gpml:key>TYPE</gpml:key>
                            <gpml:valueType xmlns:xsi="http://www.w3.org/XMLSchema-instance">xsi:string</gpml:valueType>
                            <gpml:value></gpml:value>
                        </gpml:KeyValueDictionaryElement>
                    </gpml:element>
                    <gpml:element>
                        <gpml:KeyValueDictionaryElement>
                            <gpml:key>FROMAGE</gpml:key>
                            <gpml:valueType xmlns:xsi="http://www.w3.org/XMLSchema-instance">xsi:double</gpml:valueType>
                            <gpml:value>350</gpml:value>
                        </gpml:KeyValueDictionaryElement>
                    </gpml:element>
                    <gpml:element>
                        <gpml:KeyValueDictionaryElement>
                            <gpml:key>TOAGE</gpml:key>
                            <gpml:valueType xmlns:xsi="http://www.w3.org/XMLSchema-instance">xsi:double</gpml:valueType>
                            <gpml:value>0</gpml:value>
                        </gpml:KeyValueDictionaryElement>
                    </gpml:element>
                    <gpml:element>
                        <gpml:KeyValueDictionaryElement>
                            <gpml:key>NAME</gpml:key>
                            <gpml:valueType xmlns:xsi="http://www.w3.org/XMLSchema-instance">xsi:string</gpml:valueType>
                            <gpml:value>West Algerian Basin</gpml:value>
                        </gpml:KeyValueDictionaryElement>
                    </gpml:element>
                    <gpml:element>
                        <gpml:KeyValueDictionaryElement>
                            <gpml:key>IMPORT_AGE</gpml:key>
                            <gpml:valueType xmlns:xsi="http://www.w3.org/XMLSchema-instance">xsi:double</gpml:valueType>
                            <gpml:value>0</gpml:value>
                        </gpml:KeyValueDictionaryElement>
                    </gpml:element>
                </gpml:KeyValueDictionary>
            </gpml:shapefileAttributes>
            <gml:name>West Algerian Basin</gml:name>
            <gml:validTime>
                <gml:TimePeriod>
                    <gml:begin>
                        <gml:TimeInstant>
                            <gml:timePosition gml:frame="http://gplates.org/TRS/flat">350</gml:timePosition>
                        </gml:TimeInstant>
                    </gml:begin>
                    <gml:end>
                        <gml:TimeInstant>
                            <gml:timePosition gml:frame="http://gplates.org/TRS/flat">0</gml:timePosition>
                        </gml:TimeInstant>
                    </gml:end>
                </gml:TimePeriod>
            </gml:validTime>
        </gpml:UnclassifiedFeature>
    </gml:featureMember>
    <gml:featureMember>
        <gpml:UnclassifiedFeature>
            <gpml:identity>GPlates-fe2039c6-f96f-4715-bd00-2075a5233b5f</gpml:identity>
            <gpml:revision>GPlates-aae024cd-9128-407a-9583-cd2b80679839</gpml:revision>
            <gpml:boundary>
                <gpml:ConstantValue>
                    <gpml:value>
                        <gml:Polygon>
                            <gml:exterior>
                                <gml:LinearRing>
                                    <gml:posList gml:dimension="2">40.470086314521069 13.634174048937572 38.385405777784221 12.72852510922125 38.238640202896299 10.825934626665493 38.173924234130169 10.397870889189436 38.075375620888003 9.8544736934940289 37.886998429710289 9.1691716431356554 37.614700792411327 8.7756136271242848 37.182476867766745 8.3845177532844914 37.196373526349262 7.3476332489140184 37.191670071506877 6.4612355043823264 37.11327115223866 5.5160714535341242 37.101395770744659 4.8771835782704311 37.122393154795617 4.4154392466715997 37.929031997348254 4.3598015130815186 38.868785174352233 4.2125231836433423 39.133256476595257 4.1706543469002826 39.492110469798511 4.1051631629959004 40.143926378852896 5.0913957891682484 40.50529237164519 5.2457512516338127 42.168786824363394 6.6117566060295614 42.012787662684993 6.9763032654374815 43.409115220867513 7.9017056032363895 43.594481481912254 7.8659873444347888 43.877299654960062 8.5235151113429843 43.183001306741005 8.8054119004235982 42.793525768301222 8.9718295248210662 42.662779138572724 9.0473411080477906 42.504466671192532 9.1205133065674691 42.321829482068637 9.0861708594967752 42.224263605025392 9.1017100791228565 42.189607967497381 9.167269707705298 42.019604667316649 9.2555087073297013 41.81333903832649 9.3342712965455021 41.689943701526559 9.3478404639961159 41.75953101262769 11.92343672444378 40.470086314521069 13.634174048937572 </gml:posList>
                                </gml:LinearRing>
                            </gml:exterior>
                        </gml:Polygon>
                    </gpml:value>
                    <gml:description></gml:description>
                    <gpml:valueType xmlns:gml="http://www.opengis.net/gml">gml:Polygon</gpml:valueType>
                </gpml:ConstantValue>
            </gpml:boundary>
            <gpml:geometryImportTime>
                <gml:TimeInstant>
                    <gml:timePosition gml:frame="http://gplates.org/TRS/flat">0</gml:timePosition>
                </gml:TimeInstant>
            </gpml:geometryImportTime>
            <gpml:reconstructionPlateId>
                <gpml:ConstantValue>
                    <gpml:value>3562</gpml:value>
                    <gml:description></gml:description>
                    <gpml:valueType xmlns:gpml="http://www.gplates.org/gplates">gpml:plateId</gpml:valueType>
                </gpml:ConstantValue>
            </gpml:reconstructionPlateId>
            <gpml:shapefileAttributes>
                <gpml:KeyValueDictionary>
                    <gpml:element>
                        <gpml:KeyValueDictionaryElement>
                            <gpml:key>FEATURE_ID</gpml:key>
                            <gpml:valueType xmlns:xsi="http://www.w3.org/XMLSchema-instance">xsi:string</gpml:valueType>
                            <gpml:value>GPlates-fe2039c6-f96f-4715-bd00-2075a5233b5f</gpml:value>
                        </gpml:KeyValueDictionaryElement>
                    </gpml:element>
                    <gpml:element>
                        <gpml:KeyValueDictionaryElement>
                            <gpml:key>PLATEID1</gpml:key>
                            <gpml:valueType xmlns:xsi="http://www.w3.org/XMLSchema-instance">xsi:integer</gpml:valueType>
                            <gpml:value>3562</gpml:value>
                        </gpml:KeyValueDictionaryElement>
                    </gpml:element>
                    <gpml:element>
                        <gpml:KeyValueDictionaryElement>
                            <gpml:key>GPGIM_TYPE</gpml:key>
                            <gpml:valueType xmlns:xsi="http://www.w3.org/XMLSchema-instance">xsi:string</gpml:valueType>
                            <gpml:value>gpml:UnclassifiedFeature</gpml:value>
                        </gpml:KeyValueDictionaryElement>
                    </gpml:element>
                    <gpml:element>
                        <gpml:KeyValueDictionaryElement>
                            <gpml:key>TYPE</gpml:key>
                            <gpml:valueType xmlns:xsi="http://www.w3.org/XMLSchema-instance">xsi:string</gpml:valueType>
                            <gpml:value></gpml:value>
                        </gpml:KeyValueDictionaryElement>
                    </gpml:element>
                    <gpml:element>
                        <gpml:KeyValueDictionaryElement>
                            <gpml:key>FROMAGE</gpml:key>
                            <gpml:valueType xmlns:xsi="http://www.w3.org/XMLSchema-instance">xsi:double</gpml:valueType>
                            <gpml:value>350</gpml:value>
                        </gpml:KeyValueDictionaryElement>
                    </gpml:element>
                    <gpml:element>
                        <gpml:KeyValueDictionaryElement>
                            <gpml:key>TOAGE</gpml:key>
                            <gpml:valueType xmlns:xsi="http://www.w3.org/XMLSchema-instance">xsi:double</gpml:valueType>
                            <gpml:value>0</gpml:value>
                        </gpml:KeyValueDictionaryElement>
                    </gpml:element>
                    <gpml:element>
                        <gpml:KeyValueDictionaryElement>
                            <gpml:key>NAME</gpml:key>
                            <gpml:valueType xmlns:xsi="http://www.w3.org/XMLSchema-instance">xsi:string</gpml:valueType>
                            <gpml:value>Corsica-Sardinia Block</gpml:value>
[truncated: 14,807,574 more chars]
