# Supplementary material for: Paleolatitude.org 3.0: A calculator for paleoclimate and paleobiology studies based on a new global paleogeography model
Source: PLoS One. 2026 Apr 29;21(4):e0346817. doi: 10.1371/journal.pone.0346817 (PMC13127928; doi:10.1371/journal.pone.0346817)
Supplement: S1 Data — Supplementary Files: A set of supplementary files is available at DOI: https://doi.org/10.6084/m9.figshare.31021144, containing the following elements: S1 File. GPlates files (www.gplates.org [15]) of the Utrecht Paleogeography Model presented in the paleogeographic maps of Figs 1 and 3, and the rigid polygon version that is used as basis for the Paleolatitude.org tool. These consist of a rotation file, and a series of shape files (in gpml format) that underpin the paleogeographic model, a gpml file of the rigid polygons that are used to rotate coordinates in the Paleolatitude.org tool, as well as a project file (gproj) of the entire paleogeographic reconstruction. S2 File. Details of gAPWP25. In addition to a Readme.txt file with general descriptions and the gAPWP25.rot file with the updated paleomagnetic reference frame in GPlates rotation format, the files contain: S1 Table. Changelog of the update of gAPWP23 to gAPWP25. S2 Table. Paleomagnetic database used to compute the global apparent polar wander path for the last 320 Ma. We have listed age constraints, statistical parameters, Euler rotation parameters and other metadata per paleomagnetic pole used in the parametric re-sampling scheme. For more details, see main text. The grey-colored entries are excluded from the computation of the APWP. See columns ‘age constraints’, ‘comments’ and ‘reliability’ for specific details for a given dataset. Abbreviations: min_age and max_age = lower and upper boundaries of age uncertainty range; slat/slon = latitude and longitude of (mean) sampling location; N = number of paleomagnetic sites used to compute the paleopole; mDec/mInc = mean declination of inclination; α95/A95 = radius of the 95% confidence circle about the mean of the distribution of directions/VGPs; k/K = Fisher [109] precision parameter of the distribution of directions/VGPs; plat/plon = paleopole latitude and longitude (south pole); K_est/A95_est = values estimated using formula of Cox [214] (eq. 24); plateID [file pone.0346817.s001.zip › Supplementary information_vanHinsbergen_PLoSOne_2026/Supplementary Files 1_Utrecht Paleogeography Model 1.0 2025/Paleogeography/Streched_Continents.gpml]

<?xml version="1.0" encoding="UTF-8"?>
<gpml:FeatureCollection xmlns:gpml="http://www.gplates.org/gplates" xmlns:gml="http://www.opengis.net/gml" xmlns:xsi="http://www.w3.org/XMLSchema-instance" gpml:version="1.6.0339" xsi:schemaLocation="http://www.gplates.org/gplates ../xsd/gpml.xsd http://www.opengis.net/gml ../../../gml/current/base">
    <gml:featureMember>
        <gpml:ExtendedContinentalCrust>
            <gpml:identity>GPlates-fcf595dd-55aa-4c0b-a260-cfdfbf8474f3</gpml:identity>
            <gpml:revision>GPlates-068789ea-9d57-467b-b247-fe0eab67b3ea</gpml:revision>
            <gml:name>continental margin India</gml:name>
            <gml:validTime>
                <gml:TimePeriod>
                    <gml:begin>
                        <gml:TimeInstant>
                            <gml:timePosition gml:frame="http://gplates.org/TRS/flat">320</gml:timePosition>
                        </gml:TimeInstant>
                    </gml:begin>
                    <gml:end>
                        <gml:TimeInstant>
                            <gml:timePosition gml:frame="http://gplates.org/TRS/flat">0</gml:timePosition>
                        </gml:TimeInstant>
                    </gml:end>
                </gml:TimePeriod>
            </gml:validTime>
            <gpml:reconstructionPlateId>
                <gpml:ConstantValue>
                    <gpml:value>501</gpml:value>
                    <gml:description></gml:description>
                    <gpml:valueType xmlns:gpml="http://www.gplates.org/gplates">gpml:plateId</gpml:valueType>
                </gpml:ConstantValue>
            </gpml:reconstructionPlateId>
            <gpml:geometryImportTime>
                <gml:TimeInstant>
                    <gml:timePosition gml:frame="http://gplates.org/TRS/flat">0</gml:timePosition>
                </gml:TimeInstant>
            </gpml:geometryImportTime>
            <gpml:outlineOf>
                <gpml:ConstantValue>
                    <gpml:value>
                        <gml:Polygon>
                            <gml:exterior>
                                <gml:LinearRing>
                                    <gml:posList gml:dimension="2">24.881174513768784 66.723910296030326 24.232350989245955 65.646749845449108 22.943015692982829 66.728694418020368 22.131525589851108 67.675514488884133 21.904060095606461 67.882049778576587 21.661588793066485 67.957754555513205 21.311674466746908 68.221790294166311 21.066642542070294 68.528935880622811 20.812088905854061 68.809697998622141 20.641444730420716 69.010583980331731 20.356460900047271 69.117895311858732 20.084412504599602 69.336440292690696 19.576289554126809 69.520719373770405 18.906722577515144 70.116959262248585 18.933004663859997 70.372262403035037 18.246619435204629 70.497885502022129 17.762291494682152 70.929050235380416 17.46445688596647 71.559052097512733 17.293336533067528 71.735571618323533 16.983824675216226 71.88095055168435 16.732546657928175 72.050886563026751 16.531809457619445 72.057239006054232 16.36683994496455 72.128653012787026 16.076990189546855 72.565290894048232 15.764881892157836 72.728911823963017 15.352664673603186 72.780732944048196 14.796214910738682 73.007503525606211 14.31739900474259 73.25977781861522 13.850168514500824 73.347171611088797 13.289120872165318 73.611862133114869 13.026506690301645 73.899160611047748 12.786041835809689 74.105655160468373 12.250823944295758 74.287986631347124 11.837919217808066 74.438749461331284 11.316959592701464 74.927377692530328 10.976134002864944 75.164512257582118 10.488310581585287 75.470495537985897 10.35128410742729 75.662708446299774 9.9684007365642469 75.671431951343038 9.4820274337771355 75.732629058135061 9.3042752306288747 75.697612037079224 9.1982345221493755 75.526529310287472 8.9172034886164049 75.523815727564312 8.7706863067093348 75.592929852524776 8.7969200214591154 75.757236715076345 8.8429933963146325 75.923239450478107 8.4416174366301941 76.3764659127323 8.0716936218169941 76.690032809107706 7.866453585858145 76.733631835696144 7.5423183637173343 76.807005093125682 7.1894347914769927 77.160484452761921 7.0752902473306465 77.534375832323676 7.3542696569744237 77.781058777446134 7.9404511287892872 78.177110638647875 8.425049376168765 78.362734299395171 8.8637490932185745 78.60589809232799 8.9287483789538147 78.977801616229314 8.9355285818534433 79.324224332800867 11.015053491642425 80.201449993971195 11.180966933347079 80.167372978349988 11.783554554656117 80.331395478836768 12.09590026926462 80.436097246958312 12.421020786130123 80.573190093781619 12.767759410347759 80.713331792852173 13.311460915012136 80.689124535902408 13.899572736525828 80.421156211137188 14.336526769606344 80.260903114574333 14.812856215998956 80.312939575048318 15.173759938945524 80.519741605465796 15.463398730784837 80.635842748057087 15.788858772335745 81.196643183018224 16.16022815315748 81.488457443775928 16.235728985342327 81.727969056134143 16.297867232311948 82.092155159385229 16.683595735301044 82.433505518631037 16.884021713864193 82.626917220774672 17.012896102589256 83.107502193496558 17.464761543174223 83.563038381835383 18.217042263986581 84.361009311217501 18.67508618388004 84.913314341516539 18.946605411414318 85.335940576747817 19.419127541949155 85.744040930389403 19.556715481722591 85.935330914787556 19.695473113688958 86.277412245619573 19.921982760818835 86.719708867106363 20.118978902477551 87.072991565904971 20.205398586496859 87.496437037109558 20.220421708641371 88.147182529981706 20.362672848195693 88.443420187295729 20.239228951776905 89.193141996580366 20.071044626370217 92.57623951265235 20.45622376717883 94.872549401436913 23.188413674983799 96.480851065571017 24.756189365137079 97.677075551244144 24.850702047863596 99.848395783326851 25.762260094650991 100.72684260389228 27.432487151811493 101.09760366879597 28.388097811903307 100.56886380960685 28.752948116104267 100.69040014125221 30.254866020877714 99.272438436338163 29.534210746275949 99.203416953052681 27.801095396872899 97.648987529457386 27.410135266167227 96.362352846329614 27.276001126304777 95.102619696912114 25.400902944749493 92.647451310214493 24.099939674012916 91.339421246758747 22.549053504686579 89.735236901164996 22.230436925783945 87.690390040186557 21.80949878863774 87.752774061956259 21.677537433528183 87.293814766340617 21.553543788486639 87.039367697270237 21.44572951042964 86.989114137519138 21.355061726332529 86.837864903303199 21.13967585909154 86.722241357260756 20.701608209140922 86.779604395614371 20.025481162414209 86.225128507792519 19.794407506373801 85.629076189838642 19.871122696833481 85.419139036827232 19.319886380812264 84.950016097078802 18.427278270887385 83.991404572348642 17.124860327477187 82.327552398103009 16.613473678280847 82.147156787891944 16.383215581576522 81.512311890162763 16.307275794898668 81.262693546230523 15.843501334295178 80.845934320176312 15.922617954698021 80.755816223766445 15.646282696619691 80.154780834485223 14.840177919141249 80.016447887101421 13.922636301526778 80.023065807869699 13.327284734360775 80.252018989738232 12.820310854098965 80.195944842712507 11.578244355990815 79.652337808612188 10.373146100247741 79.7666266765345 10.317720922872351 79.23794960206331 9.6398685277006884 78.980685769620791 9.3491002387377211 78.821686161087939 9.1026908672888336 78.180783394856476 8.445907917560902 78.019924085623856 8.161438642744729 77.506716079651326 9.1161233435839648 76.584467185403724 9.6639629461118002 76.357388726157382 9.6001221666859742 76.482235817778516 11.470519692575493 75.821926349810269 12.708495382198578 74.9262777326323 14.735374680781209 74.50764035641609 14.934569129013788 74.196233785132222 15.510684177726985 73.950083930322307 16.310996792099431 73.61678649041005 18.867538942118994 73.120490892774129 18.94876879421512 73.084698176457024 19.011550149794989 73.044643070727332 19.538777072094877 73.185551140947638 20.828134122210738 73.107778556097131 20.933792433118025 72.808528247398129 21.464506975294402 72.956690222040592 21.853643305179645 73.004045131476687 22.096909110851104 72.917040982457877 22.250575657790669 73.119378495660968 22.309757422237258 72.82920942354049 22.382004121128627 72.533235284604288 22.308513826102512 72.128570993541743 21.867942850685171 71.986198863804574 21.687910405489667 72.154549312400093 21.279521778625231 72.038986892823885 20.782753431810974 70.645078770530077 21.125244390309202 70.063812395787551 22.274923522443142 69.031198503663916 22.319218923625233 69.084067529238126 22.179878228915591 69.266105453142956 22.593596133467479 70.585964558852822 23.142430818273752 70.435367472466055 22.886064194442245 69.724767367439142 22.913789558128823 69.376015019110895 22.917601416865004 69.105297382612832 23.430646411267166 68.599245409610745 23.90153926250289 68.842607250647205 23.992401191441605 68.315789412917908 23.991120970862536 67.876435107912471 23.931491304921099 67.674078506187556 24.097450505677134 67.498516014156678 24.759147842658052 67.339830499371047 24.847125333388739 67.232204661787833 24.839430799031554 66.941275288522846 24.863035216456627 66.769808262655133 24.88265022886284 66.716379625865514 24.881174513768784 66.723910296030326 </gml:posList>
                                </gml:LinearRing>
                            </gml:exterior>
                        </gml:Polygon>
                    </gpml:value>
                    <gml:description></gml:description>
                    <gpml:valueType xmlns:gml="http://www.opengis.net/gml">gml:Polygon</gpml:valueType>
                </gpml:ConstantValue>
            </gpml:outlineOf>
        </gpml:ExtendedContinentalCrust>
    </gml:featureMember>
    <gml:featureMember>
        <gpml:ExtendedContinentalCrust>
            <gpml:identity>GPlates-0223476f-2a93-4a77-bf5e-aef10cdb9f13</gpml:identity>
            <gpml:revision>GPlates-acd8c39d-6834-4114-8581-ee0875f88549</gpml:revision>
            <gml:name>continental margin Sri Lanka</gml:name>
            <gml:validTime>
                <gml:TimePeriod>
                    <gml:begin>
                        <gml:TimeInstant>
                            <gml:timePosition gml:frame="http://gplates.org/TRS/flat">320</gml:timePosition>
                        </gml:TimeInstant>
                    </gml:begin>
                    <gml:end>
                        <gml:TimeInstant>
                            <gml:timePosition gml:frame="http://gplates.org/TRS/flat">0</gml:timePosition>
                        </gml:TimeInstant>
                    </gml:end>
                </gml:TimePeriod>
            </gml:validTime>
            <gpml:reconstructionPlateId>
                <gpml:ConstantValue>
                    <gpml:value>501</gpml:value>
                    <gml:description></gml:description>
                    <gpml:valueType xmlns:gpml="http://www.gplates.org/gplates">gpml:plateId</gpml:valueType>
                </gpml:ConstantValue>
            </gpml:reconstructionPlateId>
            <gpml:geometryImportTime>
                <gml:TimeInstant>
                    <gml:timePosition gml:frame="http://gplates.org/TRS/flat">0</gml:timePosition>
                </gml:TimeInstant>
            </gpml:geometryImportTime>
            <gpml:outlineOf>
                <gpml:ConstantValue>
                    <gpml:value>
                        <gml:Polygon>
                            <gml:exterior>
                                <gml:LinearRing>
                                    <gml:posList gml:dimension="2">8.673846017863923 81.253258519472269 8.6822669806341697 81.38734786460725 8.1349522839730977 81.666053698615684 7.9424161790434651 81.72155935761306 7.8565201705349113 81.790532652272418 7.5363185929020551 81.935257964777506 7.2591184325606148 81.999045814445239 6.8034641444259982 82.002469688723821 6.6026377505398228 81.924153283852547 6.4713321102033294 81.737863847311232 6.3504921479820258 81.658770052812116 6.2582972228193459 81.662618364370474 5.9480195191434104 81.329786115121777 5.934972873230234 80.790457613877848 5.8694790855794015 80.391117797727418 5.8879762373874911 80.12759022008035 5.9308687450292306 79.998702226470797 6.4511863103695637 79.724178901892984 6.8356953996259202 79.591162747676705 7.162418892170118 79.618867190558106 8.2587104350837652 79.602890453926207 8.4975645205202941 79.667420339966156 8.7383948776684939 79.647398670664046 8.9632402818026904 79.324819480937151 11.021341174892253 80.184606496129348 9.9946193441203448 80.804983809701653 9.5247543724725361 80.863622531821107 9.3704817117702657 80.99507815215425 9.0900306886506712 81.033789195791769 8.9438858945399993 81.199031371912724 8.8002296258888553 81.257713059610197 8.6802941645222038 81.275123514037162 8.6768264860370099 81.25697399986079 8.901337269639674 81.078781800864135 9.3160643735268032 80.81552290630998 9.9154743163113572 80.312610454236321 9.8170263805379498 79.898490326089913 9.6790276472152694 79.795851510121111 9.6082710106755087 79.673346882900134 9.4541890252023197 79.720540487220717 9.5746563337363906 79.867688586803922 9.5777283098878065 80.029271805619743 9.3989206175708393 80.058369044588574 9.217920847301686 80.071646381658326 9.0525952260817064 79.964317009802514 9.1465335903534601 79.83886396685719 9.139506037933419 79.752184514157506 9.0736199582774759 79.692116373949602 8.8661951976754256 79.921489289304901 8.5328602638214122 79.878019169046667 8.2337316448830293 79.66444903487448 8.048272380967024 79.656059795899324 7.8218829305881519 79.763031203201052 7.5539874797112434 79.806214024213659 7.3306096607243303 79.819670772249268 7.0116475808202479 79.82210536125703 6.6187989305810708 79.903297091853048 6.2319198657563852 80.016637665671098 6.0644058449720788 80.156316396559433 5.9104589851304263 80.453719593056277 6.0915742785265641 81.138657763627563 6.29138128716151 81.48384236599297 6.7187116618113034 81.857134445166139 7.4037959792859427 81.856185846780747 7.7244628153670574 81.752951426966334 7.8621611616415192 81.609166784968508 8.1310786402358914 81.463865698509011 8.4861705042462834 81.410370242492334 8.6777679486208879 81.2565123616059 8.683867965554235 81.274755044267252 8.673846017863923 81.253258519472269 </gml:posList>
                                </gml:LinearRing>
                            </gml:exterior>
                        </gml:Polygon>
                    </gpml:value>
                    <gml:description></gml:description>
                    <gpml:valueType xmlns:gml="http://www.opengis.net/gml">gml:Polygon</gpml:valueType>
                </gpml:ConstantValue>
            </gpml:outlineOf>
        </gpml:ExtendedContinentalCrust>
    </gml:featureMember>
    <gml:featureMember>
        <gpml:ExtendedContinentalCrust>
            <gpml:identity>GPlates-26ff1533-7b5d-45a3-a9be-5b041b998368</gpml:identity>
            <gpml:revision>GPlates-0dcdc8ec-2832-4636-9240-daf6ee659296</gpml:revision>
            <gml:name>Western continental margin Madagascar</gml:name>
            <gml:validTime>
                <gml:TimePeriod>
                    <gml:begin>
                        <gml:TimeInstant>
                            <gml:timePosition gml:frame="http://gplates.org/TRS/flat">320</gml:timePosition>
                        </gml:TimeInstant>
                    </gml:begin>
                    <gml:end>
                        <gml:TimeInstant>
                            <gml:timePosition gml:frame="http://gplates.org/TRS/flat">0</gml:timePosition>
                        </gml:TimeInstant>
                    </gml:end>
                </gml:TimePeriod>
            </gml:validTime>
            <gpml:reconstructionPlateId>
                <gpml:ConstantValue>
                    <gpml:value>702</gpml:value>
                    <gml:description></gml:description>
                    <gpml:valueType xmlns:gpml="http://www.gplates.org/gplates">gpml:plateId</gpml:valueType>
                </gpml:ConstantValue>
            </gpml:reconstructionPlateId>
            <gpml:geometryImportTime>
                <gml:TimeInstant>
                    <gml:timePosition gml:frame="http://gplates.org/TRS/flat">0</gml:timePosition>
                </gml:TimeInstant>
            </gpml:geometryImportTime>
            <gpml:outlineOf>
                <gpml:ConstantValue>
                    <gpml:value>
                        <gml:Polygon>
                            <gml:exterior>
                                <gml:LinearRing>
                                    <gml:posList gml:dimension="2">-15.6129073909241 44.476667613942141 -15.751155751931474 44.187573511354316 -16.821987527291125 43.197271025946577 -17.290342992692715 43.201889808562605 -18.141682345610111 43.379347877007945 -18.973777626309968 43.456902459994105 -19.639948665696991 43.701131698570336 -20.254786134310123 43.840725423220512 -20.756555402265278 43.761813748397401 -21.36225649512664 43.329626814133746 -21.961781296330688 43.129256797024347 -22.551680931362061 43.147940430922866 -23.166054575795989 43.468554883290565 -23.774858735503972 43.57391365616698 -24.3161264029393 43.532360310570688 -24.95740435427777 43.982402481893089 -25.025575783469403 44.553752174563371 -23.606215335137296 43.828891163578788 -23.454867361948043 43.795034287478394 -23.303251084310507 43.641128562318997 -23.04860930331856 43.612454802974256 -22.893162040959719 43.48215275551869 -22.35905717673359 43.303477802357143 -22.050743022455823 43.345675550747906 -21.757816470224402 43.53489077772484 -21.541234789140852 43.589167782499537 -21.399199678114922 43.738245141196565 -20.855946692431768 44.089859055118936 -20.027065213661441 44.528251261514008 -19.42161707239033 44.546001303221352 -19.069978956911619 44.264836741508923 -18.701039793641499 44.305338625177754 -18.373918422270137 44.0989155253272 -17.451774662444709 44.036808639703438 -16.702405436629014 44.460945768543752 -16.235403128567182 44.473427152101891 -16.196310454355281 44.853204730487015 -16.205018894333126 45.020124516879733 -16.174417792668308 45.198172773783888 -16.12364062536162 45.617566808351334 -15.858047134658072 45.723617059542889 -15.916868828324469 46.053141119191949 -15.997174542185387 46.179112380955139 -16.04139703926996 46.558359976088404 -15.684227907328744 46.385465070192915 -15.624325698797138 47.127499115536068 -15.40007829142557 47.275655569395859 -15.397157917768943 47.177377901147253 -15.176737563740362 47.09890496846706 -14.923163557995844 47.376898691239013 -14.867630740589597 47.406439502000019 -14.834816278219472 47.343792767719513 -14.790354610648684 47.406239181170839 -14.654101847524903 47.474986810621779 -15.129073644425768 47.359632846447262 -15.118041388906089 47.490519929277532 -14.627422784746049 47.807930475940154 -14.431801539214653 47.719049901029067 -14.402815180288489 47.855409235993555 -14.381550871398641 48.045866968341159 -13.99648176800312 48.089069009466854 -13.913514769910908 47.98699246871405 -13.657791183740493 47.952615065364419 -13.62042401584003 48.013764002284141 -13.554202040592429 48.08015004351585 -13.64792478724207 48.129761019778726 -13.763790526932516 48.202088390312888 -13.832961283364407 48.257790150976675 -13.779013581313079 48.353031788099656 -13.702146595967815 48.356237216851412 -13.65836811389188 48.359402003621888 -13.64104416049042 48.385998997006034 -13.581889741368787 48.34931533736097 -13.564566810774867 48.375904198329835 -13.563279100360184 48.584092410588561 -13.418191372961486 48.517525682534178 -13.47995053897777 48.578502192351529 -13.512842195262584 48.644694093680329 -13.456862500656261 48.841983976503876 -13.100335469734265 48.859672798139194 -12.98464936605883 48.929337681376246 -12.919746502007401 49.020673791437659 -12.74389364842189 49.016739815699609 -12.616853282501177 48.963833650927597 -12.542490882234484 48.948252073629867 -12.43692225334218 48.787280599426566 -12.531666496108842 48.944149463921157 -12.337473457456092 49.021779841072387 -12.170390665491214 49.207802075720032 -12.111155356512802 49.187835142026188 -12.114758700287725 49.093193746488971 -12.14584535758401 48.628992007109609 -13.060022528853619 48.077077414934642 -13.12956833153418 48.10003375519063 -13.601412243894746 47.73433464633785 -13.928069656645137 47.728896897297957 -14.125468722181084 47.617253433745361 -14.778416391815419 47.06354019438416 -14.879760799040433 46.797473872650869 -15.291186710991939 46.467038602147923 -15.259636193101805 46.30038388216871 -15.271621870073995 46.053566714053382 -15.43898359573968 46.031662584529784 -15.667516999659668 45.25344604962406 -15.582592834874347 45.068494872605015 -15.6129073909241 44.476667613942141 </gml:posList>
                                </gml:LinearRing>
                            </gml:exterior>
                        </gml:Polygon>
                    </gpml:value>
                    <gml:description></gml:description>
                    <gpml:valueType xmlns:gml="http://www.opengis.net/gml">gml:Polygon</gpml:valueType>
                </gpml:ConstantValue>
            </gpml:outlineOf>
        </gpml:ExtendedContinentalCrust>
    </gml:featureMember>
    <gml:featureMember>
        <gpml:ExtendedContinentalCrust>
            <gpml:identity>GPlates-674b31df-9c99-4188-96cb-e7189f688661</gpml:identity>
            <gpml:revision>GPlates-e39a5893-6cf8-4930-961b-74700b3995db</gpml:revision>
            <gml:name>Eastern continental margin Madagascar</gml:name>
            <gml:validTime>
                <gml:TimePeriod>
                    <gml:begin>
                        <gml:TimeInstant>
                            <gml:timePosition gml:frame="http://gplates.org/TRS/flat">170</gml:timePosition>
                        </gml:TimeInstant>
                    </gml:begin>
                    <gml:end>
                        <gml:TimeInstant>
                            <gml:timePosition gml:frame="http://gplates.org/TRS/flat">0</gml:timePosition>
                        </gml:TimeInstant>
                    </gml:end>
                </gml:TimePeriod>
            </gml:validTime>
            <gpml:reconstructionPlateId>
                <gpml:ConstantValue>
                    <gpml:value>702</gpml:value>
                    <gml:description></gml:description>
                    <gpml:valueType xmlns:gpml="http://www.gplates.org/gplates">gpml:plateId</gpml:valueType>
                </gpml:ConstantValue>
            </gpml:reconstructionPlateId>
            <gpml:geometryImportTime>
                <gml:TimeInstant>
                    <gml:timePosition gml:frame="http://gplates.org/TRS/flat">0</gml:timePosition>
                </gml:TimeInstant>
            </gpml:geometryImportTime>
            <gpml:outlineOf>
                <gpml:ConstantValue>
                    <gpml:value>
                        <gml:Polygon>
                            <gml:exterior>
                                <gml:LinearRing>
                                    <gml:posList gml:dimension="2">-14.420383494702543 50.195901065141136 -14.442576326213066 50.270011635278451 -15.148038782974208 50.526301701975619 -15.239906758632699 50.602833964412156 -15.4581208207366 50.580762146828995 -15.936136688687585 50.404450215487209 -16.11225760547622 50.344287186249268 -16.60069989029234 50.319412853065508 -17.127791465329178 50.120563249714536 -17.468725038822122 49.840490718920016 -17.797960622097516 49.714420448813797 -19.860349586832346 48.948537516527452 -20.070743556532918 48.793262198177125 -20.421092610907571 48.728181107890428 -20.867869913008022 48.594475876110586 -21.337879918932561 48.470220547000224 -21.536010247961016 48.404917416979458 -21.677651303063211 48.338226563137439 -22.009599743614171 48.327990987894829 -22.562391964394362 47.987336515292682 -22.598844381616363 47.947465765781303 -23.162759612889914 47.94641760903059 -24.046220664531816 47.595903394013796 -24.091431468947906 47.523795868421644 -24.627765854418275 47.529967453280499 -24.987585607490296 47.397058011654146 -25.39237833460345 47.090539874641777 -25.537680777875856 46.651339276596083 -25.540256128792407 46.207024036080782 -26.145907953944441 45.659495440101431 -26.242908016322328 45.352960280581065 -26.263559376016353 45.268763861877311 -26.099526409683676 44.897173449450293 -25.92847589021105 44.640433646392069 -25.794874312495857 44.543129842393462 -25.432924263912039 44.191357705787816 -25.106760343297651 43.980749066232079 -25.040374011300042 43.938887111003353 -24.862886722390346 43.931894851183444 -24.855123988535322 43.932888444729912 -25.024267755907019 44.104684814305948 -25.227268924048918 44.544162378638042 -25.32631172757209 44.837834221381719 -25.573380398954384 45.201838002092636 -25.552432146646261 45.507333254503216 -25.123322650962297 46.429918260998235 -25.063918299209963 46.728816424528283 -24.931257982804169 47.041392129946878 -24.593118249226841 47.13087346867421 -23.056259578354464 47.781021184286878 -22.458324445460125 47.836961684379808 -21.026459855974544 48.349044763236236 -20.17414299401571 48.603661997069004 -19.881681408153927 48.814782305423641 -19.552220726641757 48.850952801106395 -17.806517913526026 49.429171640778037 -17.333714490606511 49.350972302188715 -17.057234354438911 49.402865424537623 -16.816645588624443 49.595521125320609 -16.553287672064485 49.74177678847559 -16.114317261365883 49.679180540550725 -15.456488616962066 49.542697178133928 -15.386299682259295 49.910429574752662 -15.898654751413082 50.056711580015673 -15.964866477972498 50.140511474770207 -15.866014525046804 50.224307721437576 -15.68176486054494 50.311324028854003 -15.423702194077105 50.466100782385375 -15.148541946024322 50.397922767105342 -14.853013224715301 50.21214081873687 -14.366594552011863 50.105109077074253 -14.420383494702543 50.195901065141136 </gml:posList>
                                </gml:LinearRing>
                            </gml:exterior>
                        </gml:Polygon>
                    </gpml:value>
                    <gml:description></gml:description>
                    <gpml:valueType xmlns:gml="http://www.opengis.net/gml">gml:Polygon</gpml:valueType>
                </gpml:ConstantValue>
            </gpml:outlineOf>
        </gpml:ExtendedContinentalCrust>
    </gml:featureMember>
    <gml:featureMember>
        <gpml:ContinentalFragment>
            <gpml:identity>GPlates-8bbfd531-c3d9-4e09-9412-fc0db537dbaf</gpml:identity>
            <gpml:revision>GPlates-37424ab9-bad0-494b-8780-f12131d6a755</gpml:revision>
            <gml:name>Laccadive Ridge</gml:name>
            <gml:validTime>
                <gml:TimePeriod>
                    <gml:begin>
                        <gml:TimeInstant>
                            <gml:timePosition gml:frame="http://gplates.org/TRS/flat">70</gml:timePosition>
                        </gml:TimeInstant>
                    </gml:begin>
                    <gml:end>
                        <gml:TimeInstant>
                            <gml:timePosition gml:frame="http://gplates.org/TRS/flat">0</gml:timePosition>
                        </gml:TimeInstant>
                    </gml:end>
                </gml:TimePeriod>
            </gml:validTime>
            <gpml:reconstructionPlateId>
                <gpml:ConstantValue>
                    <gpml:value>572</gpml:value>
                    <gml:description></gml:description>
                    <gpml:valueType xmlns:gpml="http://www.gplates.org/gplates">gpml:plateId</gpml:valueType>
                </gpml:ConstantValue>
            </gpml:reconstructionPlateId>
            <gpml:geometryImportTime>
                <gml:TimeInstant>
                    <gml:timePosition gml:frame="http://gplates.org/TRS/flat">0</gml:timePosition>
                </gml:TimeInstant>
            </gpml:geometryImportTime>
            <gpml:outlineOf>
                <gpml:ConstantValue>
                    <gpml:value>
                        <gml:Polygon>
                            <gml:exterior>
                                <gml:LinearRing>
                                    <gml:posList gml:dimension="2">14.078358530153848 72.057347587728003 13.342707879829211 71.884897149993336 12.606692297529767 71.757989284587609 11.913609086596454 71.678353432613974 11.562709813654452 71.748498807984603 10.733844196329454 71.838226711671894 10.250283815725618 71.989059166694744 9.7652247360275499 72.183269093198362 10.268187486176078 72.559340068867925 10.734160342569167 72.803304590141877 11.293149429677188 72.921489477879732 11.900224597923962 72.954997820990087 12.601137959846572 72.861760465307839 13.303386182599038 72.76856775947266 13.703620379330147 72.613791177781508 13.933636055610849 72.360306860470388 14.078358530153848 72.057347587728003 </gml:posList>
                                </gml:LinearRing>
                            </gml:exterior>
                        </gml:Polygon>
                    </gpml:value>
                    <gml:description></gml:description>
                    <gpml:valueType xmlns:gml="http://www.opengis.net/gml">gml:Polygon</gpml:valueType>
                </gpml:ConstantValue>
            </gpml:outlineOf>
        </gpml:ContinentalFragment>
    </gml:featureMember>
    <gml:featureMember>
        <gpml:ContinentalFragment>
            <gpml:identity>GPlates-d5218b3c-4825-4c06-b6bc-d8f451f6bff0</gpml:identity>
            <gpml:revision>GPlates-b07ab645-1edd-4caa-a1cb-64e952dd4468</gpml:revision>
            <gml:name>Laxmi Ridge</gml:name>
            <gml:validTime>
                <gml:TimePeriod>
                    <gml:begin>
                        <gml:TimeInstant>
                            <gml:timePosition gml:frame="http://gplates.org/TRS/flat">600</gml:timePosition>
                        </gml:TimeInstant>
                    </gml:begin>
                    <gml:end>
                        <gml:TimeInstant>
                            <gml:timePosition gml:frame="http://gplates.org/TRS/flat">0</gml:timePosition>
                        </gml:TimeInstant>
                    </gml:end>
                </gml:TimePeriod>
            </gml:validTime>
            <gpml:reconstructionPlateId>
                <gpml:ConstantValue>
                    <gpml:value>570</gpml:value>
                    <gml:description></gml:description>
                    <gpml:valueType xmlns:gpml="http://www.gplates.org/gplates">gpml:plateId</gpml:valueType>
                </gpml:ConstantValue>
            </gpml:reconstructionPlateId>
            <gpml:geometryImportTime>
                <gml:TimeInstant>
                    <gml:timePosition gml:frame="http://gplates.org/TRS/flat">0</gml:timePosition>
                </gml:TimeInstant>
            </gpml:geometryImportTime>
            <gpml:outlineOf>
                <gpml:ConstantValue>
                    <gpml:value>
                        <gml:Polygon>
                            <gml:exterior>
                                <gml:LinearRing>
                                    <gml:posList gml:dimension="2">18.205477746547214 66.425818543642521 18.000062977982928 66.953380864732395 17.684032785227952 67.378587385530892 17.294459897147071 67.734740514910271 16.724770104595542 67.957470866356928 16.266244583881143 68.314103931727558 15.960974228369627 68.371077385239715 15.88180260510525 68.197060545523811 15.964369358690599 67.868051015812782 15.98953295425458 67.722480230120894 16.183074934839468 67.528536928429432 16.488164028657689 67.469942035302935 16.920651605144073 67.256633433387279 17.21638867895339 67.052590542248453 17.514401106520488 66.883706480123138 17.770910327043659 66.608216035086642 17.858733765135305 66.382352013366315 18.027150837080196 66.331577131466616 18.205477746547214 66.425818543642521 </gml:posList>
                                </gml:LinearRing>
                            </gml:exterior>
                        </gml:Polygon>
                    </gpml:value>
                    <gml:description></gml:description>
                    <gpml:valueType xmlns:gml="http://www.opengis.net/gml">gml:Polygon</gpml:valueType>
                </gpml:ConstantValue>
            </gpml:outlineOf>
        </gpml:ContinentalFragment>
    </gml:featureMember>
    <gml:featureMember>
        <gpml:ContinentalFragment>
            <gpml:identity>GPlates-66866f8b-8c59-41ad-a0c5-af2956c2de41</gpml:identity>
            <gpml:revision>GPlates-50793f23-ffa3-4f01-9406-815c130c5a7d</gpml:revision>
            <gml:name>Chagos</gml:name>
            <gml:validTime>
                <gml:TimePeriod>
                    <gml:begin>
                        <gml:TimeInstant>
                            <gml:timePosition gml:frame="http://gplates.org/TRS/flat">70</gml:timePosition>
                        </gml:TimeInstant>
                    </gml:begin>
                    <gml:end>
                        <gml:TimeInstant>
                            <gml:timePosition gml:frame="http://gplates.org/TRS/flat">0</gml:timePosition>
                        </gml:TimeInstant>
                    </gml:end>
                </gml:TimePeriod>
            </gml:validTime>
            <gpml:reconstructionPlateId>
                <gpml:ConstantValue>
                    <gpml:value>573</gpml:value>
                    <gml:description></gml:description>
                    <gpml:valueType xmlns:gpml="http://www.gplates.org/gplates">gpml:plateId</gpml:valueType>
                </gpml:ConstantValue>
            </gpml:reconstructionPlateId>
            <gpml:geometryImportTime>
                <gml:TimeInstant>
                    <gml:timePosition gml:frame="http://gplates.org/TRS/flat">0</gml:timePosition>
                </gml:TimeInstant>
            </gpml:geometryImportTime>
            <gpml:outlineOf>
                <gpml:ConstantValue>
                    <gpml:value>
                        <gml:Polygon>
                            <gml:exterior>
                                <gml:LinearRing>
                                    <gml:posList gml:dimension="2">-5.2428400517775051 71.514334588610524 -5.0565576032080175 71.83579852783069 -4.9235930889315576 72.069416242614423 -4.68034507789893 72.392888724981262 -4.4576658254179229 72.515664737330965 -4.915209593592496 72.58372626924492 -5.4535960873035974 72.534652087479472 -5.8010129031020625 72.693115683134337 -5.9736388119984563 72.74388926646705 -6.2271175075304459 72.677227899663805 -6.3079426208536082 72.559714761512268 -6.5898883151598797 72.4919347562805 -6.8981002765712329 72.365846275553608 -7.1177290120774774 72.156980001039585 -7.7254003870519474 71.674948373165563 -7.9200264011020343 71.552625456067318 -7.9654945010105065 71.263725722080281 -7.8581144116827906 70.722574916116827 -7.5132331254950531 70.650555618821741 -6.4196882093350256 71.067203137479211 -6.2515261559874196 71.131165213876685 -6.0641414210496771 71.424636641868332 -5.8959950869137208 71.48847059800903 -5.5847273359888963 71.529354787585163 -5.2428400517775051 71.514334588610524 </gml:posList>
                                </gml:LinearRing>
                            </gml:exterior>
                        </gml:Polygon>
                    </gpml:value>
                    <gml:description></gml:description>
                    <gpml:valueType xmlns:gml="http://www.opengis.net/gml">gml:Polygon</gpml:valueType>
                </gpml:ConstantValue>
            </gpml:outlineOf>
        </gpml:ContinentalFragment>
    </gml:featureMember>
    <gml:featureMember>
        <gpml:ContinentalFragment>
            <gpml:identity>GPlates-57d3f593-9fa5-4fa1-9385-57ce17792470</gpml:identity>
            <gpml:revision>GPlates-93e01386-0f4c-4803-8017-fb14ad1e3717</gpml:revision>
            <gml:name>Seychelles</gml:name>
            <gml:validTime>
                <gml:TimePeriod>
                    <gml:begin>
                        <gml:TimeInstant>
                            <gml:timePosition gml:frame="http://gplates.org/TRS/flat">600</gml:timePosition>
                        </gml:TimeInstant>
                    </gml:begin>
                    <gml:end>
                        <gml:TimeInstant>
                            <gml:timePosition gml:frame="http://gplates.org/TRS/flat">0</gml:timePosition>
                        </gml:TimeInstant>
                    </gml:end>
                </gml:TimePeriod>
            </gml:validTime>
            <gpml:reconstructionPlateId>
                <gpml:ConstantValue>
                    <gpml:value>704</gpml:value>
                    <gml:description></gml:description>
                    <gpml:valueType xmlns:gpml="http://www.gplates.org/gplates">gpml:plateId</gpml:valueType>
                </gpml:ConstantValue>
            </gpml:reconstructionPlateId>
            <gpml:geometryImportTime>
                <gml:TimeInstant>
                    <gml:timePosition gml:frame="http://gplates.org/TRS/flat">0</gml:timePosition>
                </gml:TimeInstant>
            </gpml:geometryImportTime>
            <gpml:outlineOf>
                <gpml:ConstantValue>
                    <gpml:value>
                        <gml:Polygon>
                            <gml:exterior>
                                <gml:LinearRing>
                                    <gml:posList gml:dimension="2">-4.6176001526028054 53.733780908982268 -4.3195473445483143 54.092875175327876 -3.8762411034878181 54.563252268959609 -3.6306415881196705 55.060311076882947 -3.5941930054966424 55.479707858312679 -3.6426087922299186 55.936902102941133 -3.9483387262566043 56.19138526725402 -4.2814922955409829 56.281520062739176 -4.5543485693927623 56.569663685285313 -4.8944453084296136 56.921828178650514 -5.1999496671589887 57.242248005208651 -5.5262988005515377 57.136139732567166 -5.7162206379060674 56.869132787139101 -5.8419892767905139 56.669134581746015 -5.86997164823274 56.504317243352034 -6.0999625990674859 56.49847872952315 -6.3954987489165918 56.490913687216953 -6.5566235577655769 56.388149039992484 -6.5187481438091694 56.224779883634412 -6.3515447611497491 56.130581773523524 -6.0559921538659571 56.13834158524925 -5.8270196805570489 56.177130283382652 -5.4982349978155982 56.185580870904055 -5.2956423373043684 56.02671998386203 -5.2838229033466719 55.666100045091397 -5.209084753001731 55.405518221811896 -5.0740040193164981 55.310647152644407 -5.0000353323323647 55.082877685000454 -4.8868333560263659 54.692004259623133 -4.7793256691933372 54.465099741831459 -4.7019501283362706 54.171652069659963 -4.7230637335484351 53.875355711248723 -4.6820338037781299 53.679313606224163 -4.6176001526028054 53.733780908982268 </gml:posList>
                                </gml:LinearRing>
                            </gml:exterior>
                        </gml:Polygon>
                    </gpml:value>
                    <gml:description></gml:description>
                    <gpml:valueType xmlns:gml="http://www.opengis.net/gml">gml:Polygon</gpml:valueType>
                </gpml:ConstantValue>
            </gpml:outlineOf>
        </gpml:ContinentalFragment>
    </gml:featureMember>
    <gml:featureMember>
        <gpml:ContinentalFragment>
            <gpml:identity>GPlates-530e72ea-ff8e-46eb-96e9-b4b95f1e4cb1</gpml:identity>
            <gpml:revision>GPlates-85ad7159-39d5-4554-bbb2-8baa0c25c588</gpml:revision>
            <gml:name>Saya de Malha</gml:name>
            <gml:validTime>
                <gml:TimePeriod>
                    <gml:begin>
                        <gml:TimeInstant>
                            <gml:timePosition gml:frame="http://gplates.org/TRS/flat">90</gml:timePosition>
                        </gml:TimeInstant>
                    </gml:begin>
                    <gml:end>
                        <gml:TimeInstant>
                            <gml:timePosition gml:frame="http://gplates.org/TRS/flat">0</gml:timePosition>
                        </gml:TimeInstant>
                    </gml:end>
                </gml:TimePeriod>
            </gml:validTime>
            <gpml:reconstructionPlateId>
                <gpml:ConstantValue>
                    <gpml:value>705</gpml:value>
                    <gml:description></gml:description>
                    <gpml:valueType xmlns:gpml="http://www.gplates.org/gplates">gpml:plateId</gpml:valueType>
                </gpml:ConstantValue>
            </gpml:reconstructionPlateId>
            <gpml:geometryImportTime>
                <gml:TimeInstant>
                    <gml:timePosition gml:frame="http://gplates.org/TRS/flat">0</gml:timePosition>
                </gml:TimeInstant>
            </gpml:geometryImportTime>
            <gpml:outlineOf>
                <gpml:ConstantValue>
                    <gpml:value>
                        <gml:Polygon>
                            <gml:exterior>
                                <gml:LinearRing>
                                    <gml:posList gml:dimension="2">-8.298263934581918 60.19098032644434 -8.7002447835355987 60.351814401313185 -9.1337351010344605 60.411673310583552 -9.4016871392747667 60.541810371805504 -9.6725317946196192 60.907965307151962 -9.6088675690304637 61.144729542455863 -9.6464439984928791 61.548555727821864 -9.6822205983679837 61.817761492176331 -9.88417159665293 62.118927957298638 -10.084083432361176 62.184223096609962 -10.417307741537977 62.315869300393281 -10.849339984846969 62.345449382636573 -11.214140537113156 62.274239673789886 -11.611276074356978 62.100885679208758 -12.040834433332058 61.858943795493673 -12.138561761009084 61.65401339795006 -12.203621265133771 61.517334862303841 -12.53409015047858 61.377532010630048 -12.529900157085365 61.003276471034333 -12.131675950695781 61.008478367090511 -11.529982062679366 60.677580487954977 -10.92769050976791 60.348380410816631 -10.458141854637354 60.052177849842941 -9.9880740794574425 59.756997085153884 -9.5857508207164752 59.562434205368291 -9.3185753875935422 59.50026357739312 -9.2911444180759837 59.837151040540064 -9.2944248116517549 60.03892108297039 -8.7954626448612956 60.047830219649235 -8.4288163521902479 60.020862840318763 -8.2623395560881239 60.023883708064439 -8.298263934581918 60.19098032644434 </gml:posList>
                                </gml:LinearRing>
                            </gml:exterior>
                        </gml:Polygon>
                    </gpml:value>
                    <gml:description></gml:description>
                    <gpml:valueType xmlns:gml="http://www.opengis.net/gml">gml:Polygon</gpml:valueType>
                </gpml:ConstantValue>
            </gpml:outlineOf>
        </gpml:ContinentalFragment>
    </gml:featureMember>
    <gml:featureMember>
        <gpml:ContinentalFragment>
            <gpml:identity>GPlates-7ac8bc87-3972-4121-b421-5a3c43f95506</gpml:identity>
            <gpml:revision>GPlates-4ae449b7-c545-4a6b-9a46-11a15d64260a</gpml:revision>
            <gml:name>Cargados-Barjos Bank</gml:name>
            <gml:validTime>
                <gml:TimePeriod>
                    <gml:begin>
                        <gml:TimeInstant>
                            <gml:timePosition gml:frame="http://gplates.org/TRS/flat">90</gml:timePosition>
                        </gml:TimeInstant>
                    </gml:begin>
                    <gml:end>
                        <gml:TimeInstant>
                            <gml:timePosition gml:frame="http://gplates.org/TRS/flat">0</gml:timePosition>
                        </gml:TimeInstant>
                    </gml:end>
                </gml:TimePeriod>
            </gml:validTime>
            <gpml:reconstructionPlateId>
                <gpml:ConstantValue>
                    <gpml:value>575</gpml:value>
                    <gml:description></gml:description>
                    <gpml:valueType xmlns:gpml="http://www.gplates.org/gplates">gpml:plateId</gpml:valueType>
                </gpml:ConstantValue>
            </gpml:reconstructionPlateId>
            <gpml:geometryImportTime>
                <gml:TimeInstant>
                    <gml:timePosition gml:frame="http://gplates.org/TRS/flat">0</gml:timePosition>
                </gml:TimeInstant>
            </gpml:geometryImportTime>
            <gpml:outlineOf>
                <gpml:ConstantValue>
                    <gpml:value>
                        <gml:Polygon>
                            <gml:exterior>
                                <gml:LinearRing>
                                    <gml:posList gml:dimension="2">-12.822303260027718 60.729005290551925 -13.389582467272273 60.42449657682603 -13.712869826621391 60.27873868136966 -14.076605579132332 60.149657499860993 -14.616078489122566 60.006386042873842 -14.909045955104119 59.98342397782951 -15.200585450175014 59.940134670155082 -15.469674681670844 59.857724168313595 -15.771912237490687 59.690776577376454 -15.836569819733361 59.501805046884684 -15.862010987894553 59.315920300046223 -15.992700553159821 59.223367099321344 -16.168602577614831 59.20872497824044 -16.442284406028058 59.185859019723146 -16.676927700763709 59.16617168688061 -16.926569836865113 59.083519676203757 -17.060416678385913 59.031050218429783 -17.213841547618625 58.976816829193545 -17.309091763489032 59.195069466380829 -17.52593647649628 59.197313694903265 -17.634159572835724 59.064421981661987 -17.787707356093293 59.009988321158708 -17.801594047231422 59.194543468195072 -17.764183607466144 59.486546098496405 -17.337966746410938 59.58366790793842 -16.634375555666669 60.19472508603009 -16.260552689672462 60.46945274466345 -16.04581632330558 60.771927031521265 -16.024913280811656 61.038987026716349 -16.040108410988285 61.262504555051009 -15.808201106418565 61.320175639565456 -15.658608126410876 61.432924792575491 -15.482665230897195 61.445567357631248 -15.242670181170842 61.38142014129081 -15.019500097800449 61.275567725583791 -14.540958170806821 61.168268499160433 -14.288382712569447 61.206908439785359 -14.016292179295823 61.246876653204417 -13.703783869655762 61.269467255291566 -13.436115560591587 61.086982414170485 -13.155771584386377 61.006611434612168 -12.86005923860397 60.987945169361446 -12.618737949867015 60.904999912185488 -12.822303260027718 60.729005290551925 </gml:posList>
                                </gml:LinearRing>
                            </gml:exterior>
                        </gml:Polygon>
                    </gpml:value>
                    <gml:description></gml:description>
                    <gpml:valueType xmlns:gml="http://www.opengis.net/gml">gml:Polygon</gpml:valueType>
                </gpml:ConstantValue>
            </gpml:outlineOf>
        </gpml:ContinentalFragment>
    </gml:featureMember>
    <gml:featureMember>
        <gpml:ContinentalFragment>
            <gpml:identity>GPlates-fd60bb94-199b-4b03-99c3-803874917371</gpml:identity>
            <gpml:revision>GPlates-5035bd9c-e92f-466c-863f-51655dc40150</gpml:revision>
            <gml:name>Mauritia</gml:name>
            <gml:validTime>
                <gml:TimePeriod>
                    <gml:begin>
                        <gml:TimeInstant>
                            <gml:timePosition gml:frame="http://gplates.org/TRS/flat">90</gml:timePosition>
                        </gml:TimeInstant>
                    </gml:begin>
                    <gml:end>
                        <gml:TimeInstant>
                            <gml:timePosition gml:frame="http://gplates.org/TRS/flat">0</gml:timePosition>
                        </gml:TimeInstant>
                    </gml:end>
                </gml:TimePeriod>
            </gml:validTime>
            <gpml:reconstructionPlateId>
                <gpml:ConstantValue>
                    <gpml:value>577</gpml:value>
                    <gml:description></gml:description>
                    <gpml:valueType xmlns:gpml="http://www.gplates.org/gplates">gpml:plateId</gpml:valueType>
                </gpml:ConstantValue>
            </gpml:reconstructionPlateId>
            <gpml:geometryImportTime>
                <gml:TimeInstant>
                    <gml:timePosition gml:frame="http://gplates.org/TRS/flat">0</gml:timePosition>
                </gml:TimeInstant>
            </gpml:geometryImportTime>
            <gpml:outlineOf>
                <gpml:ConstantValue>
                    <gpml:value>
                        <gml:Polygon>
                            <gml:exterior>
                                <gml:LinearRing>
                                    <gml:posList gml:dimension="2">-18.847460083289405 57.412163575606499 -19.085548506465269 57.112152167862256 -19.342943746581664 57.046949375877368 -19.718733727626397 57.048964585512266 -20.088308416094979 56.971825875810502 -20.440338252073378 57.135414672110073 -20.531105097058155 57.325814247155662 -20.466512048974167 57.930471180395628 -20.152195973534614 58.238958876503688 -19.341003659810859 58.432867455835854 -19.002737797821855 58.424148988218512 -18.698855303314087 58.372866402061412 -18.404234128760564 58.438877102184343 -17.979999771519463 58.280695701523406 -18.329877579914111 57.501355010313816 -18.472270466793233 57.408934981566567 -18.847460083289405 57.412163575606499 </gml:posList>
                                </gml:LinearRing>
                            </gml:exterior>
                        </gml:Polygon>
                    </gpml:value>
                    <gml:description></gml:description>
                    <gpml:valueType xmlns:gml="http://www.opengis.net/gml">gml:Polygon</gpml:valueType>
                </gpml:ConstantValue>
            </gpml:outlineOf>
        </gpml:ContinentalFragment>
    </gml:featureMember>
    <gml:featureMember>
        <gpml:ContinentalCrust>
            <gpml:identity>GPlates-2131823c-d86f-4267-8024-9a69f4e70718</gpml:identity>
            <gpml:revision>GPlates-b0d3bc41-0f88-49ff-8124-97d69e2efec5</gpml:revision>
            <gml:name>Australia continental crust</gml:name>
            <gml:validTime>
                <gml:TimePeriod>
                    <gml:begin>
                        <gml:TimeInstant>
                            <gml:timePosition gml:frame="http://gplates.org/TRS/flat">350</gml:timePosition>
                        </gml:TimeInstant>
                    </gml:begin>
                    <gml:end>
                        <gml:TimeInstant>
                            <gml:timePosition gml:frame="http://gplates.org/TRS/flat">0</gml:timePosition>
                        </gml:TimeInstant>
                    </gml:end>
                </gml:TimePeriod>
            </gml:validTime>
            <gpml:reconstructionPlateId>
                <gpml:ConstantValue>
                    <gpml:value>801</gpml:value>
                    <gml:description></gml:description>
                    <gpml:valueType xmlns:gpml="http://www.gplates.org/gplates">gpml:plateId</gpml:valueType>
                </gpml:ConstantValue>
            </gpml:reconstructionPlateId>
            <gpml:outlineOf>
                <gpml:ConstantValue>
                    <gpml:value>
                        <gml:Polygon>
                            <gml:exterior>
                                <gml:LinearRing>
                                    <gml:posList gml:dimension="2">-49.169999999999987 146.369 -48.956499999999998 145.99100000000001 -48.464399999999998 145.94399999999999 -47.866499999999995 145.92400000000001 -47.148999999999987 145.476 -46.440899999999999 145.34100000000001 -45.778499999999987 144.94999999999999 -43.465837684615849 145.21718017662607 -43.038221022474332 144.63852462484445 -42.28937586523535 144.15045928623596 -41.47281047591791 143.95021076867275 -40.654627605870452 143.35696295362285 -39.933088081932759 143.08439779211977 -39.151163392291167 142.51194587691211 -38.853362155450412 141.42924033517869 -38.132858978196765 140.02712593028639 -37.407972313908722 138.98237729463972 -37.011028597842326 137.51947401861898 -36.75383236807788 136.70131603961755 -36.480219942031262 135.9662842745613 -35.820977392351779 135.28689485441976 -35.879229235319841 134.3372621856451 -35.861486654547576 133.01108268520792 -35.619234660963293 131.51214256351278 -35.031428984622458 130.54925447320281 -34.050219141632468 129.47894426648043 -33.797005851906626 129.10605692270752 -33.708285407089363 128.50606220145039 -34.199847386224917 127.21952933231445 -34.198746281532031 125.68823389332545 -34.335853487530059 124.43750524960625 -34.763234589494857 123.79692366437365 -34.864335218781441 122.90161738590704 -34.807479239463291 121.83320196822116 -34.718969587847496 121.15009022937424 -34.868475871593041 119.99480583982164 -35.306619296658369 118.90142943743732 -35.567895009905705 117.98063619290335 -35.593954770380698 117.03488188030938 -35.483573982127162 116.18393171018867 -35.294289887459279 115.40630848274479 -35.323513330389645 114.91946835767659 -35.147422865022939 114.21196208822181 -34.809533382882016 113.69099411569061 -35.205624433117038 112.46672230222677 -35.24265576649384 111.59986218604267 -35.189854074290608 110.85569723537628 -35.331047963726192 110.02218081063199 -34.766150535556378 109.57033990219566 -33.351815236436146 109.60083288024838 -32.906469849262123 110.0328870396033 -32.811716560007355 110.38661675368849 -32.973897644014656 110.87691809762045 -33.282511440030675 111.14291676866171 -33.419450691365519 111.76315581230477 -33.12565042467056 112.16712183598037 -33.276801776838624 112.77704780260859 -33.026917560787396 113.33176774542908 -32.900985865274436 113.9459324648415 -32.103884345841735 114.38996946131799 -30.301050517121134 114.30561906170777 -29.546793428412894 113.49710576739037 -29.186491591089556 113.47821520703678 -27.379213663435056 110.98829356529309 -27.102836342598181 110.83944051559946 -26.877456143113154 110.78442967845842 -26.32860213537057 110.80807810385359 -25.583572288665611 111.01333219042372 -24.458114417509787 110.77067767473659 -24.331649312066265 110.83605610628777 -23.969717462908275 111.10030526841136 -23.525918451269426 111.33939032479101 -21.818154440762047 112.66923041536883 -21.542669511145039 112.58452680372321 -21.434690120022427 112.00198812079479 -20.853389799361235 111.23871471200022 -20.421168809430569 110.82314280456178 -19.255545738169008 110.87705296137834 -18.967645982330591 111.36085908486099 -18.040465205558821 112.67842137374465 -17.612919823037291 112.9003496427884 -17.364135310717945 112.78018479975721 -17.176280432029543 112.9327873625391 -16.839877018660946 112.8675403872432 -16.267870260561548 112.39857850569854 -15.736414730103821 112.68723234860791 -15.784733260476189 113.00018965342871 -15.7614054564347 113.2243854131919 -15.805870647457418 113.51768363601678 -16.050652635469604 113.9995487156304 -16.301891796218619 114.80137634335892 -16.357053806234223 115.05314200779684 -16.441669241336292 115.38052423202804 -16.50171574119361 115.81167605973425 -16.46160695583059 116.07754736462726 -16.394973267654954 116.41610044620265 -16.409523203436272 116.68445020216382 -16.510747066410843 116.86964067952169 -16.675035041921667 117.2458352656093 -16.724362575815814 117.47866111845858 -16.658081577029886 117.70759355217425 -16.462350664390449 117.97400224514668 -16.212943575623054 118.42623967361276 -15.891134338187628 118.60849040557811 -15.458075688537066 118.66597505359516 -15.171652500253705 118.81040991830491 -14.853714797393229 118.88407337043104 -14.416413415230751 119.05941528860495 -14.354305973723505 118.78166638378926 -14.159933520729263 119.19104365469725 -12.926467544550805 119.48270263065437 -12.642125894897626 119.84336765894656 -12.157548695518896 119.9932773032756 -12.017315334298422 120.26449306994712 -12.129250947079994 120.7048055810572 -12.250500335451887 121.29627011879536 -12.015509141542738 121.87045864941317 -11.747210129583978 122.15934468902302 -11.465169419411774 122.67789904092631 -11.349854340039856 123.09153359209047 -11.192708564924787 124.11151165569284 -10.83389222235804 124.46846079311612 -10.710329095946287 124.83446415524091 -10.528440730738829 125.14189896578318 -10.307903182103876 125.49940435442927 -10.216694073510443 125.86386432687664 -10.126704687666777 126.26269434601961 -10.080048113893497 126.50364308817937 -9.9158548459735503 126.70858011059477 -9.846488322439253 126.98154729250534 -9.5088324844790755 127.42911043405023 -9.5168532030846418 127.69485637402228 -9.3072713479447735 128.6396189805233 -9.1821533450877055 128.92052100110084 -9.0621722595590537 129.52513117245448 -8.9777993359030646 130.01100529991203 -8.8062225968334609 130.35513165424891 -8.7789027684581669 130.74914983051173 -8.6137638481693592 131.20611808735768 -8.2920698365265668 131.8009967546981 -8.0438964015514554 132.03202390499246 -7.6010630541479776 132.35789607498927 -6.9212732987871357 132.97688724596031 -6.4340499552364649 133.46580893028835 -6.2204918088148107 133.76215864187824 -5.8620991325947358 133.77759029846584 -5.6681937055114986 134.01766364626383 -5.3637556427957884 134.12465236015282 -5.091605016068204 134.26303430638461 -4.7089734966986647 134.26847588552533 -4.3662114846575326 134.38839123459474 -4.1033958083496236 134.30893079758434 -4.0646019311760133 134.84357210366375 -3.9816857188924342 135.11324002842213 -3.8554228047283434 135.50311760643251 -3.8518114241010144 135.96495837061937 -3.6336623758897426 136.30683996265645 -3.7428499428010134 137.02852521795128 -3.7570591629118337 137.58422435413837 -3.8827780965458469 137.94000877681398 -4.2779563322460632 138.54368910974827 -4.3833983215525398 138.94165254957119 -4.6338987481458833 139.49484692409442 -4.8017022243968785 140.23872351808308 -4.9495375467773117 141.71748583279924 -5.1892370426132652 142.81084372469545 -5.3196802721254581 143.29102883920655 -5.5093145715983862 143.9792778517228 -5.6937544592951026 144.52112634973193 -6.0174499628413614 145.10703683243213 -6.240299625093507 145.39658055859587 -6.4115411412494474 145.60109187008862 -6.7013048320851691 145.71961632485673 -6.9774440793082952 145.83154910805695 -7.5631325569202144 145.91857987684867 -8.0057941976290632 145.95152477010819 -8.7478271187882353 145.49001495082308 -8.8260117415214463 145.4861009805596 -9.0621861203659613 145.20908886792694 -9.2729303760296773 145.193916950691 -9.4958221420998097 144.97863746357606 -9.732007340201033 144.73541724937158 -9.9128284523753063 144.79963804894584 -10.062294676610954 144.77090195639201 -10.211773217502847 144.74214938101056 -10.484577974959819 144.80932633702548 -10.671169398805157 144.75592987273541 -10.816197989016027 144.61279741120768 -10.971030295756085 144.43134954319575 -11.134070975180249 144.40908369553429 -11.198900824326721 144.50502074588897 -11.117866866979234 144.56821314597269 -11.267847934157437 144.60837234045235 -11.420383744981216 144.55487671181149 -11.542079894305196 144.47733831325499 -11.6605856528431 144.42407962266353 -12.034924850073301 144.11782802111361 -12.16389601884876 144.0955295514662 -12.407008977862263 143.93962927435223 -12.593809564221097 143.92002885049499 -12.856046452090116 143.95532530224091 -12.979148930538353 144.01671884085781 -13.18430081698153 144.11918653240662 -13.453582213643685 144.17572092035559 -13.593847347609369 144.25471571193927 -13.71476478019885 144.44602026576115 -13.741672969761787 144.79939854334515 -13.805526855411872 145.02937964294227 -13.584172037689283 145.1120790671238 -13.480288932192733 145.34715245464091 -13.359116691076737 145.56465545902768 -13.322554755393595 145.72918825785413 -13.259526523380339 145.88121747740374 -13.820136414642256 146.05792593209875 -14.779559634826732 146.06928037963527 -15.609324479433351 146.47521329523315 -17.063899434350688 147.15764374610276 -18.093800983172024 148.20344908720853 -18.270615739896829 149.58702704979913 -18.154510113024504 150.33686159943747 -18.030487601063296 151.48472601172247 -17.941655880437342 152.77396971315684 -18.023287936900413 153.1284010450695 -18.182785975798026 153.41762070974994 -18.456485734069247 153.59160513589333 -18.61472198251278 153.7549193710795 -18.854551726685003 153.81000925033575 -19.062298493079705 153.91090081068066 -19.31314093405156 154.04605223394805 -19.886741621761747 154.09257453476616 -20.134910289564068 154.09830275197922 -20.442550014506494 154.15710604348482 -20.918135972632946 154.37919353455467 -21.036434770197705 154.40208040340545 -21.300156793936665 154.54764462372773 -21.517785852483254 154.64790105436327 -21.690711923124532 154.66600231305094 -22.000924646953468 154.65311480943885 -22.226929102188144 154.7034521843988 -22.515310046075946 154.81895384475635 -22.768046320153157 154.88531552130613 -23.06049791587283 154.89074680073429 -23.376614282114208 154.90089838515311 -23.592207963752326 154.86944336562186 -23.783521638674976 154.66221043843356 -23.987880362810873 154.46232429970527 -24.068168808770441 154.30156780936267 -24.216757685829975 154.02002803510985 -24.310576921784818 153.87303404149972 -24.325787430417364 153.81268319557705 -24.414444044759076 153.79067963773784 -24.495087594862941 153.71577195374445 -24.570413079890113 153.69108607257249 -24.636377299023025 153.72499636309291 -24.713923646616148 153.75513988856545 -24.997637401427529 153.98911335568872 -25.105179734873012 154.03753377475189 -25.262221756262228 154.15352914630353 -25.364595987739527 154.1829203730484 -25.567305334725429 154.18670846758903 -25.642719890068474 154.16211777236978 -25.715413583771692 154.22233821506265 -25.929371475692577 154.17347883752359 -26.24122475856678 154.1133399362426 -26.351408673221215 154.07708703714002 -26.477263002795901 154.02853875441494 -26.661717231865477 153.93928362055237 -26.789037155033853 153.96765745274763 -26.959058770149099 154.03850497176268 -27.139600403944197 154.0777147717474 -27.334152558705316 154.21882406692222 -27.515971128498425 154.3361579355512 -27.641092938927141 154.4298749334867 -28.030461409323042 154.57218439869533 -28.103504480704029 154.56236794440693 -28.32963568144066 154.43748261738767 -28.422205897926613 154.35656910414784 -28.545053029960801 154.34428175420518 -28.643988802308542 154.36149145283446 -28.871280890416006 154.31422197864961 -29.019336973778362 154.35104910900378 -29.208705386006564 154.35246288707094 -29.339052911363165 154.34479436351333 -29.591239837470674 154.2960235599927 -29.699760469087476 154.25210934284445 -29.807907578501464 154.15735880628611 -30.076602589765329 154.00020795035005 -30.150422637966209 153.89465035056361 -30.380614128050205 153.7349127252505 -30.504604469349243 153.67729299049788 -30.661576685851891 153.60067786571094 -30.777397993554157 153.56023872699689 -30.935512218451564 153.58583656077141 -31.065239913737749 153.59933811671328 -31.372754172847991 153.61694680280706 -31.507109030031778 153.59928754595848 -31.79257203454226 153.50587866890646 -31.882899115808627 153.48872081685917 -32.039278715876534 153.50763377789579 -32.050295835669743 153.5260704463939 -32.212294594891198 153.39378162508595 -32.412435827048817 153.26242761326802 -32.907126466560698 153.12118900800189 -33.24076856571795 152.8935426663555 -33.422983542225978 152.7657019092957 -33.653461123606647 152.60403165651942 -33.80546595102831 152.43277618085483 -34.1965539445793 152.10900054535983 -34.386100309815156 151.93653818752259 -34.555790304905926 151.80942955854792 -34.811913140811136 151.62479372715143 -35.075358772675983 151.44374967739566 -35.198027179766754 151.40300174613452 -35.324569142338589 151.35279152595444 -35.441457206295269 151.31406425272888 -35.520094988598203 151.27487490463025 -35.698693761594441 151.13285484146138 -36.166239028841915 150.85683620357807 -36.554494447263799 150.80833520653351 -36.74379455491178 150.80177218050818 -37.063038889437273 150.82909305091781 -37.384176814031306 150.86384909137726 -37.642438052745746 150.80444655791641 -37.866308159888838 150.71063469608308 -38.070996046011672 150.6162322409192 -38.355983367951097 150.43820496449828 -38.485747787636654 150.30115154715213 -38.594378336963132 150.18085205399186 -38.753628215252427 149.89064091543861 -38.840577707911201 149.73759344286867 -38.895213565243147 149.6313005712137 -38.840975008354462 149.54855788696 -38.77303543203849 149.4391738614442 -38.715599756403762 149.25138119942696 -38.687620479067476 149.14900343871295 -38.680676736592368 149.05359901916876 -38.692772032793258 148.95777642665104 -38.809382125522738 148.82257427799104 -38.892272571104975 148.86721055269541 -38.958999683528575 148.85329683397092 -39.027142788819184 148.93780094133467 -39.112658268991119 149.0393327197007 -39.219206816712287 149.1480783771558 -39.331083851310666 149.22984984730746 -39.40527381203681 149.19623951766241 -39.630105311017694 149.12719645533758 -39.769651775199797 149.28851100382192 -40.05614341641521 149.25821950954381 -40.45475608743083 149.16764966969856 -40.786540529885102 149.090119445851 -41.042456311350769 149.06424638587413 -41.195713398281455 149.08623849957698 -41.309340916972339 149.15246843087687 -41.479705280173683 149.1667357710534 -41.564180320773637 149.19563593653592 -41.83433148722029 149.0771384899665 -42.14186404856865 149.05213097695659 -42.379292208256196 148.93013076090745 -42.476172866457624 148.88361168662783 -42.793428745219842 148.87011621209319 -43.013958253421784 148.78058341972289 -43.214472583045719 148.63849972971525 -43.419801427973965 148.56376643296264 -43.608684869863431 148.42565879698003 -43.831992500734501 148.29603472447485 -43.977152607266767 148.18707373796099 -44.078307798837656 148.08200825175666 -44.250470564934652 147.90414967107253 -44.342537342378485 147.66742765356781 -44.6751828200806 147.6568986584046 -44.866276258970196 147.64768714841907 -45.28273730563329 147.78509742408303 -45.629180216923288 148.154631485171 -45.932803077828858 148.43940131886606 -46.184069529814693 148.72610988947389 -46.478215883136244 148.98367128515673 -47.121650027422767 149.45021026284019 -47.254765476173738 149.60849856020042 -47.393813249965525 149.84945463487207 -47.474550627457923 149.95052787811764 -47.953283405606619 150.203805466538 -48.32578445947555 150.73473522485804 -48.850362646742589 151.04390150246925 -49.316992020092165 151.05638488012482 -49.625994853877707 150.80377742854029 -49.689228366264381 150.03278413234699 -48.798256965036913 148.73273007298818 -48.676149645924539 148.62382036578555 -48.6129517099887 148.38594487392689 -48.560524019053965 147.69434947122403 -48.573227994204565 147.43340305648616 -48.667248627475935 147.36991241348588 -48.651985800607207 146.89858634453014 -49.02446644529514 146.63011439044007 -49.146077572470553 146.31933851769466 -49.169999999999987 146.369 </gml:posList>
                                </gml:LinearRing>
                            </gml:exterior>
                        </gml:Polygon>
                    </gpml:value>
                    <gml:description></gml:description>
                    <gpml:valueType xmlns:gml="http://www.opengis.net/gml">gml:Polygon</gpml:valueType>
                </gpml:ConstantValue>
            </gpml:outlineOf>
        </gpml:ContinentalCrust>
    </gml:featureMember>
    <gml:featureMember>
        <gpml:ContinentalCrust>
            <gpml:identity>GPlates-db4b6485-3217-40f6-8f31-628003942c78</gpml:identity>
            <gpml:revision>GPlates-81bb0645-49fa-440c-ae26-f26960255d4f</gpml:revision>
            <gml:name>East Antarctica Continental Crust</gml:name>
            <gml:validTime>
                <gml:TimePeriod>
                    <gml:begin>
                        <gml:TimeInstant>
                            <gml:timePosition gml:frame="http://gplates.org/TRS/flat">320</gml:timePosition>
                        </gml:TimeInstant>
                    </gml:begin>
                    <gml:end>
                        <gml:TimeInstant>
                            <gml:timePosition gml:frame="http://gplates.org/TRS/flat">0</gml:timePosition>
                        </gml:TimeInstant>
                    </gml:end>
                </gml:TimePeriod>
            </gml:validTime>
            <gpml:reconstructionPlateId>
                <gpml:ConstantValue>
                    <gpml:value>802</gpml:value>
                    <gml:description></gml:description>
                    <gpml:valueType xmlns:gpml="http://www.gplates.org/gplates">gpml:plateId</gpml:valueType>
                </gpml:ConstantValue>
            </gpml:reconstructionPlateId>
            <gpml:outlineOf>
                <gpml:ConstantValue>
                    <gpml:value>
                        <gml:Polygon>
                            <gml:exterior>
                                <gml:LinearRing>
                                    <gml:posList gml:dimension="2">-64.026446527695427 100.02530933990799 -64.042083671551225 103.77460565700794 -64.511510328574218 104.53734124749606 -64.814607975023733 105.71998086297907 -65.019430042941138 107.85268481197532 -65.298619401291745 110.09361717244265 -65.385742653871176 112.60581297228539 -65.210090205900329 115.02968580277452 -65.04185537353402 117.02969225306452 -65.357784781578118 119.25763787842456 -65.507501488796166 121.26298936330451 -65.446453863074069 122.96230369758254 -65.050846553585743 124.33416528566519 -64.95193332301271 126.77865252216867 -64.956528473244703 129.73216677364883 -64.869189016916522 130.23478350509444 -64.443308511008397 132.22192061444667 -64.499190140437079 133.41779288240693 -64.674904040146743 134.01343841815358 -64.894923163398929 134.59983039786434 -64.8930508949543 136.1734036442121 -65.270944449160964 137.03178521813933 -65.465114001234767 138.8648550852557 -65.611951541422258 141.46072535752367 -65.910539662247544 144.28217895413562 -65.914530947947185 147.31317273974383 -65.872720489693279 149.98295117617727 -66.328540741900554 152.05022538158147 -66.478678788023558 154.1511783088504 -66.748313538120968 156.20206478395133 -67.616912302502129 157.5825138776529 -68.071600204113153 158.09516615548958 -68.930240002058056 158.34974009636713 -69.61379469041313 162.74830821758869 -70.003958848110059 166.47742164168383 -70.574186143996172 168.71666332630227 -70.622226577504136 169.80410422482549 -71.014363631287168 170.25160279374722 -71.351000000002259 172.13200000000009 -71.909107813267582 172.14282788879018 -72.086150484948178 173.89271845851826 -72.203172966993634 175.10957695212718 -72.333250265427878 175.64045337199585 -72.40404095601933 176.24230735902685 -72.702302738480455 176.94540722851079 -73.0499465044375 176.79653292599619 -73.461192834738469 176.52603456948148 -73.834231013048992 175.69404564766771 -74.499910958233116 174.18902685321632 -75.159720906909271 173.32726262428639 -75.799097218772133 171.72896600082288 -76.646719969209144 171.16478659856128 -77.268050668447827 171.39032517595786 -78.00468130036991 171.23998798191488 -78.697489541472493 171.46195056456816 -80.563041872533375 172.82614959542508 -82.105467209271353 173.82340263078578 -83.735418561562525 -179.62696984199431 -84.773924789747582 -164.60869354003927 -85.38557896285532 -149.64073999152268 -85.373923536313356 -133.26522148058785 -85.03373637631357 -121.82236783395587 -84.748448330675942 -111.480130773553 -84.628589659208757 -104.35462701557836 -84.539995910934039 -100.79517459061215 -84.641906710074423 -98.707131460530078 -84.873898883856143 -96.931038906822508 -84.900344201126117 -90.028110340910487 -84.68171096996349 -86.564978788119902 -84.472764182497912 -84.220468716909608 -84.214167381210203 -82.710592855446023 -83.982546083673924 -82.001815670255667 -83.773917991513215 -82.265643320925165 -83.630293445082188 -83.677947111767637 -83.35483785420918 -82.35956439475224 -83.212266318774667 -80.339299637014804 -83.075119517966613 -79.338116937589618 -83.07713109850225 -75.293197156244361 -83.103226587645949 -72.582815659029166 -82.957679355879279 -69.055403062785331 -82.78031599137563 -66.816216418451816 -82.61704813709585 -64.97243848889012 -82.225742057922801 -66.708675322980469 -81.919231293633317 -67.70703958653732 -81.414117595924779 -66.875934677219817 -81.204888487516499 -68.879979859815464 -81.110669425433002 -70.704871660496451 -81.24319820575856 -72.362300099823415 -81.087881711447494 -73.928210570156054 -80.94909933238425 -75.952875406178308 -80.552242453507148 -76.163780686750556 -80.217378526862632 -77.140575996920859 -79.982319515650019 -75.683470264731071 -79.683571441599582 -75.273937944163421 -79.362801964419575 -76.211975559187167 -79.260863676348336 -77.486524273014709 -79.293843930883057 -80.079292917912298 -79.565810044136484 -80.131498316040322 -79.578942902939318 -80.767222393256986 -79.40085223578194 -80.974567664833813 -79.145660683591117 -81.543859331096542 -79.085250988500249 -82.379507347989914 -78.888411941375523 -83.276051878907126 -78.470274896105138 -83.760097125209768 -78.305274884302122 -82.996234937773167 -78.507846603937011 -82.108435721304403 -78.707098507600804 -81.481886123807115 -78.872214725673771 -80.009430716208186 -78.914602192143789 -78.38545032767189 -78.809589869130235 -77.390763758939585 -78.544380651369067 -77.051402498772845 -78.286441430313531 -77.885441937788784 -78.192703748449532 -78.84119340767711 -78.146779675465339 -79.808591662025123 -77.957655528461203 -80.982120752644832 -77.931662926929661 -80.190935624319593 -77.734903722506019 -81.188426207459557 -77.697018002390465 -80.650061170098184 -77.818290751796212 -79.297788270554037 -77.967173272396252 -77.779194115352041 -78.1589782935269 -75.309190593770595 -78.165849709030311 -74.145628894420156 -77.985997772893001 -73.422361686081373 -77.829278322833105 -72.960438870641866 -77.664500249524067 -72.873750985598932 -77.497068695451176 -73.664696961351339 -77.410956374700234 -75.38198530072404 -77.306805476668259 -76.302632295812899 -77.180137400451471 -76.529957947603393 -77.051171003363777 -76.809432176134806 -76.859146887123643 -77.042200621447961 -76.703113949984626 -77.316914102329434 -76.523700160997635 -77.514547483863311 -76.437105539179143 -77.34570650441195 -76.331843595044091 -76.956660997890936 -76.471473060711617 -76.089921375631931 -76.696039823912969 -74.139010155177473 -76.746120080039759 -72.563630018003423 -76.73589292917174 -70.677577608825175 -76.451472979505468 -68.983196537378205 -75.540849178379418 -68.859223636956571 -75.697782686496978 -67.258753295177854 -75.435057828651395 -64.036290767828945 -75.032655497094424 -62.821592909607489 -73.613015839238841 -60.932162494316557 -72.801753965500211 -58.026570645896271 -71.362372279516293 -55.614556436562758 -72.075766094077807 -52.779725140869452 -72.241274554634657 -48.331847277871709 -73.413456852870354 -43.515101595157518 -73.906684939539261 -40.722824637963704 -74.502278946269314 -36.237262123028124 -74.173314921985551 -32.60235078111269 -74.621122558158191 -27.519147804990308 -73.780341553747348 -23.775297971529774 -72.679110644937367 -19.821060312038583 -71.932640613740304 -15.674613708416224 -71.008102372948187 -11.833597417027919 -70.17292300223734 -7.2162465795966666 -69.807535397282464 -2.291626275226303 -69.641812313269099 -0.42910065738083003 -69.720276577031058 1.0314794152375024 -69.938209733036899 2.6719004641877024 -69.915814751292871 4.9561483310389134 -69.768391137563228 8.3439478107929315 -69.654380274692826 10.35263214170692 -69.355876888474882 13.335549586504053 -69.143953507696608 15.705038202860838 -69.39693133515766 17.790148758015434 -69.8889639795823 19.245765473469376 -69.967958673464864 21.289555295469306 -70.060849036905154 24.026702114209314 -69.750162667767881 25.129717458578281 -69.537631409790961 26.771783113631059 -69.43520767037549 27.96841057329274 -69.169063790111082 29.212974534359521 -68.931690628139179 30.438356967926918 -68.322393027639535 31.168727137914715 -67.384405221860689 31.418855613514634 -66.471124837866626 32.532938083558314 -65.766959794555675 32.615083321440466 -65.031650442659696 33.139144634420944 -64.620594400409843 33.963242317977695 -64.829205301723462 34.798683937376921 -65.318429237901256 35.048835336803712 -66.050048115010114 34.182570225109281 -66.710082733537845 34.219518338626912 -67.468110342108574 34.510879183823633 -68.105762867822733 35.382525121081422 -68.376740762218148 37.357889320088795 -68.28247553633274 39.221568414848761 -67.644447892266101 42.111046024998643 -67.191432488692811 44.329341557050988 -67.011679591045905 45.831071726009178 -66.547569001585089 47.434002132941586 -66.431407540639782 48.348205619740462 -65.971513469829134 49.484865531991673 -65.673309873233634 52.025447728347274 -65.384706242798657 53.526169888581762 -65.462602980574189 55.422241745239688 -65.928086452591685 57.304671315434888 -66.673036961154352 60.831674448629371 -66.450215989206001 62.556214691168599 -66.854907849954671 64.82612887810663 -66.860081986950306 66.609550986168415 -67.109063016610548 68.087441545361216 -66.82926595340507 69.28319422647381 -66.837064695301279 70.78716009973553 -66.504259959642582 72.545215983038119 -66.906528809663442 74.568871870756155 -66.874469102632673 76.717866302699562 -65.457486004869011 81.30858615523637 -65.897655537545901 85.635287222228058 -65.693455336558472 87.548036334482248 -65.661597059359011 89.444247053863563 -65.451545248979073 90.869341911633825 -64.837674941128526 93.454418725101206 -64.665734085212947 95.062973975038929 -63.682014055673619 96.878050617425203 -63.788763911046438 98.373197911566493 -64.026446527695427 100.02530933990799 </gml:posList>
                                </gml:LinearRing>
                            </gml:exterior>
                        </gml:Polygon>
                    </gpml:value>
                    <gml:description></gml:description>
                    <gpml:valueType xmlns:gml="http://www.opengis.net/gml">gml:Polygon</gpml:valueType>
                </gpml:ConstantValue>
            </gpml:outlineOf>
        </gpml:ContinentalCrust>
    </gml:featureMember>
    <gml:featureMember>
        <gpml:ContinentalCrust>
            <gpml:identity>GPlates-160d757b-9c82-4609-bbd3-bd09accab081</gpml:identity>
            <gpml:revision>GPlates-2af776b0-2d44-4353-9e83-d933ac11ab57</gpml:revision>
            <gml:name>West Antarctica</gml:name>
            <gpml:shapefileAttributes>
                <gpml:KeyValueDictionary>
                    <gpml:element>
                        <gpml:KeyValueDictionaryElement>
                            <gpml:key>PLATEID1</gpml:key>
                            <gpml:valueType xmlns:xsi="http://www.w3.org/XMLSchema-instance">xsi:integer</gpml:valueType>
                            <gpml:value>804</gpml:value>
                        </gpml:KeyValueDictionaryElement>
                    </gpml:element>
                    <gpml:element>
                        <gpml:KeyValueDictionaryElement>
                            <gpml:key>FROMAGE</gpml:key>
                            <gpml:valueType xmlns:xsi="http://www.w3.org/XMLSchema-instance">xsi:double</gpml:valueType>
                            <gpml:value>600</gpml:value>
                        </gpml:KeyValueDictionaryElement>
                    </gpml:element>
                    <gpml:element>
                        <gpml:KeyValueDictionaryElement>
                            <gpml:key>TOAGE</gpml:key>
                            <gpml:valueType xmlns:xsi="http://www.w3.org/XMLSchema-instance">xsi:double</gpml:valueType>
                            <gpml:value>-999</gpml:value>
                        </gpml:KeyValueDictionaryElement>
                    </gpml:element>
                    <gpml:element>
                        <gpml:KeyValueDictionaryElement>
                            <gpml:key>NAME</gpml:key>
                            <gpml:valueType xmlns:xsi="http://www.w3.org/XMLSchema-instance">xsi:string</gpml:valueType>
                            <gpml:value>Marie Byrd Land</gpml:value>
                        </gpml:KeyValueDictionaryElement>
                    </gpml:element>
                    <gpml:element>
                        <gpml:KeyValueDictionaryElement>
                            <gpml:key>PLATEID2</gpml:key>
                            <gpml:valueType xmlns:xsi="http://www.w3.org/XMLSchema-instance">xsi:integer</gpml:valueType>
                            <gpml:value>0</gpml:value>
                        </gpml:KeyValueDictionaryElement>
                    </gpml:element>
                    <gpml:element>
                        <gpml:KeyValueDictionaryElement>
                            <gpml:key>GPGIM_TYPE</gpml:key>
                            <gpml:valueType xmlns:xsi="http://www.w3.org/XMLSchema-instance">xsi:string</gpml:valueType>
                            <gpml:value>gpml:ClosedContinentalBoundary</gpml:value>
                        </gpml:KeyValueDictionaryElement>
                    </gpml:element>
                    <gpml:element>
                        <gpml:KeyValueDictionaryElement>
                            <gpml:key>L_PLATE</gpml:key>
                            <gpml:valueType xmlns:xsi="http://www.w3.org/XMLSchema-instance">xsi:integer</gpml:valueType>
                            <gpml:value>0</gpml:value>
                        </gpml:KeyValueDictionaryElement>
                    </gpml:element>
                    <gpml:element>
                        <gpml:KeyValueDictionaryElement>
                            <gpml:key>R_PLATE</gpml:key>
                            <gpml:valueType xmlns:xsi="http://www.w3.org/XMLSchema-instance">xsi:integer</gpml:valueType>
                            <gpml:value>0</gpml:value>
                        </gpml:KeyValueDictionaryElement>
                    </gpml:element>
                    <gpml:element>
                        <gpml:KeyValueDictionaryElement>
                            <gpml:key>SPREAD_ASY</gpml:key>
                            <gpml:valueType xmlns:xsi="http://www.w3.org/XMLSchema-instance">xsi:double</gpml:valueType>
                            <gpml:value>0</gpml:value>
                        </gpml:KeyValueDictionaryElement>
                    </gpml:element>
                    <gpml:element>
                        <gpml:KeyValueDictionaryElement>
                            <gpml:key>FEATURE_ID</gpml:key>
                            <gpml:valueType xmlns:xsi="http://www.w3.org/XMLSchema-instance">xsi:string</gpml:valueType>
                            <gpml:value>GPlates-7f4478fa-34b2-4df8-ab42-c90b31ef9ccc</gpml:value>
                        </gpml:KeyValueDictionaryElement>
                    </gpml:element>
                    <gpml:element>
                        <gpml:KeyValueDictionaryElement>
                            <gpml:key>IMPORT_AGE</gpml:key>
                            <gpml:valueType xmlns:xsi="http://www.w3.org/XMLSchema-instance">xsi:double</gpml:valueType>
                            <gpml:value>0</gpml:value>
                        </gpml:KeyValueDictionaryElement>
                    </gpml:element>
                </gpml:KeyValueDictionary>
            </gpml:shapefileAttributes>
            <gml:validTime>
                <gml:TimePeriod>
                    <gml:begin>
                        <gml:TimeInstant>
                            <gml:timePosition gml:frame="http://gplates.org/TRS/flat">600</gml:timePosition>
                        </gml:TimeInstant>
                    </gml:begin>
                    <gml:end>
                        <gml:TimeInstant>
                            <gml:timePosition gml:frame="http://gplates.org/TRS/flat">http://gplates.org/times/distantFuture</gml:timePosition>
                        </gml:TimeInstant>
                    </gml:end>
                </gml:TimePeriod>
            </gml:validTime>
            <gpml:reconstructionPlateId>
                <gpml:ConstantValue>
                    <gpml:value>804</gpml:value>
                    <gml:description></gml:description>
                    <gpml:valueType xmlns:gpml="http://www.gplates.org/gplates">gpml:plateId</gpml:valueType>
                </gpml:ConstantValue>
            </gpml:reconstructionPlateId>
            <gpml:geometryImportTime>
                <gml:TimeInstant>
                    <gml:timePosition gml:frame="http://gplates.org/TRS/flat">0</gml:timePosition>
                </gml:TimeInstant>
            </gpml:geometryImportTime>
            <gpml:centerLineOf>
                <gpml:ConstantValue>
                    <gpml:value>
                        <gml:Polygon>
                            <gml:exterior>
                                <gml:LinearRing>
                                    <gml:posList gml:dimension="2">-77.98599777289013 -73.422361686081487 -78.165849709027469 -74.145628894420227 -78.1589782935241 -75.309190593770595 -77.967173272393538 -77.779194115351885 -77.818290751793242 -79.297788270554022 -77.697018002387665 -80.650061170098255 -77.73490372250339 -81.188426207459599 -77.931662926926805 -80.190935624319565 -77.957655528458289 -80.982120752644789 -78.146779675462298 -79.808591662025066 -78.192703748446803 -78.841193407676982 -78.286441430310703 -77.885441937788841 -78.544380651365856 -77.051402498772774 -78.809589869127294 -77.390763758939542 -78.914602192140833 -78.385450327671833 -78.872214725670872 -80.009430716208357 -78.707098507597948 -81.481886123807044 -78.507846603933729 -82.108435721304545 -78.305274884298939 -82.99623493777321 -78.470274896102239 -83.760097125209896 -78.399002335000759 -83.83730314099995 -78.888411941372382 -83.276051878907154 -79.085250988497194 -82.379507347990014 -79.145660683587806 -81.543859331096712 -79.400852235778459 -80.974567664833998 -79.578942902935765 -80.767222393257114 -79.565810044133144 -80.131498316040307 -79.293843930880044 -80.079292917912184 -79.260863676345195 -77.486524273014822 -79.362801964416576 -76.211975559187195 -79.683571441596257 -75.273937944163436 -79.982319515646552 -75.683470264731213 -80.21737852685942 -77.140575996920958 -80.552242453503496 -76.163780686750528 -80.949099332380612 -75.952875406178109 -81.087881711443515 -73.928210570156011 -81.243198205754553 -72.362300099823486 -81.110669425429222 -70.704871660496551 -81.204888487512704 -68.879979859815393 -81.414117595921027 -66.875934677219874 -81.91923129362884 -67.707039586537533 -82.225742057918538 -66.708675322980653 -82.617048137091373 -64.972438488890205 -82.78031599137087 -66.816216418451717 -82.957679355874561 -69.055403062785359 -83.103226587640862 -72.582815659029166 -83.077131098497716 -75.293197156244418 -83.07511951796107 -79.338116937589547 -83.212266318769395 -80.339299637014975 -83.354837854204064 -82.359564394752539 -83.630293445076703 -83.677947111767608 -83.773917991507105 -82.26564332092552 -83.98254608366787 -82.001815670255809 -84.214167381203765 -82.710592855445938 -84.472764182492242 -84.220468716909579 -84.68171096995718 -86.564978788119745 -84.900344201119324 -90.028110340910374 -84.873898883849165 -96.931038906822693 -84.641906710068298 -98.707131460530093 -84.53999591092763 -100.79517459061192 -84.62858965920168 -104.35462701557844 -84.748448330669888 -111.480130773553 -85.033736376306734 -121.82236783395622 -85.373923536306037 -133.26522148058802 -85.385578962847887 -149.64073999152291 -84.773924789741571 -164.60869354003913 -83.735418561557637 -179.62696984199397 -82.105467209266621 173.82340263078578 -80.563041872529809 172.82614959542491 -78.697489541469494 171.46195056456821 -78.004681300367409 171.23998798191474 -77.268050668445284 171.39032517595797 -76.646719969206416 171.16478659856128 -75.799097218769816 171.72896600082291 -75.159720906906927 173.32726262428628 -74.499910958230771 174.18902685321632 -73.834231013046832 175.69404564766785 -73.461192834736593 176.52603456948145 -73.049946504435539 176.79653292599619 -72.702302738478636 176.94540722851087 -72.9929734060496 179.40520785581862 -72.482047377547232 -179.37284477617226 -71.686403173494142 -179.38598779367885 -70.789861768658838 179.69722818180364 -70.477516213503463 -178.60098701189162 -71.609290529319011 -175.57900820956408 -72.570481851369337 -174.89442235454675 -72.859844006383426 -175.79486920708229 -73.063545675218307 -177.31821666683388 -73.817020861109185 -176.46113298645321 -74.502400164260564 -176.43151410531166 -74.848526765589867 -177.04167766474356 -75.349905900006675 -175.41792255056382 -75.860053332356799 -171.99506431856946 -76.028871391689719 -167.39010979005002 -76.115638879421539 -164.79934000476297 -76.300055146225944 -162.19207130547596 -76.323900000000663 -160.70939999999999 -76.315300000000491 -160.37309999999994 -76.315200000000516 -160.11849899999996 -76.313000000000613 -159.75479999999999 -76.319500000000602 -159.48199999999994 -76.336600000000459 -159.19999999999996 -76.351700000000619 -158.98169999999999 -76.36450000000049 -158.68149999999991 -76.381600000000546 -158.3177 -76.387999000000519 -158.02669999999995 -76.398699000000619 -157.69930000000005 -76.420000000000641 -157.0535999999999 -76.420000000000641 -156.65349899999998 -76.428500000000511 -156.44429999999988 -76.434900000000468 -156.14419999999998 -76.441200000000492 -155.8896 -76.436900000000591 -155.52590000000001 -76.424100000000536 -155.30779999999993 -76.404800000000392 -155.05330000000001 -76.389800000000577 -154.79879999999994 -76.35120000000046 -154.45359999999994 -76.310300000000552 -154.14479899999992 -76.273600000000599 -153.89049999999997 -76.243300000000531 -153.64519999999999 -76.212900000000403 -153.43629999999999 -76.18900000000059 -153.31829999999994 -76.1499000000005 -153.20029999999994 -76.100358654606609 -152.55029171170312 -75.917919754097184 -152.0494743529614 -75.747500000000457 -151.2302 -75.722800000000504 -150.90299999999991 -75.666500000000553 -150.40329999999994 -75.625899000000487 -150.03989999999996 -75.555600000000439 -149.47659999999996 -75.489500000000433 -149.10429999999994 -75.44610000000047 -148.76819999999998 -75.407100000000426 -148.42289999999994 -75.349600000000422 -147.83229999999995 -75.301200000000392 -147.48709999999994 -75.266500000000505 -147.26909900000001 -75.229300000000464 -147.06020000000001 -75.192100000000494 -146.85130000000001 -75.117500000000476 -146.4062999999999 -75.037700000000555 -145.92490000000004 -74.974100000000576 -145.59799999999998 -74.896000000000342 -145.16200000000001 -74.822200000000436 -144.68969899999996 -74.485347850402761 -143.36163580707162 -74.41331138002846 -142.10789273409895 -74.153482287826421 -140.87639863030262 -74.084283686202482 -139.52839362333276 -74.070670721315764 -137.65201647275359 -74.153236170574431 -135.94001703583393 -73.788473625563427 -135.51585218469967 -73.620346823393561 -134.45233481569713 -73.459551954604279 -132.38036504896087 -73.23994476306008 -131.77355191582222 -73.011756446129581 -130.52836957098862 -72.944222027670307 -128.75498091860285 -72.854969832526379 -127.69448687238183 -72.409532272007496 -126.94606526384197 -72.144083661184425 -125.95338123145295 -72.481284514531907 -124.40495257201545 -72.656617845549633 -122.93222295465631 -72.717904633319193 -121.45804048047522 -72.496557780289379 -120.22355178659186 -72.08106526388346 -119.16773073399345 -71.613145163561171 -117.44658059477193 -71.46052091341879 -114.69950873387623 -71.295526909486028 -111.12040917797525 -70.977402798642188 -106.52402553898341 -71.085501512447536 -102.77274980454575 -70.965680720054749 -100.7618954218746 -70.805006276290939 -99.04449213964601 -70.383674579203202 -95.427998617162245 -70.493099178755202 -93.791242561011501 -70.525943204380752 -90.113593963966991 -70.263336516287509 -87.017974600065358 -69.667974010235682 -83.03194987207587 -72.437456537357676 -78.226474228102845 -73.197408927709176 -74.405517687705881 -73.970522994812256 -74.886716683436958 -74.382914183435474 -77.396509437122759 -74.214403471797425 -79.966592271594479 -74.107679863817069 -81.017281614612131 -74.35533825254636 -80.516497125024273 -74.638769518780919 -79.39493527029461 -74.885440036074414 -79.188262343866469 -75.200896698310245 -78.685082636325106 -75.532276889590349 -78.221420519277217 -76.003168077326436 -77.475111470956534 -76.338208519128131 -76.956495450530582 -76.437105539176798 -77.345706504411808 -76.523700160994949 -77.514547483863353 -76.703113949982466 -77.316914102329378 -76.859146887120986 -77.042200621448018 -77.055593925548621 -76.808101024862722 -77.180137400448999 -76.529957947603393 -77.306805476665758 -76.302632295812884 -77.410956374697506 -75.381985300723997 -77.497068695448533 -73.664696961351282 -77.66450024952124 -72.873750985599116 -77.829278322830248 -72.960438870641951 -77.98599777289013 -73.422361686081487 </gml:posList>
                                </gml:LinearRing>
                            </gml:exterior>
                        </gml:Polygon>
                    </gpml:value>
                    <gml:description></gml:description>
                    <gpml:valueType xmlns:gml="http://www.opengis.net/gml">gml:Polygon</gpml:valueType>
                </gpml:ConstantValue>
            </gpml:centerLineOf>
            <gpml:conjugatePlateId>0</gpml:conjugatePlateId>
            <gpml:leftPlate>0</gpml:leftPlate>
            <gpml:rightPlate>0</gpml:rightPlate>
            <gpml:spreadingAsymmetry>0</gpml:spreadingAsymmetry>
        </gpml:ContinentalCrust>
    </gml:featureMember>
    <gml:featureMember>
        <gpml:ContinentalCrust>
            <gpml:identity>GPlates-ee8ca9d3-0da1-4db5-9b33-b23b8330d8c7</gpml:identity>
            <gpml:revision>GPlates-64d4d5ad-ea51-4c17-9990-bd5637bb9e68</gpml:revision>
            <gml:name>Antarctic Peninsula</gml:name>
            <gml:description></gml:description>
            <gpml:shapefileAttributes>
                <gpml:KeyValueDictionary>
                    <gpml:element>
                        <gpml:KeyValueDictionaryElement>
                            <gpml:key>PLATEID1</gpml:key>
                            <gpml:valueType xmlns:xsi="http://www.w3.org/XMLSchema-instance">xsi:integer</gpml:valueType>
                            <gpml:value>802</gpml:value>
                        </gpml:KeyValueDictionaryElement>
                    </gpml:element>
                    <gpml:element>
                        <gpml:KeyValueDictionaryElement>
                            <gpml:key>TYPE</gpml:key>
                            <gpml:valueType xmlns:xsi="http://www.w3.org/XMLSchema-instance">xsi:string</gpml:valueType>
                            <gpml:value>UN</gpml:value>
                        </gpml:KeyValueDictionaryElement>
                    </gpml:element>
                    <gpml:element>
                        <gpml:KeyValueDictionaryElement>
                            <gpml:key>FROMAGE</gpml:key>
                            <gpml:valueType xmlns:xsi="http://www.w3.org/XMLSchema-instance">xsi:double</gpml:valueType>
                            <gpml:value>600</gpml:value>
                        </gpml:KeyValueDictionaryElement>
                    </gpml:element>
                    <gpml:element>
                        <gpml:KeyValueDictionaryElement>
                            <gpml:key>TOAGE</gpml:key>
                            <gpml:valueType xmlns:xsi="http://www.w3.org/XMLSchema-instance">xsi:double</gpml:valueType>
                            <gpml:value>-999</gpml:value>
                        </gpml:KeyValueDictionaryElement>
                    </gpml:element>
                    <gpml:element>
                        <gpml:KeyValueDictionaryElement>
                            <gpml:key>NAME</gpml:key>
                            <gpml:valueType xmlns:xsi="http://www.w3.org/XMLSchema-instance">xsi:string</gpml:valueType>
                            <gpml:value>Antarctic Peninsula</gpml:value>
                        </gpml:KeyValueDictionaryElement>
                    </gpml:element>
                    <gpml:element>
                        <gpml:KeyValueDictionaryElement>
                            <gpml:key>DESCR</gpml:key>
                            <gpml:valueType xmlns:xsi="http://www.w3.org/XMLSchema-instance">xsi:string</gpml:valueType>
                            <gpml:value></gpml:value>
                        </gpml:KeyValueDictionaryElement>
                    </gpml:element>
                    <gpml:element>
                        <gpml:KeyValueDictionaryElement>
                            <gpml:key>GPGIM_TYPE</gpml:key>
                            <gpml:valueType xmlns:xsi="http://www.w3.org/XMLSchema-instance">xsi:string</gpml:valueType>
                            <gpml:value>gpml:ClosedContinentalBoundary</gpml:value>
                        </gpml:KeyValueDictionaryElement>
                    </gpml:element>
                    <gpml:element>
                        <gpml:KeyValueDictionaryElement>
                            <gpml:key>FEATURE_ID</gpml:key>
                            <gpml:valueType xmlns:xsi="http://www.w3.org/XMLSchema-instance">xsi:string</gpml:valueType>
                            <gpml:value></gpml:value>
                        </gpml:KeyValueDictionaryElement>
                    </gpml:element>
                </gpml:KeyValueDictionary>
            </gpml:shapefileAttributes>
            <gml:validTime>
                <gml:TimePeriod>
                    <gml:begin>
                        <gml:TimeInstant>
                            <gml:timePosition gml:frame="http://gplates.org/TRS/flat">600</gml:timePosition>
                        </gml:TimeInstant>
                    </gml:begin>
                    <gml:end>
                        <gml:TimeInstant>
                            <gml:timePosition gml:frame="http://gplates.org/TRS/flat">http://gplates.org/times/distantFuture</gml:timePosition>
                        </gml:TimeInstant>
                    </gml:end>
                </gml:TimePeriod>
            </gml:validTime>
            <gpml:reconstructionPlateId>
                <gpml:ConstantValue>
                    <gpml:value>803</gpml:value>
                    <gml:description></gml:description>
                    <gpml:valueType xmlns:gpml="http://www.gplates.org/gplates">gpml:plateId</gpml:valueType>
                </gpml:ConstantValue>
            </gpml:reconstructionPlateId>
            <gpml:outlineOf>
                <gpml:ConstantValue>
                    <gpml:value>
                        <gml:Polygon>
                            <gml:exterior>
                                <gml:LinearRing>
                                    <gml:posList gml:dimension="2">-69.883876978128285 -55.86146700663393 -70.292006158962906 -56.034801146537397 -70.802471397657584 -55.949821789320374 -71.362372279513977 -55.6145564365628 -72.80548323320005 -56.269104486174662 -74.095237003340472 -58.095366553475209 -74.95653896689646 -61.411298503508284 -75.682569721357368 -64.098495322655182 -76.198528207749234 -67.260634434839801 -76.451472979502242 -68.983196537378333 -76.735892929168486 -70.677577608825146 -76.746120080036803 -72.563630018003607 -76.696039823909686 -74.13901015517763 -76.471473060708547 -76.089921375631931 -76.331843595041022 -76.956660997890964 -76.003168077325881 -77.475111470956563 -75.532276889589838 -78.221420519277174 -75.20089669830972 -78.685082636325134 -74.885440036073916 -79.188262343866541 -74.638769518780393 -79.394935270294653 -74.355338252545806 -80.516497125024301 -74.1076798638166 -81.017281614612187 -73.899358642695276 -81.207872790207844 -73.883592256806722 -81.216299729917722 -73.715871955067229 -81.09855240219278 -73.210939189700014 -81.671986078066226 -73.019376825019236 -81.608256731397347 -72.691171144923885 -81.755502983254388 -69.682189281999911 -83.015648235999947 -69.680271644950665 -83.010195762767879 -69.66797401023527 -83.031949872075927 -69.579259723041304 -82.640899272269507 -69.520307057360952 -82.473138884846065 -69.483781985154806 -82.292950769348863 -69.431026168632982 -82.055926745250417 -69.434327340529578 -81.78548158805178 -69.430889866561188 -81.586120480220927 -69.39463438243115 -81.27320999877216 -69.355219273435452 -80.929504319048462 -69.321014112604928 -80.516014931645202 -69.285810858603668 -80.103856237485758 -69.227097216941431 -79.57495194409168 -69.133814035763621 -79.207108062209727 -69.042709721175484 -78.873540888709471 -69.003556874009746 -78.46941927851735 -68.924001783066686 -77.797636382231516 -68.832773156734561 -77.271332742567466 -68.736524540249363 -76.718936000971027 -68.586187755499736 -76.348603601448858 -68.45650966500672 -76.063445240120117 -68.366723533095964 -75.713490828032405 -68.268674673459955 -75.50406216298525 -68.133841090834736 -75.100287672859594 -68.03850271333333 -74.8272622574667 -67.96830156462913 -74.565591672550966 -67.842605385975048 -74.25898900452917 -67.720882964183019 -74.080498803944664 -67.55540625361445 -73.944213264072559 -67.309011336700593 -73.587410808534287 -67.190607920748278 -73.418945371269075 -67.002368202874038 -72.891230324522283 -66.843880793411586 -72.450373763697158 -66.751765374073202 -71.948369239656714 -66.544653287176416 -71.721153171948714 -66.420777179588512 -71.531391937963789 -66.301805126122318 -71.182549548990679 -66.11798965309724 -71.018381402015237 -65.927457815526594 -70.632076111812026 -65.74724524911035 -70.316550473512208 -65.684629339535562 -69.959320566201384 -65.554552995941251 -69.673795904110804 -65.382761158367018 -69.167780218858312 -65.141778212839441 -68.816699446393102 -64.905962635441739 -68.503016382372564 -64.694841396953393 -68.242171054658215 -64.573196464005647 -67.911455180585321 -64.425527644159303 -67.362050672990605 -64.311416723595627 -66.98759340197968 -64.174273363273443 -66.683022791745358 -64.043813976154325 -66.331575971094935 -63.912486887299508 -65.983486091916944 -63.714496793465443 -65.590986722925351 -63.581347867542775 -65.250543668248284 -63.474559042385785 -64.716133048268503 -63.222250639709671 -64.358446490731879 -62.994914956999878 -63.748573462999957 -62.805760189999937 -63.106759992999976 -62.797649126999971 -63.079238669999881 -62.853223062385887 -62.961755255081094 -62.608563078336417 -62.815714357993599 -62.423290947315124 -62.191814458014562 -62.271525638812989 -61.569861722758375 -62.204138406362283 -61.12645742245337 -62.07852374210389 -60.555308252470823 -61.850186397949521 -60.041122348630616 -61.778792755295335 -59.483231842128902 -61.632500208557602 -58.945686880432092 -61.452162447901351 -58.252524720241539 -61.445626618771136 -57.685606342067842 -61.447123367439637 -57.269736045887377 -61.135946404016181 -56.331510110695575 -60.80398663088004 -55.746137101913369 -60.902474760547555 -55.121230559129714 -61.097642639367564 -54.302916972782043 -61.186340259962996 -53.866566119392701 -61.297707719446883 -53.559517706626558 -61.728346489492594 -52.382493847049552 -61.868964069727738 -52.894390112225118 -61.960892786331016 -53.30626936231841 -62.247538267544435 -53.465060387057306 -62.539107890693053 -53.299120794144784 -62.852784607725184 -52.863210609971574 -62.873086414766043 -52.049123488571738 -63.075377220222315 -51.62733758783861 -63.114558907678067 -51.065379474509513 -63.237522171409097 -50.302170494287637 -63.413304774757009 -49.852462321782845 -63.513769980004248 -50.392242718849182 -63.430790020180481 -50.987638986898581 -63.381230137349171 -51.451887188639525 -63.454640426641348 -51.787321644356702 -63.807605162389166 -51.986542515909193 -63.946463341889206 -52.51835083251337 -63.908376343522207 -52.847376517840857 -64.034639540451636 -53.278144594559699 -64.045045206826202 -53.740587204906056 -64.115746703335802 -53.887934175771974 -64.409535566780335 -54.029864366786818 -64.709038932348506 -54.126778174857698 -64.985093945430151 -54.052088986414148 -65.29038616980651 -54.102165427076145 -65.557513132350877 -53.91197271266028 -65.839209729665868 -54.162173624429251 -66.085441565655827 -54.337640133070401 -66.350128947241245 -54.919259371518372 -66.733619891960785 -55.438907768304752 -67.303172740316484 -55.724087618906175 -67.978678801563149 -55.695684402353713 -68.621078705747038 -55.759725029936909 -69.229365958842749 -55.733618222131284 -69.883876978128285 -55.86146700663393 </gml:posList>
                                </gml:LinearRing>
                            </gml:exterior>
                        </gml:Polygon>
                    </gpml:value>
                    <gml:description></gml:description>
                    <gpml:valueType xmlns:gml="http://www.opengis.net/gml">gml:Polygon</gpml:valueType>
                </gpml:ConstantValue>
            </gpml:outlineOf>
        </gpml:ContinentalCrust>
    </gml:featureMember>
    <gml:featureMember>
        <gpml:ContinentalCrust>
            <gpml:identity>GPlates-81c128c7-6d5e-4356-9350-e08a3d959407</gpml:identity>
            <gpml:revision>GPlates-f6a7c8ae-2d48-4a27-8660-32a3a63c2ce1</gpml:revision>
            <gml:name>Campbell Plateau</gml:name>
            <gml:validTime>
                <gml:TimePeriod>
                    <gml:begin>
                        <gml:TimeInstant>
                            <gml:timePosition gml:frame="http://gplates.org/TRS/flat">320</gml:timePosition>
                        </gml:TimeInstant>
                    </gml:begin>
                    <gml:end>
                        <gml:TimeInstant>
                            <gml:timePosition gml:frame="http://gplates.org/TRS/flat">0</gml:timePosition>
                        </gml:TimeInstant>
                    </gml:end>
                </gml:TimePeriod>
            </gml:validTime>
            <gpml:reconstructionPlateId>
                <gpml:ConstantValue>
                    <gpml:value>8014</gpml:value>
                    <gml:description></gml:description>
                    <gpml:valueType xmlns:gpml="http://www.gplates.org/gplates">gpml:plateId</gpml:valueType>
                </gpml:ConstantValue>
            </gpml:reconstructionPlateId>
            <gpml:geometryImportTime>
                <gml:TimeInstant>
                    <gml:timePosition gml:frame="http://gplates.org/TRS/flat">0</gml:timePosition>
                </gml:TimeInstant>
            </gpml:geometryImportTime>
            <gpml:outlineOf>
                <gpml:ConstantValue>
                    <gpml:value>
                        <gml:Polygon>
                            <gml:exterior>
                                <gml:LinearRing>
                                    <gml:posList gml:dimension="2">-44.205767619191242 168.41979050611863 -44.531131634240282 167.79586349918785 -44.808627590699771 167.06475920295944 -45.117906880986958 166.71256411890309 -45.337854118677555 166.47986017695209 -45.649230742308603 166.25952125364648 -45.988741188529737 165.99061868916726 -46.419288229913278 165.73315886522525 -46.566777525943124 165.53673683439473 -46.832678429921934 165.48356858563292 -47.229618338955341 165.36043454311761 -47.334952009140558 165.57644820048708 -47.153569554947218 165.81932592346519 -46.881638834864354 166.20836199033286 -46.759243084220984 166.526110513963 -46.857311650455777 166.62144503458242 -46.97100384092996 166.56809258318668 -47.198636395546885 166.44535174206419 -47.462788463251144 166.38666789963892 -47.782247102167418 166.21816958516331 -48.371108974163249 166.08110287775546 -48.73298610754194 166.01960067586808 -49.076940949825222 165.98799244492068 -49.568649500830801 165.96482717930397 -50.020448446810946 165.75480815919497 -50.529232776920622 165.61988548837027 -50.721498961031799 165.50874495047626 -50.842748155092991 165.49619229543194 -51.025610105833458 165.50132877501375 -51.217571316816155 165.35973785029799 -51.31949839264005 165.25129643438268 -51.43965710183739 165.2135718313921 -51.606313489817062 165.19491078798549 -51.806431349421317 165.24617829599364 -51.989295487118625 165.25036208562273 -52.049902165092412 165.2435490331456 -52.638701374372687 165.12613437453325 -53.02819905261898 164.97894601241876 -53.282344404361638 164.87149745070286 -53.57836046184709 164.68039611091842 -53.904377991548571 164.48244877833096 -54.255334567533538 164.17338284559511 -54.489777318093523 163.9817272603116 -54.79121430195697 163.90954101843778 -54.974219529627057 163.90786242842839 -55.070355796979264 163.99950090281416 -54.994157564821684 164.64870048212777 -54.939674028540928 165.15982225480522 -55.004551131930079 165.25801799722191 -55.156189984586867 165.23964696343108 -55.484478452792558 165.06503012309412 -55.737897953176528 164.92440603890586 -55.979468014298021 164.86519210277083 -56.158390245415525 164.78622918564253 -56.209612740097896 165.29942004160779 -56.042642605649071 165.72871068032524 -55.934341001851102 166.63704675807401 -55.886323807489084 167.12933681343154 -55.761550678476681 167.67916936060234 -55.589246276200399 168.25458348460512 -55.445266868523227 168.87768728901557 -55.222253034430217 169.49753704152076 -54.980936751538444 170.03117191052237 -54.92001230644685 170.40179938118771 -54.781307116368644 170.90207270912967 -54.564101376698368 171.44923628241307 -54.422280885300417 171.86345971119096 -54.124419031267514 172.42310386997599 -53.822131748485461 173.05255737233097 -53.630071498070379 173.42543775791728 -53.467962463059379 173.77212552714175 -53.257616552851324 174.16312294696598 -52.959651770057121 174.41502692864478 -52.792826031287731 174.399005152152 -52.640235700307187 174.40971771194552 -52.436504821583114 174.56607301345485 -52.186044286899119 174.74143905007062 -51.832670298234184 175.17690985675401 -51.68315190846711 175.45491701709486 -51.394336681753565 175.76269349958793 -51.150122376451648 176.07275751084333 -50.947820711091182 176.43407110479194 -50.799216990848883 176.8971412858055 -50.663494048815991 177.60127835515269 -50.558500121699915 177.80124121777581 -50.271972969458368 178.18560052534247 -50.242431772742151 178.58828480261278 -50.222558527199077 178.84865774754678 -50.073888325524699 178.98855565410878 -49.957080623093333 179.10988975773745 -49.901977529440174 179.40974050922247 -50.025781179858186 179.57786695309076 -49.922329624475246 179.89127942073375 -49.788002746228976 -179.80439513154451 -49.691461511941966 -179.42193053830286 -49.56362331512841 -179.04787989176387 -49.331839701943039 -178.7237457490086 -49.196952132330487 -178.30814140207775 -49.04508237326462 -178.18069706925178 -48.767394171944176 -178.31873297192251 -48.399477665308538 -178.47646166296647 -48.194893671104971 -178.43222076620765 -48.00451820487757 -178.52294958585347 -47.869408368295204 -178.55433639408685 -47.748382479504819 -178.28469335275767 -47.60181144979947 -177.93081382681157 -47.426910910216534 -177.88190941726529 -47.341672918256194 -178.08445860949737 -47.275882227584582 -178.32708219824468 -47.260606846184338 -178.76143661859095 -46.3145501102399 -178.65514709328914 -45.922743040041652 -179.59463319708786 -45.873152199722412 179.61203052891912 -45.839092560408403 179.36360361303727 -45.601593970266435 179.52092809660016 -45.409816370042208 -179.00781221082781 -45.153127325866834 -179.3765123357409 -44.982834078439325 179.92965047494445 -44.93594478217075 179.2470230346583 -45.025170984918958 178.19028415276097 -45.012840582619425 176.76154558717118 -45.010282735226582 175.34911251697437 -44.891885183806167 173.62283836236597 -44.715484759166323 172.36638959701867 -44.296068771929228 169.70697393812961 -44.205767619191242 168.41979050611863 </gml:posList>
                                </gml:LinearRing>
                            </gml:exterior>
                        </gml:Polygon>
                    </gpml:value>
                    <gml:description></gml:description>
                    <gpml:valueType xmlns:gml="http://www.opengis.net/gml">gml:Polygon</gpml:valueType>
                </gpml:ConstantValue>
            </gpml:outlineOf>
        </gpml:ContinentalCrust>
    </gml:featureMember>
    <gml:featureMember>
        <gpml:ContinentalCrust>
            <gpml:identity>GPlates-364da97a-e34d-465f-be54-0e42ea2d375e</gpml:identity>
            <gpml:revision>GPlates-3c5092fe-2f56-4617-af93-5c25122b9fb2</gpml:revision>
            <gml:name>Bollons Seamount</gml:name>
            <gml:validTime>
                <gml:TimePeriod>
                    <gml:begin>
                        <gml:TimeInstant>
                            <gml:timePosition gml:frame="http://gplates.org/TRS/flat">79</gml:timePosition>
                        </gml:TimeInstant>
                    </gml:begin>
                    <gml:end>
                        <gml:TimeInstant>
                            <gml:timePosition gml:frame="http://gplates.org/TRS/flat">0</gml:timePosition>
                        </gml:TimeInstant>
                    </gml:end>
                </gml:TimePeriod>
            </gml:validTime>
            <gpml:reconstructionPlateId>
                <gpml:ConstantValue>
                    <gpml:value>8014</gpml:value>
                    <gml:description></gml:description>
                    <gpml:valueType xmlns:gpml="http://www.gplates.org/gplates">gpml:plateId</gpml:valueType>
                </gpml:ConstantValue>
            </gpml:reconstructionPlateId>
            <gpml:outlineOf>
                <gpml:ConstantValue>
                    <gpml:value>
                        <gml:Polygon>
                            <gml:exterior>
                                <gml:LinearRing>
                                    <gml:posList gml:dimension="2">-49.636542229196003 -177.69426467624911 -50.001241668041281 -177.76692269702752 -50.414685162173726 -177.78477331847014 -50.703144139858026 -177.66357158962148 -50.761990116803162 -176.89983694016084 -50.527027470923088 -176.10140963181172 -50.198601410866878 -175.704944134095 -50.016194006855834 -175.72463271760353 -49.763327880888149 -175.80840944731213 -49.480515779974397 -176.13687649282335 -49.269799725518446 -176.4549387512856 -49.205176996614092 -176.8867894047379 -49.335698009629319 -177.22666359074807 -49.484795051769808 -177.56575089621299 -49.636542229196003 -177.69426467624911 </gml:posList>
                                </gml:LinearRing>
                            </gml:exterior>
                        </gml:Polygon>
                    </gpml:value>
                    <gml:description></gml:description>
                    <gpml:valueType xmlns:gml="http://www.opengis.net/gml">gml:Polygon</gpml:valueType>
                </gpml:ConstantValue>
            </gpml:outlineOf>
        </gpml:ContinentalCrust>
    </gml:featureMember>
    <gml:featureMember>
        <gpml:ContinentalCrust>
            <gpml:identity>GPlates-5dc22718-36f6-40c6-9d20-860a72e442e7</gpml:identity>
            <gpml:revision>GPlates-367ed8cc-3c8a-4da3-994f-2d78d1031d84</gpml:revision>
            <gml:name>Chatham Rise</gml:name>
            <gml:validTime>
                <gml:TimePeriod>
                    <gml:begin>
                        <gml:TimeInstant>
                            <gml:timePosition gml:frame="http://gplates.org/TRS/flat">320</gml:timePosition>
                        </gml:TimeInstant>
                    </gml:begin>
                    <gml:end>
                        <gml:TimeInstant>
                            <gml:timePosition gml:frame="http://gplates.org/TRS/flat">0</gml:timePosition>
                        </gml:TimeInstant>
                    </gml:end>
                </gml:TimePeriod>
            </gml:validTime>
            <gpml:reconstructionPlateId>
                <gpml:ConstantValue>
                    <gpml:value>8018</gpml:value>
                    <gml:description></gml:description>
                    <gpml:valueType xmlns:gpml="http://www.gplates.org/gplates">gpml:plateId</gpml:valueType>
                </gpml:ConstantValue>
            </gpml:reconstructionPlateId>
            <gpml:geometryImportTime>
                <gml:TimeInstant>
                    <gml:timePosition gml:frame="http://gplates.org/TRS/flat">0</gml:timePosition>
                </gml:TimeInstant>
            </gpml:geometryImportTime>
            <gpml:unclassifiedGeometry>
                <gpml:ConstantValue>
                    <gpml:value>
                        <gml:Polygon>
                            <gml:exterior>
                                <gml:LinearRing>
                                    <gml:posList gml:dimension="2">-42.186802058159628 173.75804762223839 -42.240138184489943 173.4427414511363 -42.353378198309201 172.95775172258601 -42.520916223224276 171.93088134487331 -42.896824841587915 171.17920661314739 -43.214267955738798 170.49248790793101 -43.572726698155307 169.72951572574746 -43.79261984256101 169.1829949870849 -44.017832136057493 168.76987119449555 -44.205767619191597 168.41979050611849 -44.296068771929576 169.70697393812949 -44.715484759166678 172.36638959701853 -44.891885183806515 173.62283836236585 -45.010282735226887 175.34911251697426 -45.012840582619788 176.76154558717104 -45.025170984919278 178.19028415276082 -44.935944782171099 179.24702303465818 -44.982834078439637 179.92965047494434 -45.153127325867189 -179.37651233574098 -45.40981637004257 -179.00781221082795 -45.373151259583373 -177.83196966907232 -45.438405328244137 -177.15312653765429 -45.478141003366034 -176.68811848331941 -45.425648828807788 -176.28105529088691 -45.280487520498667 -176.10910102785462 -45.239650189577063 -175.80499592957764 -45.282884504047018 -175.58302459238516 -45.325549341183731 -175.18501667420929 -45.306365591632506 -175.04985523023655 -45.220309809305093 -174.79335370973865 -45.150743472061158 -174.32164431678478 -45.259510232761706 -173.58357262499729 -45.139507315385913 -172.98526321594667 -44.907831642761984 -172.77757555021313 -44.336495811348328 -172.92113794866452 -44.31269799081786 -172.120462076417 -44.349563070782146 -171.40383535287006 -44.10468671285151 -171.01900558968157 -43.817932100446185 -170.77568889957874 -43.504876328893666 -170.18149216760523 -43.54169391042813 -169.69113737900855 -43.578945377898322 -169.24376028262023 -43.55211328967232 -168.83498036022991 -43.463341868598945 -168.4185352129615 -43.309347971760197 -168.02832978467453 -43.094389665933619 -167.61884695454032 -42.816410718213035 -167.5078486953804 -42.586046282776508 -167.60312397223865 -42.171163309306664 -167.77247669994622 -42.058081002257389 -168.00343653784455 -42.050676747153794 -168.26715319010327 -42.084905946889293 -168.60647066678752 -42.145556141781015 -169.15480487486445 -42.30672504388918 -169.88275357230634 -42.377962660478104 -170.3277087953773 -42.473184883763231 -171.06346610711478 -42.505928269730049 -171.8558912591289 -42.532180054083874 -172.61565790581736 -42.650684387939059 -173.45176738286213 -42.680211213352862 -173.98866590198995 -42.697290493112568 -174.59601032223452 -42.726985191496446 -175.32602340459292 -42.724688343773508 -176.1441780555441 -42.650571348757907 -176.95358587395393 -42.586336774261916 -177.85349124779529 -42.591116480645603 -179.42928828961806 -42.57011286501433 179.39128474780023 -42.600064665663091 178.16979225575494 -42.47913305794193 176.91675561948256 -42.309758287282186 176.23431914850568 -42.179392473416272 174.96972960229533 -42.117215443772132 174.12815660216111 -42.186802058159628 173.75804762223839 </gml:posList>
                                </gml:LinearRing>
                            </gml:exterior>
                        </gml:Polygon>
                    </gpml:value>
                    <gml:description></gml:description>
                    <gpml:valueType xmlns:gml="http://www.opengis.net/gml">gml:Polygon</gpml:valueType>
                </gpml:ConstantValue>
            </gpml:unclassifiedGeometry>
        </gpml:ContinentalCrust>
    </gml:featureMember>
    <gml:featureMember>
        <gpml:ContinentalCrust>
            <gpml:identity>GPlates-aa3aa97e-4910-4de0-a63c-efb845fb424e</gpml:identity>
            <gpml:revision>GPlates-da72c203-84e5-4241-99c8-b9c5007a083b</gpml:revision>
            <gml:name>New Zealand East North Island</gml:name>
            <gml:validTime>
                <gml:TimePeriod>
                    <gml:begin>
                        <gml:TimeInstant>
                            <gml:timePosition gml:frame="http://gplates.org/TRS/flat">100</gml:timePosition>
                        </gml:TimeInstant>
                    </gml:begin>
                    <gml:end>
                        <gml:TimeInstant>
                            <gml:timePosition gml:frame="http://gplates.org/TRS/flat">0</gml:timePosition>
                        </gml:TimeInstant>
                    </gml:end>
                </gml:TimePeriod>
            </gml:validTime>
            <gpml:reconstructionPlateId>
                <gpml:ConstantValue>
                    <gpml:value>8025</gpml:value>
                    <gml:description></gml:description>
                    <gpml:valueType xmlns:gpml="http://www.gplates.org/gplates">gpml:plateId</gpml:valueType>
                </gpml:ConstantValue>
            </gpml:reconstructionPlateId>
            <gpml:geometryImportTime>
                <gml:TimeInstant>
                    <gml:timePosition gml:frame="http://gplates.org/TRS/flat">0</gml:timePosition>
                </gml:TimeInstant>
            </gpml:geometryImportTime>
            <gpml:outlineOf>
                <gpml:ConstantValue>
                    <gpml:value>
                        <gml:Polygon>
                            <gml:exterior>
                                <gml:LinearRing>
                                    <gml:posList gml:dimension="2">-37.913717771570965 176.7958830588326 -37.480798612296979 176.98251363933801 -37.583254723256161 177.26965949778543 -37.301882656532079 177.74353971486067 -37.100760674136659 178.36908783631148 -36.993616220721364 178.92783848148687 -37.376831794462724 179.43909252576677 -37.725519924087251 179.29534990889735 -38.093997415154512 178.89649214836871 -38.44831609404357 178.69358255028709 -38.741224140286548 178.46823248348417 -39.009839985300445 178.29611283738825 -39.18207932944793 178.25451616393909 -39.340750518440544 178.20103882911181 -39.528734361549702 178.13970458459528 -39.678641699591502 177.71692938212422 -39.801077372535268 177.32121760780515 -39.923033342371845 177.30308711951633 -40.098882157589877 177.19591184114299 -40.226641784731342 177.08306418835343 -40.256380124481609 176.99113645270535 -40.38395733521164 176.8776905270316 -40.528021947722465 176.89288172216979 -40.651821752236245 176.84223438133517 -40.829155240972888 176.70114954937409 -41.035698186525842 176.4662045897652 -41.169708041504251 176.22285056081392 -41.380251600759955 175.88922892267053 -41.547833580349021 175.42083399929555 -41.74311930632954 174.82317030449119 -41.126585331159419 174.48014323756888 -40.15483905730548 175.18792770292836 -39.693643626353875 175.41960596943989 -37.913717771570965 176.7958830588326 </gml:posList>
                                </gml:LinearRing>
                            </gml:exterior>
                        </gml:Polygon>
                    </gpml:value>
                    <gml:description></gml:description>
                    <gpml:valueType xmlns:gml="http://www.opengis.net/gml">gml:Polygon</gpml:valueType>
                </gpml:ConstantValue>
            </gpml:outlineOf>
        </gpml:ContinentalCrust>
    </gml:featureMember>
    <gml:featureMember>
        <gpml:ContinentalCrust>
            <gpml:identity>GPlates-145d126c-935a-424f-aa79-cf99a65f3b2c</gpml:identity>
            <gpml:revision>GPlates-4c8dd17d-5002-4ae8-a0f2-1043301f8980</gpml:revision>
            <gml:name>N South Island</gml:name>
            <gml:validTime>
                <gml:TimePeriod>
                    <gml:begin>
                        <gml:TimeInstant>
                            <gml:timePosition gml:frame="http://gplates.org/TRS/flat">600</gml:timePosition>
                        </gml:TimeInstant>
                    </gml:begin>
                    <gml:end>
                        <gml:TimeInstant>
                            <gml:timePosition gml:frame="http://gplates.org/TRS/flat">0</gml:timePosition>
                        </gml:TimeInstant>
                    </gml:end>
                </gml:TimePeriod>
            </gml:validTime>
            <gpml:reconstructionPlateId>
                <gpml:ConstantValue>
                    <gpml:value>8026</gpml:value>
                    <gml:description></gml:description>
                    <gpml:valueType xmlns:gpml="http://www.gplates.org/gplates">gpml:plateId</gpml:valueType>
                </gpml:ConstantValue>
            </gpml:reconstructionPlateId>
            <gpml:geometryImportTime>
                <gml:TimeInstant>
                    <gml:timePosition gml:frame="http://gplates.org/TRS/flat">0</gml:timePosition>
                </gml:TimeInstant>
            </gpml:geometryImportTime>
            <gpml:outlineOf>
                <gpml:ConstantValue>
                    <gpml:value>
                        <gml:Polygon>
                            <gml:exterior>
                                <gml:LinearRing>
                                    <gml:posList gml:dimension="2">-44.808627590700183 167.06475920295929 -44.392058371050503 167.38949661626162 -44.052111178752412 167.8540394472183 -43.616676893247437 168.6376154644982 -43.26832221382702 169.40006258079561 -42.820828525895067 169.90186167988665 -42.522015088993683 170.40518059823953 -42.042140825292741 170.54801014984741 -41.60671879114954 170.74488855117696 -41.184488176724322 171.02725200819035 -40.729614903974323 171.29925440346997 -40.448261372958378 171.8022992387985 -40.083386492382473 172.00367307742658 -39.727617536786411 171.77407017332601 -39.485022027464538 171.60208808105813 -39.121807075256342 171.8954560580155 -39.078254788954858 172.28040293855645 -39.420528456954763 172.6274138488676 -39.981193143743546 173.21536630217952 -40.411334108506999 173.81552489121316 -41.127091391698592 174.48049926846525 -41.743119306329547 174.82317030449113 -42.117215443772132 174.12815660216111 -42.240138184489943 173.4427414511363 -42.353378198309201 172.95775172258601 -42.520916223224276 171.93088134487331 -42.896824841587915 171.17920661314739 -43.214267955738798 170.49248790793101 -43.572726698155307 169.72951572574746 -43.79261984256101 169.1829949870849 -44.017832136057493 168.76987119449555 -44.221899536505376 168.39811409973964 -44.531131634240637 167.79586349918773 -44.808627590700183 167.06475920295929 </gml:posList>
                                </gml:LinearRing>
                            </gml:exterior>
                        </gml:Polygon>
                    </gpml:value>
                    <gml:description></gml:description>
                    <gpml:valueType xmlns:gml="http://www.opengis.net/gml">gml:Polygon</gpml:valueType>
                </gpml:ConstantValue>
            </gpml:outlineOf>
        </gpml:ContinentalCrust>
    </gml:featureMember>
    <gml:featureMember>
        <gpml:ContinentalCrust>
            <gpml:identity>GPlates-f32a5e23-5557-43d2-9c72-464d697d2710</gpml:identity>
            <gpml:revision>GPlates-b556afa1-4878-4705-bdde-ab80c72eb8e1</gpml:revision>
            <gml:name>Challenger Plateau</gml:name>
            <gml:validTime>
                <gml:TimePeriod>
                    <gml:begin>
                        <gml:TimeInstant>
                            <gml:timePosition gml:frame="http://gplates.org/TRS/flat">600</gml:timePosition>
                        </gml:TimeInstant>
                    </gml:begin>
                    <gml:end>
                        <gml:TimeInstant>
                            <gml:timePosition gml:frame="http://gplates.org/TRS/flat">0</gml:timePosition>
                        </gml:TimeInstant>
                    </gml:end>
                </gml:TimePeriod>
            </gml:validTime>
            <gpml:reconstructionPlateId>
                <gpml:ConstantValue>
                    <gpml:value>8012</gpml:value>
                    <gml:description></gml:description>
                    <gpml:valueType xmlns:gpml="http://www.gplates.org/gplates">gpml:plateId</gpml:valueType>
                </gpml:ConstantValue>
            </gpml:reconstructionPlateId>
            <gpml:geometryImportTime>
                <gml:TimeInstant>
                    <gml:timePosition gml:frame="http://gplates.org/TRS/flat">97.991500000000002</gml:timePosition>
                </gml:TimeInstant>
            </gpml:geometryImportTime>
            <gpml:outlineOf>
                <gpml:ConstantValue>
                    <gpml:value>
                        <gml:Polygon>
                            <gml:exterior>
                                <gml:LinearRing>
                                    <gml:posList gml:dimension="2">-37.847518078455728 166.47717988586294 -37.957449488172657 166.45763731013645 -38.061499262965199 166.52148823979647 -38.12570242750251 166.52717801050997 -38.339710615323838 166.54617778451609 -38.575118187512871 166.56713889110696 -38.857811334811359 166.50941039741238 -39.181827105556685 166.48252068769526 -39.525799669383147 166.48491294703405 -39.780053091329542 166.19792527694884 -40.09461933797671 166.19155755605669 -40.402559873158324 166.16645525659794 -40.757796150246264 165.94009443546753 -40.909172166429308 165.92365287858499 -41.248055365675292 166.03653578128291 -41.495509493401443 166.25790672374703 -41.671628866607932 166.21111862510818 -42.188222715700164 166.1986868159407 -42.596410652012814 166.20538061840267 -42.974620812163195 166.38601063445191 -43.144448396856895 166.43097299917378 -43.224150910727985 166.55658965360209 -43.43371888024523 166.66524973309035 -43.707454081503307 166.78081609429697 -44.131049756331826 166.91217686099031 -44.192107073447971 166.9783690777135 -44.18887822468902 167.03816890348287 -44.190294033543395 167.39907201180711 -44.052111178752284 167.8540394472183 -43.616676893247281 168.6376154644982 -43.268322213826899 169.40006258079563 -42.820828525894981 169.90186167988668 -42.52201508899357 170.40518059823953 -42.042140825292599 170.54801014984744 -41.606718791149419 170.74488855117698 -41.184488176724173 171.02725200819035 -40.729614903974195 171.29925440347003 -40.448261372958243 171.80229923879855 -40.083386492382367 172.00367307742661 -39.727617536786269 171.77407017332604 -39.485022027464453 171.60208808105816 -39.121807075256257 171.89545605801555 -39.076851015627717 172.27581324914698 -38.745705228901649 172.45908255644414 -37.881868249452729 172.99207476765235 -37.819973336622027 172.37928986002422 -37.766529441598102 171.85298627169487 -37.714887985745534 171.46013926824699 -37.656089905041469 171.26360097807037 -37.590254252617441 170.88627059342758 -37.50499007503592 170.65439052675111 -37.385830444632937 170.09071690470853 -37.133762210753126 169.53762289058756 -37.020693741169723 168.84351440483542 -36.852628596105994 168.25302691200332 -36.62152784937161 167.60366901279474 -36.010784654938924 166.85742195031946 -36.543954150392544 166.99034863823738 -36.978447912490928 166.88448329343984 -37.332783681965743 166.7852402535421 -37.847518078455728 166.47717988586294 </gml:posList>
                                </gml:LinearRing>
                            </gml:exterior>
                        </gml:Polygon>
                    </gpml:value>
                    <gml:description></gml:description>
                    <gpml:valueType xmlns:gml="http://www.opengis.net/gml">gml:Polygon</gpml:valueType>
                </gpml:ConstantValue>
            </gpml:outlineOf>
        </gpml:ContinentalCrust>
    </gml:featureMember>
    <gml:featureMember>
        <gpml:ContinentalCrust>
            <gpml:identity>GPlates-45a11c27-31b4-4b7e-ae9b-91c7e2dfa330</gpml:identity>
            <gpml:revision>GPlates-d8dc9f20-78f1-4193-a4a1-3b1f44ca3b5b</gpml:revision>
            <gml:name>Lord Howe Rise</gml:name>
            <gml:validTime>
                <gml:TimePeriod>
                    <gml:begin>
                        <gml:TimeInstant>
                            <gml:timePosition gml:frame="http://gplates.org/TRS/flat">320</gml:timePosition>
                        </gml:TimeInstant>
                    </gml:begin>
                    <gml:end>
                        <gml:TimeInstant>
                            <gml:timePosition gml:frame="http://gplates.org/TRS/flat">0</gml:timePosition>
                        </gml:TimeInstant>
                    </gml:end>
                </gml:TimePeriod>
            </gml:validTime>
            <gpml:reconstructionPlateId>
                <gpml:ConstantValue>
                    <gpml:value>833</gpml:value>
                    <gml:description></gml:description>
                    <gpml:valueType xmlns:gpml="http://www.gplates.org/gplates">gpml:plateId</gpml:valueType>
                </gpml:ConstantValue>
            </gpml:reconstructionPlateId>
            <gpml:outlineOf>
                <gpml:ConstantValue>
                    <gpml:value>
                        <gml:Polygon>
                            <gml:exterior>
                                <gml:LinearRing>
                                    <gml:posList gml:dimension="2">-38.841432291425107 163.15046140162053 -38.980548960142251 163.00494978315217 -39.080981545752103 162.96418538064393 -39.32952913104819 162.97433690897054 -39.463376778195716 162.97981865479028 -39.714438462420972 162.89062525228985 -39.848927028474193 162.87104485079317 -39.958079693512978 163.10003051171375 -40.126258121458491 163.25738871534469 -40.279301642313918 163.26429762379394 -40.452179342112203 163.24697762990942 -40.568340284356388 163.20182549269134 -40.620948610844181 163.38063472037521 -40.613650324448933 163.63238089271834 -40.601745588533753 164.00986841026338 -40.689702876785233 164.24201146867472 -40.789752068738345 164.65254572040649 -40.779872269068527 164.90472517914631 -40.654748234187124 165.14837612089724 -40.48221938139357 165.38000334032174 -40.324748663938102 165.53832789970861 -40.210867663111912 165.64262153987661 -40.05685522610198 165.65530353371116 -39.863487397450811 165.68973310312248 -39.653386018211776 165.67286265198729 -39.424216379961173 165.65458947560722 -39.271453349694994 165.64248219287518 -39.137795679934861 165.63193682342146 -39.057926812577278 165.69966749478232 -38.920753904840161 165.76264528762584 -38.688120383708004 165.81766948227039 -38.549696354066192 165.90451385814416 -38.4074993043223 166.06408886034646 -38.167139634966844 166.2634217036898 -37.847518078455821 166.47717988586291 -37.332783681965857 166.7852402535421 -36.978447912491028 166.88448329343981 -36.865067088544592 166.92043663475056 -36.543954150392636 166.99034863823735 -36.010784654939023 166.85742195031941 -35.839142211240933 166.75417235289567 -35.61844888181249 166.59267055650614 -35.37980660509978 166.40706860401687 -35.084949350093481 166.19457044049915 -34.794649780427093 165.89068632795065 -34.598985094445453 165.59590159006487 -34.436352618632085 165.39789014760177 -34.256499186044863 165.1531490377362 -34.052904564347919 165.00043068580851 -33.869247803057853 164.82671238090037 -33.705436468828978 164.63199979027803 -33.448672132159871 164.36368792009097 -33.28050562784339 164.26223108488352 -33.03675466104233 164.13410723073628 -32.925696208359582 164.03670888126661 -32.774630615216296 163.98295621274923 -32.601845479217765 163.9963976484282 -32.567931879312361 163.88101899669451 -32.317021831119135 163.93582531131162 -32.159846300496035 164.04056692876566 -32.044336173485554 164.05692361258426 -31.913211087350728 163.98220184536689 -31.784572477443408 163.8402828655484 -31.64482187138529 163.99047294252702 -31.54664808311577 164.05265383142401 -31.42753503751112 164.15843933208498 -31.497576038716137 164.31942623232291 -31.669546762292757 164.32915280751544 -31.800475152922438 164.40416672551643 -32.010616811898018 164.41631155198976 -32.13661593449126 164.60451541033416 -32.286443805354544 164.68149908496869 -32.447101002317289 164.94098094072291 -32.474647727695718 165.16980561533302 -32.379185914638242 165.16343618008273 -32.136321198488154 165.03420743481777 -31.772410487635184 165.03325306263849 -31.430695478273904 164.96645269257232 -31.162173106506643 164.971905660224 -30.877620383230344 164.9094105970685 -30.648665678947101 164.89447920050571 -30.524168615043084 164.68650394329711 -30.229410200337298 164.42478562157243 -29.855001293325579 164.22653466962672 -29.687690484838246 164.10704418807674 -29.578451927672486 163.96904442414456 -29.497604655821515 164.07472718804502 -29.377557305636842 164.20006544992611 -29.128352522936531 164.20829006899899 -28.802729201101521 164.21230547918762 -28.382470473160346 164.18941508814569 -27.946785159487167 164.07892442290344 -27.544682594335338 164.07872536121255 -27.114131187210759 163.92000091523525 -26.425555684453265 163.86126034691736 -25.864764137153458 163.87781205140402 -25.345148390895073 163.94378955035336 -24.918463201047473 163.87254160218805 -24.618354682376587 163.85584081936761 -24.361211231875014 163.84156026850977 -23.982274929117196 163.67979548102309 -23.252186236322409 163.68693742793138 -22.146261203017929 163.4881258662104 -21.688244987047842 163.09135377517498 -21.317985845330586 162.63383060537041 -20.770169368096393 162.20626414497869 -20.394186517223019 161.67514596891723 -20.035584628499137 161.40664369098656 -19.644675248134153 161.20284583431916 -19.503163923802461 160.88419511911877 -19.562765680567942 160.47824982379697 -19.840941132171309 159.90016212706763 -20.11796364773835 159.17515723240888 -20.391935464662694 158.65224746924071 -20.609778629591794 158.04042793846074 -20.772046746965412 157.63173890767453 -21.042613727958649 157.25088442718442 -21.230650519463335 156.8694872619661 -21.280693423617247 156.40095709939251 -21.27580500449109 155.99150289099552 -21.441890502260787 155.85940190677391 -21.706437003747624 155.83068694428891 -22.04274062806526 155.74886905817542 -22.42589026761059 155.53529310224991 -22.713402867813926 155.40033310555268 -23.266360396949782 155.31270550928022 -23.386784596679764 155.31065479386325 -23.67673578670421 155.38472476422533 -23.894708803598231 155.48661527846383 -24.017273703270021 155.69602255246002 -24.163699556097136 155.90542238697427 -24.382027905764172 156.08783686390387 -24.575264626469057 156.13842516115332 -24.74473878977193 156.24254071299265 -24.914598967671491 156.42667449935703 -25.035828503592285 156.55846607222301 -25.085143158013125 156.87746695097766 -25.279094905539672 156.95510392344966 -25.496039379937486 157.14124261618923 -25.736869905094952 157.24766852411511 -26.001762344057042 157.2471520648339 -26.242607894046216 157.24661639506161 -26.555712354987435 157.13802597579374 -26.724194646176691 157.00243365848101 -27.085306700245251 156.83804383633799 -27.374487844026273 156.80883365817144 -27.663827068685226 156.806596211526 -27.953594907648906 156.94073655819744 -28.267553170340129 157.37640367252257 -28.483966033760119 157.48659387411473 -29.013268899138399 157.62554224711576 -29.39864600988858 157.48829072456525 -29.783896756371629 157.26644463949947 -30.240981734754033 157.01443150100118 -30.553307805590926 156.78884196740833 -30.914161458392432 156.70175490946704 -31.419266263987492 156.55576707314765 -31.877202944646559 156.57896331016198 -32.359120997111951 156.54464769561744 -32.769647416107595 156.65410553320049 -33.011856531128551 156.91008821861178 -33.374419871940631 157.33975031052191 -33.565398520202045 158.09094944162487 -33.707460419968704 158.49693745441095 -33.966059579447368 159.08145286732426 -34.416982232185006 159.52870276270238 -34.79954194804165 159.68485468374951 -35.133215849872457 159.87040647802843 -35.468982969036745 159.93902645838361 -35.849811933769168 160.15811200924992 -36.155309149475364 160.49599684263444 -36.315519364979572 160.8306555222762 -36.59517082182758 161.17189522636974 -36.801726878564743 161.51201870497013 -37.053429341398072 161.91673652946338 -37.2362008970657 162.19898574516901 -37.44124023611964 162.51433397291879 -37.526455490333291 162.79312640550464 -37.63907976116419 162.98316263766156 -37.80225486559214 163.1163530928234 -37.922599755218108 163.12480585684818 -38.111112842253782 163.23002031872133 -38.351876730990988 163.24739711763138 -38.493601865477906 163.31928595733157 -38.614021267362681 163.32815473024181 -38.786785777482507 163.24813694846625 -38.841432291425107 163.15046140162053 </gml:posList>
                                </gml:LinearRing>
                            </gml:exterior>
                        </gml:Polygon>
                    </gpml:value>
                    <gml:description></gml:description>
                    <gpml:valueType xmlns:gml="http://www.opengis.net/gml">gml:Polygon</gpml:valueType>
                </gpml:ConstantValue>
            </gpml:outlineOf>
        </gpml:ContinentalCrust>
    </gml:featureMember>
    <gml:featureMember>
        <gpml:ContinentalCrust>
            <gpml:identity>GPlates-d41501bb-9837-4742-9ff2-20dbed87e794</gpml:identity>
            <gpml:revision>GPlates-3b5433e4-fd69-477f-aaf1-dc15003db56e</gpml:revision>
            <gml:name>New Zealand West North Island</gml:name>
            <gml:validTime>
                <gml:TimePeriod>
                    <gml:begin>
                        <gml:TimeInstant>
                            <gml:timePosition gml:frame="http://gplates.org/TRS/flat">320</gml:timePosition>
                        </gml:TimeInstant>
                    </gml:begin>
                    <gml:end>
                        <gml:TimeInstant>
                            <gml:timePosition gml:frame="http://gplates.org/TRS/flat">0</gml:timePosition>
                        </gml:TimeInstant>
                    </gml:end>
                </gml:TimePeriod>
            </gml:validTime>
            <gpml:reconstructionPlateId>
                <gpml:ConstantValue>
                    <gpml:value>8013</gpml:value>
                    <gml:description></gml:description>
                    <gpml:valueType xmlns:gpml="http://www.gplates.org/gplates">gpml:plateId</gpml:valueType>
                </gpml:ConstantValue>
            </gpml:reconstructionPlateId>
            <gpml:outlineOf>
                <gpml:ConstantValue>
                    <gpml:value>
                        <gml:Polygon>
                            <gml:exterior>
                                <gml:LinearRing>
                                    <gml:posList gml:dimension="2">-39.078254788954425 172.28040293855648 -38.687246257103645 172.47925990090951 -38.458473064670585 172.86861400968542 -38.344175293208735 173.38510230291413 -38.31458113466983 173.34261078438311 -38.218217011542308 173.26108885094544 -37.970548291866443 173.27893976492419 -37.594574440548328 173.31414165040559 -37.172889550676643 173.36047258959186 -36.897952682801233 173.35479965925654 -36.517639410082786 173.21245810414163 -36.223933017716853 172.94628791807034 -35.887875540907331 172.57504258146105 -35.583267284602996 172.25707332482136 -35.281936727855609 171.89647710687908 -35.075789916427176 171.54191617758994 -34.868329642950698 170.92651905300741 -34.641860019655056 170.60996577240923 -34.596689199183949 169.74773383415581 -33.416104451913242 170.80014499733039 -33.608356946831123 171.42012775346308 -33.739616418758416 172.17979383130117 -34.126653960787635 173.02089197592505 -34.581719362475091 173.77184785865805 -34.859382639176609 174.58377030788432 -35.217873070573916 175.14258577917275 -35.529181653751692 175.6434340325097 -35.703050137788843 175.98667545924849 -35.687372351365269 176.25367245946433 -35.696990934412618 176.49336065828035 -35.861468720194246 176.56949863676729 -36.232859652980295 176.42669327604528 -36.61926194140139 176.43530824185848 -37.126074026586039 176.45664945940408 -37.381470540222153 176.63565025548451 -37.480798612296617 176.98251363933801 -37.876533511217254 176.81129788531524 -39.698959217732707 175.41637229915793 -40.157339915744025 175.19487439918245 -41.126585331158971 174.48014323756891 -40.411334108506537 173.81552489121316 -39.981193143743106 173.21536630217952 -39.420528456954301 172.6274138488676 -39.078254788954425 172.28040293855648 </gml:posList>
                                </gml:LinearRing>
                            </gml:exterior>
                        </gml:Polygon>
                    </gpml:value>
                    <gml:description></gml:description>
                    <gpml:valueType xmlns:gml="http://www.opengis.net/gml">gml:Polygon</gpml:valueType>
                </gpml:ConstantValue>
            </gpml:outlineOf>
        </gpml:ContinentalCrust>
    </gml:featureMember>
    <gml:featureMember>
        <gpml:ContinentalCrust>
            <gpml:identity>GPlates-72ec264a-4c56-41ef-946e-ced19c97efd1</gpml:identity>
            <gpml:revision>GPlates-42289ddb-707d-43a5-ab36-7b20c6bb53da</gpml:revision>
            <gml:name>Norfolk Ridge</gml:name>
            <gml:validTime>
                <gml:TimePeriod>
                    <gml:begin>
                        <gml:TimeInstant>
                            <gml:timePosition gml:frame="http://gplates.org/TRS/flat">320</gml:timePosition>
                        </gml:TimeInstant>
                    </gml:begin>
                    <gml:end>
                        <gml:TimeInstant>
                            <gml:timePosition gml:frame="http://gplates.org/TRS/flat">0</gml:timePosition>
                        </gml:TimeInstant>
                    </gml:end>
                </gml:TimePeriod>
            </gml:validTime>
            <gpml:reconstructionPlateId>
                <gpml:ConstantValue>
                    <gpml:value>8001</gpml:value>
                    <gml:description></gml:description>
                    <gpml:valueType xmlns:gpml="http://www.gplates.org/gplates">gpml:plateId</gpml:valueType>
                </gpml:ConstantValue>
            </gpml:reconstructionPlateId>
            <gpml:outlineOf>
                <gpml:ConstantValue>
                    <gpml:value>
                        <gml:Polygon>
                            <gml:exterior>
                                <gml:LinearRing>
                                    <gml:posList gml:dimension="2">-36.381400405654567 172.19767926475913 -36.204403679622324 170.97465838517124 -36.044470978346297 170.41891345770327 -35.661192460763971 169.15050273152065 -35.228179490652458 168.03146127961764 -34.644041781852629 167.21417856847492 -34.046798982137041 166.83378494593526 -33.255276064293099 166.53571235133359 -32.518214407100928 166.32593870153542 -31.883499119830415 166.39583899605447 -31.20108106264939 166.64855165203147 -30.748671722223055 166.91530452785742 -30.490045485919012 167.16593766063068 -30.113041259947202 167.14261583946794 -29.642320105700293 167.33707168386317 -29.170159315938005 167.42035832584961 -28.840693437204706 167.26920083458768 -28.4095011742147 167.10858615027078 -28.036764178351792 167.07133975983993 -27.664107912917743 167.03405622103165 -27.094451676288095 166.89982121543068 -26.688042906993545 166.85929416509521 -26.146203744177331 166.80515069129271 -25.773692261454766 166.76784980260211 -25.358201342526449 166.84019321292703 -25.07503430198599 166.96313981298562 -24.459261981931004 166.97527305016195 -24.055830222177054 166.89585681351272 -23.669875685487749 166.86047569909061 -23.266336872601574 166.82161215768502 -23.006885270242417 166.67652932590522 -22.664243629469365 166.55361837037265 -22.41614262976303 166.26072563245091 -22.284844443584792 166.19942843234739 -22.079644221721281 165.97773449544619 -21.960454088003278 165.74572268946196 -21.83551852687642 165.58732792597229 -21.713112799477663 165.39256587127525 -21.607467927683917 165.19951354576864 -21.433631963812342 165.00109993136053 -21.292267696425334 164.82411818612212 -21.170214688577367 164.61227401325166 -20.974966764705954 164.46832903443118 -20.818449470369398 164.25446305166182 -20.720738788905877 164.14546020028959 -20.43377416755898 163.9651341484693 -20.281748574842176 163.79498945014967 -20.112476557739608 163.68178092723019 -19.930528003878159 163.55346835752434 -19.869191207464091 163.44815139902829 -19.740253615507989 163.33829662017587 -19.475288790423591 163.23387844818166 -19.319200739543536 163.12267418970285 -19.108165728880707 163.0223949267311 -18.897084961705914 162.92232635114129 -18.739160627769966 162.84026864499472 -18.51282097916252 162.76822006747588 -18.297484223346494 162.7399282802447 -18.117696063577771 162.7996878305658 -17.976739607306666 162.89039644991414 -17.921787456354483 163.12934497924749 -18.021229240611849 163.27879561868758 -18.178092725212849 163.37520688386832 -18.352813235662101 163.40149503491992 -18.50051373773654 163.42595573469799 -18.72660187527951 163.49884232089875 -18.989612276779773 163.63187484615119 -19.183194876979137 163.78911971300025 -19.488370955456087 163.89711801898355 -19.683608022472335 164.02638316067345 -19.872200729795647 164.25648213324436 -20.091373119599446 164.4315960128371 -20.275609123777034 164.72028798845886 -20.393892643107879 164.97552696262446 -20.574150559456697 165.30906986240541 -20.75588668377268 165.42580709037978 -20.989414617412514 165.57625084467728 -21.148917511123557 165.80825375782774 -21.267618578560512 166.03717173826502 -21.362352316580441 166.22054013237283 -21.559158769298239 166.48634982221574 -21.716235180105826 166.73457582774518 -21.963810006318521 167.03578201357681 -22.147012340257344 167.28757535155967 -22.333568340827199 167.49684721778945 -22.58599547886719 167.72797356099377 -22.724302787333475 167.85980698996406 -22.910415331999349 168.16387929081975 -23.204038442770912 168.31971452700708 -23.371658972812043 168.37913177283446 -23.710533770867126 168.45679132093923 -24.070270475365639 168.51597765779869 -24.498668634723131 168.66725491153164 -24.936510698567247 168.92649147972108 -25.286607422532676 169.09264104988972 -25.82164263518688 169.13089482495113 -26.093816635192503 169.09799064830801 -26.419379080942694 168.89892025630101 -26.683789288535195 168.7348783581032 -26.812932830313734 168.57665665898813 -26.959090215070347 168.44150448519193 -27.222947866643679 168.27531899992806 -27.441360332675373 168.19025167258951 -27.806633072912071 168.18562219211432 -28.263512196816112 168.23420475052728 -28.716806633669478 168.32642057212368 -29.056408125061701 168.62722738261928 -29.305977059175675 168.8534251567888 -29.574268335251709 169.08276182337664 -29.677197606864443 169.00583377453151 -29.743919486175621 168.90247903278362 -29.768481511255352 168.61677938036166 -29.927678977777106 168.32302225129428 -30.352435398755311 168.30125467602798 -30.869078975630977 168.33356495083447 -31.45379808454431 168.46632730499437 -31.867047961456112 168.80830602206524 -32.289237094448517 169.04011280356821 -32.731089929130746 169.4823901839255 -32.809875751692665 169.67562243476817 -32.943343472117341 169.89917412478235 -33.127070096454247 170.19902234467469 -33.269923047137723 170.51760835872145 -33.416104451895649 170.80014499732656 -33.67074880263651 170.89160050164585 -34.015189029753941 171.29858384819786 -34.345651573687249 171.5813233777647 -34.877679575099521 171.80911187903314 -35.414034074667462 172.02384712472076 -35.975648686764018 172.23409838689605 -36.381400405654567 172.19767926475913 </gml:posList>
                                </gml:LinearRing>
                            </gml:exterior>
                        </gml:Polygon>
                    </gpml:value>
                    <gml:description></gml:description>
                    <gpml:valueType xmlns:gml="http://www.opengis.net/gml">gml:Polygon</gpml:valueType>
                </gpml:ConstantValue>
            </gpml:outlineOf>
        </gpml:ContinentalCrust>
    </gml:featureMember>
    <gml:featureMember>
        <gpml:ContinentalCrust>
            <gpml:identity>GPlates-c53c1096-5847-4a83-a743-a41b2fb7cf0f</gpml:identity>
            <gpml:revision>GPlates-19dd388e-02cc-4c9c-8e56-f5a7eb2b1ad6</gpml:revision>
            <gml:name>Kenn Plateau</gml:name>
            <gml:validTime>
                <gml:TimePeriod>
                    <gml:begin>
                        <gml:TimeInstant>
                            <gml:timePosition gml:frame="http://gplates.org/TRS/flat">350</gml:timePosition>
                        </gml:TimeInstant>
                    </gml:begin>
                    <gml:end>
                        <gml:TimeInstant>
                            <gml:timePosition gml:frame="http://gplates.org/TRS/flat">0</gml:timePosition>
                        </gml:TimeInstant>
                    </gml:end>
                </gml:TimePeriod>
            </gml:validTime>
            <gpml:reconstructionPlateId>
                <gpml:ConstantValue>
                    <gpml:value>8512</gpml:value>
                    <gml:description></gml:description>
                    <gpml:valueType xmlns:gpml="http://www.gplates.org/gplates">gpml:plateId</gpml:valueType>
                </gpml:ConstantValue>
            </gpml:reconstructionPlateId>
            <gpml:geometryImportTime>
                <gml:TimeInstant>
                    <gml:timePosition gml:frame="http://gplates.org/TRS/flat">0</gml:timePosition>
                </gml:TimeInstant>
            </gpml:geometryImportTime>
            <gpml:outlineOf>
                <gpml:ConstantValue>
                    <gpml:value>
                        <gml:Polygon>
                            <gml:exterior>
                                <gml:LinearRing>
                                    <gml:posList gml:dimension="2">-20.678000000000001 157.697 -20.607000000000003 157.90899999999999 -20.536000000000001 158.07599999999999 -20.492999999999999 158.24199999999999 -20.420999999999999 158.42400000000001 -20.350000000000005 158.56100000000001 -20.178000000000008 158.59100000000001 -20.007000000000001 158.53 -19.849000000000004 158.42400000000001 -19.605 158.364 -19.390000000000001 158.24199999999999 -19.245999999999999 158.12100000000001 -19.087 157.93899999999999 -18.871000000000002 157.71199999999999 -18.698 157.60599999999999 -18.495999999999999 157.5 -18.308 157.40899999999999 -18.076000000000001 157.37899999999999 -17.873000000000001 157.43899999999999 -17.699000000000002 157.57599999999999 -17.582999999999998 157.68199999999999 -17.408000000000001 157.864 -17.277000000000001 158.06100000000001 -17.132000000000001 158.167 -16.957000000000001 158.28800000000001 -16.751999999999999 158.39400000000001 -16.533000000000001 158.37899999999999 -16.605999999999995 158.24199999999999 -16.709 158.09100000000004 -16.811 157.93899999999999 -16.913 157.75800000000001 -16.986000000000001 157.57599999999999 -17.059000000000001 157.39400000000001 -17.073000000000004 157.21199999999999 -17.117000000000001 157.06100000000001 -17.161000000000001 156.90899999999999 -17.190000000000001 156.71199999999999 -17.190000000000001 156.51499999999999 -17.175000000000001 156.303 -17.175000000000001 156.04499999999999 -17.233000000000001 155.803 -17.350000000000001 155.697 -17.582999999999998 155.62100000000004 -17.800000000000001 155.57599999999999 -18.004000000000001 155.56100000000001 -18.148 155.57599999999999 -18.292999999999999 155.59100000000001 -18.524999999999999 155.62100000000004 -18.712 155.60599999999999 -18.900000000000002 155.667 -19.030000000000001 155.74199999999999 -19.173999999999999 155.87899999999999 -19.260000000000002 155.95500000000001 -19.417999999999999 156 -19.605 156.01499999999999 -19.806000000000004 156.01499999999999 -20.021000000000001 156.01499999999999 -20.221000000000007 156.06100000000001 -20.420999999999999 156.06100000000001 -20.564000000000004 156.06100000000001 -20.806999999999999 156.06100000000001 -20.963000000000001 156.04499999999999 -21.161999999999999 155.98500000000001 -21.303999999999998 156.01499999999999 -21.248000000000001 156.197 -21.248000000000001 156.40900000000002 -21.248000000000001 156.54499999999999 -21.219000000000001 156.773 -21.177 156.95500000000001 -21.077000000000002 157.07599999999999 -20.992000000000004 157.24199999999999 -20.905999999999999 157.39400000000001 -20.821000000000002 157.54499999999999 -20.734999999999999 157.62100000000001 -20.678000000000001 157.697 </gml:posList>
                                </gml:LinearRing>
                            </gml:exterior>
                        </gml:Polygon>
                    </gpml:value>
                    <gml:description></gml:description>
                    <gpml:valueType xmlns:gml="http://www.opengis.net/gml">gml:Polygon</gpml:valueType>
                </gpml:ConstantValue>
            </gpml:outlineOf>
        </gpml:ContinentalCrust>
    </gml:featureMember>
    <gml:featureMember>
        <gpml:ContinentalCrust>
            <gpml:identity>GPlates-a6eeb7e4-1146-4362-8108-b38ded36bbcc</gpml:identity>
            <gpml:revision>GPlates-650bbfed-4b6b-474f-8663-ccf0f580f75c</gpml:revision>
            <gml:name>West Torres Plateau</gml:name>
            <gml:validTime>
                <gml:TimePeriod>
                    <gml:begin>
                        <gml:TimeInstant>
                            <gml:timePosition gml:frame="http://gplates.org/TRS/flat">350</gml:timePosition>
                        </gml:TimeInstant>
                    </gml:begin>
                    <gml:end>
                        <gml:TimeInstant>
                            <gml:timePosition gml:frame="http://gplates.org/TRS/flat">0</gml:timePosition>
                        </gml:TimeInstant>
                    </gml:end>
                </gml:TimePeriod>
            </gml:validTime>
            <gpml:reconstructionPlateId>
                <gpml:ConstantValue>
                    <gpml:value>8515</gpml:value>
                    <gml:description></gml:description>
                    <gpml:valueType xmlns:gpml="http://www.gplates.org/gplates">gpml:plateId</gpml:valueType>
                </gpml:ConstantValue>
            </gpml:reconstructionPlateId>
            <gpml:geometryImportTime>
                <gml:TimeInstant>
                    <gml:timePosition gml:frame="http://gplates.org/TRS/flat">0</gml:timePosition>
                </gml:TimeInstant>
            </gpml:geometryImportTime>
            <gpml:outlineOf>
                <gpml:ConstantValue>
                    <gpml:value>
                        <gml:Polygon>
                            <gml:exterior>
                                <gml:LinearRing>
                                    <gml:posList gml:dimension="2">-13.060799158626185 163.81295154486014 -12.865808432301661 164.0548167729373 -12.734868964596483 164.33008437331043 -12.721913716470857 164.60627029154557 -12.762221741584378 164.9052030366056 -12.802785867645587 165.14903216787226 -12.906094142286149 165.52673067278897 -13.043419617143844 165.72808913675922 -13.223898000591715 165.9082397587986 -13.459391939943792 165.9896765424098 -13.802559129110685 166.06208866080698 -14.081070454181493 166.14491588497339 -14.425081556266118 166.1623739641835 -14.682777669605663 166.20078071698785 -14.7903612008494 166.20287643700351 -14.804057735939423 165.99075807942256 -14.775255807469856 165.72209198687412 -14.809704189400767 165.54397467705473 -14.82289047482894 165.33202214605762 -14.567955172286636 165.01591858534132 -14.109929220051772 164.50938938776824 -14.003338974745448 164.38603247297991 -13.983283477241594 164.18590248464665 -13.995750003651116 163.91950698103315 -13.944345760944417 163.45298969911872 -13.913321300021121 163.10895784206085 -13.849072346148553 163.00889328394061 -13.623208538359313 163.01909192608952 -13.429621035620309 163.02943426225042 -13.364714552471304 163.16196699233211 -13.256307605642112 163.40486308371086 -13.265960977043441 163.64832339238032 -13.221828355487427 163.85828423577541 -13.060799158626185 163.81295154486014 </gml:posList>
                                </gml:LinearRing>
                            </gml:exterior>
                        </gml:Polygon>
                    </gpml:value>
                    <gml:description></gml:description>
                    <gpml:valueType xmlns:gml="http://www.opengis.net/gml">gml:Polygon</gpml:valueType>
                </gpml:ConstantValue>
            </gpml:outlineOf>
        </gpml:ContinentalCrust>
    </gml:featureMember>
    <gml:featureMember>
        <gpml:ContinentalCrust>
            <gpml:identity>GPlates-3ceacb7e-5d73-4459-b84c-738dc8638ffd</gpml:identity>
            <gpml:revision>GPlates-5b251bf9-defb-4fcb-adb2-9634ab683afb</gpml:revision>
            <gml:name>East Lapérouse Rise</gml:name>
            <gml:validTime>
                <gml:TimePeriod>
                    <gml:begin>
                        <gml:TimeInstant>
                            <gml:timePosition gml:frame="http://gplates.org/TRS/flat">350</gml:timePosition>
                        </gml:TimeInstant>
                    </gml:begin>
                    <gml:end>
                        <gml:TimeInstant>
                            <gml:timePosition gml:frame="http://gplates.org/TRS/flat">0</gml:timePosition>
                        </gml:TimeInstant>
                    </gml:end>
                </gml:TimePeriod>
            </gml:validTime>
            <gpml:reconstructionPlateId>
                <gpml:ConstantValue>
                    <gpml:value>8517</gpml:value>
                    <gml:description></gml:description>
                    <gpml:valueType xmlns:gpml="http://www.gplates.org/gplates">gpml:plateId</gpml:valueType>
                </gpml:ConstantValue>
            </gpml:reconstructionPlateId>
            <gpml:geometryImportTime>
                <gml:TimeInstant>
                    <gml:timePosition gml:frame="http://gplates.org/TRS/flat">0</gml:timePosition>
                </gml:TimeInstant>
            </gpml:geometryImportTime>
            <gpml:outlineOf>
                <gpml:ConstantValue>
                    <gpml:value>
                        <gml:Polygon>
                            <gml:exterior>
                                <gml:LinearRing>
                                    <gml:posList gml:dimension="2">-15.620685463807309 159.70603136648091 -15.381577193467743 159.89674067217985 -15.25442851382895 159.99203490032352 -15.043842910857807 160.04125495403477 -14.86316377696234 160.06666644207553 -14.712476505523396 160.07612827690977 -14.600178597086241 160.15533235635755 -14.442767156289158 160.25052280909793 -14.255910616411523 160.4315392029699 -14.113769038174068 160.56520962262547 -14.001468323963692 160.66736728970443 -13.851693432366449 160.80863419087356 -13.717051588123072 160.97294628685231 -13.597279441733381 161.12146634692024 -13.522293380521401 161.19967197016624 -13.522878098548132 161.31616116007055 -13.470581913101277 161.42522058196479 -13.365259234116406 161.48797570066858 -13.229627162565665 161.51983468397708 -13.177006646620908 161.56669657453989 -13.147611877322783 161.81511108431692 -13.050092532551796 162.08707926760061 -12.918813379090761 162.26822471681675 -12.830267243392493 162.45888530305086 -12.902725517192968 162.50009204489788 -13.112090401168183 162.35873730710261 -13.232849779632966 162.33354686091621 -13.353567591430368 162.25029991318613 -13.458212393515353 162.24171063053038 -13.442160352581913 162.3413111068086 -13.329456859158395 162.46599112548031 -13.264996261735094 162.57392803518954 -13.272895609828087 162.71491849513072 -13.393506490577847 162.80609880354712 -13.602356706394263 163.00543578593508 -13.731186225871049 162.98890323275785 -13.836107971877679 162.8642339751018 -14.013325900085276 162.78110487018512 -14.045630920211524 162.70621147660376 -14.021626211626833 162.57308116572463 -14.069946821119281 162.5231263777107 -14.134358146103194 162.44817469383321 -14.069963789335439 162.31512735430232 -14.110137382491182 162.20690547530231 -14.238835276272596 162.14006161716321 -14.35140287419693 162.06487926592183 -14.423676277037488 161.97309197653331 -14.359126572464664 161.89001246981351 -14.262575279488178 161.89864453196373 -14.149870800754639 161.88238144967571 -14.069373172966957 161.87434775318681 -14.012852354213182 161.79974279530836 -14.068661860721136 161.62495079417511 -14.228850973880222 161.42460476259714 -14.373333849192736 161.34062565877343 -14.485467305937922 161.2317820911199 -14.557312108619099 161.12310885779118 -14.749957887580221 161.03856196928746 -14.813873965702729 160.96312581567935 -14.812825385374632 160.80478124618421 -14.803684461022728 160.65485810823137 -14.948588377906788 160.66199950627382 -15.133598864783295 160.65215683066086 -15.294660685148401 160.66757169097474 -15.431266923182662 160.64143385709713 -15.479224846132029 160.59926276143148 -15.470575804237717 160.52410886485598 -15.405502921568917 160.44110683813733 -15.388755524748316 160.3660697230323 -15.427687620504289 160.22367727103634 -15.555956978735146 160.17225658470255 -15.740630896054981 160.12857607657222 -15.876765219154962 160.06022215465129 -15.899596826504359 159.9343934868657 -15.93040745579869 159.80845222771052 -16.025727734822834 159.6984460417379 -16.108223105643795 159.60309881879397 -16.278965609683226 159.56323479692253 -16.406480362368494 159.53341696664205 -16.569091572607807 159.49533403001453 -16.706887922034262 159.35842385069697 -17.070590972796673 159.22899968540011 -17.132425555105126 159.05908000803788 -16.896406877093355 159.09678115489865 -16.63925811536356 159.15725102731821 -16.426501685987901 159.30666262010237 -16.179911827497133 159.35543908795287 -15.950430210232538 159.46491017934582 -15.854181072689506 159.49130032511403 -15.734721159328823 159.59325267168688 -15.671350508830608 159.67768175366868 -15.620685463807309 159.70603136648091 </gml:posList>
                                </gml:LinearRing>
                            </gml:exterior>
                        </gml:Polygon>
                    </gpml:value>
                    <gml:description></gml:description>
                    <gpml:valueType xmlns:gml="http://www.opengis.net/gml">gml:Polygon</gpml:valueType>
                </gpml:ConstantValue>
            </gpml:outlineOf>
        </gpml:ContinentalCrust>
    </gml:featureMember>
    <gml:featureMember>
        <gpml:ContinentalCrust>
            <gpml:identity>GPlates-7222f02e-a902-4d2f-b86e-7decca8f0c72</gpml:identity>
            <gpml:revision>GPlates-0f56f759-1e4a-420d-83cc-e2f84691290b</gpml:revision>
            <gml:name>West Lapérouse Rise</gml:name>
            <gml:validTime>
                <gml:TimePeriod>
                    <gml:begin>
                        <gml:TimeInstant>
                            <gml:timePosition gml:frame="http://gplates.org/TRS/flat">350</gml:timePosition>
                        </gml:TimeInstant>
                    </gml:begin>
                    <gml:end>
                        <gml:TimeInstant>
                            <gml:timePosition gml:frame="http://gplates.org/TRS/flat">0</gml:timePosition>
                        </gml:TimeInstant>
                    </gml:end>
                </gml:TimePeriod>
            </gml:validTime>
            <gpml:reconstructionPlateId>
                <gpml:ConstantValue>
                    <gpml:value>8516</gpml:value>
                    <gml:description></gml:description>
                    <gpml:valueType xmlns:gpml="http://www.gplates.org/gplates">gpml:plateId</gpml:valueType>
                </gpml:ConstantValue>
            </gpml:reconstructionPlateId>
            <gpml:geometryImportTime>
                <gml:TimeInstant>
                    <gml:timePosition gml:frame="http://gplates.org/TRS/flat">0</gml:timePosition>
                </gml:TimeInstant>
            </gpml:geometryImportTime>
            <gpml:outlineOf>
                <gpml:ConstantValue>
                    <gpml:value>
                        <gml:Polygon>
                            <gml:exterior>
                                <gml:LinearRing>
                                    <gml:posList gml:dimension="2">-13.084954643332477 160.35156021461009 -12.971835145898122 160.16478156669277 -13.167406519375406 160.00074050911761 -13.302599244331018 159.89606165887542 -13.386542129062606 159.7034030949591 -13.486435670643466 159.6579267424282 -13.57325913183965 159.72325889165958 -13.651638890732901 159.67802261083762 -13.730354142025886 159.66228762047692 -13.909207096398474 159.62313222428602 -14.066888983006615 159.61376619472466 -14.223233034017733 159.49341695311551 -14.365832164864655 159.4249191210549 -14.565975227129343 159.37037093750055 -14.694683096866772 159.33896037912652 -14.801681236735547 159.29297777992807 -14.859633745652536 159.33669316114771 -14.882558720577983 159.44769991264607 -14.96181872525931 159.47634759689097 -15.041257677738651 159.51986878785226 -15.120331932939497 159.53376732287586 -15.320020624482577 159.44171348873422 -15.405983449251796 159.43305830516505 -15.512590209377329 159.35706866104766 -15.682280562525595 159.17572132049619 -15.774239424278303 159.08483738065041 -15.859645119751823 159.03874688516615 -15.930145213494065 158.95554602250022 -16.00163164563763 158.93946371102547 -16.095742615630837 158.99769583563616 -16.160061760757646 158.98173552222013 -16.230541294157813 158.89840344983676 -16.415728338055754 158.81310884240727 -16.543754483423193 158.74361456583841 -16.614991882953856 158.71245738730352 -16.730804870878035 158.77791896295599 -16.945845154533803 158.76684217805561 -17.046139167515385 158.75767067776206 -16.991298064197416 158.92365716675093 -16.811768890870511 158.91150278565283 -16.704975128958583 158.96565194061859 -16.583278472084764 158.98254008902404 -16.462130171073493 159.03682265075983 -16.37618230891901 159.04563167337523 -16.25523510336911 159.11478170309206 -16.271036112532197 159.21921118461944 -16.213870188156278 159.23499635973195 -16.149227193100881 159.22846719619494 -16.071052183282966 159.28189708408499 -15.969846141290089 159.22363600912954 -15.813289194801474 159.31546915026826 -15.649136165125508 159.37747181201556 -15.564413186912512 159.48299339053906 -15.479458416486882 159.57354550853037 -15.380640382810073 159.70888861539657 -15.145145856390741 159.81604568905325 -14.888147242632826 159.93070894018712 -14.730582054748085 159.95489934333932 -14.573005573882172 159.97907671755655 -14.479827677099545 159.98762743992873 -14.351152129197896 160.03367318978408 -14.302303793137215 160.17507588479938 -14.160110034293487 160.30974940732523 -13.988904990039821 160.41494816595525 -13.896421499212954 160.50454036489208 -13.782332015613155 160.58686439741376 -13.768617674371541 160.66829834482994 -13.661590628286016 160.74307434183561 -13.575583214490754 160.75114884397323 -13.547367974606633 160.81785270123541 -13.504741195678054 160.87726737457351 -13.433315852647237 160.92210899489731 -13.354756268110316 160.97436404966197 -13.335322053941862 160.82376282557536 -13.230588775569622 160.64459644422044 -13.182083677194242 160.54686974119153 -13.084954643332477 160.35156021461009 </gml:posList>
                                </gml:LinearRing>
                            </gml:exterior>
                        </gml:Polygon>
                    </gpml:value>
                    <gml:description></gml:description>
                    <gpml:valueType xmlns:gml="http://www.opengis.net/gml">gml:Polygon</gpml:valueType>
                </gpml:ConstantValue>
            </gpml:outlineOf>
        </gpml:ContinentalCrust>
    </gml:featureMember>
    <gml:featureMember>
        <gpml:ContinentalCrust>
            <gpml:identity>GPlates-8c0bd848-c8cb-46cf-b394-fbb48ce85f00</gpml:identity>
            <gpml:revision>GPlates-d3f911b8-a4e9-4409-9f98-a9e30655ab23</gpml:revision>
            <gml:name>Rennell Island Ridge</gml:name>
            <gml:validTime>
                <gml:TimePeriod>
                    <gml:begin>
                        <gml:TimeInstant>
                            <gml:timePosition gml:frame="http://gplates.org/TRS/flat">350</gml:timePosition>
                        </gml:TimeInstant>
                    </gml:begin>
                    <gml:end>
                        <gml:TimeInstant>
                            <gml:timePosition gml:frame="http://gplates.org/TRS/flat">0</gml:timePosition>
                        </gml:TimeInstant>
                    </gml:end>
                </gml:TimePeriod>
            </gml:validTime>
            <gpml:reconstructionPlateId>
                <gpml:ConstantValue>
                    <gpml:value>8514</gpml:value>
                    <gml:description></gml:description>
                    <gpml:valueType xmlns:gpml="http://www.gplates.org/gplates">gpml:plateId</gpml:valueType>
                </gpml:ConstantValue>
            </gpml:reconstructionPlateId>
            <gpml:geometryImportTime>
                <gml:TimeInstant>
                    <gml:timePosition gml:frame="http://gplates.org/TRS/flat">0</gml:timePosition>
                </gml:TimeInstant>
            </gpml:geometryImportTime>
            <gpml:outlineOf>
                <gpml:ConstantValue>
                    <gpml:value>
                        <gml:Polygon>
                            <gml:exterior>
                                <gml:LinearRing>
                                    <gml:posList gml:dimension="2">-10.105869157238295 158.87103098838304 -10.000232152532915 159.01453921675758 -9.9598478916674082 159.22265184541249 -10.048085503896685 159.40728281305917 -10.254230291921946 159.5687791502184 -10.51485181809972 159.80657009181792 -10.785725886714905 160.01188520990911 -10.948147697653313 160.13091503423871 -11.077059135748963 160.11873951312614 -11.196040525873441 160.19447481615586 -11.226653109080074 160.31095348303228 -11.256785863045843 160.58105545704842 -11.397625460085687 160.77936030357961 -11.772491991619265 160.95783681497267 -11.87452401102159 161.12376367082339 -12.03234602080817 161.17143205789617 -12.102030573402928 160.92266835640962 -12.100335981519651 160.68890607336149 -12.202821575518938 160.48037988976529 -12.470569036009243 160.58131359168272 -12.813518358723377 160.74260463673727 -12.989003176396782 160.87621368945247 -13.348056674284408 161.0276867587026 -13.33277879956648 160.82128398358546 -12.97029766037144 160.25617798587967 -12.701792180241013 160.24279361166575 -12.521349823983607 160.07599830860823 -12.188179802162526 159.8594791076296 -11.60318713222726 159.586422739988 -11.385366302016186 159.39856934533236 -11.097465810991368 159.19618573540157 -10.918664483023274 159.00892672211188 -10.700454908106241 158.95623426330476 -10.543320499584167 158.99629496434198 -10.317065087888603 158.97062989725046 -10.105869157238295 158.87103098838304 </gml:posList>
                                </gml:LinearRing>
                            </gml:exterior>
                        </gml:Polygon>
                    </gpml:value>
                    <gml:description></gml:description>
                    <gpml:valueType xmlns:gml="http://www.opengis.net/gml">gml:Polygon</gpml:valueType>
                </gpml:ConstantValue>
            </gpml:outlineOf>
        </gpml:ContinentalCrust>
    </gml:featureMember>
    <gml:featureMember>
        <gpml:ContinentalCrust>
            <gpml:identity>GPlates-88a3cb30-f102-417a-a9a0-4d19d6e6e192</gpml:identity>
            <gpml:revision>GPlates-5168cd46-9fb7-416e-9f61-d15677c08581</gpml:revision>
            <gml:name>Mellish Rise</gml:name>
            <gml:validTime>
                <gml:TimePeriod>
                    <gml:begin>
                        <gml:TimeInstant>
                            <gml:timePosition gml:frame="http://gplates.org/TRS/flat">600</gml:timePosition>
                        </gml:TimeInstant>
                    </gml:begin>
                    <gml:end>
                        <gml:TimeInstant>
                            <gml:timePosition gml:frame="http://gplates.org/TRS/flat">0</gml:timePosition>
                        </gml:TimeInstant>
                    </gml:end>
                </gml:TimePeriod>
            </gml:validTime>
            <gpml:reconstructionPlateId>
                <gpml:ConstantValue>
                    <gpml:value>8513</gpml:value>
                    <gml:description></gml:description>
                    <gpml:valueType xmlns:gpml="http://www.gplates.org/gplates">gpml:plateId</gpml:valueType>
                </gpml:ConstantValue>
            </gpml:reconstructionPlateId>
            <gpml:geometryImportTime>
                <gml:TimeInstant>
                    <gml:timePosition gml:frame="http://gplates.org/TRS/flat">57.124699999999997</gml:timePosition>
                </gml:TimeInstant>
            </gpml:geometryImportTime>
            <gpml:outlineOf>
                <gpml:ConstantValue>
                    <gpml:value>
                        <gml:Polygon>
                            <gml:exterior>
                                <gml:LinearRing>
                                    <gml:posList gml:dimension="2">-12.229999999999121 158.90299999999999 -12.350999999999129 158.82599999999999 -12.517999999999125 158.79500000000002 -12.683999999999111 158.76399999999998 -12.834999999999098 158.74900000000005 -12.985999999999077 158.71799999999996 -13.151999999999097 158.65700000000001 -13.287999999999071 158.61100000000002 -13.437999999999077 158.50299999999996 -13.573999999999034 158.42600000000002 -13.724999999999001 158.34899999999993 -13.844999999999022 158.22600000000003 -13.979999999999023 158.10300000000004 -14.129999999999011 158.05600000000004 -14.166791288045678 157.94431179365509 -14.197384904505141 157.79538496554798 -14.336978316536657 157.74016242317316 -14.416123669475811 157.64836657949539 -14.497979192333746 157.51347542353238 -14.599937151974087 157.39062722064389 -14.703867363716132 157.23535180004325 -14.88401370077657 157.03077441228049 -15.050318028080795 156.87910409560573 -15.141593750536474 156.58155077206652 -15.341675195252956 156.56156033629159 -15.552999999998885 156.42500000000001 -15.85099999999885 156.33199999999994 -16.073999999998836 156.28600000000003 -16.267999999998818 156.19399999999996 -16.534999999998803 156.11699999999999 -16.786999999998788 156.102 -16.920999999998784 156.08599999999998 -17.038999999998776 156.148 -17.15799999999874 156.30200000000002 -17.053999999998812 156.50200000000001 -16.920999999998784 156.81000000000003 -16.84699999999879 157.05600000000004 -16.77299999999877 157.27099999999999 -16.727999999998801 157.48699999999997 -16.668999999998835 157.64099999999996 -16.564999999998804 157.82599999999999 -16.460999999998812 158.05600000000004 -16.371999999998838 158.27199999999999 -16.252999999998838 158.45700000000005 -16.103999999998837 158.59499999999997 -15.910999999998833 158.703 -15.73199999999888 158.87200000000001 -15.492999999998892 158.934 -15.298999999998891 158.98000000000002 -15.059999999998949 159.011 -14.819999999998934 159.07199999999995 -14.565999999998954 159.08799999999999 -14.385999999998978 159.10299999999998 -14.129999999998994 159.19499999999996 -13.919999999999003 159.27199999999999 -13.739999999999014 159.34899999999999 -13.573999999999026 159.42599999999999 -13.377999999999059 159.47300000000004 -13.136999999999064 159.51899999999998 -12.819999999999094 159.488 -12.622999999999097 159.42599999999999 -12.365999999999127 159.334 -12.244999999999131 159.18000000000004 -12.184999999999144 159.01100000000002 -12.229999999999121 158.90299999999999 </gml:posList>
                                </gml:LinearRing>
                            </gml:exterior>
                        </gml:Polygon>
                    </gpml:value>
                    <gml:description></gml:description>
                    <gpml:valueType xmlns:gml="http://www.opengis.net/gml">gml:Polygon</gpml:valueType>
                </gpml:ConstantValue>
            </gpml:outlineOf>
        </gpml:ContinentalCrust>
    </gml:featureMember>
    <gml:featureMember>
        <gpml:ContinentalCrust>
            <gpml:identity>GPlates-ef92ca43-bd2f-48bd-bae4-03d1a41c0f2b</gpml:identity>
            <gpml:revision>GPlates-0de3c90d-3f26-4be8-a5f5-a620707f616a</gpml:revision>
            <gml:name>Louisiade Plateau</gml:name>
            <gml:validTime>
                <gml:TimePeriod>
                    <gml:begin>
                        <gml:TimeInstant>
                            <gml:timePosition gml:frame="http://gplates.org/TRS/flat">330</gml:timePosition>
                        </gml:TimeInstant>
                    </gml:begin>
                    <gml:end>
                        <gml:TimeInstant>
                            <gml:timePosition gml:frame="http://gplates.org/TRS/flat">0</gml:timePosition>
                        </gml:TimeInstant>
                    </gml:end>
                </gml:TimePeriod>
            </gml:validTime>
            <gpml:reconstructionPlateId>
                <gpml:ConstantValue>
                    <gpml:value>8504</gpml:value>
                    <gml:description></gml:description>
                    <gpml:valueType xmlns:gpml="http://www.gplates.org/gplates">gpml:plateId</gpml:valueType>
                </gpml:ConstantValue>
            </gpml:reconstructionPlateId>
            <gpml:geometryImportTime>
                <gml:TimeInstant>
                    <gml:timePosition gml:frame="http://gplates.org/TRS/flat">0</gml:timePosition>
                </gml:TimeInstant>
            </gpml:geometryImportTime>
            <gpml:outlineOf>
                <gpml:ConstantValue>
                    <gpml:value>
                        <gml:Polygon>
                            <gml:exterior>
                                <gml:LinearRing>
                                    <gml:posList gml:dimension="2">-12.2654 158.87129999999999 -12.3263 158.8065 -12.457000000000003 158.7672 -12.688700000000001 158.642 -12.7897 158.60159999999999 -12.859600000000006 158.58459999999999 -12.910500000000004 158.56399999999999 -12.922000000000001 158.523 -12.948499999999999 158.46600000000001 -12.9689 158.422 -12.991099999999999 158.38300000000001 -13.0235 158.322 -13.044600000000001 158.29100000000003 -13.0618 158.261 -13.0801 158.22 -13.090299999999999 158.19800000000001 -13.096500000000006 158.179 -13.1029 158.154 -13.095700000000001 158.119 -13.0525 158.08500000000001 -13.0199 158.059 -12.991400000000001 158.01499999999999 -12.9781 157.99799999999999 -12.954200000000009 157.97499999999999 -12.941800000000001 157.96000000000001 -12.928599999999999 157.93800000000002 -12.9229 157.92599999999999 -12.9194 157.904 -12.9169 157.88600000000002 -12.918200000000001 157.86799999999999 -12.921400000000006 157.85400000000001 -12.9275 157.84 -12.938499999999999 157.82599999999999 -12.9505 157.815 -12.9671 157.81100000000001 -12.985600000000009 157.81399999999999 -13.0067 157.83199999999999 -13.0189 157.857 -13.029200000000007 157.87799999999999 -13.042400000000001 157.905 -13.053599999999999 157.92699999999999 -13.0709 157.94200000000001 -13.101699999999999 157.964 -13.117100000000001 157.97499999999999 -13.142400000000002 157.97900000000001 -13.1637 157.98400000000001 -13.176399999999999 157.98500000000001 -13.184200000000006 157.982 -13.194200000000002 157.97300000000001 -13.202300000000006 157.95599999999999 -13.2057 157.93000000000001 -13.2044 157.90000000000001 -13.198 157.876 -13.188700000000001 157.85400000000001 -13.181300000000006 157.83500000000001 -13.1798 157.81 -13.183400000000001 157.774 -13.195900000000002 157.73599999999999 -13.2051 157.71000000000001 -13.235300000000001 157.66200000000001 -13.253500000000001 157.631 -13.269500000000001 157.608 -13.2996 157.56399999999999 -13.336499999999999 157.52099999999999 -13.3752 157.48500000000001 -13.4062 157.44600000000003 -13.4399 157.41399999999999 -13.467600000000004 157.392 -13.4954 157.36600000000001 -13.530099999999999 157.33099999999999 -13.5609 157.30099999999999 -13.5976 157.26599999999999 -13.6433 157.21600000000001 -13.6751 157.185 -13.713699999999999 157.149 -13.744300000000001 157.125 -13.764099999999999 157.10900000000001 -13.866199999999999 157.06 -13.912599999999999 157.02099999999999 -13.921799999999999 156.999 -13.940000000000005 156.964 -13.9594 156.91499999999999 -13.9777 156.87200000000001 -13.9961 156.828 -14.0123 156.791 -14.031599999999999 156.74900000000002 -14.049899999999999 156.70400000000001 -14.0672 156.666 -14.0854 156.62899999999999 -14.1114 156.59299999999999 -14.1333 156.56200000000004 -14.154500000000001 156.52099999999999 -14.1637 156.49600000000001 -14.177300000000001 156.447 -14.181900000000001 156.41 -14.1777 156.37799999999999 -14.173500000000002 156.34100000000001 -14.167299999999999 156.31299999999999 -14.165800000000001 156.28800000000001 -14.167100000000001 156.27199999999999 -14.1723 156.25399999999999 -14.1953 156.22200000000004 -14.2143 156.19 -14.225500000000002 156.16300000000001 -14.239599999999999 156.136 -14.2469 156.11199999999999 -14.253299999999999 156.084 -14.2575 156.06800000000001 -14.261600000000001 156.05500000000001 -14.268800000000001 156.03700000000001 -14.278700000000001 156.023 -14.2926 156.00899999999999 -14.301399999999999 156.005 -14.315 156.005 -14.325500000000002 156.01300000000003 -14.330800000000002 156.03700000000001 -14.3178 156.06100000000001 -14.296799999999999 156.09100000000001 -14.288399999999999 156.12200000000004 -14.2841 156.14500000000001 -14.2865 156.172 -14.289800000000003 156.203 -14.2873 156.22900000000001 -14.283200000000001 156.24299999999999 -14.267099999999999 156.27099999999999 -14.2591 156.286 -14.2578 156.30000000000001 -14.2729 156.32400000000001 -14.292199999999999 156.33099999999999 -14.3195 156.32300000000001 -14.347899999999999 156.30699999999999 -14.364899999999999 156.28299999999999 -14.387700000000001 156.255 -14.405699999999998 156.22999999999999 -14.422800000000001 156.197 -14.443899999999999 156.16200000000001 -14.458200000000001 156.12200000000004 -14.460800000000003 156.08600000000001 -14.4596 156.04900000000001 -14.4552 156.02699999999999 -14.4556 156.00400000000002 -14.456200000000001 155.97499999999999 -14.460400000000002 155.95600000000002 -14.468399999999999 155.94499999999999 -14.493 155.928 -14.5137 155.91 -14.5335 155.89099999999999 -14.552300000000002 155.87100000000001 -14.565200000000003 155.85300000000001 -14.5716 155.82300000000001 -14.5769 155.80199999999999 -14.582000000000001 155.78899999999999 -14.593 155.77099999999999 -14.6272 155.75700000000001 -14.642700000000001 155.755 -14.659100000000002 155.75700000000001 -14.680299999999999 155.76400000000001 -14.7034 155.77099999999999 -14.731300000000001 155.779 -14.745800000000001 155.78200000000001 -14.769 155.78299999999999 -14.792300000000001 155.78200000000001 -14.8127 155.77799999999999 -14.828300000000002 155.773 -14.8498 155.76300000000001 -14.865399999999999 155.75299999999999 -14.875299999999998 155.74700000000001 -14.8919 155.73500000000001 -14.898700000000002 155.733 -14.906599999999999 155.727 -14.918299999999999 155.72200000000001 -14.928000000000003 155.72 -14.935699999999997 155.72100000000003 -14.940500000000002 155.726 -14.949999999999996 155.73599999999999 -14.9498 155.74199999999999 -14.9466 155.75899999999999 -14.9445 155.77000000000001 -14.9404 155.78100000000001 -14.941200000000002 155.78700000000001 -14.945899999999998 155.798 -14.950599999999998 155.80099999999999 -14.9671 155.80099999999999 -14.986499999999999 155.797 -14.998199999999999 155.792 -15.011699999999999 155.79400000000001 -15.0214 155.79400000000001 -15.029100000000001 155.79599999999999 -15.0397 155.79900000000001 -15.0444 155.804 -15.047100000000002 155.81299999999999 -15.043900000000001 155.83000000000004 -15.041 155.83199999999999 -15.0281 155.84700000000001 -15.0183 155.85400000000001 -15.0017 155.863 -14.989900000000002 155.87100000000001 -14.984999999999999 155.876 -14.985799999999998 155.886 -14.987499999999999 155.898 -14.988300000000001 155.90600000000001 -14.997700000000002 155.91700000000003 -15.0083 155.923 -15.0227 155.928 -15.045 155.92400000000001 -15.070299999999994 155.91399999999999 -15.097499999999998 155.90700000000001 -15.1152 155.89500000000001 -15.133699999999999 155.886 -15.144500000000001 155.87899999999999 -15.157100000000002 155.875 -15.161999999999999 155.87299999999999 -15.1717 155.87 -15.176500000000001 155.87299999999999 -15.180300000000001 155.87700000000001 -15.188700000000003 155.89099999999999 -15.189399999999994 155.905 -15.1882 155.91700000000003 -15.173299999999999 155.93799999999999 -15.150500000000001 155.96600000000001 -15.142499999999997 155.98099999999999 -15.143099999999999 155.999 -15.1448 156.012 -15.154400000000003 156.018 -15.1699 156.01499999999999 -15.1884 156.00700000000001 -15.226600000000001 155.982 -15.248100000000003 155.96899999999999 -15.265699999999999 155.95699999999999 -15.2921 155.94 -15.317500000000001 155.92400000000001 -15.339899999999998 155.91399999999999 -15.3642 155.90899999999999 -15.3759 155.90100000000001 -15.392400000000002 155.89599999999999 -15.4099 155.892 -15.4322 155.88800000000001 -15.465900000000001 155.88900000000001 -15.514200000000001 155.886 -15.553699999999999 155.88800000000001 -15.592499999999999 155.881 -15.613700000000001 155.87899999999999 -15.646600000000001 155.87200000000001 -15.6592 155.87 -15.677599999999989 155.86500000000001 -15.697999999999995 155.858 -15.719400000000002 155.846 -15.744899999999999 155.827 -15.7538 155.81399999999999 -15.763900000000001 155.791 -15.772899999999996 155.773 -15.7776 155.72900000000001 -15.7629 155.69200000000001 -15.746399999999996 155.65000000000001 -15.737200000000001 155.62299999999999 -15.726099999999997 155.601 -15.705299999999999 155.578 -15.6913 155.55699999999999 -15.676200000000001 155.53899999999999 -15.662000000000001 155.52799999999999 -15.643800000000001 155.517 -15.625699999999998 155.50999999999999 -15.617100000000001 155.506 -15.604699999999999 155.49799999999999 -15.5922 155.49600000000001 -15.578700000000001 155.49600000000001 -15.563199999999997 155.49799999999999 -15.551500000000003 155.50299999999999 -15.518400000000002 155.52000000000001 -15.4969 155.53100000000001 -15.484299999999999 155.53399999999999 -15.464999999999998 155.53899999999999 -15.436999999999998 155.53800000000001 -15.415999999999999 155.52500000000003 -15.392099999999999 155.50999999999999 -15.3789 155.49799999999999 -15.369400000000002 155.489 -15.3551 155.47900000000001 -15.342600000000001 155.476 -15.331000000000001 155.47399999999999 -15.304900000000002 155.47499999999999 -15.288399999999999 155.48099999999999 -15.277699999999999 155.48699999999999 -15.263 155.49799999999999 -15.252000000000001 155.51300000000001 -15.245100000000001 155.523 -15.240800000000002 155.54599999999999 -15.2394 155.56999999999999 -15.238899999999997 155.59399999999999 -15.2347 155.61200000000002 -15.2315 155.62700000000001 -15.224600000000001 155.63300000000001 -15.206100000000001 155.642 -15.192499999999999 155.64699999999999 -15.176000000000002 155.65100000000001 -15.1595 155.654 -15.144900000000002 155.65799999999999 -15.1332 155.66000000000003 -15.1236 155.661 -15.111000000000002 155.661 -15.099500000000001 155.65600000000001 -15.091000000000001 155.64599999999999 -15.0731 155.62200000000001 -15.054999999999998 155.608 -15.040700000000001 155.59700000000001 -15.030200000000002 155.59100000000001 -15.011999999999999 155.58000000000001 -14.997700000000002 155.56800000000001 -14.9939 155.565 -14.984500000000001 155.554 -14.970700000000001 155.51600000000002 -14.964700000000001 155.476 -14.9498 155.44399999999999 -14.930100000000001 155.41200000000001 -14.917 155.392 -14.900900000000002 155.37100000000001 -14.8848 155.35300000000001 -14.865700000000002 155.33799999999999 -14.8438 155.32300000000001 -14.766299999999998 155.32499999999999 -14.7441 155.321 -14.722899999999997 155.316 -14.705500000000001 155.31299999999999 -14.69 155.315 -14.6744 155.31899999999999 -14.660700000000002 155.32300000000001 -14.655799999999999 155.33000000000001 -14.6488 155.34100000000001 -14.651300000000003 155.358 -14.650000000000002 155.376 -14.651600000000002 155.393 -14.651300000000003 155.411 -14.650000000000002 155.42599999999999 -14.6411 155.43700000000001 -14.6332 155.44300000000001 -14.6225 155.44900000000001 -14.604000000000001 155.45099999999999 -14.5885 155.44900000000001 -14.566300000000002 155.447 -14.5489 155.44200000000001 -14.5335 155.43700000000001 -14.523899999999998 155.43199999999999 -14.5152 155.43199999999999 -14.5084 155.43100000000001 -14.495800000000001 155.43000000000001 -14.482199999999999 155.43299999999999 -14.457800000000001 155.44200000000001 -14.430599999999998 155.44399999999999 -14.4131 155.446 -14.3917 155.44900000000001 -14.380000000000003 155.453 -14.3644 155.458 -14.347200000000001 155.44499999999999 -14.314399999999999 155.43700000000001 -14.284400000000003 155.429 -14.254500000000002 155.42099999999999 -14.2256 155.411 -14.1928 155.399 -14.161899999999999 155.38800000000001 -14.135 155.376 -14.103199999999999 155.363 -14.076300000000005 155.34899999999999 -14.058 155.33799999999999 -14.045500000000001 155.33199999999999 -14.0349 155.328 -14.012600000000001 155.327 -13.996 155.33000000000001 -13.9716 155.33699999999999 -13.964600000000001 155.34399999999999 -13.954599999999999 155.36000000000001 -13.948499999999999 155.376 -13.9404 155.39400000000001 -13.9283 155.41300000000001 -13.917400000000002 155.42599999999999 -13.909300000000005 155.43899999999999 -13.895500000000002 155.453 -13.879799999999999 155.46100000000001 -13.840999999999999 155.453 -13.820600000000001 155.453 -13.7906 155.446 -13.7752 155.43899999999999 -13.758800000000003 155.43000000000001 -13.7338 155.41399999999999 -13.711 155.38800000000001 -13.684100000000001 155.36800000000002 -13.636699999999999 155.30600000000001 -13.617699999999999 155.28100000000003 -13.598800000000001 155.251 -13.5617 155.21100000000001 -13.527200000000002 155.18199999999999 -13.509100000000004 155.16 -13.493900000000005 155.14099999999999 -13.475300000000001 155.09800000000001 -13.454600000000003 155.06 -13.4331 155.00999999999999 -13.421200000000001 154.97499999999999 -13.3916 154.94300000000001 -13.374400000000001 154.923 -13.353300000000001 154.90600000000001 -13.3187 154.88399999999999 -13.2639 154.845 -13.238 154.821 -13.216900000000001 154.80500000000001 -13.200500000000007 154.79499999999999 -13.1812 154.78800000000001 -13.166499999999999 154.78899999999999 -13.1401 154.792 -13.125500000000001 154.792 -13.107000000000001 154.792 -13.0953 154.78899999999999 -13.078799999999999 154.78700000000001 -13.0623 154.78299999999999 -13.0448 154.779 -13.026400000000001 154.77500000000001 -13.011699999999999 154.77699999999999 -12.999000000000001 154.77600000000001 -12.9628 154.78299999999999 -12.930400000000001 154.78999999999999 -12.901 154.79599999999999 -12.8843 154.80099999999999 -12.857799999999999 154.809 -12.833300000000007 154.816 -12.806699999999999 154.827 -12.790900000000001 154.83600000000001 -12.7712 154.845 -12.746499999999999 154.857 -12.729799999999999 154.86500000000001 -12.710100000000001 154.875 -12.6806 154.88499999999999 -12.651199999999999 154.88900000000004 -12.6197 154.90100000000001 -12.598000000000001 154.90799999999999 -12.577400000000001 154.911 -12.5519 154.91500000000002 -12.539199999999999 154.91900000000001 -12.514500000000004 154.934 -12.496600000000001 154.94800000000001 -12.4779 154.95400000000001 -12.455299999999999 154.96000000000001 -12.4297 154.96799999999999 -12.409000000000001 154.97499999999999 -12.395200000000001 154.97900000000001 -12.381399999999999 154.98599999999999 -12.3665 154.99700000000001 -12.3246 155.03899999999999 -12.312500000000005 155.05699999999999 -12.2995 155.07300000000001 -12.2707 155.096 -12.255800000000001 155.10499999999999 -12.238 155.114 -12.2094 155.125 -12.1866 155.14099999999999 -12.1737 155.15199999999999 -12.159800000000001 155.16 -12.1557 155.17200000000003 -12.155099999999999 155.19900000000001 -12.1518 155.221 -12.1416 155.24000000000001 -12.1265 155.261 -12.1153 155.285 -12.0966 155.33600000000001 -12.088200000000001 155.36800000000002 -12.076700000000001 155.40700000000001 -12.0731 155.441 -12.0654 155.47999999999999 -12.056800000000001 155.52000000000001 -12.0532 155.55600000000001 -12.0444 155.601 -12.041700000000002 155.642 -12.036099999999999 155.679 -12.0306 155.70599999999999 -12.029400000000001 155.71899999999999 -12.004899999999999 155.77199999999999 -11.9917 155.79300000000001 -11.9793 155.82499999999999 -11.960100000000001 155.858 -11.9382 155.876 -11.9152 155.90000000000001 -11.8832 155.93299999999999 -11.853199999999999 155.96100000000001 -11.8292 155.98599999999999 -11.8123 155.99799999999999 -11.796200000000001 156.02199999999999 -11.783099999999999 156.041 -11.776 156.053 -11.723599999999999 156.071 -11.663399999999999 156.09299999999999 -11.639699999999999 156.10300000000001 -11.608000000000001 156.114 -11.5784 156.12700000000001 -11.557600000000001 156.13499999999999 -11.533800000000001 156.149 -11.501899999999999 156.172 -11.472099999999999 156.19399999999999 -11.450200000000001 156.208 -11.434100000000001 156.226 -11.4093 156.24299999999999 -11.392300000000001 156.25800000000001 -11.363600000000002 156.27099999999999 -11.3439 156.274 -11.3291 156.27799999999999 -11.318199999999999 156.28200000000001 -11.3002 156.29900000000001 -11.2852 156.31200000000001 -11.269900000000002 156.34200000000001 -11.256600000000002 156.37 -11.2454 156.387 -11.231299999999999 156.40299999999999 -11.214499999999999 156.411 -11.187799999999999 156.41900000000001 -11.1631 156.429 -11.1532 156.43299999999999 -11.1343 156.441 -11.1214 156.44999999999999 -11.110200000000001 156.47 -11.0869 156.506 -11.073700000000001 156.52799999999999 -11.060600000000001 156.54499999999999 -11.048299999999999 156.56700000000001 -11.032299999999999 156.58199999999999 -11.013199999999999 156.60400000000001 -11.0002 156.61500000000001 -10.991099999999999 156.631 -10.9819 156.64599999999999 -10.972799999999999 156.661 -10.967700000000001 156.66900000000001 -10.9575 156.68899999999999 -10.9482 156.708 -10.9459 156.72499999999999 -10.9407 156.74299999999999 -10.932600000000001 156.75399999999999 -10.922599999999999 156.761 -10.905799999999999 156.767 -10.882099999999999 156.773 -10.8474 156.785 -10.819800000000001 156.78899999999999 -10.801 156.79300000000001 -10.775399999999999 156.798 -10.7645 156.79900000000001 -10.7437 156.80600000000001 -10.7385 156.821 -10.7194 156.84399999999999 -10.6983 156.863 -10.6729 156.90299999999999 -10.6569 156.91900000000001 -10.636100000000001 156.92699999999999 -10.607200000000001 156.94300000000001 -10.576500000000001 156.95500000000001 -10.5465 156.97399999999999 -10.5276 156.98500000000001 -10.508599999999999 156.99799999999999 -10.476800000000001 157.01599999999999 -10.447800000000001 157.036 -10.424899999999999 157.05000000000001 -10.408899999999999 157.06200000000001 -10.379799999999992 157.09100000000001 -10.362699999999993 157.10900000000001 -10.3415 157.13200000000001 -10.324400000000001 157.155 -10.308999999999999 157.18600000000001 -10.294500000000001 157.21899999999999 -10.283099999999999 157.24600000000001 -10.263500000000001 157.29300000000001 -10.2593 157.357 -10.253299999999999 157.41300000000001 -10.2447 157.447 -10.240900000000002 157.489 -10.2392 157.52699999999999 -10.2408 157.54499999999999 -10.2235 157.571 -10.2029 157.61600000000001 -10.196099999999999 157.661 -10.1975 157.69300000000001 -10.197100000000001 157.71000000000001 -10.1769 157.73500000000001 -10.1599 157.75 -10.136800000000001 157.77199999999999 -10.120799999999999 157.785 -10.1046 157.80500000000001 -10.0954 157.822 -10.092000000000001 157.84399999999999 -10.0877 157.86000000000001 -10.097200000000003 157.87799999999999 -10.112500000000001 157.904 -10.1309 157.91999999999999 -10.1426 157.929 -10.1592 157.93600000000001 -10.168900000000001 157.94399999999999 -10.168900000000001 157.94399999999999 -10.160651330090991 157.97793635871298 -10.146593454931091 158.0070268306122 -10.133692953280347 158.0450247301695 -10.125421391780563 158.11865936144446 -10.12947243816558 158.14984507211437 -10.156028026751923 158.1825513541267 -10.206584798049333 158.19391698023836 -10.219977651115306 158.22839466138711 -10.211436590356845 158.26580588071238 -10.190885205116919 158.31388422583257 -10.16155393386747 158.36312573078811 -10.145948649730654 158.41506221359859 -10.117749313433936 158.47319878920041 -10.115285491796332 158.52337595057912 -10.126546144871584 158.57626320968259 -10.189676462773816 158.58148844034747 -10.298388848298917 158.59427303244158 -10.41472837959734 158.59698400556212 -10.508562115588418 158.59814643263852 -10.616699128183742 158.60648997541415 -10.67811042776885 158.59834056713316 -10.737232072264606 158.57232932746876 -10.797872937713718 158.52339748487344 -10.872606971649114 158.44531008231658 -10.939700390884212 158.37729062436256 -10.973995219662337 158.33180686525768 -10.987856161929017 158.26632264461418 -10.99847306013768 158.21035651365642 -11.027779914459419 158.16096519246113 -11.150337730151309 158.10810805856659 -11.233088279601594 158.09241687886197 -11.277019487251412 158.01824747660541 -11.296945154723833 157.96550188581261 -11.32066570239407 157.90768260095209 -11.366577895772314 157.88325732674494 -11.399023350283262 157.89251703159826 -11.403096969539554 157.92383190684896 -11.404525334303898 157.96916190158151 -11.408848607938898 158.03686135081583 -11.45412021603317 158.0762779170166 -11.499387400768203 158.11570685497136 -11.514525175085495 158.16375723772015 -11.51615237713192 158.24550223509672 -11.512795886563175 158.32335974497272 -11.534948787677139 158.3568195899621 -11.585143640862933 158.40019524711607 -11.674029134453514 158.39741378665263 -11.763859151923898 158.36716993479922 -11.798724837272424 158.326030808697 -11.855513842764379 158.28193315069171 -11.939765994086923 158.24323915801926 -12.010516170128382 158.23827293126101 -12.096734605707475 158.24947231619976 -12.15340652623744 158.27378626253625 -12.193335097122992 158.34144541821746 -12.235547284663845 158.4270771930218 -12.264394355674256 158.58300248225314 -12.264768852718891 158.65599754345754 -12.261074251406031 158.80257161469126 -12.2654 158.87129999999999 </gml:posList>
                                </gml:LinearRing>
                            </gml:exterior>
                        </gml:Polygon>
                    </gpml:value>
                    <gml:description></gml:description>
                    <gpml:valueType xmlns:gml="http://www.opengis.net/gml">gml:Polygon</gpml:valueType>
                </gpml:ConstantValue>
            </gpml:outlineOf>
        </gpml:ContinentalCrust>
    </gml:featureMember>
    <gml:featureMember>
        <gpml:ContinentalCrust>
            <gpml:identity>GPlates-b4f5e00d-b66f-4930-8fa9-75d99322e7f6</gpml:identity>
            <gpml:revision>GPlates-76f5862f-3e88-436a-8e03-30a6afb70d07</gpml:revision>
            <gml:name>Queensland Plateau</gml:name>
            <gml:validTime>
                <gml:TimePeriod>
                    <gml:begin>
                        <gml:TimeInstant>
                            <gml:timePosition gml:frame="http://gplates.org/TRS/flat">600</gml:timePosition>
                        </gml:TimeInstant>
                    </gml:begin>
                    <gml:end>
                        <gml:TimeInstant>
                            <gml:timePosition gml:frame="http://gplates.org/TRS/flat">0</gml:timePosition>
                        </gml:TimeInstant>
                    </gml:end>
                </gml:TimePeriod>
            </gml:validTime>
            <gpml:reconstructionPlateId>
                <gpml:ConstantValue>
                    <gpml:value>8518</gpml:value>
                    <gml:description></gml:description>
                    <gpml:valueType xmlns:gpml="http://www.gplates.org/gplates">gpml:plateId</gpml:valueType>
                </gpml:ConstantValue>
            </gpml:reconstructionPlateId>
            <gpml:geometryImportTime>
                <gml:TimeInstant>
                    <gml:timePosition gml:frame="http://gplates.org/TRS/flat">64.680899999999994</gml:timePosition>
                </gml:TimeInstant>
            </gpml:geometryImportTime>
            <gpml:outlineOf>
                <gpml:ConstantValue>
                    <gpml:value>
                        <gml:Polygon>
                            <gml:exterior>
                                <gml:LinearRing>
                                    <gml:posList gml:dimension="2">-17.923453858054931 152.72586037227435 -18.2154067982244 151.04923683881356 -18.352910138181461 149.32484541703937 -18.076913928998263 148.1478676863436 -17.042506428858516 147.12505906185632 -15.758432985753153 146.46582767999848 -14.726794856127738 146.07021491167106 -13.885410655207162 146.04026075257994 -13.278398961576327 145.88723134567076 -13.023942719187856 146.39473523145656 -13.115896925014614 146.95775695761992 -13.381447498332939 147.11939403987679 -13.408009755837652 147.3715149958642 -13.692775935619068 147.7231118009793 -13.970512393597959 148.01234123628905 -14.211617552453212 148.5619115826502 -14.460417087185867 149.207778875641 -14.676568220176533 149.85831024367076 -14.815079241229785 150.35739220838389 -15.05291936616155 150.94404395631614 -15.41740103014333 151.5849227204607 -15.48524042296237 152.02922970863574 -15.807123746754028 152.87414308380369 -16.16980162005277 152.66227346434476 -16.721975818717613 152.5772627497532 -17.007285492777292 152.84588703608085 -17.930987062678895 152.82308974677204 -17.923453858054931 152.72586037227435 </gml:posList>
                                </gml:LinearRing>
                            </gml:exterior>
                        </gml:Polygon>
                    </gpml:value>
                    <gml:description></gml:description>
                    <gpml:valueType xmlns:gml="http://www.opengis.net/gml">gml:Polygon</gpml:valueType>
                </gpml:ConstantValue>
            </gpml:outlineOf>
        </gpml:ContinentalCrust>
    </gml:featureMember>
    <gml:featureMember>
        <gpml:ContinentalCrust>
            <gpml:identity>GPlates-5ea9c32b-dab4-421d-9745-b01715eec6df</gpml:identity>
            <gpml:revision>GPlates-cd3025ec-355f-4980-bf01-da6cb785bedf</gpml:revision>
            <gml:name>Papuan Plateau</gml:name>
            <gml:validTime>
                <gml:TimePeriod>
                    <gml:begin>
                        <gml:TimeInstant>
                            <gml:timePosition gml:frame="http://gplates.org/TRS/flat">350</gml:timePosition>
                        </gml:TimeInstant>
                    </gml:begin>
                    <gml:end>
                        <gml:TimeInstant>
                            <gml:timePosition gml:frame="http://gplates.org/TRS/flat">0</gml:timePosition>
                        </gml:TimeInstant>
                    </gml:end>
                </gml:TimePeriod>
            </gml:validTime>
            <gpml:reconstructionPlateId>
                <gpml:ConstantValue>
                    <gpml:value>8520</gpml:value>
                    <gml:description></gml:description>
                    <gpml:valueType xmlns:gpml="http://www.gplates.org/gplates">gpml:plateId</gpml:valueType>
                </gpml:ConstantValue>
            </gpml:reconstructionPlateId>
            <gpml:geometryImportTime>
                <gml:TimeInstant>
                    <gml:timePosition gml:frame="http://gplates.org/TRS/flat">0</gml:timePosition>
                </gml:TimeInstant>
            </gpml:geometryImportTime>
            <gpml:outlineOf>
                <gpml:ConstantValue>
                    <gpml:value>
                        <gml:Polygon>
                            <gml:exterior>
                                <gml:LinearRing>
                                    <gml:posList gml:dimension="2">-11.82004692925592 147.88980387334936 -11.958671345901635 148.7009437322593 -11.862260319529172 149.7869514711154 -11.677307785437325 150.70361966532016 -11.741705140838466 151.52475200001518 -11.425865969887521 152.07463163224381 -11.12425909208611 150.85613953533792 -10.809552884338798 149.93831875676733 -10.486259903154734 149.07149663696862 -10.357066963872734 148.14527934257242 -10.272078243290013 147.75815841897739 -10.286583877363228 147.6853985896349 -10.742653200463145 147.53111302362268 -10.97777045623052 147.38398458896037 -11.200213867587765 147.26841896855393 -11.431806812596705 147.14162758084169 -11.712399984235423 147.06195133085626 -11.880654514896914 147.08917076496184 -11.831705401726438 147.61979523668899 -11.82004692925592 147.88980387334936 </gml:posList>
                                </gml:LinearRing>
                            </gml:exterior>
                        </gml:Polygon>
                    </gpml:value>
                    <gml:description></gml:description>
                    <gpml:valueType xmlns:gml="http://www.opengis.net/gml">gml:Polygon</gpml:valueType>
                </gpml:ConstantValue>
            </gpml:outlineOf>
        </gpml:ContinentalCrust>
    </gml:featureMember>
    <gml:featureMember>
        <gpml:UnclassifiedFeature>
            <gpml:identity>GPlates-b62f386a-4503-4804-b056-719518aa593f</gpml:identity>
            <gpml:revision>GPlates-bf8cdf21-b076-47e6-9314-e8b7f52f2e56</gpml:revision>
            <gpml:geometryImportTime>
                <gml:TimeInstant>
                    <gml:timePosition gml:frame="http://gplates.org/TRS/flat">0</gml:timePosition>
                </gml:TimeInstant>
            </gpml:geometryImportTime>
            <gpml:reconstructionPlateId>
                <gpml:ConstantValue>
                    <gpml:value>8538</gpml:value>
                    <gml:description></gml:description>
                    <gpml:valueType xmlns:gpml="http://www.gplates.org/gplates">gpml:plateId</gpml:valueType>
                </gpml:ConstantValue>
            </gpml:reconstructionPlateId>
            <gpml:unclassifiedGeometry>
                <gpml:ConstantValue>
                    <gpml:value>
                        <gml:Polygon>
                            <gml:exterior>
                                <gml:LinearRing>
                                    <gml:posList gml:dimension="2">-11.316366405055849 154.26561303502544 -11.272571163647722 153.75274542390869 -11.163867321507137 153.43174162275068 -11.011171033872072 153.07370484572121 -10.925764893622445 152.5658331206661 -11.153804065366089 152.17402433973669 -11.345576547782676 152.28036604011388 -11.482554793092657 152.68097124424781 -11.679074605732966 153.30429622280704 -11.761111806563934 154.02134072256868 -11.744289638196237 154.54032314481165 -11.597260384555977 154.7180678528745 -11.390526818179808 154.42480836550035 -11.316366405055849 154.26561303502544 </gml:posList>
                                </gml:LinearRing>
                            </gml:exterior>
                        </gml:Polygon>
                    </gpml:value>
                    <gml:description></gml:description>
                    <gpml:valueType xmlns:gml="http://www.opengis.net/gml">gml:Polygon</gpml:valueType>
                </gpml:ConstantValue>
            </gpml:unclassifiedGeometry>
            <gml:name>Louisiade Archipelago</gml:name>
            <gml:validTime>
                <gml:TimePeriod>
                    <gml:begin>
                        <gml:TimeInstant>
                            <gml:timePosition gml:frame="http://gplates.org/TRS/flat">350</gml:timePosition>
                        </gml:TimeInstant>
                    </gml:begin>
                    <gml:end>
                        <gml:TimeInstant>
                            <gml:timePosition gml:frame="http://gplates.org/TRS/flat">0</gml:timePosition>
                        </gml:TimeInstant>
                    </gml:end>
                </gml:TimePeriod>
            </gml:validTime>
        </gpml:UnclassifiedFeature>
    </gml:featureMember>
    <gml:featureMember>
        <gpml:ContinentalCrust>
            <gpml:identity>GPlates-7a8360e0-3a68-4f03-a8e3-ee48acb37195</gpml:identity>
            <gpml:revision>GPlates-ff7f946b-0654-4dd4-90de-1f5cab2c366e</gpml:revision>
            <gml:name>Eastern Plateau</gml:name>
            <gml:validTime>
                <gml:TimePeriod>
                    <gml:begin>
                        <gml:TimeInstant>
                            <gml:timePosition gml:frame="http://gplates.org/TRS/flat">350</gml:timePosition>
                        </gml:TimeInstant>
                    </gml:begin>
                    <gml:end>
                        <gml:TimeInstant>
                            <gml:timePosition gml:frame="http://gplates.org/TRS/flat">0</gml:timePosition>
                        </gml:TimeInstant>
                    </gml:end>
                </gml:TimePeriod>
            </gml:validTime>
            <gpml:reconstructionPlateId>
                <gpml:ConstantValue>
                    <gpml:value>8519</gpml:value>
                    <gml:description></gml:description>
                    <gpml:valueType xmlns:gpml="http://www.gplates.org/gplates">gpml:plateId</gpml:valueType>
                </gpml:ConstantValue>
            </gpml:reconstructionPlateId>
            <gpml:geometryImportTime>
                <gml:TimeInstant>
                    <gml:timePosition gml:frame="http://gplates.org/TRS/flat">0</gml:timePosition>
                </gml:TimeInstant>
            </gpml:geometryImportTime>
            <gpml:outlineOf>
                <gpml:ConstantValue>
                    <gpml:value>
                        <gml:Polygon>
                            <gml:exterior>
                                <gml:LinearRing>
                                    <gml:posList gml:dimension="2">-11.821481335129302 146.57316165895907 -11.76507186026739 146.8401173426391 -11.115903870141862 147.26503499119093 -10.749899569243034 147.37190012365923 -10.464762155087131 147.5385477677541 -10.238021302062863 147.56171102759447 -10.001613313236934 147.33411728591386 -9.7908906619183664 147.038717133831 -9.595793151730831 146.92626952043929 -9.4601728572661408 146.77246198390478 -9.4637722723589732 146.55575645653502 -9.0870131240146854 146.35846151466652 -8.9467511325263853 146.35385013496199 -8.9324804231384398 146.29321426900262 -9.1437586836488318 146.1410801778211 -9.6258231989755618 145.4216196216783 -9.8736927438365907 145.09807726153079 -10.270603564123384 144.89988330597288 -10.683568765153611 144.84357238370691 -11.069365848692255 144.7602645416554 -11.421566997808933 144.66368870633582 -11.690065219479919 144.72581428437849 -11.988703440932664 144.96504202557344 -12.133304607465396 145.1943205964163 -11.893495982191094 145.62300399936677 -11.883657518861218 145.83489085336211 -12.045900986244011 145.94792880629211 -12.064895270667108 146.30963205346379 -11.821481335129302 146.57316165895907 </gml:posList>
                                </gml:LinearRing>
                            </gml:exterior>
                        </gml:Polygon>
                    </gpml:value>
                    <gml:description></gml:description>
                    <gpml:valueType xmlns:gml="http://www.opengis.net/gml">gml:Polygon</gpml:valueType>
                </gpml:ConstantValue>
            </gpml:outlineOf>
        </gpml:ContinentalCrust>
    </gml:featureMember>
    <gml:featureMember>
        <gpml:RockUnit_metamorphic>
            <gpml:identity>GPlates-390f6f71-db1b-476a-b225-440f7f7c678c</gpml:identity>
            <gpml:revision>GPlates-c3d10fdd-8e87-45eb-a44f-0096b5c43586</gpml:revision>
            <gml:name>Kagi metamorphics</gml:name>
            <gml:validTime>
                <gml:TimePeriod>
                    <gml:begin>
                        <gml:TimeInstant>
                            <gml:timePosition gml:frame="http://gplates.org/TRS/flat">350</gml:timePosition>
                        </gml:TimeInstant>
                    </gml:begin>
                    <gml:end>
                        <gml:TimeInstant>
                            <gml:timePosition gml:frame="http://gplates.org/TRS/flat">0</gml:timePosition>
                        </gml:TimeInstant>
                    </gml:end>
                </gml:TimePeriod>
            </gml:validTime>
            <gpml:reconstructionPlateId>
                <gpml:ConstantValue>
                    <gpml:value>8537</gpml:value>
                    <gml:description></gml:description>
                    <gpml:valueType xmlns:gpml="http://www.gplates.org/gplates">gpml:plateId</gpml:valueType>
                </gpml:ConstantValue>
            </gpml:reconstructionPlateId>
            <gpml:geometryImportTime>
                <gml:TimeInstant>
                    <gml:timePosition gml:frame="http://gplates.org/TRS/flat">0</gml:timePosition>
                </gml:TimeInstant>
            </gpml:geometryImportTime>
            <gpml:outlineOf>
                <gpml:ConstantValue>
                    <gpml:value>
                        <gml:Polygon>
                            <gml:exterior>
                                <gml:LinearRing>
                                    <gml:posList gml:dimension="2">-9.6119067155870148 148.13357883981803 -9.6153686747657563 148.09426087268702 -9.585622093693507 148.0376558380039 -9.5733542526912103 147.99436479059264 -9.5384370736854134 147.96846658979581 -9.5285046279402952 147.9201943116357 -9.5273166785184795 147.88272163215325 -9.5094893486475094 147.85090922387826 -9.4928253356897727 147.82929121507979 -9.4933623643091956 147.79347042835656 -9.4680969612598727 147.73974843250636 -9.4271403519703636 147.64308704994488 -9.3996381497488617 147.59883452213734 -9.3854789898661526 147.57715050158282 -9.276471536416464 147.58987055760636 -9.2504227348347161 147.50176026219478 -9.2215752718255999 147.44926744565305 -9.1839590092686176 147.40946706192599 -9.121476042485293 147.34712993089269 -9.0432786785783197 147.32158117973975 -8.98914349669095 147.27934741110954 -8.9651130119610922 147.267726133362 -8.9306441546447726 147.28326864189108 -8.8825902183506802 147.30262325596132 -8.8448233324322754 147.30439440727193 -8.8013020284930121 147.2896159092308 -8.755241851364941 147.29789138046087 -8.7282256952040473 147.29594595497781 -8.7110559936937015 147.27739985221129 -8.6746580704948411 147.27769099725435 -8.6277578387638769 147.27499420643042 -8.597351463243923 147.26880134433335 -8.5564071355436759 147.17798262242519 -8.5603587335086821 147.13348909988815 -8.7294791930822999 147.09407783531756 -8.7323966391183365 147.04013032074963 -8.7048704028859039 146.96998312587456 -8.5043342702894815 146.97539521613965 -8.4515840829429951 146.87687574794643 -8.2477302396252767 146.82284721109059 -8.1382713130693443 146.66203673031632 -7.9394368581113142 146.69733380248854 -7.8879730106393344 146.62277157908713 -7.7387696817636948 146.59560433166303 -7.5344698212950778 146.32735315225159 -7.196403038740538 146.40658210490787 -6.7159750993699845 146.47608062361462 -6.4666544689262802 146.66288675150599 -6.6914371330183995 146.98300522139249 -7.0032561584599948 147.06645311685352 -7.17149005119047 147.06623637874677 -7.2007994325602187 147.06806982428228 -7.269132680009875 147.05237743141797 -7.3063690348504364 147.03776404826056 -7.3774627250605835 147.02006346752816 -7.4299381960336364 147.00966777338343 -7.4943915389495128 147.0082596138262 -7.5580798382606558 147.01314624621142 -7.6088435625541422 147.028033590261 -7.6644109278699872 147.04717451110102 -7.7519464683028048 147.07887569372221 -7.7959452379423313 147.12068175242175 -7.8478915577809438 147.153801219711 -7.924859802955627 147.20248080989921 -7.9852829797959055 147.26361004714914 -8.0341199654814179 147.31175859671424 -8.1017025752677672 147.38124876170514 -8.1379097544604839 147.41699209789027 -8.1723461732425555 147.44744211432101 -8.2269564701319968 147.49436583675185 -8.2974392394058381 147.52414878272111 -8.3474118463403038 147.5433729027917 -8.4303096573637504 147.54754892304885 -8.485704263844692 147.5542632079835 -8.5507600522926186 147.58050362810118 -8.5997051830321318 147.60085534752645 -8.6653080826631204 147.61153081790795 -8.7061798094708589 147.62840638229562 -8.740144256824621 147.64498006945104 -8.8070634650096622 147.67978090501043 -8.8614657139705919 147.68870281439274 -8.9132911291221504 147.70064320598698 -8.9571758601769638 147.72418274665847 -9.0086373780035416 147.73005709745792 -9.0614848456578425 147.76176542911844 -9.1238569323248324 147.78041540103649 -9.219604615606908 147.82131146402145 -9.2767311336341702 147.86565140919362 -9.3225862799809462 147.90607437204889 -9.3837692626794524 147.9782690106392 -9.4024145448573186 148.01422575672706 -9.4170077048664886 148.03956279469671 -9.467572133418301 148.09546882482115 -9.4813845280073483 148.09609876651871 -9.4963748641182288 148.10045573596173 -9.5139125390861459 148.13277353440546 -9.5618413392985353 148.19343873523823 -9.6139967737297098 148.19842867455046 -9.6119067155870148 148.13357883981803 </gml:posList>
                                </gml:LinearRing>
                            </gml:exterior>
                        </gml:Polygon>
                    </gpml:value>
                    <gml:description></gml:description>
                    <gpml:valueType xmlns:gml="http://www.opengis.net/gml">gml:Polygon</gpml:valueType>
                </gpml:ConstantValue>
            </gpml:outlineOf>
        </gpml:RockUnit_metamorphic>
    </gml:featureMember>
    <gml:featureMember>
        <gpml:Coastline>
            <gpml:identity>GPlates-ea9f2933-e655-4cff-be6d-622d19ba54a0</gpml:identity>
            <gpml:revision>GPlates-7871da58-ce20-4d63-a5ef-003f7b78fbeb</gpml:revision>
            <gml:name>Papuan Peninsula</gml:name>
            <gml:validTime>
                <gml:TimePeriod>
                    <gml:begin>
                        <gml:TimeInstant>
                            <gml:timePosition gml:frame="http://gplates.org/TRS/flat">350</gml:timePosition>
                        </gml:TimeInstant>
                    </gml:begin>
                    <gml:end>
                        <gml:TimeInstant>
                            <gml:timePosition gml:frame="http://gplates.org/TRS/flat">0</gml:timePosition>
                        </gml:TimeInstant>
                    </gml:end>
                </gml:TimePeriod>
            </gml:validTime>
            <gpml:reconstructionPlateId>
                <gpml:ConstantValue>
                    <gpml:value>8519</gpml:value>
                    <gml:description></gml:description>
                    <gpml:valueType xmlns:gpml="http://www.gplates.org/gplates">gpml:plateId</gpml:valueType>
                </gpml:ConstantValue>
            </gpml:reconstructionPlateId>
            <gpml:geometryImportTime>
                <gml:TimeInstant>
                    <gml:timePosition gml:frame="http://gplates.org/TRS/flat">0</gml:timePosition>
                </gml:TimeInstant>
            </gpml:geometryImportTime>
            <gpml:centerLineOf>
                <gpml:ConstantValue>
                    <gpml:value>
                        <gml:Polygon>
                            <gml:exterior>
                                <gml:LinearRing>
                                    <gml:posList gml:dimension="2">-7.5134025234706519 146.17287894443672 -7.7469693450046355 146.48400733119072 -8.1174059096828675 146.80156854770726 -8.8122267340047298 147.11713360847347 -9.4470678366349752 147.10487677961808 -9.4610350946003692 147.03892656051187 -9.316516216095641 147.01085162104837 -9.2651526128389463 146.89428273986744 -9.1209109815177882 146.902808834442 -9.0642068322685088 147.0421260515086 -9.0132856654657907 146.98407953631411 -9.1065362309997333 146.91023782047787 -8.9959886074590418 146.611568078283 -8.8945123047561925 146.55404245529374 -8.8012710440412416 146.62063266397419 -8.8081269058315517 146.57674710831427 -8.5320322295022439 146.34564902506179 -8.3079133946164276 146.28939243552418 -8.1619961342910035 146.10842192673712 -8.1334839271606754 146.14517016563923 -8.0593509979466269 145.93439414423747 -7.5134025234706519 146.17287894443672 </gml:posList>
                                </gml:LinearRing>
                            </gml:exterior>
                        </gml:Polygon>
                    </gpml:value>
                    <gml:description></gml:description>
                    <gpml:valueType xmlns:gml="http://www.opengis.net/gml">gml:Polygon</gpml:valueType>
                </gpml:ConstantValue>
            </gpml:centerLineOf>
        </gpml:Coastline>
    </gml:featureMember>
    <gml:featureMember>
        <gpml:ContinentalCrust>
            <gpml:identity>GPlates-ac174c6d-ca67-44af-8aaa-0469b3fa3feb</gpml:identity>
            <gpml:revision>GPlates-ede11af7-a3ba-4e41-8658-995aed00e2e9</gpml:revision>
            <gml:name>Western and Papuan Fold-and-Thrust Belt</gml:name>
            <gml:validTime>
                <gml:TimePeriod>
                    <gml:begin>
                        <gml:TimeInstant>
                            <gml:timePosition gml:frame="http://gplates.org/TRS/flat">250</gml:timePosition>
                        </gml:TimeInstant>
                    </gml:begin>
                    <gml:end>
                        <gml:TimeInstant>
                            <gml:timePosition gml:frame="http://gplates.org/TRS/flat">0</gml:timePosition>
                        </gml:TimeInstant>
                    </gml:end>
                </gml:TimePeriod>
            </gml:validTime>
            <gpml:reconstructionPlateId>
                <gpml:ConstantValue>
                    <gpml:value>8527</gpml:value>
                    <gml:description></gml:description>
                    <gpml:valueType xmlns:gpml="http://www.gplates.org/gplates">gpml:plateId</gpml:valueType>
                </gpml:ConstantValue>
            </gpml:reconstructionPlateId>
            <gpml:geometryImportTime>
                <gml:TimeInstant>
                    <gml:timePosition gml:frame="http://gplates.org/TRS/flat">8.1545000000000005</gml:timePosition>
                </gml:TimeInstant>
            </gpml:geometryImportTime>
            <gpml:outlineOf>
                <gpml:ConstantValue>
                    <gpml:value>
                        <gml:Polygon>
                            <gml:exterior>
                                <gml:LinearRing>
                                    <gml:posList gml:dimension="2">-3.2245245021569531 136.12682009335416 -3.2078824457837949 136.2278770757047 -3.2293404802807721 136.31585854698341 -3.3233285901542384 136.45345573812702 -3.3380252747825239 136.49220401207194 -3.4060975732459493 136.55498498511761 -3.4947073487111409 136.63063924485567 -3.5059088659322639 136.78166259737205 -3.5717019063372 136.85390520433381 -3.595491012425017 136.90528788915506 -3.6122469742858532 137.07952837584341 -3.6571760915037008 137.13223231029133 -3.7068094029678775 137.6004570373847 -3.6781752826395033 137.75737855686194 -3.6762856578290855 137.86166849706865 -3.6684054119873393 137.99329891557363 -3.6280198551125844 138.39882948360074 -3.6315380643941939 138.50320759097087 -3.6622227353227546 138.61908423584063 -3.6657171216459852 138.72346735760496 -3.6687789751211075 138.8498055733788 -3.657216622601736 139.00371005250113 -3.654266729211372 139.08400499176349 -3.6708152482919063 139.17041864205538 -3.6990480090728237 139.29771536067034 -3.7604860398382622 139.45927596046874 -3.8516937012037658 139.84503170577514 -3.9467018964135061 140.2579870096975 -4.2732714461188861 140.56544210872917 -4.48380609063984 140.82153967711633 -4.7167947289001777 141.2734884037464 -5.0121653555216179 141.87590239164325 -5.2416760002746452 142.53494576608284 -5.3364429349589821 142.89943440154678 -5.3548473202561766 143.26052037505082 -5.3770656752449444 143.78994120768584 -4.9167476238564367 144.03936814998352 -4.9354305103758405 144.29010523124123 -5.2700521028907836 144.62533672653751 -5.7861001930461402 145.04894221519893 -5.8114558882441809 145.47601867030923 -6.0317683246625728 145.88247970546925 -6.2913914131755533 146.12214682076871 -6.7158176702741352 146.14019692926686 -7.0716653215538336 146.10891800461587 -7.5394694716319046 146.33667412390847 -7.8794805207544538 146.1112212052802 -7.7617725232716221 145.78995956591504 -7.5830375589445405 145.5516469021191 -7.2137854461467636 145.40634491430893 -6.9853841573769531 144.82842687263491 -6.9772406049988653 144.62107782297542 -6.9750960161776447 144.39044061023301 -6.9276814075805726 143.98798881552619 -6.4131556861135692 142.91920655935607 -5.9895173852066126 142.3744827654387 -5.7460376624683409 142.0642715698433 -5.6451564157685539 141.94538453286307 -5.4385232167949322 141.30124950964699 -5.434179715537943 141.30182576435573 -5.430409695756639 141.3067650114051 -5.1339155380582104 140.6407643889832 -4.8301998798476111 139.8509814462947 -4.7113044327589613 139.39358977821561 -4.6862382730714724 139.12662961908399 -4.5975803374829223 138.80172066483897 -4.4868628858139594 138.41613580895796 -4.4856792762980646 138.40742499019893 -4.3579581107375436 137.65918920782383 -4.2529376202888649 136.83792402777397 -4.2335530633567249 136.41030102134903 -4.2407581279131801 136.09364116981646 -4.2828632638760142 135.49369045302365 -4.0516471530315439 134.60325302890547 -3.9086733991590434 135.23141432038611 -3.6486330173279122 135.18733936619915 -3.6728804467430383 135.4861754927108 -3.7031458906857244 135.74294488461413 -3.5461940593056442 135.91812197236226 -3.3577812856243558 135.96993217623464 -3.2245245021569531 136.12682009335416 </gml:posList>
                                </gml:LinearRing>
                            </gml:exterior>
                        </gml:Polygon>
                    </gpml:value>
                    <gml:description></gml:description>
                    <gpml:valueType xmlns:gml="http://www.opengis.net/gml">gml:Polygon</gpml:valueType>
                </gpml:ConstantValue>
            </gpml:outlineOf>
        </gpml:ContinentalCrust>
    </gml:featureMember>
    <gml:featureMember>
        <gpml:ContinentalCrust>
            <gpml:identity>GPlates-a8d1dc4f-377c-4a57-93ff-5b89f1eb6b8a</gpml:identity>
            <gpml:revision>GPlates-767adcf5-71b7-433c-b90c-20b094350ee3</gpml:revision>
            <gml:name>Tamrau Block</gml:name>
            <gml:validTime>
                <gml:TimePeriod>
                    <gml:begin>
                        <gml:TimeInstant>
                            <gml:timePosition gml:frame="http://gplates.org/TRS/flat">170</gml:timePosition>
                        </gml:TimeInstant>
                    </gml:begin>
                    <gml:end>
                        <gml:TimeInstant>
                            <gml:timePosition gml:frame="http://gplates.org/TRS/flat">0</gml:timePosition>
                        </gml:TimeInstant>
                    </gml:end>
                </gml:TimePeriod>
            </gml:validTime>
            <gpml:reconstructionPlateId>
                <gpml:ConstantValue>
                    <gpml:value>8526</gpml:value>
                    <gml:description></gml:description>
                    <gpml:valueType xmlns:gpml="http://www.gplates.org/gplates">gpml:plateId</gpml:valueType>
                </gpml:ConstantValue>
            </gpml:reconstructionPlateId>
            <gpml:geometryImportTime>
                <gml:TimeInstant>
                    <gml:timePosition gml:frame="http://gplates.org/TRS/flat">0</gml:timePosition>
                </gml:TimeInstant>
            </gpml:geometryImportTime>
            <gpml:outlineOf>
                <gpml:ConstantValue>
                    <gpml:value>
                        <gml:Polygon>
                            <gml:exterior>
                                <gml:LinearRing>
                                    <gml:posList gml:dimension="2">-0.69496418477158695 131.89492602519601 -0.65153327356134294 131.91257795641042 -0.61684244138170441 131.96305341283426 -0.58399027650247715 132.02175239286677 -0.57067242017789011 132.05717502179894 -0.54099850785131043 132.07268067770718 -0.51670600954898172 132.08511532892842 -0.50838956312897832 132.11054902934919 -0.52458715219875118 132.21835929075772 -0.54369171934206251 132.33903781837051 -0.555079694695788 132.48978971716062 -0.54828425138818926 132.67899107463484 -0.54187859600090404 132.80418735935652 -0.49331496746087733 132.90048124716239 -0.49611479776045814 132.96587183890841 -0.52354336197826712 132.98231668307346 -0.55386730029057563 133.05166358687043 -0.55431244352701281 133.0883134579058 -0.57659322977693594 133.11050330667339 -0.5757493176089975 133.13786038479799 -0.57330688587312417 133.16452470985365 -0.5917947772088471 133.17443761967434 -0.667114601977428 133.2818993182639 -0.70071088320732822 133.31127378510092 -0.73269630036465183 133.35400195515336 -0.75823288829998681 133.40722735607639 -0.76577905157278747 133.47392174347939 -0.76868630133525928 133.55569602700095 -0.75764198165187024 133.5820498580033 -0.76683958972314326 133.63616984182238 -0.77662870540809603 133.65826463138424 -0.86016810518479314 133.74500330663707 -0.83794687423744729 133.523820338977 -0.83598703439570599 133.44511432722331 -0.81930986248030369 133.14013914660458 -0.80283436107066253 132.93893536468025 -0.79213380731623895 132.68669103962193 -0.78777257603768414 132.49340981324568 -0.76839873378610224 132.3821063443321 -0.78089891332448569 132.29714364407423 -0.75437444541135068 132.2119822824782 -0.73510285442601542 132.0600980297973 -0.71182853089858711 131.94901059283589 -0.6941041774735246 131.89531699863139 -0.69496418477158695 131.89492602519601 </gml:posList>
                                </gml:LinearRing>
                            </gml:exterior>
                        </gml:Polygon>
                    </gpml:value>
                    <gml:description></gml:description>
                    <gpml:valueType xmlns:gml="http://www.opengis.net/gml">gml:Polygon</gpml:valueType>
                </gpml:ConstantValue>
            </gpml:outlineOf>
        </gpml:ContinentalCrust>
    </gml:featureMember>
    <gml:featureMember>
        <gpml:Coastline>
            <gpml:identity>GPlates-a02d69f4-e3ee-47a1-8b8d-142b8588e607</gpml:identity>
            <gpml:revision>GPlates-a95dd26f-1bd6-442b-af13-6ac59a481b6a</gpml:revision>
            <gml:name>Obi</gml:name>
            <gml:validTime>
                <gml:TimePeriod>
                    <gml:begin>
                        <gml:TimeInstant>
                            <gml:timePosition gml:frame="http://gplates.org/TRS/flat">250</gml:timePosition>
                        </gml:TimeInstant>
                    </gml:begin>
                    <gml:end>
                        <gml:TimeInstant>
                            <gml:timePosition gml:frame="http://gplates.org/TRS/flat">0</gml:timePosition>
                        </gml:TimeInstant>
                    </gml:end>
                </gml:TimePeriod>
            </gml:validTime>
            <gpml:reconstructionPlateId>
                <gpml:ConstantValue>
                    <gpml:value>8141</gpml:value>
                    <gml:description></gml:description>
                    <gpml:valueType xmlns:gpml="http://www.gplates.org/gplates">gpml:plateId</gpml:valueType>
                </gpml:ConstantValue>
            </gpml:reconstructionPlateId>
            <gpml:geometryImportTime>
                <gml:TimeInstant>
                    <gml:timePosition gml:frame="http://gplates.org/TRS/flat">0</gml:timePosition>
                </gml:TimeInstant>
            </gpml:geometryImportTime>
            <gpml:centerLineOf>
                <gpml:ConstantValue>
                    <gpml:value>
                        <gml:Polygon>
                            <gml:exterior>
                                <gml:LinearRing>
                                    <gml:posList gml:dimension="2">-1.7201972158841146 128.10272567229475 -1.8388091897907659 128.13574196408067 -1.8232458788041894 127.88727357693983 -1.8564030543124022 127.73036198426036 -1.8740373142326388 127.60022490120765 -1.9189351892495579 127.35653265655465 -1.7973661658634807 127.20075740609992 -1.7149006476035371 127.11994230444212 -1.505638766221761 127.21056125584406 -1.7201972158841146 128.10272567229475 </gml:posList>
                                </gml:LinearRing>
                            </gml:exterior>
                        </gml:Polygon>
                    </gpml:value>
                    <gml:description></gml:description>
                    <gpml:valueType xmlns:gml="http://www.opengis.net/gml">gml:Polygon</gpml:valueType>
                </gpml:ConstantValue>
            </gpml:centerLineOf>
        </gpml:Coastline>
    </gml:featureMember>
    <gml:featureMember>
        <gpml:IslandArc>
            <gpml:identity>GPlates-df1db8b9-5b8b-4e66-89c7-fb4111ece834</gpml:identity>
            <gpml:revision>GPlates-067379b3-560b-4e12-87f9-4464f2ff94d2</gpml:revision>
            <gml:name>Mindoro</gml:name>
            <gml:validTime>
                <gml:TimePeriod>
                    <gml:begin>
                        <gml:TimeInstant>
                            <gml:timePosition gml:frame="http://gplates.org/TRS/flat">110</gml:timePosition>
                        </gml:TimeInstant>
                    </gml:begin>
                    <gml:end>
                        <gml:TimeInstant>
                            <gml:timePosition gml:frame="http://gplates.org/TRS/flat">0</gml:timePosition>
                        </gml:TimeInstant>
                    </gml:end>
                </gml:TimePeriod>
            </gml:validTime>
            <gpml:reconstructionPlateId>
                <gpml:ConstantValue>
                    <gpml:value>7569</gpml:value>
                    <gml:description></gml:description>
                    <gpml:valueType xmlns:gpml="http://www.gplates.org/gplates">gpml:plateId</gpml:valueType>
                </gpml:ConstantValue>
            </gpml:reconstructionPlateId>
            <gpml:geometryImportTime>
                <gml:TimeInstant>
                    <gml:timePosition gml:frame="http://gplates.org/TRS/flat">0</gml:timePosition>
                </gml:TimeInstant>
            </gpml:geometryImportTime>
            <gpml:outlineOf>
                <gpml:ConstantValue>
                    <gpml:value>
                        <gml:Polygon>
                            <gml:exterior>
                                <gml:LinearRing>
                                    <gml:posList gml:dimension="2">13.556387628846885 120.24086303134473 13.566936850533761 120.67232344282728 13.503863295662244 120.85099757640225 12.903129777532184 121.43009677654645 12.779156512842141 121.76881819655669 12.623761076612023 122.12512915197483 12.298289955187251 122.15694574288126 11.87883643982342 122.16897932121634 11.687570159286006 122.04009818446902 11.643988273685324 121.75772862789404 11.6993258319182 121.57684053006544 11.797362215575575 121.23669818857026 12.128867033728358 120.86030360334806 12.553769875597155 120.54721084260539 12.841721961195706 120.27385475635722 13.153245288610973 120.32660249426313 13.377863656687307 120.25168925624727 13.556387628846885 120.24086303134473 </gml:posList>
                                </gml:LinearRing>
                            </gml:exterior>
                        </gml:Polygon>
                    </gpml:value>
                    <gml:description></gml:description>
                    <gpml:valueType xmlns:gml="http://www.opengis.net/gml">gml:Polygon</gpml:valueType>
                </gpml:ConstantValue>
            </gpml:outlineOf>
        </gpml:IslandArc>
    </gml:featureMember>
    <gml:featureMember>
        <gpml:ClosedPlateBoundary>
            <gpml:identity>GPlates-ec09a73b-0688-497f-b3c5-8d00085bca2d</gpml:identity>
            <gpml:revision>GPlates-2e5f9d55-8596-486b-beb0-320a182470ff</gpml:revision>
            <gml:name>Sulaiman Ranges</gml:name>
            <gpml:shapefileAttributes>
                <gpml:KeyValueDictionary>
                    <gpml:element>
                        <gpml:KeyValueDictionaryElement>
                            <gpml:key>FEATURE_ID</gpml:key>
                            <gpml:valueType xmlns:xsi="http://www.w3.org/XMLSchema-instance">xsi:string</gpml:valueType>
                            <gpml:value>GPlates-508c3f85-671b-4800-8651-b89bd305a046</gpml:value>
                        </gpml:KeyValueDictionaryElement>
                    </gpml:element>
                    <gpml:element>
                        <gpml:KeyValueDictionaryElement>
                            <gpml:key>PLATEID1</gpml:key>
                            <gpml:valueType xmlns:xsi="http://www.w3.org/XMLSchema-instance">xsi:integer</gpml:valueType>
                            <gpml:value>4027</gpml:value>
                        </gpml:KeyValueDictionaryElement>
                    </gpml:element>
                    <gpml:element>
                        <gpml:KeyValueDictionaryElement>
                            <gpml:key>GPGIM_TYPE</gpml:key>
                            <gpml:valueType xmlns:xsi="http://www.w3.org/XMLSchema-instance">xsi:string</gpml:valueType>
                            <gpml:value>gpml:ClosedPlateBoundary</gpml:value>
                        </gpml:KeyValueDictionaryElement>
                    </gpml:element>
                    <gpml:element>
                        <gpml:KeyValueDictionaryElement>
                            <gpml:key>TYPE</gpml:key>
                            <gpml:valueType xmlns:xsi="http://www.w3.org/XMLSchema-instance">xsi:string</gpml:valueType>
                            <gpml:value></gpml:value>
                        </gpml:KeyValueDictionaryElement>
                    </gpml:element>
                    <gpml:element>
                        <gpml:KeyValueDictionaryElement>
                            <gpml:key>FROMAGE</gpml:key>
                            <gpml:valueType xmlns:xsi="http://www.w3.org/XMLSchema-instance">xsi:double</gpml:valueType>
                            <gpml:value>350</gpml:value>
                        </gpml:KeyValueDictionaryElement>
                    </gpml:element>
                    <gpml:element>
                        <gpml:KeyValueDictionaryElement>
                            <gpml:key>TOAGE</gpml:key>
                            <gpml:valueType xmlns:xsi="http://www.w3.org/XMLSchema-instance">xsi:double</gpml:valueType>
                            <gpml:value>0</gpml:value>
                        </gpml:KeyValueDictionaryElement>
                    </gpml:element>
                    <gpml:element>
                        <gpml:KeyValueDictionaryElement>
                            <gpml:key>NAME</gpml:key>
                            <gpml:valueType xmlns:xsi="http://www.w3.org/XMLSchema-instance">xsi:string</gpml:valueType>
                            <gpml:value>Sulaiman Ranges</gpml:value>
                        </gpml:KeyValueDictionaryElement>
                    </gpml:element>
                    <gpml:element>
                        <gpml:KeyValueDictionaryElement>
                            <gpml:key>IMPORT_AGE</gpml:key>
                            <gpml:valueType xmlns:xsi="http://www.w3.org/XMLSchema-instance">xsi:double</gpml:valueType>
                            <gpml:value>0</gpml:value>
                        </gpml:KeyValueDictionaryElement>
                    </gpml:element>
                </gpml:KeyValueDictionary>
            </gpml:shapefileAttributes>
            <gml:validTime>
                <gml:TimePeriod>
                    <gml:begin>
                        <gml:TimeInstant>
                            <gml:timePosition gml:frame="http://gplates.org/TRS/flat">350</gml:timePosition>
                        </gml:TimeInstant>
                    </gml:begin>
                    <gml:end>
                        <gml:TimeInstant>
                            <gml:timePosition gml:frame="http://gplates.org/TRS/flat">0</gml:timePosition>
                        </gml:TimeInstant>
                    </gml:end>
                </gml:TimePeriod>
            </gml:validTime>
            <gpml:reconstructionPlateId>
                <gpml:ConstantValue>
                    <gpml:value>4027</gpml:value>
                    <gml:description></gml:description>
                    <gpml:valueType xmlns:gpml="http://www.gplates.org/gplates">gpml:plateId</gpml:valueType>
                </gpml:ConstantValue>
            </gpml:reconstructionPlateId>
            <gpml:geometryImportTime>
                <gml:TimeInstant>
                    <gml:timePosition gml:frame="http://gplates.org/TRS/flat">0</gml:timePosition>
                </gml:TimeInstant>
            </gpml:geometryImportTime>
            <gpml:boundary>
                <gpml:ConstantValue>
                    <gpml:value>
                        <gml:Polygon>
                            <gml:exterior>
                                <gml:LinearRing>
                                    <gml:posList gml:dimension="2">24.64798216757433 65.590742496639677 25.355112921535945 66.848367268506308 25.393157728708346 66.871912637011775 25.426263001573247 66.89374483441928 25.467466401432365 66.88133735324412 25.507053448971273 66.900260987813922 25.566862417317648 66.919201301315368 25.667471304549441 66.905748628362062 25.712211126173703 66.901962223394094 25.833729085116548 66.868881267844145 25.877131632314942 66.833784000552086 25.902245344651334 66.82692070621215 25.938402860070862 66.819248570230883 26.084512814638408 66.763976970869606 26.172670887400574 66.697447446756371 26.267904269770483 66.635250905734409 26.326641355489521 66.616415067538128 26.368548642727877 66.617165864865598 26.402353121969192 66.593140594881618 26.443037872303467 66.563267218838618 26.480631339415158 66.530444034449417 26.528183055758262 66.521809483744065 26.587705037712642 66.538453925479587 26.592245954817287 66.515710940752527 26.661640932364399 66.48233537337444 26.714022456025013 66.427850995390557 26.736263230093193 66.428214194297155 26.786331319609076 66.423471772472027 26.866633223449405 66.397989576952412 26.918644767070038 66.370372888468097 26.949236720538522 66.379107596898663 26.963530523865931 66.411513282771892 27.019023720754326 66.399412531826869 27.066517539519605 66.394604219652351 27.119228405566183 66.398757524125458 27.167326221988816 66.389821559979922 27.21331461207178 66.402137311027545 27.22727612431774 66.402983472862985 27.241695938622193 66.425342641250637 27.259800737464523 66.460798290886487 27.622235249847215 66.372726528837333 27.683670260206984 66.384919708277977 27.747740767935305 66.392183719734632 27.822248204369885 66.37364129612061 27.878426208920001 66.350415271966668 27.941338775903056 66.317281321744929 27.901754631633448 66.163144295287225 27.94388787212538 66.091525478764893 27.995561592528219 66.03642108515335 27.925199367891111 65.994523474094152 27.843592078687571 66.029886334534567 27.674088666940907 66.250455337383514 27.540597088573474 66.236450096802841 27.276659297568919 66.040351004717451 26.931617301264421 65.736275985576555 27.563986246707451 65.780251945971386 28.00912379194067 65.843455669280374 28.526169823761879 66.072485637784709 29.149976496919322 66.304778696394806 29.499684771058696 66.376335808563766 29.882890213740303 66.521841825139603 30.151135501885808 66.659565671729439 30.448198078862053 66.778790356287274 30.685760840922445 67.011074514307367 30.551214550946188 67.225318186727165 30.725077993450519 67.413380120904307 30.939557345732243 67.721483090616573 31.011570784016829 67.99946131863328 30.84854876092211 68.075246559519059 30.820648861344267 68.1222861574403 31.028138343113273 68.387762323274075 31.146655065458614 68.466231111110901 31.200801483772576 68.770895927313191 31.122153978752443 69.069856953941866 32.250046755071274 69.217035902864509 32.81108507711533 69.292191674460767 33.073360114995609 69.517956308236691 33.794184649563199 69.506237048044838 33.986197588389366 69.644518074706028 34.085256721794821 69.699128184214658 33.970387514767587 69.90936130679404 33.874110188721083 70.114066720609671 33.799114365433539 70.357687362928772 33.780557507451107 70.526148129126526 33.820499351952719 70.811170279798162 33.822730196517149 71.026399985092738 33.687464672043632 71.307480672603205 33.62037240705547 71.372229244168295 33.55452746838322 71.154968229983311 33.479057586717126 71.016525726863648 33.428021220029919 70.905488663807944 33.421925239522004 70.728530985724646 33.358810023906415 70.618348194156781 33.194636403407117 70.499516332049609 32.972140450232331 70.348030662943927 32.76950127676939 70.301284746128815 32.61558392134971 70.217892049848217 32.452513539906562 70.111173314184569 32.297360621149423 70.100717241207136 32.148361102420537 70.041852038497709 31.968821781101195 70.03294472498068 31.834954734382578 70.045411336326964 31.674017570417401 70.092872547657862 31.58677129038173 70.116880701982552 31.257654093743415 70.149234215118852 30.992271423407427 70.200757345234521 30.553636045299758 70.247716168341 30.260989469541762 70.208961261403559 29.652658345436109 70.034843727678023 29.380470493075883 69.924908622549253 29.263701970205418 69.799618084809467 29.111995512670894 69.584444669075111 29.109061609660678 69.044293928013005 29.270302497528249 68.527553315789703 29.271482150202477 68.527487762023853 29.762825429763037 68.108276125946617 29.828647481145225 67.744487022569672 29.700757951644334 67.532389717989986 29.483924813999206 67.448192742137579 29.377519466920571 67.397909362672038 29.199807811155985 67.326788230639877 28.994557388736293 67.281921418431949 28.693133112387159 67.271462592516983 28.227729714833981 67.250281741193604 27.976798387552407 67.270291774386379 27.743793836269241 67.298611959944452 27.540671034797224 67.219290074817977 27.390542993764857 67.197308673821226 27.280315551626508 67.154512360861659 27.116079013310763 67.175857307886886 26.94779651104388 67.171029453141244 26.884685397864168 67.141053882437831 26.620093945455984 67.174674567742358 26.448061014223715 67.19252046602071 26.196235220134984 67.27629351402058 25.689306337859584 67.394545516075027 25.496052397704339 67.370715574105773 25.21602905322062 67.151098565290425 24.899122980027201 66.811993940375288 24.715013495500994 66.607892152590253 24.64798216757433 65.590742496639677 </gml:posList>
                                </gml:LinearRing>
                            </gml:exterior>
                        </gml:Polygon>
                    </gpml:value>
                    <gml:description></gml:description>
                    <gpml:valueType xmlns:gml="http://www.opengis.net/gml">gml:Polygon</gpml:valueType>
                </gpml:ConstantValue>
            </gpml:boundary>
        </gpml:ClosedPlateBoundary>
    </gml:featureMember>
    <gml:featureMember>
        <gpml:UnclassifiedFeature>
            <gpml:identity>GPlates-e8587f99-c582-489d-b0a5-3b63799cc168</gpml:identity>
            <gpml:revision>GPlates-4c9aff7e-22d7-48c4-a216-151932f40c69</gpml:revision>
            <gpml:geometryImportTime>
                <gml:TimeInstant>
                    <gml:timePosition gml:frame="http://gplates.org/TRS/flat">0</gml:timePosition>
                </gml:TimeInstant>
            </gpml:geometryImportTime>
            <gpml:reconstructionPlateId>
                <gpml:ConstantValue>
                    <gpml:value>401</gpml:value>
                    <gml:description></gml:description>
                    <gpml:valueType xmlns:gpml="http://www.gplates.org/gplates">gpml:plateId</gpml:valueType>
                </gpml:ConstantValue>
            </gpml:reconstructionPlateId>
            <gpml:unclassifiedGeometry>
                <gpml:ConstantValue>
                    <gpml:value>
                        <gml:Polygon>
                            <gml:exterior>
                                <gml:LinearRing>
                                    <gml:posList gml:dimension="2">39.362887268065812 55.31317138090413 47.34230010238992 58.014795665578426 50.154697261396556 58.908335535616914 52.474355529372161 59.283196183943197 53.969509311788023 60.297431434599439 56.129598945500021 60.391257948769514 58.192480835757372 60.05355141941898 59.526947788760182 60.094757448406057 61.622150105704243 60.227265007148468 63.130082505326364 59.938507022674528 64.201375595899165 60.428979402505696 65.223374510821273 62.349297048671474 66.084991566834574 63.766591098331958 66.610335077087043 65.151725844879863 67.071642047695732 66.853471991467146 68.204465887861772 67.544093365335925 68.880594708576552 67.015915237891079 69.542308366974822 64.744034786773611 70.610851644692488 59.297947525145318 71.25307698565976 56.412709072047768 72.464845511571355 55.937034766945693 73.567180540227497 57.774424926242041 74.89319545393171 60.898582177622664 75.648831979612666 64.064060468290094 76.204172759419563 67.731603678494025 76.66291990933486 69.507429748214903 77.452826549565529 73.174767337509039 79.670217435181939 79.492507430552834 82.642453828377398 92.244411864317172 84.274465252274965 108.45117601390915 84.193229546101918 109.26847444705098 83.468618501146324 115.03692262122624 82.565072106304783 118.52630318976881 81.821946494928824 119.18902261723576 80.36370097240615 122.3819062071898 80.032186962618567 123.65501491682858 79.178683871837578 124.99270172125182 77.999395953661207 126.2392893663812 77.379299778729276 127.85723128335381 75.060952195950748 130.62891803899748 73.30564667968774 136.67672047634662 71.380272957923495 138.71611036683382 68.13599343629599 137.51427355314621 67.057627340112731 138.40341068901736 66.11093338677901 140.70914556442258 64.303402232991047 147.66082541362144 61.114880796296951 150.94132350079855 59.596951028974331 150.54154631214629 59.131501408882826 149.46387725893248 53.360434274329506 149.48735405970891 53.609281912176435 144.03924867224703 53.713794643578971 143.08525483527555 52.105796496333106 141.54531642062972 53.340442098421633 137.77533924769151 53.642570361340887 131.43627885900551 53.37953488053148 121.33333416935137 52.321291937158861 116.7018791213948 49.179372931339998 111.07206561462483 47.785618365916427 107.83450278926408 46.016528456778587 99.981507434866799 48.971781650090186 93.091482084064666 44.654117759119025 92.891368134521898 41.54975197346927 93.147706832601955 41.444927046275161 92.505106324396365 41.333567963833659 92.085416703967596 41.388077170172011 91.544265945746261 41.46518050071122 90.955460050595576 41.580627484905222 90.438639286923035 41.619423124775359 90.039517273524652 41.738506169645511 89.877646723662465 41.980053401936537 89.238879403197046 42.105747764578865 88.914897952672547 42.226279021470717 88.601137582598071 42.344627584550885 88.132891547480114 42.461071673360607 87.451948954113519 42.522942864978852 87.114002388079882 42.545921387474372 86.867576363150064 42.526227302272972 86.545870193030638 42.631830753701493 86.111850290854278 42.734171182004403 85.730898007991811 42.97466935294257 84.880544111187149 43.049827110694963 84.381983082291953 43.023236134360097 83.604522948427999 42.922939473589139 83.005934433727276 42.780289119852455 82.77842311502954 42.62559918318027 82.576551216385724 42.614956638992325 82.451977779118693 42.598377460070729 82.215567542558588 42.583219154170727 81.919457599051512 42.542646893476388 81.53241668959447 42.528604728853104 81.182445529286028 42.514672229595455 80.817700831003293 42.490420972400329 80.418491594924831 42.375319140926372 80.067015128691338 42.256833079014669 79.781681401818517 42.212347393418739 79.661797803066122 42.057367127002607 79.30081049522299 41.933049181874573 78.838226858635707 41.858129457883905 78.650302663903133 41.675569415147457 78.059833454682519 41.582025801516515 77.784384022443248 41.547919731398991 77.406409648512366 41.591001078001511 76.912873290496947 41.640837390888109 76.640239711298847 41.710080957251733 76.327634595641769 41.748961447552986 76.013858250567282 41.767766863054703 75.807132960375284 41.687162056203313 75.387620390932156 41.646652066201376 75.129737276299849 41.634611763663337 74.883969221720207 41.650200541033534 74.582427206050909 41.599144423756968 74.414263867248962 41.536312728151685 74.143873340881328 41.530083989219293 73.818365827421502 41.539616078640442 73.362859366528326 41.576914355469739 73.134113538442023 41.598769398655186 73.105479982004184 41.665976305110078 72.883972376953153 41.834228586029404 72.545925679161371 41.89347082667458 72.044720398005083 41.820449797083576 71.918834397999049 41.691074207924032 71.789673814706688 41.488531788940627 71.571971387055896 41.257191523424524 71.308132609290411 41.121678684392698 71.347690341941274 41.069217488577486 71.17642872439653 41.032326691689548 70.967986182969227 40.954255646593829 70.876229958890519 40.912453676642215 70.577302991709601 40.859126176774474 70.528962618965124 40.707582721695381 70.458291539968386 40.628393545710821 70.352151384938921 40.560952386920832 70.139714810633549 40.477618571295977 70.064500705692495 40.434449185069255 69.894921503327623 40.414112802063023 69.724950966207444 40.316376025214439 69.613290828821249 40.223398974017563 69.465696017678724 40.167412669082665 69.290560789157041 39.892095618185529 68.144804777715208 39.830146336089811 67.731688442381596 39.713742314227368 67.42234836962173 39.519247630242262 66.650626002073167 39.331711618646487 66.336385063662235 37.654284744930074 65.583461237062764 37.519780604705019 66.037095044780045 37.30466918514422 67.604197682351653 35.411217171996839 67.419110262567813 35.482833336683235 67.908659764710691 35.615020098646148 68.803346834250206 35.651728997723154 69.531705082820622 35.724434217680198 70.294486120611694 35.449647353174193 69.998372499362105 35.224058624266725 69.556545514315815 35.117740819374404 69.216739878957569 35.080314804487998 69.197490760091995 35.0319825776429 68.971570667819165 35.107741253087013 68.910781303299913 35.105544067232081 68.795429562147874 35.051149778576502 68.652072560720839 34.973472362743571 68.411231604328506 34.954202463590036 68.311546829021722 34.924540809777568 68.21615480728542 34.87697948653009 68.148716233524624 34.851328171383699 68.144891279253741 34.831804935483198 68.057142376421709 34.712653990965066 67.17690838228539 34.540962801632347 65.50704803439811 34.426562784577911 64.322949165973895 34.408280753239929 64.142067367378417 34.381527800765269 63.846680002991796 34.330003786774853 63.271399850008969 34.302025318003516 61.90704850047711 34.323447535542243 61.120965886529198 34.520440065323257 61.141230208846054 35.229405734077424 61.123096486388441 35.456314461940657 61.121789271922495 36.41460921425648 61.213990573675268 36.488668380239972 60.709469771910726 38.294660764841311 57.879907266097469 39.362887268065812 55.31317138090413 </gml:posList>
                                </gml:LinearRing>
                            </gml:exterior>
                        </gml:Polygon>
                    </gpml:value>
                    <gml:description></gml:description>
                    <gpml:valueType xmlns:gml="http://www.opengis.net/gml">gml:Polygon</gpml:valueType>
                </gpml:ConstantValue>
            </gpml:unclassifiedGeometry>
            <gml:name>Siberia</gml:name>
            <gml:validTime>
                <gml:TimePeriod>
                    <gml:begin>
                        <gml:TimeInstant>
                            <gml:timePosition gml:frame="http://gplates.org/TRS/flat">350</gml:timePosition>
                        </gml:TimeInstant>
                    </gml:begin>
                    <gml:end>
                        <gml:TimeInstant>
                            <gml:timePosition gml:frame="http://gplates.org/TRS/flat">0</gml:timePosition>
                        </gml:TimeInstant>
                    </gml:end>
                </gml:TimePeriod>
            </gml:validTime>
        </gpml:UnclassifiedFeature>
    </gml:featureMember>
    <gml:featureMember>
        <gpml:UnclassifiedFeature>
            <gpml:identity>GPlates-6a6d5510-b5ab-49d5-9a92-2e86ca2a0046</gpml:identity>
            <gpml:revision>GPlates-f388771e-bbb3-41ba-8bb2-7329a894bcb0</gpml:revision>
            <gpml:reconstructionPlateId>
                <gpml:ConstantValue>
                    <gpml:value>709</gpml:value>
                    <gml:description></gml:description>
                    <gpml:valueType xmlns:gpml="http://www.gplates.org/gplates">gpml:plateId</gpml:valueType>
                </gpml:ConstantValue>
            </gpml:reconstructionPlateId>
            <gpml:unclassifiedGeometry>
                <gpml:ConstantValue>
                    <gpml:value>
                        <gml:Polygon>
                            <gml:exterior>
                                <gml:LinearRing>
                                    <gml:posList gml:dimension="2">12.686943900999543 51.327268114158855 12.470856306240389 51.365712524054281 12.065175877852745 51.436813574356513 11.932708590763708 51.460460057177279 11.823889115763615 51.598948127742879 11.629388924059716 51.756606333154863 11.490417591856637 51.688827249452309 11.258160691697375 51.575844554716731 11.150508828417962 51.548053129381422 10.958600145623484 51.498203851090182 10.872326410233075 51.476004994088569 10.677991286992336 51.634545833697977 10.560370072200778 51.661783060531242 10.422734962800691 51.69366261839933 10.244036583129487 51.647898500687504 10.037600213198548 51.595113126844176 9.5808843613419423 51.242887011526051 9.4772338039196971 51.163135439754399 8.270039632065231 50.45634880427594 7.5581555767642028 50.045512032549333 7.2454047558025056 49.865714127143121 5.879062044523601 49.265482435727279 4.5177608212088041 48.432591126294099 4.3075921675506041 48.269090215903603 3.8592750393936872 47.859642899344827 3.6593216364033183 47.643395767616155 3.2076317369382354 47.079808292049414 2.7698553750954664 46.821710526116107 2.2483556008660299 46.059185838239884 2.0005124967284988 45.626006794066022 1.4571546391648522 44.804881656913864 1.1708797095648904 44.494068043303081 0.83974978630539932 44.108805120076816 0.26936978865703159 43.457791817347548 0.13970655644707217 43.259810079726186 -0.49886004384676541 42.908172342404001 -1.1536782493039948 42.295391362733277 -1.5727410532843664 41.865178092305094 -2.8592087227977592 41.118119669008934 -2.9732302836223332 40.687037741613892 -3.0625679464929272 40.491199800062795 -3.4929736686963548 40.238055904576591 -4.2328408633273442 39.808020156182941 -4.7632682840036562 39.520637833574249 -5.0993229684857511 39.378825995889997 -5.6994256588757741 39.558268356427277 -5.7422863471247494 38.961332056768669 -5.0663130077955625 38.299372701713843 -4.5019566369833708 37.840763646893549 -3.7082735676578631 37.555349458474467 -3.0784538900674372 37.229503124615853 -2.7107157563468975 36.071239823213133 -0.93573037871615294 36.421389407223316 0.41351815864383273 36.079865317376239 2.1574930254982396 36.343604773783227 4.3696746316213373 35.405596376778007 5.6289871687573791 36.671610804166029 5.637966329139708 36.733664064436567 5.5435714717362936 37.065232999844611 5.2532814775388328 37.790458816203639 7.8313306910921376 38.439818005421806 9.3070792377854374 40.069007913017025 8.8223529697204963 40.164791860241344 8.9569266177137816 40.327345683726612 9.0559457130805328 40.567289039543567 9.1219400103993689 40.755942695258973 9.3253703174807132 41.05870042587771 9.4961804954273834 41.304171351807724 9.640811964415251 41.614166752926934 9.7095246976847189 42.142899855774054 9.7935886480461374 42.321240982798251 9.8801367925385648 42.795042278208939 10.195444350287826 43.440857872525953 10.335193064062466 43.833778067805859 10.366717158352659 44.132117142412199 10.530717750152142 44.515419371451813 10.683736655095313 45.212086750952189 10.972073636017068 46.063751776360384 10.905688670236762 46.583000153643653 11.499738538716977 47.488767040740896 11.612786403218339 48.224663436470159 11.698042881759184 48.982205151846458 11.692465101012004 50.116321106864547 12.686943900999543 51.327268114158855 </gml:posList>
                                </gml:LinearRing>
                            </gml:exterior>
                        </gml:Polygon>
                    </gpml:value>
                    <gml:description></gml:description>
                    <gpml:valueType xmlns:gml="http://www.opengis.net/gml">gml:Polygon</gpml:valueType>
                </gpml:ConstantValue>
            </gpml:unclassifiedGeometry>
            <gml:name>Somalia plate</gml:name>
            <gml:validTime>
                <gml:TimePeriod>
                    <gml:begin>
                        <gml:TimeInstant>
                            <gml:timePosition gml:frame="http://gplates.org/TRS/flat">170</gml:timePosition>
                        </gml:TimeInstant>
                    </gml:begin>
                    <gml:end>
                        <gml:TimeInstant>
                            <gml:timePosition gml:frame="http://gplates.org/TRS/flat">0</gml:timePosition>
                        </gml:TimeInstant>
                    </gml:end>
                </gml:TimePeriod>
            </gml:validTime>
        </gpml:UnclassifiedFeature>
    </gml:featureMember>
    <gml:featureMember>
        <gpml:UnclassifiedFeature>
            <gpml:identity>GPlates-cc76d3a1-7679-403b-b022-ccf70ae18168</gpml:identity>
            <gpml:revision>GPlates-f3b439a0-61ab-4f0e-b3e9-624542d19fef</gpml:revision>
            <gpml:reconstructionPlateId>
                <gpml:ConstantValue>
                    <gpml:value>710</gpml:value>
                    <gml:description></gml:description>
                    <gpml:valueType xmlns:gpml="http://www.gplates.org/gplates">gpml:plateId</gpml:valueType>
                </gpml:ConstantValue>
            </gpml:reconstructionPlateId>
            <gpml:unclassifiedGeometry>
                <gpml:ConstantValue>
                    <gpml:value>
                        <gml:Polygon>
                            <gml:exterior>
                                <gml:LinearRing>
                                    <gml:posList gml:dimension="2">8.9400000000000546 40.310000000000059 8.8200000000000518 40.160000000000089 9.3201441970000474 40.072474766000084 9.6200000000000614 40.020000000000046 9.8100000000000591 40.130000000000052 10.010000000000048 40.190000000000055 10.240000000000064 40.260000000000048 10.390000000000043 40.210000000000036 10.540000000000077 40.210000000000036 10.640000000000043 40.220000000000084 10.740000000000066 40.250000000000057 11.080000000000041 40.200000000000074 11.230000000000077 40.140000000000029 11.410000000000082 40.100000000000087 11.540000000000077 40.030000000000086 11.620000000000061 40.010000000000048 11.740000000000066 39.960000000000036 11.920000000000073 39.890000000000043 12.200000000000045 39.870000000000061 12.440000000000055 39.840000000000089 12.660000000000082 40.130000000000081 12.880000000000056 40.07000000000005 13.120000000000061 40.050000000000068 13.160000000000082 40.280000000000086 13.540000000000077 40.180000000000071 13.860000000000072 40.130000000000052 14.081382137000048 40.112289429000043 14.898580714000046 39.74988192900009 15.759659668000038 39.585860894000056 17.440809714000068 39.544861154000046 17.118367794918406 40.197515366468693 16.670443440431661 40.649003996393553 16.066439848861588 41.125310816901901 15.41193893798275 41.753112464773054 13.850000587000068 42.459998877000082 12.920000577000053 43.229999986000053 12.378324981000048 43.489230056000054 12.377265186000045 43.489737243000036 12.33535969400009 43.50979198400006 11.962096199000086 43.34625369900003 11.747523009000076 43.420244455000045 11.660772329000054 43.480969931000061 11.525550743000053 43.575625041000073 11.135213086000078 43.778301821000071 11.068101721000062 43.813148358000035 10.951275807000059 43.873808404000052 10.948387965000052 43.876474079000047 10.943487613000059 43.877852303000068 10.921416047000033 43.912407839000096 10.531025348000071 44.523608704000075 10.517263334000063 44.491738778000069 10.361025502000075 44.129924850000066 10.340000000000089 43.820000000000043 10.190000000000055 43.420000000000073 10.040000000000077 43.11000000000007 9.8800000000000523 42.790000000000077 9.7900000000000773 42.32000000000005 9.710000000000095 42.120000000000068 9.6600000000000819 41.820000000000064 9.6400000000000432 41.610000000000049 9.5000000000000568 41.310000000000052 9.3400000000000887 41.080000000000041 9.1200000000000614 40.760000000000048 9.0600000000000591 40.57000000000005 8.9400000000000546 40.310000000000059 </gml:posList>
                                </gml:LinearRing>
                            </gml:exterior>
                        </gml:Polygon>
                    </gpml:value>
                    <gml:description></gml:description>
                    <gpml:valueType xmlns:gml="http://www.opengis.net/gml">gml:Polygon</gpml:valueType>
                </gpml:ConstantValue>
            </gpml:unclassifiedGeometry>
            <gml:name>Danakil plate</gml:name>
            <gml:validTime>
                <gml:TimePeriod>
                    <gml:begin>
                        <gml:TimeInstant>
                            <gml:timePosition gml:frame="http://gplates.org/TRS/flat">200</gml:timePosition>
                        </gml:TimeInstant>
                    </gml:begin>
                    <gml:end>
                        <gml:TimeInstant>
                            <gml:timePosition gml:frame="http://gplates.org/TRS/flat">0</gml:timePosition>
                        </gml:TimeInstant>
                    </gml:end>
                </gml:TimePeriod>
            </gml:validTime>
        </gpml:UnclassifiedFeature>
    </gml:featureMember>
    <gml:featureMember>
        <gpml:ContinentalFragment>
            <gpml:identity>GPlates-3febee2f-15a3-4ff7-9f0c-43ef1e16e870</gpml:identity>
            <gpml:revision>GPlates-bd048b43-009b-48e3-a6de-4eb358636f7c</gpml:revision>
            <gml:name>Western Meseta</gml:name>
            <gml:validTime>
                <gml:TimePeriod>
                    <gml:begin>
                        <gml:TimeInstant>
                            <gml:timePosition gml:frame="http://gplates.org/TRS/flat">600</gml:timePosition>
                        </gml:TimeInstant>
                    </gml:begin>
                    <gml:end>
                        <gml:TimeInstant>
                            <gml:timePosition gml:frame="http://gplates.org/TRS/flat">0</gml:timePosition>
                        </gml:TimeInstant>
                    </gml:end>
                </gml:TimePeriod>
            </gml:validTime>
            <gpml:reconstructionPlateId>
                <gpml:ConstantValue>
                    <gpml:value>3547</gpml:value>
                    <gml:description></gml:description>
                    <gpml:valueType xmlns:gpml="http://www.gplates.org/gplates">gpml:plateId</gpml:valueType>
                </gpml:ConstantValue>
            </gpml:reconstructionPlateId>
            <gpml:outlineOf>
                <gpml:ConstantValue>
                    <gpml:value>
                        <gml:Polygon>
                            <gml:exterior>
                                <gml:LinearRing>
                                    <gml:posList gml:dimension="2">30.400453687333886 -9.627979241359311 30.352067519038986 -9.8408008440464556 30.318130917805927 -9.9949055307218568 30.381369442485127 -10.015075239364114 30.473478864225896 -10.038076773963356 30.613957378016661 -10.06540833004288 30.700598636889087 -10.164964255442447 30.834116064651617 -10.08273993137149 30.917388898247857 -10.115965558907973 31.047729645920992 -10.153508329791034 31.177187839889701 -10.193227558185363 31.223561110764823 -10.203655045064364 31.448429688133704 -10.174229289274829 31.640414351485191 -10.145058635216904 31.863338733661216 -10.10895235863126 32.069712342096686 -9.9148228381533254 32.250597776206853 -9.7873837293276846 32.508573773362372 -9.6165968571285614 32.753554136463627 -9.5737528612555227 32.951630605047939 -9.431387700049445 33.167636511062945 -9.2718491966594332 33.337318840396037 -9.0382640758638697 33.508766725440374 -8.8079827625039151 33.851826368690993 -8.319971000836448 33.974785383289841 -7.9991727135062014 34.079766983247296 -7.6731193076211985 34.168920974828843 -7.2419632068292454 34.292214688893161 -7.0416495885766235 34.65732877033215 -6.8710725693285513 34.953473351925759 -6.6823017307054107 35.262089211012338 -6.4527962615885013 35.685804206221022 -6.3311579117422454 35.796984480137411 -5.9656924698410494 35.446195776721083 -6.003139284256978 35.315633340520208 -5.9928358531588115 35.166153919082213 -6.00074807839722 34.887791583678158 -5.8102242537739901 34.710494258743545 -5.687426164908441 34.63350192730006 -5.4513867001596719 34.590178452064393 -5.2719719341557285 34.518729986763915 -5.0392873549355972 34.453472374432394 -4.8351588345246865 34.403536099927727 -4.7053724517729885 34.432760394050646 -4.3821692287389737 34.453206403811947 -4.1398930337419175 34.444601862959871 -4.0066861589002061 34.435859819687714 -3.8735160092634064 34.733965937670909 -3.4108565898050154 34.571616670617765 -3.5722893379420571 34.492733126096027 -3.6550835496047189 34.407668339875642 -3.741491194030111 34.336721861969856 -3.8081275487950301 34.26647721151722 -3.871954325590913 34.152025000654142 -3.9763742566501508 33.698075317858198 -4.3337501470559943 33.252121225070631 -4.738691340644043 33.013278974128497 -5.074376190394597 32.876151094963639 -5.3511964222891804 32.681474871042262 -5.7135131770872034 32.528830653484199 -5.9257391956575489 32.389637715416782 -6.11093306954775 32.119658818626277 -6.4790942926533983 32.087960604082454 -6.633593654822036 31.932194520196536 -6.9278566487852764 31.727786081308611 -7.0243992811102176 31.460898531517071 -7.197826369665707 31.323725691121766 -7.3392737066197977 31.118584009733112 -7.4966600369195913 30.897055713645628 -7.8277603085721266 30.738383048115612 -8.6197458932118067 30.662379640861207 -8.8409559994572806 30.504873092450541 -9.1499831645870575 30.400453687333886 -9.627979241359311 </gml:posList>
                                </gml:LinearRing>
                            </gml:exterior>
                        </gml:Polygon>
                    </gpml:value>
                    <gml:description></gml:description>
                    <gpml:valueType xmlns:gml="http://www.opengis.net/gml">gml:Polygon</gpml:valueType>
                </gpml:ConstantValue>
            </gpml:outlineOf>
        </gpml:ContinentalFragment>
    </gml:featureMember>
    <gml:featureMember>
        <gpml:ContinentalCrust>
            <gpml:identity>GPlates-cc25c6b3-ea51-4ca1-b3d6-db64cb6b7be2</gpml:identity>
            <gpml:revision>GPlates-063b03e2-450e-4c96-93e7-c3bdf3bbc346</gpml:revision>
            <gml:name>African continent</gml:name>
            <gml:validTime>
                <gml:TimePeriod>
                    <gml:begin>
                        <gml:TimeInstant>
                            <gml:timePosition gml:frame="http://gplates.org/TRS/flat">320</gml:timePosition>
                        </gml:TimeInstant>
                    </gml:begin>
                    <gml:end>
                        <gml:TimeInstant>
                            <gml:timePosition gml:frame="http://gplates.org/TRS/flat">0</gml:timePosition>
                        </gml:TimeInstant>
                    </gml:end>
                </gml:TimePeriod>
            </gml:validTime>
            <gpml:reconstructionPlateId>
                <gpml:ConstantValue>
                    <gpml:value>701</gpml:value>
                    <gml:description></gml:description>
                    <gpml:valueType xmlns:gpml="http://www.gplates.org/gplates">gpml:plateId</gpml:valueType>
                </gpml:ConstantValue>
            </gpml:reconstructionPlateId>
            <gpml:geometryImportTime>
                <gml:TimeInstant>
                    <gml:timePosition gml:frame="http://gplates.org/TRS/flat">0</gml:timePosition>
                </gml:TimeInstant>
            </gpml:geometryImportTime>
            <gpml:outlineOf>
                <gpml:ConstantValue>
                    <gpml:value>
                        <gml:Polygon>
                            <gml:exterior>
                                <gml:LinearRing>
                                    <gml:posList gml:dimension="2">30.411003667636482 -9.6095053918126219 30.323680416656639 -9.9944294297192098 30.141497029568573 -10.002091397908973 29.806054995093302 -10.319716156560181 29.559629443271721 -10.68840498638183 29.335351072734937 -11.030988540879846 29.100486475359961 -11.655608766048021 29.059000606989418 -12.362248791001605 28.566815303612774 -12.930450345426834 28.089029646290843 -13.279588670595071 27.670947177299688 -13.543316311235493 27.37358825190957 -13.707105366529756 27.033445193851605 -13.666208503520128 26.901125198178423 -13.984362959621679 26.399971077718181 -14.558479864554856 26.262953995475105 -14.898009913430094 26.076840015859787 -15.270036284188734 25.865091993352216 -15.604256046065297 25.292901788540853 -16.098677678726929 24.921919460700646 -16.395110701380883 24.556859860352898 -16.375621510386186 24.187375743436402 -16.710281903403722 23.734628159110272 -16.844220200780782 23.495755601735599 -17.077248838165815 22.799454383702358 -17.160516464650438 22.226266556950801 -17.358900150101359 21.576731761886556 -17.471428463130259 20.906944054972616 -17.618891540565816 20.181130935567989 -17.645840708766951 19.746972999023679 -17.24440550215472 19.149281346598457 -16.84980233409 18.111383042645784 -16.597627136172733 17.731315067666205 -16.529440136923455 17.385464854974593 -16.68279930899461 17.070908547315309 -16.771161016857889 16.526870211632687 -16.868947582138269 16.188434498799225 -16.868655058165618 15.861679882887051 -17.038517148644239 15.483909443075557 -17.153764445906351 15.261973511842138 -17.308914207033677 15.021035974661876 -17.491150489355945 14.317855370632186 -17.554733183621298 13.765782336868687 -17.479040020822751 13.37065583395475 -17.57691676751546 13.103695259382294 -17.695412768251074 12.468576243603508 -17.566893966382363 12.366647930098685 -17.376389966011434 11.56115438184149 -17.422369920229777 11.174877620036607 -17.294355651221249 11.09135226624454 -17.241118530078474 10.563951509532624 -17.3359178764332 9.7309652670182967 -16.700471593128956 9.3775949258139342 -16.088910866749234 9.0086567906761008 -15.039753231586927 8.9406366424959547 -14.606169357772201 8.3629898918930383 -14.256815011453231 8.1559512436792563 -14.33212747044702 7.5355927259049 -13.819463406499388 7.2522015725939983 -12.856333288291653 7.2353426492569435 -12.603542543098827 6.6102741535197049 -11.554771645005259 6.1927749869748761 -11.076353509028998 5.9459789535930385 -10.779756112338397 5.3588876684636446 -10.004311070544741 4.9276358904594915 -9.4217314258260831 4.6676269228760701 -9.2164145889215217 4.5209944814870235 -8.6467706070277774 4.3584974038580802 -8.1929918069452263 4.2100410475725019 -7.7280892014492686 4.2454898795563576 -7.3530538305642503 4.7454079996467247 -5.9899934143830755 4.9518063966231525 -5.1772693249896875 5.0527164659755783 -4.2738105970968228 5.0752443344459701 -3.8838533182437152 4.8886190233662692 -3.388900454095543 4.6444801961640341 -2.6118700619486694 4.4010261634225936 -1.9266436057882246 4.2639694525062817 -1.3338276174064929 4.4669984027471727 -1.0206746031674712 5.2522914681675754 -0.22765461911874504 5.6474029125106746 0.33436276328172393 5.6344844523942861 0.78125135262748913 4.9711554790773533 1.3136359814002938 6.0366548610146831 1.5585948254311408 6.1127841895720954 2.0783082576415581 6.118068519923046 2.557086990938179 6.1427027079371053 3.0669877477290104 6.157711266114358 3.4955901249756458 6.1974925674088004 3.8553819788642256 5.7981579871297875 4.5463896649125086 5.3755861421462692 4.7260897343037307 5.161570002535119 4.8655480264399218 4.9131973307284333 4.8443091938092726 4.614361929217127 4.8123844755998704 4.2741928871241814 5.146800503276264 3.9028867776290705 5.6488248522881923 3.7668060303191608 6.2063884781650307 3.7343222325564329 6.8181929738656502 3.9077143021934555 7.5226412123808624 3.8953843815545777 8.3470720177620539 3.7592470609505306 8.9385629212332134 3.5568605164479408 9.2078743239385581 3.3914550459270032 9.3578096274510187 2.9963765304693535 9.5394557383241878 2.548818386342186 9.6074121285141523 2.0306679113665234 9.4967241016131645 1.4880622496597897 9.2543698853568745 1.4341715669462334 9.1360577670256884 1.0522753362465409 8.9491582862553898 0.75550744387759561 8.9805878374176888 1.6285533877220517 11.131716221395841 3.9220755549868542 13.136030755943557 9.7544887768448092 11.648153615895959 12.466954160063628 13.927678132016421 13.971545135915866 14.423381845535669 15.870938226410532 14.694151775494392 18.148509029778673 13.596063299512931 25.545640716601397 9.4638971480054028 36.62734033991417 10.354504817881894 35.702688662721712 8.9622394066391848 35.203395282679942 6.9180276223448258 33.514346231297502 2.3927292489580161 31.718664075171834 -2.5323286463565129 30.800224377853841 -7.7343955817071786 30.410866528956223 -9.611733999468802 30.411003667636482 -9.6095053918126219 </gml:posList>
                                </gml:LinearRing>
                            </gml:exterior>
                        </gml:Polygon>
                    </gpml:value>
                    <gml:description></gml:description>
                    <gpml:valueType xmlns:gml="http://www.opengis.net/gml">gml:Polygon</gpml:valueType>
                </gpml:ConstantValue>
            </gpml:outlineOf>
        </gpml:ContinentalCrust>
    </gml:featureMember>
    <gml:featureMember>
        <gpml:ContinentalCrust>
            <gpml:identity>GPlates-32dc7f89-0e7a-4181-80b8-9a0116f47e58</gpml:identity>
            <gpml:revision>GPlates-a684630a-1d21-486c-be1f-77bf2d70c5e6</gpml:revision>
            <gml:name>North American plate</gml:name>
            <gml:validTime>
                <gml:TimePeriod>
                    <gml:begin>
                        <gml:TimeInstant>
                            <gml:timePosition gml:frame="http://gplates.org/TRS/flat">200</gml:timePosition>
                        </gml:TimeInstant>
                    </gml:begin>
                    <gml:end>
                        <gml:TimeInstant>
                            <gml:timePosition gml:frame="http://gplates.org/TRS/flat">0</gml:timePosition>
                        </gml:TimeInstant>
                    </gml:end>
                </gml:TimePeriod>
            </gml:validTime>
            <gpml:reconstructionPlateId>
                <gpml:ConstantValue>
                    <gpml:value>101</gpml:value>
                    <gml:description></gml:description>
                    <gpml:valueType xmlns:gpml="http://www.gplates.org/gplates">gpml:plateId</gpml:valueType>
                </gpml:ConstantValue>
            </gpml:reconstructionPlateId>
            <gpml:geometryImportTime>
                <gml:TimeInstant>
                    <gml:timePosition gml:frame="http://gplates.org/TRS/flat">0</gml:timePosition>
                </gml:TimeInstant>
            </gpml:geometryImportTime>
            <gpml:outlineOf>
                <gpml:ConstantValue>
                    <gpml:value>
                        <gml:Polygon>
                            <gml:exterior>
                                <gml:LinearRing>
                                    <gml:posList gml:dimension="2">25.283446916403133 -97.830692740000757 25.0424525660145 -96.558365538623406 25.479516727520576 -96.378276904969255 25.863461835660733 -96.330325022947221 26.44973277250855 -96.339509608682022 26.898664414624228 -96.351477171937319 27.235674466018885 -96.231783154860764 27.623196233401135 -95.862235038990491 27.813736140989636 -95.319293447551331 27.906039174766594 -94.601414179423543 27.834269299274624 -94.023642749670017 27.639781127558379 -93.410604555070464 27.627335746556803 -93.069611742455933 27.979663531518113 -92.699107152107572 27.886568485471358 -92.226391692549655 27.875317321219693 -91.396595664920127 28.021050536302166 -90.846866253927089 28.154912050579266 -90.285882121060993 28.309584580385909 -89.951007771509808 28.28682184140014 -89.599220584029567 28.357480944181411 -89.040529674404425 28.381318663548214 -88.557583500622542 28.403432929017658 -87.998490488415555 28.089130776428195 -87.491792223476622 27.796562673208175 -87.114442827064821 27.372260002696631 -87.042663562615772 26.807449945696593 -86.372858158922199 26.260155825344164 -85.610381837367129 25.751105015859348 -84.755320202163347 25.522980076504929 -84.501884875090639 24.838562716343983 -84.119555953423401 24.482388544608511 -83.280703823368611 24.336396948179171 -82.287399864148924 24.281598657531791 -81.264811061786531 24.344413072707098 -80.626155298565621 24.964290389253382 -79.993688331980238 25.356644487791236 -78.93488544033255 27.317316366449383 -78.169228098859307 28.069614788006358 -79.065880958929711 29.804492324582068 -79.796732091785728 30.998692920725347 -79.459342373960382 31.788364792341273 -79.137164823194354 32.547667772999084 -78.451703884242775 33.218915113045398 -77.175444113173114 35.40115433235021 -74.707383334302406 36.390720358388414 -74.746276638359987 37.485090260578019 -74.390955426165888 38.466366561995535 -73.466325876602724 39.218831981548178 -72.444958948319425 39.871818018389085 -71.594089703992196 39.862381529370261 -69.945783037440606 40.23024395097206 -68.182815641662387 40.725779403129344 -66.822001040252488 41.564342203602749 -65.980825903653567 42.026594999637766 -65.562189454447662 42.841474222695332 -64.076244890828434 42.886463331046343 -62.757379202947057 43.122725629043948 -61.722547862086458 43.42533804717128 -60.400351655393933 43.95377255932943 -58.750705580400698 44.634063359813105 -57.062600054030398 44.925662856160542 -56.038421432274603 45.136038895659006 -54.634944186357451 44.392071616289627 -53.33856731628817 43.589350375004656 -51.945554884552223 42.905947090353351 -50.332664625396724 43.008688801950626 -49.750582903460675 43.461044514264579 -48.74325981469638 45.027159066915736 -48.146688090868103 46.027844424271294 -47.25235209447851 46.910701448008339 -46.100993099161315 47.338697473136605 -44.919233222360248 48.36351763818768 -44.289997983282554 49.493651217360693 -46.547949423083452 49.656889022863943 -47.740671011952173 50.097879312110841 -48.47043764966115 51.01756968678518 -49.612547855433142 51.622394386745206 -50.405554569911892 54.599022330406044 -53.390029546415697 54.935915818913571 -53.551129865257622 55.311311016376713 -55.737395368047288 55.484183544424305 -56.749200156694997 55.977283647122633 -57.462371261306394 56.209854914418926 -57.416898346300727 56.643377605947222 -58.51397336281012 57.979175886285624 -59.729878273883926 58.714163966529689 -60.139726041386062 59.802661004816819 -60.647542691472097 60.460103011899555 -61.381904697880508 61.399963513817987 -60.741478062817002 62.048085385976307 -60.907106707935924 62.703294661412187 -61.508258148143391 63.274631486936116 -60.395150050146363 64.121482058647658 -60.238628176946435 67.090062561414868 -61.403734901177174 68.042405078430704 -63.625874836176358 68.447389439168674 -64.566557894464808 68.715408426005553 -64.453590854904249 69.104405179013 -64.369586283349221 69.395353532317145 -64.805449107395077 69.433872166423399 -65.111392130621752 69.657327852248656 -64.957643720646701 69.946731386138708 -65.413243626127297 70.611379308023928 -66.869277044335149 71.043614669449113 -67.653051155571021 71.570410682841313 -69.268486779323737 71.676731404554985 -70.627045505398783 71.984761390260729 -71.679978636380724 73.642461439610216 -70.704392107935163 74.127979860247521 -73.269389642482608 75.035620459845248 -73.663108270611474 75.984861451474671 -75.969483108126724 76.222589791314022 -76.354819241197603 76.658327072118553 -76.452778962900425 77.453445881581288 -74.608914652484955 78.847801119425853 -72.906177100957237 79.273328650274536 -69.755031446579139 80.078560177152397 -69.171029340439361 82.993947221224445 -55.56898496747506 83.596188908604447 -46.332959296655353 84.111340353110748 -39.920550512901976 84.28897377901788 -52.807513084841808 84.048128876573031 -62.374228106004452 84.105084417896194 -66.325897768432384 82.888846750841708 -90.118741637607755 82.600190950745912 -97.13668355788451 82.152718985832834 -103.00824446923487 81.347128803944386 -103.92077787084298 80.915448348960979 -108.43006706618893 79.264147489370217 -115.31571707223901 78.896677271296383 -117.73485674916546 78.413837041774073 -121.79616936850846 77.657873082706715 -125.05534395304839 76.535690923996967 -125.9988367221857 76.293723218558469 -126.35355497176168 75.552065321743271 -128.8590467934176 74.291535283838982 -129.14424628220647 73.541638377650798 -129.21678813139184 73.095661557258225 -129.60302960100111 72.68114314611276 -129.23100872589697 71.450474057353844 -130.74020461224566 71.149614172968228 -132.59040985127788 70.770601313865228 -135.01892025732258 70.330440836266717 -136.90474676044357 68.979917001063768 -137.70297870218548 68.567097298727134 -135.53529810802138 25.283446916403133 -97.830692740000757 </gml:posList>
                                </gml:LinearRing>
                            </gml:exterior>
                        </gml:Polygon>
                    </gpml:value>
                    <gml:description></gml:description>
                    <gpml:valueType xmlns:gml="http://www.opengis.net/gml">gml:Polygon</gpml:valueType>
                </gpml:ConstantValue>
            </gpml:outlineOf>
        </gpml:ContinentalCrust>
    </gml:featureMember>
    <gml:featureMember>
        <gpml:ContinentalCrust>
            <gpml:identity>GPlates-e9a337eb-a9d5-4e8f-b4e1-371b75e048f2</gpml:identity>
            <gpml:revision>GPlates-c97ae7b6-9a84-47e3-af7b-e3241fe171bd</gpml:revision>
            <gml:name>Greenland</gml:name>
            <gml:validTime>
                <gml:TimePeriod>
                    <gml:begin>
                        <gml:TimeInstant>
                            <gml:timePosition gml:frame="http://gplates.org/TRS/flat">320</gml:timePosition>
                        </gml:TimeInstant>
                    </gml:begin>
                    <gml:end>
                        <gml:TimeInstant>
                            <gml:timePosition gml:frame="http://gplates.org/TRS/flat">0</gml:timePosition>
                        </gml:TimeInstant>
                    </gml:end>
                </gml:TimePeriod>
            </gml:validTime>
            <gpml:reconstructionPlateId>
                <gpml:ConstantValue>
                    <gpml:value>102</gpml:value>
                    <gml:description></gml:description>
                    <gpml:valueType xmlns:gpml="http://www.gplates.org/gplates">gpml:plateId</gpml:valueType>
                </gpml:ConstantValue>
            </gpml:reconstructionPlateId>
            <gpml:geometryImportTime>
                <gml:TimeInstant>
                    <gml:timePosition gml:frame="http://gplates.org/TRS/flat">0</gml:timePosition>
                </gml:TimeInstant>
            </gpml:geometryImportTime>
            <gpml:outlineOf>
                <gpml:ConstantValue>
                    <gpml:value>
                        <gml:Polygon>
                            <gml:exterior>
                                <gml:LinearRing>
                                    <gml:posList gml:dimension="2">84.111728770328611 -40.165292747318432 84.298060870274242 -36.452830879057132 84.354439399226223 -31.475129674718854 84.056174688182296 -27.649578297331772 83.745228366793526 -24.790650700055764 83.253402740187056 -22.021078570003034 83.14928501335217 -21.695525140927643 83.180454944266287 -17.209697201050751 82.955423816008874 -15.394121312749798 82.551970776124321 -15.094825631323751 82.373030536318851 -13.041273742811116 82.151697981876879 -11.403761206972945 81.719416804492255 -9.7050043111304287 81.445557902113649 -8.2455043422543497 81.109495004397345 -7.8260310274760538 80.833521196347021 -6.5613483240338484 80.613095300188135 -5.2012136389131385 80.234331675373639 -6.0898347291372268 79.784353740917368 -5.2044070151834543 78.813531596516214 -5.0714281644992809 78.436673806044794 -4.7647210104009039 78.253802303415384 -5.1477317493172059 77.781300559448979 -5.0043089374760292 77.497756522452491 -5.4758486651129008 76.943360137088902 -5.9798944622359302 76.391181826187477 -7.8429387157806394 76.33917309215316 -8.7989059072066258 76.003872967989608 -9.3639147214188991 75.92061527407391 -10.304587968202508 74.178198583495814 -14.620270019463645 74.105113401893817 -15.218234739931983 74.005945747261634 -15.590901942225461 73.589956726902926 -15.617162365230337 73.326954538847474 -16.089405294161221 72.96313024583921 -16.313285544232006 72.874204284582461 -16.087820755164447 71.049403005102491 -15.960853200892311 69.857848082499828 -16.635046625065307 69.184114159564103 -20.158801028496164 69.048488406258102 -21.004867395129253 68.851700446986854 -21.619369771962198 68.562651148412911 -22.450025932412913 68.851355155179178 -23.125728479634962 68.612517183000008 -24.641029562756202 67.643456552347345 -25.940236633625787 66.975682546691388 -26.930175638046414 66.849403327890343 -26.403510658450504 66.435165753206846 -26.624329367526457 66.013446996863351 -27.780833727246588 65.772204986234271 -28.538261083240013 65.78136167186284 -28.897019942856037 65.674214215094082 -29.502965403481056 65.449459710976086 -30.106575750661925 65.458912806193794 -31.093834849780905 65.629371216237814 -32.152209955699981 65.484242699205737 -32.549843184648395 65.378863304177926 -33.129415494764515 65.154495286819284 -34.08154209782262 64.951604397726939 -34.356157847999775 64.972823038187826 -35.009426595749211 64.496620449827901 -34.939937956340877 63.525719832223693 -37.50891474844655 63.38914171838087 -38.122981854673839 63.11834801622426 -38.656757530393065 62.909481385759747 -38.988246809198749 62.602105363547963 -39.305674715268218 62.277994624154189 -39.663628868869061 61.974319626730107 -39.759935345284816 61.659983203946965 -39.98032001206515 61.247316889160842 -40.466935618436203 60.866073562286893 -40.852877899819596 60.119853172446334 -41.283243013030521 58.953609435814876 -42.467483456624748 59.46176287590901 -43.517797350350641 59.44365159741276 -44.290029265292802 59.5017734599842 -45.707766549684436 59.871809782842412 -46.358211675726018 60.171961249383095 -46.493287027632633 60.211625633566307 -47.489639412563989 60.580924710089121 -48.820931181007161 61.091307279517011 -49.701125275999836 61.62220198874558 -50.730404971412185 62.022717274170994 -50.687028089540448 62.046971830434536 -50.840856204540138 62.356488774490259 -50.956058435350094 62.462132028954983 -51.007123317699204 62.452698190152162 -51.501491508922769 63.896967374868268 -53.253425401477124 63.981801929410047 -53.581632229875105 64.286535950922101 -54.02442210633324 64.591549191949426 -55.291046531104151 64.832718233727945 -55.106226615029257 64.94549000948588 -54.721240032048335 65.730782395000347 -55.532322977796703 66.085376575676648 -56.405909500880014 66.648924747961757 -56.407172797146501 67.075885347196504 -56.696562715941418 67.281525828455841 -56.867480755218118 67.678094153783178 -58.986715968676293 68.12458769492379 -59.677501719973343 68.801955799814436 -59.32107137448142 69.409644113271483 -58.882962579086346 69.779588359060227 -59.242253752002192 69.877324146137823 -60.116227207384178 70.626544625232754 -61.715749225228031 72.15560599838922 -60.473306739085757 72.340589014382232 -61.609086315718621 72.514839341835426 -62.215359719550122 72.853475875979228 -61.708737872765425 73.050345424870514 -61.912554569748146 73.335150462217129 -63.922560155948702 74.008086017467761 -65.592516276784181 74.48612875336039 -64.735880448660652 74.828806462691205 -66.440852560795207 75.014580436617166 -67.907454173546498 76.190290033894456 -69.746780123531082 76.485775028510389 -72.816095025674954 77.590285083087238 -74.910796648978462 78.878455213211865 -73.024276936408157 79.312994223360391 -69.994212319789355 80.054300201437869 -69.57553590690965 83.028435448695177 -56.074118278140169 83.637704378293279 -45.983246123993787 84.111728770328611 -40.165292747318432 </gml:posList>
                                </gml:LinearRing>
                            </gml:exterior>
                        </gml:Polygon>
                    </gpml:value>
                    <gml:description></gml:description>
                    <gpml:valueType xmlns:gml="http://www.opengis.net/gml">gml:Polygon</gpml:valueType>
                </gpml:ConstantValue>
            </gpml:outlineOf>
        </gpml:ContinentalCrust>
    </gml:featureMember>
    <gml:featureMember>
        <gpml:ContinentalCrust>
            <gpml:identity>GPlates-a5fdf784-ec49-4b93-9a3b-73104133dd7d</gpml:identity>
            <gpml:revision>GPlates-02b61983-36a1-4f3d-a6c0-b10be49a833b</gpml:revision>
            <gml:name>Caspian Sea</gml:name>
            <gml:validTime>
                <gml:TimePeriod>
                    <gml:begin>
                        <gml:TimeInstant>
                            <gml:timePosition gml:frame="http://gplates.org/TRS/flat">320</gml:timePosition>
                        </gml:TimeInstant>
                    </gml:begin>
                    <gml:end>
                        <gml:TimeInstant>
                            <gml:timePosition gml:frame="http://gplates.org/TRS/flat">0</gml:timePosition>
                        </gml:TimeInstant>
                    </gml:end>
                </gml:TimePeriod>
            </gml:validTime>
            <gpml:reconstructionPlateId>
                <gpml:ConstantValue>
                    <gpml:value>301</gpml:value>
                    <gml:description></gml:description>
                    <gpml:valueType xmlns:gpml="http://www.gplates.org/gplates">gpml:plateId</gpml:valueType>
                </gpml:ConstantValue>
            </gpml:reconstructionPlateId>
            <gpml:geometryImportTime>
                <gml:TimeInstant>
                    <gml:timePosition gml:frame="http://gplates.org/TRS/flat">0</gml:timePosition>
                </gml:TimeInstant>
            </gpml:geometryImportTime>
            <gpml:outlineOf>
                <gpml:ConstantValue>
                    <gpml:value>
                        <gml:Polygon>
                            <gml:exterior>
                                <gml:LinearRing>
                                    <gml:posList gml:dimension="2">47.509226771705684 51.572903602160345 47.005226071641005 48.340846262340072 45.083032347782137 46.409354710057379 41.914753647398435 41.655998852988148 41.492812644800132 44.662015937941831 40.392566271126768 46.964586046923635 39.702257338240919 48.330315987882166 38.203761900370182 54.761668741156591 41.00193625992376 55.100996864646781 42.213036297272559 54.113548330199308 42.62639994832071 53.198665612340307 43.863483416032949 51.226482033281094 45.088422070601233 51.501894621694667 45.176512731462836 52.66031642015939 45.507113043932208 53.68540465450954 47.0640988429668 53.27407790104494 47.506576504075852 51.991605338297347 47.509226771705684 51.572903602160345 </gml:posList>
                                </gml:LinearRing>
                            </gml:exterior>
                        </gml:Polygon>
                    </gpml:value>
                    <gml:description></gml:description>
                    <gpml:valueType xmlns:gml="http://www.opengis.net/gml">gml:Polygon</gpml:valueType>
                </gpml:ConstantValue>
            </gpml:outlineOf>
        </gpml:ContinentalCrust>
    </gml:featureMember>
    <gml:featureMember>
        <gpml:ClosedPlateBoundary>
            <gpml:identity>GPlates-dea3804e-448f-40b9-a809-17d40f323017</gpml:identity>
            <gpml:revision>GPlates-e4ad671e-8533-4959-8a4a-a222702fa0e7</gpml:revision>
            <gml:name>Lesser Himalaya</gml:name>
            <gpml:shapefileAttributes>
                <gpml:KeyValueDictionary>
                    <gpml:element>
                        <gpml:KeyValueDictionaryElement>
                            <gpml:key>FEATURE_ID</gpml:key>
                            <gpml:valueType xmlns:xsi="http://www.w3.org/XMLSchema-instance">xsi:string</gpml:valueType>
                            <gpml:value>GPlates-508b61ca-b90a-427a-8a60-121cfcd12fe5</gpml:value>
                        </gpml:KeyValueDictionaryElement>
                    </gpml:element>
                    <gpml:element>
                        <gpml:KeyValueDictionaryElement>
                            <gpml:key>PLATEID1</gpml:key>
                            <gpml:valueType xmlns:xsi="http://www.w3.org/XMLSchema-instance">xsi:integer</gpml:valueType>
                            <gpml:value>7089</gpml:value>
                        </gpml:KeyValueDictionaryElement>
                    </gpml:element>
                    <gpml:element>
                        <gpml:KeyValueDictionaryElement>
                            <gpml:key>GPGIM_TYPE</gpml:key>
                            <gpml:valueType xmlns:xsi="http://www.w3.org/XMLSchema-instance">xsi:string</gpml:valueType>
                            <gpml:value>gpml:ClosedPlateBoundary</gpml:value>
                        </gpml:KeyValueDictionaryElement>
                    </gpml:element>
                    <gpml:element>
                        <gpml:KeyValueDictionaryElement>
                            <gpml:key>TYPE</gpml:key>
                            <gpml:valueType xmlns:xsi="http://www.w3.org/XMLSchema-instance">xsi:string</gpml:valueType>
                            <gpml:value></gpml:value>
                        </gpml:KeyValueDictionaryElement>
                    </gpml:element>
                    <gpml:element>
                        <gpml:KeyValueDictionaryElement>
                            <gpml:key>FROMAGE</gpml:key>
                            <gpml:valueType xmlns:xsi="http://www.w3.org/XMLSchema-instance">xsi:double</gpml:valueType>
                            <gpml:value>350</gpml:value>
                        </gpml:KeyValueDictionaryElement>
                    </gpml:element>
                    <gpml:element>
                        <gpml:KeyValueDictionaryElement>
                            <gpml:key>TOAGE</gpml:key>
                            <gpml:valueType xmlns:xsi="http://www.w3.org/XMLSchema-instance">xsi:double</gpml:valueType>
                            <gpml:value>0</gpml:value>
                        </gpml:KeyValueDictionaryElement>
                    </gpml:element>
                    <gpml:element>
                        <gpml:KeyValueDictionaryElement>
                            <gpml:key>NAME</gpml:key>
                            <gpml:valueType xmlns:xsi="http://www.w3.org/XMLSchema-instance">xsi:string</gpml:valueType>
                            <gpml:value>Lesser Himalaya</gpml:value>
                        </gpml:KeyValueDictionaryElement>
                    </gpml:element>
                    <gpml:element>
                        <gpml:KeyValueDictionaryElement>
                            <gpml:key>IMPORT_AGE</gpml:key>
                            <gpml:valueType xmlns:xsi="http://www.w3.org/XMLSchema-instance">xsi:double</gpml:valueType>
                            <gpml:value>0</gpml:value>
                        </gpml:KeyValueDictionaryElement>
                    </gpml:element>
                </gpml:KeyValueDictionary>
            </gpml:shapefileAttributes>
            <gml:validTime>
                <gml:TimePeriod>
                    <gml:begin>
                        <gml:TimeInstant>
                            <gml:timePosition gml:frame="http://gplates.org/TRS/flat">350</gml:timePosition>
                        </gml:TimeInstant>
                    </gml:begin>
                    <gml:end>
                        <gml:TimeInstant>
                            <gml:timePosition gml:frame="http://gplates.org/TRS/flat">0</gml:timePosition>
                        </gml:TimeInstant>
                    </gml:end>
                </gml:TimePeriod>
            </gml:validTime>
            <gpml:reconstructionPlateId>
                <gpml:ConstantValue>
                    <gpml:value>7089</gpml:value>
                    <gml:description></gml:description>
                    <gpml:valueType xmlns:gpml="http://www.gplates.org/gplates">gpml:plateId</gpml:valueType>
                </gpml:ConstantValue>
            </gpml:reconstructionPlateId>
            <gpml:geometryImportTime>
                <gml:TimeInstant>
                    <gml:timePosition gml:frame="http://gplates.org/TRS/flat">0</gml:timePosition>
                </gml:TimeInstant>
            </gpml:geometryImportTime>
            <gpml:boundary>
                <gpml:ConstantValue>
                    <gpml:value>
                        <gml:Polygon>
                            <gml:exterior>
                                <gml:LinearRing>
                                    <gml:posList gml:dimension="2">34.462641667778854 73.346650821197514 34.527474525611169 73.339675872203955 34.577201819088636 73.353008658771301 34.616427287853689 73.380700402707461 34.639211558941987 73.440735504141543 34.628538843066629 73.477059094674658 34.601295651380923 73.515517410639504 34.546101192022945 73.571979090341074 34.506514428629103 73.63401196265248 34.471742850059584 73.671505892333798 34.421982713415126 73.703834250835712 34.365092703731136 73.720823769279164 34.32352843172923 73.748299695033921 34.23965409249881 73.781672825954587 34.185512091797236 73.805455473157068 34.130499096778728 73.882572114140089 34.074992144236866 73.99053306034817 34.027715433135256 74.046677227815039 33.973776652422458 74.063329171364543 33.942956460489455 74.057177996374719 33.819094852039854 74.138696361111442 33.714532035999916 74.216992991431027 33.644510894186602 74.25609499181769 33.585093564974486 74.273851430220859 33.542288969045728 74.272268025211275 33.465697786338772 74.297526704515903 33.413095998810938 74.330563832444568 33.365118562280365 74.399793829741441 33.331955808244743 74.510748310574883 33.314615370957981 74.652564230220761 33.293902668051857 74.789337219459782 33.239908274149776 75.002470829187502 33.160373222912668 75.252548026120479 33.096889758647883 75.349881737535213 33.031199109394109 75.373326537918373 32.950079470633725 75.4201845421549 32.834744047285071 75.523056950718981 32.730730557993297 75.637345128565499 32.649569452767075 75.760501979570037 32.588741729713895 75.90733670706031 32.565279894155879 75.909399094777285 32.529243621205964 75.891048813776365 32.49993047222776 75.895594380658792 32.423052001791241 75.949845189782451 32.317723470626348 76.055039332012853 32.266502385659322 76.142714928915936 32.236195205235632 76.253796353078812 32.204588003872537 76.32587569149868 32.150118604635509 76.413938456831744 32.105858193884231 76.50718213257808 31.993483563886748 76.629288549278201 31.929224294983474 76.695157389796847 31.880160232730642 76.714110952594737 31.822315661496187 76.72395913144274 31.782553849912777 76.743124070751065 31.761509594960344 76.73876987744211 31.681130800329402 76.783754930873101 31.665798191797137 76.780392646652459 31.623180834604764 76.780497234978526 31.614937127340649 76.762611400156288 31.64063643631615 76.748582040622338 31.650682972144633 76.729079323911705 31.623184541334769 76.706478860471307 31.574964810607284 76.718659299710495 31.531396481006819 76.749437063534188 31.492797865434365 76.726984343279341 31.431357311206959 76.737524895004512 31.327085149819773 76.759063449251698 31.260133456895389 76.794551136089268 31.161402123265837 76.877658276765189 31.087449188438299 76.903600909413626 31.059077991785838 76.924536088001318 31.028191415548463 76.928669551948076 31.009806570881647 76.917280192199271 30.855141315960473 76.948761012450547 30.791416151188603 76.981115243158655 30.736391699783319 77.00957723903538 30.669731816614036 77.109222433008242 30.618756303521067 77.177593350403129 30.602141897957701 77.29067506184866 30.591667011127043 77.383121404326843 30.586252220666484 77.485291525916665 30.56149561339403 77.556821414650983 30.52890928481775 77.638432645934529 30.504991601735281 77.754814902811802 30.492970611661836 77.877418119073639 30.482731499638071 77.922334818465274 30.426815172178479 77.99744558054492 30.370797923914353 78.098212690363951 30.334997733095669 78.13287794081441 30.26097966453856 78.198301583792244 30.206181181164801 78.25576080633536 30.169658932772659 78.311830181634747 30.141832591959361 78.364090375000345 30.127358824050621 78.379622003567931 30.086546674894471 78.378685158140797 30.043752113732388 78.35034618173178 30.026367381520512 78.34504769317617 29.990907106933427 78.355937426049692 29.926495512835942 78.397817482763841 29.860429022758151 78.467663712395364 29.818119390463124 78.522375577765928 29.789894819063239 78.625569197721347 29.756555580943285 78.718975677719882 29.69381007859797 78.841038242308443 29.633712797445963 78.956074139898675 29.580072187461596 79.105913426419974 29.546530123516263 79.213800877868536 29.476289326941043 79.296280548414373 29.377195833615293 79.42603338534812 29.30488295118791 79.563574258658647 29.226184948811294 79.737944089413205 29.16845989740672 79.919019240690815 29.153608174771154 80.018726402793376 29.14831885794618 80.117346034929525 29.150411295254493 80.187703552136412 29.127504098775947 80.259583514243019 29.107423175122157 80.317873029634001 29.102998115566486 80.373559589919182 29.091513763277852 80.446093470307844 29.058860932737375 80.5325176645281 29.005032192891946 80.614467863203885 28.961726402084793 80.68940476946824 28.941773190541777 80.750079105152111 28.925240559017659 80.838899948287803 28.894759722324952 80.963827720131661 28.878005442452906 81.070853576918367 28.870804130759151 81.105902827445931 28.828448922557264 81.190781969123535 28.819874652034553 81.291196579797557 28.807709260580296 81.342612442844668 28.769689472094601 81.426659147957125 28.739059137683714 81.457415441884351 28.650697340844335 81.502192405658647 28.612601626104603 81.547039656346513 28.549044176668261 81.647711591045805 28.49158518252424 81.703168626090786 28.435584264558251 81.771322671718238 28.397500827915092 81.836722709159645 29.071971593578777 82.351541556193268 29.092381095159087 82.309424871225687 29.145356917387616 82.272963328056179 29.203674402715741 82.243520762376022 29.227218457064389 82.229610409932874 29.246327392355031 82.237265779016113 29.23935832233871 82.256592147271618 29.206064975642164 82.305904461467918 29.176958556915899 82.351959906016404 29.17364166857276 82.383796102449324 29.184613763423954 82.400494505017662 29.19976205956722 82.393070927319073 29.236150394334146 82.330271786576304 29.295094450811828 82.326906289882132 29.326886296066935 82.366752039721533 29.371504924141647 82.35763705362254 29.418815057458175 82.290497920746574 29.44226081070714 82.234662954558473 29.455613230140649 82.190770882182093 29.508776229166671 82.135727382410906 29.579112003120436 82.095026818416244 29.710187850450353 81.9474480045821 29.775787316510687 81.851800176313489 29.797469490242985 81.797798108472648 29.757821327657044 81.738988075752417 29.69393856890251 81.66681490641281 29.616776803496084 81.561568343212485 29.610184624740491 81.506297091902539 29.62497607662872 81.474781202591245 29.684437354715353 81.40939291294417 29.750373471721321 81.300000826396399 29.777969168381009 81.220969344060123 29.785214373376622 81.125478397009473 29.785149268440961 81.051434149259876 29.802562088563487 81.002880691457875 29.895414064980539 80.870033092614236 29.948207096331778 80.754284405097408 29.980066278424463 80.655844144928849 30.000802741651047 80.576685594679418 29.968772305904654 80.525738063518261 29.938955417025014 80.455605131993096 29.960137365838353 80.347477430277181 29.989089045331355 80.299410406203279 30.036953791188569 80.275354711430339 30.019967056212792 80.234624402318104 29.994912799428068 80.164547097006661 30.023160684994451 80.095473884009863 30.018957468206089 80.026206277804405 30.026255117335385 79.95781001840345 30.081815416720726 79.795172767816226 30.11386097871441 79.77340788303168 30.154222799871537 79.709861551752923 30.19390935234226 79.689062973129481 30.269994268575434 79.635590737557294 30.336589892930157 79.610355664053898 30.41785339217839 79.574453962821678 30.463218060117704 79.534073011353584 30.488079138409272 79.491902467139809 30.48598011383314 79.440714117713028 30.425358309999417 79.370719050744654 30.394015664112786 79.309000428684541 30.409101011424823 79.265685885154298 30.460214001207117 79.181117689712636 30.516051448858686 79.111563435416784 30.519891862411626 79.014213010982743 30.603588710901096 78.843154918325965 30.636805883277084 78.773406083772528 30.692968168169589 78.726471935649442 30.739347423126947 78.684332204975249 30.773247451234926 78.611589122479486 30.813260221037172 78.560251188725914 30.860690480490984 78.480967121253286 30.909317594366794 78.456440022204305 30.948235668603957 78.441325756746252 31.003583667515613 78.37760416383739 31.06207407624057 78.306435212375774 31.109141242078117 78.254289629923463 31.120912841496793 78.189334730443903 31.138621662175279 78.15341201817769 31.131004958242031 78.088133037764365 31.042310793122741 77.958817559421391 31.036411181853936 77.929662756185309 31.048030437997649 77.919615006119898 31.059461607387775 77.9194220604234 31.080959870232114 77.922688790971421 31.093378746624083 77.918238685077839 31.083964435118062 77.885858744217302 31.087998624662958 77.858308929584382 31.079594754439434 77.789656677143739 31.084095208127565 77.775560892185595 31.080727362893491 77.753183351611625 31.050073674984375 77.766993840928919 31.023846836294759 77.766214195710262 30.993399392732169 77.757292851685705 30.967131939424029 77.713038414185462 30.983613308720706 77.658514344432447 30.963654940588047 77.611006746090354 30.968918872958064 77.581363341965101 30.943206550627838 77.571226984746716 30.940388486633189 77.532022052792058 30.926184356182713 77.525198411982629 30.905286912556146 77.537128742950841 30.877723315396018 77.571004433939393 30.813088935539177 77.530903652460935 30.761174795159057 77.522276972877009 30.722305522144527 77.503643906402317 30.713142157989683 77.452113433365156 30.741013547873891 77.408736328395548 30.735738846257728 77.362162042226004 30.812872679777914 77.2780949833422 30.844743153872695 77.263907320396115 30.870841019143121 77.285211425621085 30.916614871338254 77.285480798681277 30.926684032702312 77.340828587868529 30.913607391058541 77.36240255968805 30.912661153263365 77.377651193333705 30.940542365888906 77.379685353771237 30.943684004664878 77.400043794629582 30.928457394202894 77.42779429605595 30.954928948738313 77.44298857494941 30.971066468315829 77.462960140622542 30.992592921247606 77.464255372695987 31.014793876736604 77.450343511476703 31.024954304431446 77.46322086881429 31.052561795926195 77.461439988164116 31.063645693979627 77.449908335937536 31.086682692154493 77.452595121656501 31.119479579674252 77.461471987339024 31.147439618600426 77.440283978882036 31.193337524583846 77.442470204664218 31.221675270013673 77.434762851247029 31.276267690120481 77.381366820015842 31.303073252297349 77.357291284593131 31.315145343188878 77.427756270919843 31.312174562696026 77.451118187160418 31.329394208188326 77.579350627627008 31.303493363312306 77.635960144334661 31.314384742693395 77.71040022731593 31.301285817999133 77.743380034267872 31.306563011991127 77.790224963761588 31.331140522483722 77.813927526282129 31.332378995523602 77.834743952318647 31.320446260849902 77.863912474849215 31.307989440771966 77.946481231375103 31.31839745162025 78.0188125932128 31.420209095682424 78.126827271785871 31.46068018476608 78.158958078836918 31.485813198088199 78.152071515997633 31.490414525788335 78.080614753245513 31.511312821082388 78.023154313596464 31.510778502220624 77.973244847081716 31.540990202151413 77.923447314377498 31.547046279850107 77.864052470435922 31.551559239820548 77.771751214907866 31.561245148926098 77.601086690366742 31.575656362626592 77.554268561620518 31.665128688420506 77.478749704265852 31.755598681036158 77.435140046388739 31.813814612791344 77.365498882021896 31.886406848123951 77.350632761550656 31.947460680018207 77.365115819679971 31.972817128006763 77.359806788337963 31.988001528904213 77.341495038452578 32.001889338308835 77.269682024756889 31.998893685236041 77.227489502634413 31.955926727980923 77.182179362245932 31.922505170150195 77.154455991810153 31.877815163861719 77.138981521048947 31.864551199588917 77.105277430832345 31.838769610182261 77.108688317087342 31.660684153867344 77.182011610078192 31.635128803160534 77.252883634850193 31.579223088005982 77.281447401936717 31.529192503792032 77.351027303256302 31.512262912079592 77.413870615813906 31.413652854825855 77.495078396181441 31.374137309250255 77.516747708760676 31.362845820801052 77.508973772553333 31.351123842486651 77.45845771905671 31.3673786289534 77.397910622950178 31.365557319337587 77.356793385833768 31.32470074974017 77.291259620875763 31.299923017315241 77.20025463795568 31.28491764696324 77.110010440200853 31.316219479902163 77.027801198251879 31.397829486101738 76.954905213562483 31.472827251447079 76.919352835071919 31.535482424928436 76.924476554636414 31.683217309435502 76.954519901981101 31.788343125931533 76.952267205831305 31.860571648060507 76.917479097247778 31.959584644207577 76.828773503661893 32.049442053400199 76.710408810187587 32.10138566026086 76.626231815480821 32.125952144353718 76.519090407515989 32.197649375508703 76.41073008444414 32.208341400024395 76.378027373339407 32.26986777414244 76.258036714664343 32.302739835941232 76.144253619407223 32.413918985060391 75.984632474129086 32.488393234366903 75.937933791331943 32.530688996547539 75.93018167936998 32.569738703229419 75.996690496051755 32.598506199793036 75.991757777685066 32.689921162810201 75.785607855533058 32.752241682075741 75.657514919086438 32.952439749973912 75.474129256486492 33.007674416578254 75.447893714271373 33.053874842771769 75.438969217560128 33.118479056287647 75.469670281977599 33.144822218343265 75.466821328787987 33.14575151633769 75.437910011342012 33.187147529233684 75.373322606261894 33.249887256446627 75.262140870502179 33.318031113700677 75.1704524707025 33.337100298733255 75.115289877984964 33.362085935602551 74.992583203598983 33.422879154520139 74.85682651014875 33.436763265008977 74.728276936124956 33.405330859464677 74.541068149233041 33.4123933483936 74.47488736895977 33.457439279302562 74.406549837095653 33.522216334586112 74.35332396956359 33.586374411777292 74.340808378337897 33.602596999879296 74.345298250527804 33.704507039506574 74.320292769846503 33.816474939109845 74.223036031312617 33.942938017465899 74.128814275252907 33.971770637005186 74.114522825593596 34.06272537280028 74.100630131071512 34.174994118576798 73.865381561352166 34.213236449340869 73.825817234294576 34.265118780176728 73.799416204646263 34.419412772138422 73.719994810205122 34.465083666792651 73.699986435378335 34.500803013522059 73.668813351108867 34.558925181455855 73.611531771020125 34.609101289599849 73.580337228538326 34.64246511035747 73.55338164532553 34.656928466274152 73.51771300394492 34.657888823586951 73.454729453097229 34.642768078201811 73.391950572191377 34.609688174290383 73.338779885195407 34.56825913436446 73.319232466855794 34.528163974872399 73.316579955121739 34.485578545717686 73.32982821551731 34.462641667778854 73.346650821197514 </gml:posList>
                                </gml:LinearRing>
                            </gml:exterior>
                        </gml:Polygon>
                    </gpml:value>
                    <gml:description></gml:description>
                    <gpml:valueType xmlns:gml="http://www.opengis.net/gml">gml:Polygon</gpml:valueType>
                </gpml:ConstantValue>
            </gpml:boundary>
        </gpml:ClosedPlateBoundary>
    </gml:featureMember>
    <gml:featureMember>
        <gpml:ContinentalCrust>
            <gpml:identity>GPlates-2f97634f-6003-4c76-b463-c89c95593ae8</gpml:identity>
            <gpml:revision>GPlates-249ba1c2-471e-4a90-a80e-f07155fcd1b1</gpml:revision>
            <gml:name>Continental shelf China</gml:name>
            <gml:validTime>
                <gml:TimePeriod>
                    <gml:begin>
                        <gml:TimeInstant>
                            <gml:timePosition gml:frame="http://gplates.org/TRS/flat">600</gml:timePosition>
                        </gml:TimeInstant>
                    </gml:begin>
                    <gml:end>
                        <gml:TimeInstant>
                            <gml:timePosition gml:frame="http://gplates.org/TRS/flat">0</gml:timePosition>
                        </gml:TimeInstant>
                    </gml:end>
                </gml:TimePeriod>
            </gml:validTime>
            <gpml:reconstructionPlateId>
                <gpml:ConstantValue>
                    <gpml:value>601</gpml:value>
                    <gml:description></gml:description>
                    <gpml:valueType xmlns:gpml="http://www.gplates.org/gplates">gpml:plateId</gpml:valueType>
                </gpml:ConstantValue>
            </gpml:reconstructionPlateId>
            <gpml:geometryImportTime>
                <gml:TimeInstant>
                    <gml:timePosition gml:frame="http://gplates.org/TRS/flat">0</gml:timePosition>
                </gml:TimeInstant>
            </gpml:geometryImportTime>
            <gpml:outlineOf>
                <gpml:ConstantValue>
                    <gpml:value>
                        <gml:Polygon>
                            <gml:exterior>
                                <gml:LinearRing>
                                    <gml:posList gml:dimension="2">25.175019042420466 117.72893579629982 27.271205292928897 118.79563767153149 28.602515564015082 120.21581341952218 30.033763543890444 119.77140630701975 33.672698222899889 119.81820866558994 35.325228588548583 118.45966800917994 39.230697423243527 117.50395674151655 41.068547712024134 121.08057173110313 40.73654388246743 122.63930526842518 39.7316197882542 125.67187937176399 37.55440637911213 127.3118259727308 35.506894526968445 129.507972714381 32.410819353270576 129.52158698043445 32.012550322950602 128.69300591768206 30.212658438476883 128.31916478495839 28.998288433046731 127.25600289126301 27.898697646557579 126.43589455931486 27.46293904082194 126.05175354125174 26.831716909128069 125.54784843565021 26.414357050268514 124.97363058848197 25.860217974516495 124.57413922489498 25.625512576873518 123.9052272742409 25.668453709851779 122.8984749250537 25.383970485773343 122.18674499156859 25.048352651953614 122.11046108082087 22.369047019251365 119.96987668934419 22.555159386752035 119.20765433370528 25.175019042420466 117.72893579629982 </gml:posList>
                                </gml:LinearRing>
                            </gml:exterior>
                        </gml:Polygon>
                    </gpml:value>
                    <gml:description></gml:description>
                    <gpml:valueType xmlns:gml="http://www.opengis.net/gml">gml:Polygon</gpml:valueType>
                </gpml:ConstantValue>
            </gpml:outlineOf>
        </gpml:ContinentalCrust>
    </gml:featureMember>
    <gml:featureMember>
        <gpml:ClosedPlateBoundary>
            <gpml:identity>GPlates-060f41db-a25c-4107-8115-612a51954eed</gpml:identity>
            <gpml:revision>GPlates-b4bac1d9-da82-4772-815a-0c84afda9564</gpml:revision>
            <gml:name>Mino-Tanba/ Inner Zone Honshu/Hokkaido</gml:name>
            <gml:validTime>
                <gml:TimePeriod>
                    <gml:begin>
                        <gml:TimeInstant>
                            <gml:timePosition gml:frame="http://gplates.org/TRS/flat">350</gml:timePosition>
                        </gml:TimeInstant>
                    </gml:begin>
                    <gml:end>
                        <gml:TimeInstant>
                            <gml:timePosition gml:frame="http://gplates.org/TRS/flat">0</gml:timePosition>
                        </gml:TimeInstant>
                    </gml:end>
                </gml:TimePeriod>
            </gml:validTime>
            <gpml:reconstructionPlateId>
                <gpml:ConstantValue>
                    <gpml:value>4288</gpml:value>
                    <gml:description></gml:description>
                    <gpml:valueType xmlns:gpml="http://www.gplates.org/gplates">gpml:plateId</gpml:valueType>
                </gpml:ConstantValue>
            </gpml:reconstructionPlateId>
            <gpml:geometryImportTime>
                <gml:TimeInstant>
                    <gml:timePosition gml:frame="http://gplates.org/TRS/flat">0</gml:timePosition>
                </gml:TimeInstant>
            </gpml:geometryImportTime>
            <gpml:boundary>
                <gpml:ConstantValue>
                    <gpml:value>
                        <gml:Polygon>
                            <gml:exterior>
                                <gml:LinearRing>
                                    <gml:posList gml:dimension="2">44.491008638839531 141.60111334390842 44.194876748158592 141.66777814088309 43.391882236632334 141.80877643575545 42.470805395324859 141.92901364778481 42.296733612168964 141.43998130503459 41.129469048748668 141.90435579027601 39.512922843366887 142.41412031458245 38.742094216705652 141.90883645957203 38.249053923474683 142.22342913296143 37.073511451783951 142.2066842041385 36.419297411338604 141.18663376534062 35.292091346125069 141.13953116065377 35.454368156370343 140.80738703547229 35.712445432329027 140.90487744479614 35.878135972590123 140.70122183911948 35.927264359848074 140.52004614149058 35.913104429363351 140.15873847023636 36.044580687030567 139.87179891274747 36.733381794473189 138.99110964101826 36.745988301098748 138.81479816497392 36.817003384124341 138.60720386104131 36.951508052092748 138.39499057603376 37.022285997145389 138.28242564812871 37.156948877005561 138.12995879335796 37.553209610397332 137.8294052199289 37.797569096314447 137.97878997386425 37.911021033514189 138.21612637404399 38.094838379683125 138.1893546385208 40.106079858540348 139.31479489626929 42.291043404038689 139.43288954863417 45.334692493200151 140.78093723421483 46.210041420864563 141.19640521698796 44.491008638839531 141.60111334390842 </gml:posList>
                                </gml:LinearRing>
                            </gml:exterior>
                        </gml:Polygon>
                    </gpml:value>
                    <gml:description></gml:description>
                    <gpml:valueType xmlns:gml="http://www.opengis.net/gml">gml:Polygon</gpml:valueType>
                </gpml:ConstantValue>
            </gpml:boundary>
        </gpml:ClosedPlateBoundary>
    </gml:featureMember>
    <gml:featureMember>
        <gpml:ClosedPlateBoundary>
            <gpml:identity>GPlates-9dbc450d-ff53-42b0-9903-f21f3daaa6fa</gpml:identity>
            <gpml:revision>GPlates-57c0a3bd-dbe8-4eed-89ac-99e71498a7b2</gpml:revision>
            <gml:name>Sorachi-Yezo Belt</gml:name>
            <gml:validTime>
                <gml:TimePeriod>
                    <gml:begin>
                        <gml:TimeInstant>
                            <gml:timePosition gml:frame="http://gplates.org/TRS/flat">350</gml:timePosition>
                        </gml:TimeInstant>
                    </gml:begin>
                    <gml:end>
                        <gml:TimeInstant>
                            <gml:timePosition gml:frame="http://gplates.org/TRS/flat">0</gml:timePosition>
                        </gml:TimeInstant>
                    </gml:end>
                </gml:TimePeriod>
            </gml:validTime>
            <gpml:reconstructionPlateId>
                <gpml:ConstantValue>
                    <gpml:value>4289</gpml:value>
                    <gml:description></gml:description>
                    <gpml:valueType xmlns:gpml="http://www.gplates.org/gplates">gpml:plateId</gpml:valueType>
                </gpml:ConstantValue>
            </gpml:reconstructionPlateId>
            <gpml:geometryImportTime>
                <gml:TimeInstant>
                    <gml:timePosition gml:frame="http://gplates.org/TRS/flat">0</gml:timePosition>
                </gml:TimeInstant>
            </gpml:geometryImportTime>
            <gpml:boundary>
                <gpml:ConstantValue>
                    <gpml:value>
                        <gml:Polygon>
                            <gml:exterior>
                                <gml:LinearRing>
                                    <gml:posList gml:dimension="2">46.209796221507027 141.19648490556108 45.928040967683756 142.10735970628832 45.355553080916458 142.28877393756045 45.137788881999569 142.28540005135346 44.754249466109506 142.29878113184134 44.577232696823621 142.30009195721703 44.215885571430697 142.31298473207875 43.921088982214336 142.37642525723871 43.604142783478217 142.43929421391238 43.205917419344281 142.44099984160033 42.82270338765656 142.63361709071964 42.409615739574008 142.83371234195695 42.047755845397838 143.03141897661317 41.611637182036773 143.17284843347892 41.699610523781558 142.90855232065246 42.021633643666611 142.69211710612717 42.470556492965279 141.92894872181969 43.388892905120734 141.80931725478143 44.207930581577912 141.66486421771953 46.209796221507027 141.19648490556108 </gml:posList>
                                </gml:LinearRing>
                            </gml:exterior>
                        </gml:Polygon>
                    </gpml:value>
                    <gml:description></gml:description>
                    <gpml:valueType xmlns:gml="http://www.opengis.net/gml">gml:Polygon</gpml:valueType>
                </gpml:ConstantValue>
            </gpml:boundary>
        </gpml:ClosedPlateBoundary>
    </gml:featureMember>
    <gml:featureMember>
        <gpml:ClosedPlateBoundary>
            <gpml:identity>GPlates-85732ca9-8403-4ca3-bc8f-69f0002012f0</gpml:identity>
            <gpml:revision>GPlates-568689fe-72b4-48f7-8b35-4145a282da41</gpml:revision>
            <gml:name>Central Sakhalin</gml:name>
            <gml:validTime>
                <gml:TimePeriod>
                    <gml:begin>
                        <gml:TimeInstant>
                            <gml:timePosition gml:frame="http://gplates.org/TRS/flat">350</gml:timePosition>
                        </gml:TimeInstant>
                    </gml:begin>
                    <gml:end>
                        <gml:TimeInstant>
                            <gml:timePosition gml:frame="http://gplates.org/TRS/flat">0</gml:timePosition>
                        </gml:TimeInstant>
                    </gml:end>
                </gml:TimePeriod>
            </gml:validTime>
            <gpml:reconstructionPlateId>
                <gpml:ConstantValue>
                    <gpml:value>42571</gpml:value>
                    <gml:description></gml:description>
                    <gpml:valueType xmlns:gpml="http://www.gplates.org/gplates">gpml:plateId</gpml:valueType>
                </gpml:ConstantValue>
            </gpml:reconstructionPlateId>
            <gpml:geometryImportTime>
                <gml:TimeInstant>
                    <gml:timePosition gml:frame="http://gplates.org/TRS/flat">0</gml:timePosition>
                </gml:TimeInstant>
            </gpml:geometryImportTime>
            <gpml:boundary>
                <gpml:ConstantValue>
                    <gpml:value>
                        <gml:Polygon>
                            <gml:exterior>
                                <gml:LinearRing>
                                    <gml:posList gml:dimension="2">45.798399698823935 143.88011950126364 49.311196077702363 143.73783512959088 49.51624390455904 143.74169488359482 50.196927436838386 143.45576600242524 51.865620287550797 143.13447636607515 53.289457699845123 143.07163570303052 58.077606493636885 142.32514601725552 57.965189566292523 141.45389918755188 56.111408220726766 140.78560320836692 52.674645283014073 141.34643975572922 52.407623530261226 141.69715413504574 51.836505109436061 142.12425308200304 51.588471792841219 142.37816358705891 51.26263411828279 142.55476371315453 51.031075093856025 142.49752405855381 50.829822601784407 142.43463292611145 50.368325715651245 142.47956344655503 49.909553221527915 142.65913010241869 49.303822951214329 142.7808177911875 48.839663583710703 142.84034951234406 48.465880144446722 142.7491675757349 48.005040642450616 142.52068310917275 47.785297794617591 142.53740354275683 47.31189106182044 142.61727863059022 47.075203117732322 142.61487192274566 46.865014510658995 142.60173124656947 46.723657423983589 142.56793772685864 46.579816666758305 142.40953821113629 45.928513185096428 142.10771812096274 45.798399698823935 143.88011950126364 </gml:posList>
                                </gml:LinearRing>
                            </gml:exterior>
                        </gml:Polygon>
                    </gpml:value>
                    <gml:description></gml:description>
                    <gpml:valueType xmlns:gml="http://www.opengis.net/gml">gml:Polygon</gpml:valueType>
                </gpml:ConstantValue>
            </gpml:boundary>
        </gpml:ClosedPlateBoundary>
    </gml:featureMember>
    <gml:featureMember>
        <gpml:ClosedPlateBoundary>
            <gpml:identity>GPlates-629f6963-3994-44e3-9378-df5a7bbfaf95</gpml:identity>
            <gpml:revision>GPlates-7d89f927-057f-4819-80ae-475eaf615476</gpml:revision>
            <gml:name>West Sakhalin</gml:name>
            <gml:validTime>
                <gml:TimePeriod>
                    <gml:begin>
                        <gml:TimeInstant>
                            <gml:timePosition gml:frame="http://gplates.org/TRS/flat">350</gml:timePosition>
                        </gml:TimeInstant>
                    </gml:begin>
                    <gml:end>
                        <gml:TimeInstant>
                            <gml:timePosition gml:frame="http://gplates.org/TRS/flat">0</gml:timePosition>
                        </gml:TimeInstant>
                    </gml:end>
                </gml:TimePeriod>
            </gml:validTime>
            <gpml:reconstructionPlateId>
                <gpml:ConstantValue>
                    <gpml:value>42570</gpml:value>
                    <gml:description></gml:description>
                    <gpml:valueType xmlns:gpml="http://www.gplates.org/gplates">gpml:plateId</gpml:valueType>
                </gpml:ConstantValue>
            </gpml:reconstructionPlateId>
            <gpml:geometryImportTime>
                <gml:TimeInstant>
                    <gml:timePosition gml:frame="http://gplates.org/TRS/flat">0</gml:timePosition>
                </gml:TimeInstant>
            </gpml:geometryImportTime>
            <gpml:boundary>
                <gpml:ConstantValue>
                    <gpml:value>
                        <gml:Polygon>
                            <gml:exterior>
                                <gml:LinearRing>
                                    <gml:posList gml:dimension="2">46.036914344929187 141.75925008445651 46.208100429908036 141.19333083743578 47.323639588764671 141.62234478875425 48.432995289139591 140.84429564755877 51.877821990587861 141.46190928234279 52.674645283014073 141.34643975572922 52.409286350412309 141.69303049787749 51.839627855445706 142.12153310772828 51.589680716443937 142.37753138281849 51.262714184373259 142.55448092242415 51.030892038112739 142.50017647880853 50.828194722127293 142.43436711137943 50.370610708969998 142.47963903535702 49.906121386918841 142.65864703263978 49.313061675165429 142.77844028498518 48.838081196114047 142.84182070301955 48.465619644959652 142.74938363914595 48.005111098845866 142.52074310775146 47.785725995477513 142.53751501415161 47.311971887577911 142.61724509646237 47.075817924794841 142.61515749324079 46.865271457142086 142.60180965504466 46.723198046318849 142.5677949614697 46.579348322408343 142.40906686765359 45.927795722214597 142.10759732823948 46.036914344929187 141.75925008445651 </gml:posList>
                                </gml:LinearRing>
                            </gml:exterior>
                        </gml:Polygon>
                    </gpml:value>
                    <gml:description></gml:description>
                    <gpml:valueType xmlns:gml="http://www.opengis.net/gml">gml:Polygon</gpml:valueType>
                </gpml:ConstantValue>
            </gpml:boundary>
        </gpml:ClosedPlateBoundary>
    </gml:featureMember>
    <gml:featureMember>
        <gpml:ClosedPlateBoundary>
            <gpml:identity>GPlates-84529884-28e2-4d18-86f9-dba10722f801</gpml:identity>
            <gpml:revision>GPlates-3c188f03-c61c-4fb3-9dcd-59144ba44be8</gpml:revision>
            <gml:name>Shimanto Belt accretionary prims</gml:name>
            <gml:validTime>
                <gml:TimePeriod>
                    <gml:begin>
                        <gml:TimeInstant>
                            <gml:timePosition gml:frame="http://gplates.org/TRS/flat">350</gml:timePosition>
                        </gml:TimeInstant>
                    </gml:begin>
                    <gml:end>
                        <gml:TimeInstant>
                            <gml:timePosition gml:frame="http://gplates.org/TRS/flat">0</gml:timePosition>
                        </gml:TimeInstant>
                    </gml:end>
                </gml:TimePeriod>
            </gml:validTime>
            <gpml:reconstructionPlateId>
                <gpml:ConstantValue>
                    <gpml:value>4279</gpml:value>
                    <gml:description></gml:description>
                    <gpml:valueType xmlns:gpml="http://www.gplates.org/gplates">gpml:plateId</gpml:valueType>
                </gpml:ConstantValue>
            </gpml:reconstructionPlateId>
            <gpml:geometryImportTime>
                <gml:TimeInstant>
                    <gml:timePosition gml:frame="http://gplates.org/TRS/flat">0</gml:timePosition>
                </gml:TimeInstant>
            </gpml:geometryImportTime>
            <gpml:boundary>
                <gpml:ConstantValue>
                    <gpml:value>
                        <gml:Polygon>
                            <gml:exterior>
                                <gml:LinearRing>
                                    <gml:posList gml:dimension="2">35.887427251987681 138.25574098509659 35.483661132637963 138.78638780806011 35.219315626720281 139.14306014781874 34.662949316634652 140.03969538687093 34.592681238975999 139.36782739710543 34.376892900605057 138.58932813514997 34.299963219323516 137.89535406174392 33.921004277645466 136.56391669237158 33.274720719276644 135.92595824206717 33.590385079858684 134.9903538957019 33.200171545368924 133.82944352944341 32.362698101377099 132.95224396031065 32.230746688251863 132.19174855723398 31.456291662606272 131.80399593545377 30.738697178323545 131.44569710350461 29.79256554719829 131.12234578741774 29.230263957804478 130.68651458913101 29.013374008773123 130.22756614291882 29.817999071476709 128.74106538008823 31.74493141141976 129.32133796880242 31.948475088550875 129.70672504500084 32.026344900322691 130.21076477734536 32.088969231545413 130.38981376891724 32.245617039574263 130.65334606733003 32.280046816189362 130.70305638540546 32.288867568564328 130.73514025751808 32.305701409796185 130.75363545646093 32.345025158975432 130.78937851335087 32.365204693467781 130.83583256307963 32.385025576800565 130.88636631743765 32.394132803600428 130.92047632031128 32.419214201830989 130.94470218170252 32.439809308190803 130.95779778960105 32.451316069603195 130.99246099009068 32.462696716939838 131.05892074934229 32.489018269327104 131.1448114808673 32.517708130983209 131.21237121645157 32.552505372279995 131.2740514912806 32.571139422643576 131.31845815731276 32.654312528553511 131.37482771769825 32.728187649478009 131.4710416432537 32.743527241335428 131.50463843520185 32.754516303291489 131.53912603683042 32.835443207816638 131.61199692866802 32.883392425544137 131.66008760545213 32.875866586670263 131.70148946685376 32.908161220873644 131.73819901009557 32.982278199339802 131.86687184383428 33.013750390256007 131.9320753225368 33.060565806495802 132.0220118872553 33.308642758620771 132.50570803535624 33.308062537220721 132.59316001043845 33.295711550162629 132.66289547252208 33.300190035974744 132.75916032198529 33.311006506991838 132.79157137581728 33.352925979169839 132.85103560186525 33.360579760389932 132.89493173676613 33.375858047553443 132.9752396946171 33.402560987456624 133.08372794154724 33.424983650226785 133.16648547818812 33.443339282401197 133.23138151827104 33.418161507114917 133.30753302293812 33.439743333817745 133.34658671144686 33.471140797692961 133.44325288499488 33.502476261787344 133.5736979718919 33.526953023508106 133.58923853941852 33.537485942779206 133.66308071509323 33.53584217015058 133.74201379619495 33.56289534732484 133.79883543399265 33.699959690342737 133.96406359663331 33.731786763961303 134.03837152062033 33.750478823839018 134.10870628087079 33.749646478016665 134.21104528723848 33.763454757402855 134.31045335922272 33.778597497522192 134.39379171954704 33.831771215383135 134.51514805192392 33.871836501322463 134.6719304591555 33.936727074551499 135.09908303635513 33.947262279999237 135.18483831697262 33.995716762969323 135.3078762921096 34.049779115015276 135.41510169794483 34.101713548276187 135.49807342163717 34.152027911748362 135.52850612664764 34.183258445141561 135.60424708419657 34.217862128866209 135.67133808811309 34.223389441765761 135.75612806141854 34.226958948474461 135.78665772994273 34.289903731603083 135.82157988581585 34.314632240659513 135.9052865216276 34.298504242161329 135.92371513658236 34.263305271170857 135.90287503045428 34.228888742636421 135.89187239416086 34.201266335240071 135.89377232189241 34.193873593551295 135.91692807431426 34.199349942931988 135.95330156386441 34.23020278831477 135.9794534702184 34.263981787147571 136.02657077525524 34.262538274818041 136.04731580763473 34.210066512477979 136.06828644623673 34.179028268318739 136.0987633499268 34.157221179086257 136.12776833709762 34.15992391956167 136.18699155569371 34.226474623890482 136.27451464797224 34.275899807431735 136.3422236963944 34.286752148564602 136.39902133705272 34.285834986467229 136.49778875834505 34.279774212541177 136.56628848650797 34.298113663827436 136.60183110586945 34.315418361765232 136.67303603342026 34.32098871201147 136.71867998166385 34.338370342786121 136.78303020738542 34.369908028736148 136.84073497496814 34.451638918366498 136.93191812225797 34.488572452764991 137.02999101917962 34.544871565104053 137.18043872805714 34.734667639495065 137.69026098254292 34.829332278106001 137.81657459093427 34.874436437884981 137.84583577917329 34.995982092813669 137.85423863892717 35.066910406262821 137.87034613944925 35.103031178870793 137.88962481233995 35.134042524829859 137.92487198951736 35.18145748440481 137.94122815924621 35.203870491106947 137.92741903085135 35.255274551685645 137.92855501257927 35.31474014977141 137.94937770156849 35.352561956526799 138.00076473617492 35.398561275601672 138.05423762225735 35.477805897163869 138.10359801638296 35.583019228467329 138.13702202536541 35.698574055950253 138.16714959123502 35.746715493599581 138.19238028875102 35.812482907153139 138.2264056343698 35.887427251987681 138.25574098509659 </gml:posList>
                                </gml:LinearRing>
                            </gml:exterior>
                        </gml:Polygon>
                    </gpml:value>
                    <gml:description></gml:description>
                    <gpml:valueType xmlns:gml="http://www.opengis.net/gml">gml:Polygon</gpml:valueType>
                </gpml:ConstantValue>
            </gpml:boundary>
        </gpml:ClosedPlateBoundary>
    </gml:featureMember>
    <gml:featureMember>
        <gpml:ClosedPlateBoundary>
            <gpml:identity>GPlates-e841938e-069a-4f18-8118-0f45f204e482</gpml:identity>
            <gpml:revision>GPlates-0ef16694-bc3f-4761-a53d-6a15e3161586</gpml:revision>
            <gml:name>Mino-Tanba &amp; Kurosegawa / Outer zone</gml:name>
            <gml:validTime>
                <gml:TimePeriod>
                    <gml:begin>
                        <gml:TimeInstant>
                            <gml:timePosition gml:frame="http://gplates.org/TRS/flat">350</gml:timePosition>
                        </gml:TimeInstant>
                    </gml:begin>
                    <gml:end>
                        <gml:TimeInstant>
                            <gml:timePosition gml:frame="http://gplates.org/TRS/flat">0</gml:timePosition>
                        </gml:TimeInstant>
                    </gml:end>
                </gml:TimePeriod>
            </gml:validTime>
            <gpml:reconstructionPlateId>
                <gpml:ConstantValue>
                    <gpml:value>4280</gpml:value>
                    <gml:description></gml:description>
                    <gpml:valueType xmlns:gpml="http://www.gplates.org/gplates">gpml:plateId</gpml:valueType>
                </gpml:ConstantValue>
            </gpml:reconstructionPlateId>
            <gpml:geometryImportTime>
                <gml:TimeInstant>
                    <gml:timePosition gml:frame="http://gplates.org/TRS/flat">0</gml:timePosition>
                </gml:TimeInstant>
            </gpml:geometryImportTime>
            <gpml:boundary>
                <gpml:ConstantValue>
                    <gpml:value>
                        <gml:Polygon>
                            <gml:exterior>
                                <gml:LinearRing>
                                    <gml:posList gml:dimension="2">31.948099002909718 129.7062006162592 32.026338728367264 130.21081831382799 32.088892177158115 130.38992175761419 32.245926942225076 130.65410453253114 32.279937255028393 130.70319924311863 32.288990632123209 130.73500134880797 32.305463900275001 130.75331116246196 32.344750764411046 130.78921690922502 32.365804697461755 130.83736921009245 32.384723808381885 130.88578591592926 32.393934934697086 130.92014853007427 32.419457678989616 130.94506918017467 32.439726428018133 130.95794560487465 32.451034297365212 130.99209607147645 32.462837674652199 131.05910620821032 32.488904398646831 131.14478748968301 32.517760035614714 131.21247450793416 32.552536405809043 131.27448059088061 32.57089450977562 131.31806254561448 32.654314876657224 131.37482130892042 32.727907910406969 131.4708218527193 32.743311206056134 131.50468794661873 32.754470381233133 131.53902176597151 32.834698564056325 131.61167925242586 32.883156416829415 131.6598761420006 32.875590247236588 131.70134832224025 32.908250406442683 131.73856672257949 32.981675082728124 131.86566631343049 33.014379052168756 131.93352382925772 33.308563575453121 132.50556071618752 33.308145515063693 132.59244845310698 33.295784558293967 132.66254719096813 33.30006612947642 132.75911488017218 33.310717335848658 132.79128656497377 33.353026507944755 132.85113407300403 33.359908926279424 132.89134506715698 33.376080908638983 132.97666746639482 33.401963501285415 133.08156427949839 33.426963338417615 133.17382018070828 33.443328951669066 133.23111823108832 33.418198925172717 133.3074345696688 33.439777422346168 133.34640583593699 33.471250227015702 133.44330884126919 33.502492723738193 133.57352704098159 33.52687690504024 133.58934494970967 33.537584004624769 133.66259188697254 33.535816766170953 133.74200857582224 33.562526857205562 133.7986080694894 33.633663745862094 133.88742647605417 33.699780998471724 133.96398605782602 33.731624763998241 134.03828025585838 33.750414967940316 134.10853555886277 33.74960706695375 134.21110921511635 33.76343241196107 134.30998797510077 33.778497601273948 134.39342053384968 33.83169655113813 134.51505615759655 33.871596300479609 134.67116825604896 33.937000283416694 135.10061491437963 33.947277473931386 135.18463554959851 33.995436223744967 135.30727257884334 34.049166960287877 135.41426342367691 34.101807637152405 135.4983098163564 34.152083535406284 135.52857657980226 34.182977497911764 135.60384235747489 34.217750523717982 135.67119921924834 34.223392709292135 135.75581761614862 34.226781486877577 135.78650977925088 34.289937983135708 135.82137425870476 34.314591395383374 135.90495661299937 34.298318675266458 135.92394568847357 34.263416401340905 135.90279847445657 34.228922796693269 135.89194304715207 34.201314581953184 135.893560917971 34.193743595041724 135.9171660259216 34.199419654897888 135.95286624327909 34.230267959337731 135.97940038723624 34.264037390160908 136.02639063637466 34.262713010336952 136.04706995156548 34.210312653359999 136.06806117094445 34.179542983715422 136.09810112226577 34.157261826304079 136.12764547759855 34.159502963205703 136.18668091194067 34.210951232968526 136.25333576469313 34.275953207241258 136.34252522923427 34.286496415151682 136.3986326957135 34.2857221766794 136.49655350707562 34.279646537072104 136.56640574187111 34.297881927233838 136.60154746471775 34.315202892745567 136.67282145943761 34.321004983206478 136.7189157285255 34.338005366658848 136.78251564633834 34.369678953608442 136.8402901515046 34.451337848583378 136.93190143147922 34.734609608629412 137.69023012896812 34.829198493837538 137.8162523616937 34.874578417274705 137.84573165852819 34.996029710688617 137.85437850830081 35.066597194103593 137.87005561968644 35.103219009976712 137.88955669318119 35.133825576661955 137.92489107300821 35.181005751068675 137.94146489384971 35.204083638723503 137.92764995301766 35.255153324785709 137.92847622362214 35.315206298725101 137.94984418764221 35.352526919720489 138.00071075342308 35.398386583687994 138.05394805356741 35.478176176969697 138.10352390739828 35.583070537823076 138.13688421319267 35.698564748559022 138.16721463565372 35.812518994723455 138.22652981997066 35.887551999854139 138.25569419114981 35.981603290357427 138.13649653457369 35.830610606542365 138.08343965835104 35.695592994333218 138.08996103469062 35.544996148608078 138.04838112974292 35.197149688785501 137.89346731992885 35.068870752538373 137.7856539449796 34.990417593622354 137.71487097356871 34.903577821916485 137.5697503034387 34.521393126731596 136.78583205811586 34.473490406106805 136.68172725397085 34.444054239054353 136.59135565185585 34.426447218913758 136.26351842117447 34.418562765075251 135.99443941157185 34.365677522140196 135.75146629019412 34.251867488247299 135.39497618550226 34.15031283104755 134.76767743482776 34.071833468203032 134.40543024541134 34.047965196056481 134.33453964623374 34.041990109726292 134.20060965425205 34.025512338867117 134.10306484380422 34.029312589134946 133.92159730720195 34.002742968899042 133.79655702509152 33.942091530954663 133.48956632610847 33.885923498132463 133.27577346008815 33.848148923180617 133.07501849319854 33.829427511990886 133.00435013096379 33.789258784449267 132.98544321686191 33.758010888711055 132.96307609349182 33.711043583135819 132.81877990973098 33.664837859138053 132.6987768295964 33.658497855065818 132.63424750680682 33.664399015102951 132.58339282643465 33.612327417684533 132.47777086076277 33.438439496841546 132.1733701821951 33.274841135402959 131.73295191157408 33.116521462148569 131.57165765828918 33.041057196832924 131.48515167717153 32.898041759642638 131.26441164140996 32.80202685668349 131.11689210018432 32.71439858335075 130.94350091164949 32.642318864472102 130.73575388400531 32.538193255365556 130.59293596139503 32.4194705379944 130.4980335325159 32.261514570546638 130.28643613481131 32.142862709190339 130.07847878938844 31.948099002909718 129.7062006162592 </gml:posList>
                                </gml:LinearRing>
                            </gml:exterior>
                        </gml:Polygon>
                    </gpml:value>
                    <gml:description></gml:description>
                    <gpml:valueType xmlns:gml="http://www.opengis.net/gml">gml:Polygon</gpml:valueType>
                </gpml:ConstantValue>
            </gpml:boundary>
        </gpml:ClosedPlateBoundary>
    </gml:featureMember>
    <gml:featureMember>
        <gpml:ClosedPlateBoundary>
            <gpml:identity>GPlates-8d872839-5c52-40a6-b9c1-d7ec34de80d3</gpml:identity>
            <gpml:revision>GPlates-9416bcaa-6dde-4a75-a5f5-8f307e3375b5</gpml:revision>
            <gml:name>Paleozoic accretionary complexes</gml:name>
            <gml:validTime>
                <gml:TimePeriod>
                    <gml:begin>
                        <gml:TimeInstant>
                            <gml:timePosition gml:frame="http://gplates.org/TRS/flat">350</gml:timePosition>
                        </gml:TimeInstant>
                    </gml:begin>
                    <gml:end>
                        <gml:TimeInstant>
                            <gml:timePosition gml:frame="http://gplates.org/TRS/flat">0</gml:timePosition>
                        </gml:TimeInstant>
                    </gml:end>
                </gml:TimePeriod>
            </gml:validTime>
            <gpml:reconstructionPlateId>
                <gpml:ConstantValue>
                    <gpml:value>4282</gpml:value>
                    <gml:description></gml:description>
                    <gpml:valueType xmlns:gpml="http://www.gplates.org/gplates">gpml:plateId</gpml:valueType>
                </gpml:ConstantValue>
            </gpml:reconstructionPlateId>
            <gpml:geometryImportTime>
                <gml:TimeInstant>
                    <gml:timePosition gml:frame="http://gplates.org/TRS/flat">0</gml:timePosition>
                </gml:TimeInstant>
            </gpml:geometryImportTime>
            <gpml:boundary>
                <gpml:ConstantValue>
                    <gpml:value>
                        <gml:Polygon>
                            <gml:exterior>
                                <gml:LinearRing>
                                    <gml:posList gml:dimension="2">32.475868390259635 129.46635151833772 32.58470578111374 130.22119289141324 32.673946718967009 130.42994289261279 32.855097166765475 130.4174852782871 32.967155391290582 130.41016279024137 32.971592289088491 130.61248838772252 32.798428166650574 130.57518820270388 32.728419073042367 130.56893933015712 32.624942065404504 130.47545661942402 32.549734077374943 130.60872524793243 32.642389505515695 130.73599503374015 32.714534590885023 130.94340391659046 32.802059980325303 131.11717220009413 32.897987241094953 131.2641106578296 33.682682785401099 131.54374620006729 34.03097898683059 131.82249017535833 34.232995249810827 132.02009558595472 34.378541123452216 132.24369892847687 34.528906283529089 132.44471028407065 34.602362160617709 132.43610888247957 34.658348538349941 132.26227738780327 34.727023992060445 132.08037168651731 34.838752052187985 131.98068010010556 34.94959615726566 132.09341210697156 34.865700275357717 132.2457667422033 34.647849852873364 132.61616719044196 34.500371114646114 132.70473891657247 34.466434692409514 132.85109239034361 34.315044738894201 133.01087320472712 34.316345375198587 133.35514700351754 34.469589123725271 134.1102628380782 34.687566526047043 134.51473783816741 34.799171434812955 134.66695919405174 34.960840120264457 134.74431968805618 35.184899271976391 134.60137891341296 35.345411863131439 134.71192242619759 35.346638939292191 134.9846068335809 35.389494615966157 135.1758320619962 35.464982403342205 135.31923813329996 35.544654273585529 135.29338762705004 35.40802146369073 134.31323357464862 35.18525499412285 134.09745328541169 35.068471745566043 133.48107713727214 35.139430469842175 133.56724567158403 35.174190371940597 133.59755272341232 35.224136876921492 133.57506799439852 35.251833953687417 133.5470500224161 35.111671951957966 132.85917718712537 34.947221254778292 132.36917934315261 35.10843755316494 132.2198562811175 34.430186402522352 131.26380106837348 33.831568552978183 130.87208702392027 33.918672355214554 130.60172522476645 33.418209015065621 129.43760140610974 32.475868390259635 129.46635151833772 </gml:posList>
                                </gml:LinearRing>
                            </gml:exterior>
                        </gml:Polygon>
                    </gpml:value>
                    <gml:description></gml:description>
                    <gpml:valueType xmlns:gml="http://www.opengis.net/gml">gml:Polygon</gpml:valueType>
                </gpml:ConstantValue>
            </gpml:boundary>
        </gpml:ClosedPlateBoundary>
    </gml:featureMember>
    <gml:featureMember>
        <gpml:ClosedPlateBoundary>
            <gpml:identity>GPlates-ca54a0bf-c7a6-485b-9ec9-bf49ac642cfd</gpml:identity>
            <gpml:revision>GPlates-c37ffd4d-9b0b-4fe2-b760-61b515eb0bbb</gpml:revision>
            <gml:name>Mino Tanba / Inner Zone accretionary complexes</gml:name>
            <gml:validTime>
                <gml:TimePeriod>
                    <gml:begin>
                        <gml:TimeInstant>
                            <gml:timePosition gml:frame="http://gplates.org/TRS/flat">350</gml:timePosition>
                        </gml:TimeInstant>
                    </gml:begin>
                    <gml:end>
                        <gml:TimeInstant>
                            <gml:timePosition gml:frame="http://gplates.org/TRS/flat">0</gml:timePosition>
                        </gml:TimeInstant>
                    </gml:end>
                </gml:TimePeriod>
            </gml:validTime>
            <gpml:reconstructionPlateId>
                <gpml:ConstantValue>
                    <gpml:value>4281</gpml:value>
                    <gml:description></gml:description>
                    <gpml:valueType xmlns:gpml="http://www.gplates.org/gplates">gpml:plateId</gpml:valueType>
                </gpml:ConstantValue>
            </gpml:reconstructionPlateId>
            <gpml:geometryImportTime>
                <gml:TimeInstant>
                    <gml:timePosition gml:frame="http://gplates.org/TRS/flat">0</gml:timePosition>
                </gml:TimeInstant>
            </gpml:geometryImportTime>
            <gpml:boundary>
                <gpml:ConstantValue>
                    <gpml:value>
                        <gml:Polygon>
                            <gml:exterior>
                                <gml:LinearRing>
                                    <gml:posList gml:dimension="2">31.744672515324929 129.32115878114038 32.142726106988853 130.07830358094049 32.261561369118745 130.28639460651476 32.419471536871107 130.49797961202762 32.538148645168398 130.59270690759362 32.64220353466353 130.73574105497954 32.684368680193586 130.85643288267448 32.714539038063613 130.94322896156572 32.802241694549963 131.11721705287559 33.041473310081841 131.48518497170343 33.116535539245113 131.57153076163684 33.274769884610123 131.73308582119708 33.438092432520619 132.17264675952046 33.613102838753385 132.47901239624062 33.664354774568146 132.58319851303281 33.658278136446185 132.63434616326774 33.664990214880355 132.69890234432953 33.710878087095118 132.81818310983837 33.758043404062825 132.96283101860939 33.789400010634608 132.98570513685212 33.829548114481739 133.00428138908225 33.8482053489207 133.07538213466501 33.885897353423253 133.27548563426728 33.941983719789334 133.48888700771678 34.002072793215021 133.79297602436881 34.02923856375434 133.92175816203979 34.025596963225397 134.10348054829379 34.041994162253218 134.2004008017264 34.047901781894993 134.33432100353215 34.072030470520836 134.4054022270754 34.150212613041681 134.7674959999035 34.251891082689937 135.39444043445258 34.366096728406589 135.75278552957857 34.418688099814503 135.99446724072823 34.426499639564092 136.26379719882519 34.444225020610894 136.59112981410195 34.473514900978635 136.68121280877239 34.521100827246897 136.78532218419278 34.903861210056839 137.57001204344809 34.990353670099701 137.71448474964029 35.06957245830155 137.78601675506866 35.197301159722279 137.8933936441062 35.544841266944722 138.04835516069107 35.695555682869944 138.08978304850734 35.830644580873198 138.08349630960694 35.981487940721998 138.13627425795656 36.368776150369229 137.89031629110627 36.680927832925811 137.87597450396282 36.936175883590508 137.87030045491338 37.038116885919152 137.85673178561072 37.04252325905216 137.81034600340783 36.990912078027378 137.6931037596118 36.762518980940428 137.78030005431404 36.656527981456193 137.82046292206124 36.347759396601013 137.83271978660645 36.261836940253588 137.83654126113785 36.135186132583058 137.41625425932119 35.900449528679601 137.05966845774401 35.839361023176622 136.05572180018808 35.686682723676007 135.73087757099591 35.544671077246974 135.29406073343242 35.33428241355606 133.80873574499236 35.265634504868338 133.61685518652328 35.111460477175719 132.85895681204562 34.947404071870103 132.36913120158377 35.108471051166084 132.21942044679432 34.430063542680863 131.26375837627032 33.831484186179523 130.87242633649819 33.918572163501096 130.6015531022403 33.616107920415132 129.89384397222199 33.417982148706891 129.43765946654972 32.240701089847093 129.47467498159847 31.744672515324929 129.32115878114038 </gml:posList>
                                </gml:LinearRing>
                            </gml:exterior>
                        </gml:Polygon>
                    </gpml:value>
                    <gml:description></gml:description>
                    <gpml:valueType xmlns:gml="http://www.opengis.net/gml">gml:Polygon</gpml:valueType>
                </gpml:ConstantValue>
            </gpml:boundary>
        </gpml:ClosedPlateBoundary>
    </gml:featureMember>
    <gml:featureMember>
        <gpml:ClosedPlateBoundary>
            <gpml:identity>GPlates-aacd2dce-758e-4170-a475-198906359926</gpml:identity>
            <gpml:revision>GPlates-f04268ee-397c-46ea-b09e-005610fa2188</gpml:revision>
            <gml:name>Mino-Tanba &amp; Sanbegawa / Outer zone</gml:name>
            <gml:validTime>
                <gml:TimePeriod>
                    <gml:begin>
                        <gml:TimeInstant>
                            <gml:timePosition gml:frame="http://gplates.org/TRS/flat">350</gml:timePosition>
                        </gml:TimeInstant>
                    </gml:begin>
                    <gml:end>
                        <gml:TimeInstant>
                            <gml:timePosition gml:frame="http://gplates.org/TRS/flat">0</gml:timePosition>
                        </gml:TimeInstant>
                    </gml:end>
                </gml:TimePeriod>
            </gml:validTime>
            <gpml:reconstructionPlateId>
                <gpml:ConstantValue>
                    <gpml:value>4284</gpml:value>
                    <gml:description></gml:description>
                    <gpml:valueType xmlns:gpml="http://www.gplates.org/gplates">gpml:plateId</gpml:valueType>
                </gpml:ConstantValue>
            </gpml:reconstructionPlateId>
            <gpml:geometryImportTime>
                <gml:TimeInstant>
                    <gml:timePosition gml:frame="http://gplates.org/TRS/flat">0</gml:timePosition>
                </gml:TimeInstant>
            </gpml:geometryImportTime>
            <gpml:boundary>
                <gpml:ConstantValue>
                    <gpml:value>
                        <gml:Polygon>
                            <gml:exterior>
                                <gml:LinearRing>
                                    <gml:posList gml:dimension="2">36.067807996857937 138.08138485863259 36.34098016859064 138.26191568232397 36.340133004352609 138.31136483895372 36.282856374005057 138.47782802705046 36.234770769917404 138.74717481682535 36.213412669193268 138.94507611694706 36.166358313042515 139.09177069184244 36.077905598086488 139.27430674289783 36.044373281276393 139.31951168463416 35.553250806975264 140.12031324538981 35.60741226679685 140.54142840810184 35.281994810810495 141.07781751612532 35.127387188909772 140.89018396439999 35.14153818476067 140.91232060101433 35.383268895714018 140.40409281460433 35.375581273517504 140.29683902742966 35.31844138941026 140.2142158151409 35.264197955083858 140.06156143667187 35.271417230167842 139.97936520918907 35.25530411557758 139.8581253056293 35.45349626073569 139.65647854788273 35.645884192570492 139.26686529295657 35.690155132584536 139.15390664340484 35.780372673619503 139.04812291737122 35.871795536791346 138.94957276770654 35.912659287905299 138.91607551124159 35.938816679067777 138.88248472807655 35.941782850743792 138.83609318539942 35.973666383645913 138.69398433271328 36.042013347428039 138.50558535591753 36.031576465349453 138.36989403322923 35.957791493847353 138.30601018476867 35.887477196632439 138.25610340964545 35.981356072132073 138.13656774319304 36.067807996857937 138.08138485863259 </gml:posList>
                                </gml:LinearRing>
                            </gml:exterior>
                        </gml:Polygon>
                    </gpml:value>
                    <gml:description></gml:description>
                    <gpml:valueType xmlns:gml="http://www.opengis.net/gml">gml:Polygon</gpml:valueType>
                </gpml:ConstantValue>
            </gpml:boundary>
        </gpml:ClosedPlateBoundary>
    </gml:featureMember>
    <gml:featureMember>
        <gpml:ClosedPlateBoundary>
            <gpml:identity>GPlates-e54b5eed-791f-4cbd-ae5e-a31b1b1272fe</gpml:identity>
            <gpml:revision>GPlates-79bd265f-4292-4ea3-9ec4-038b063e5a88</gpml:revision>
            <gml:name>Shimanto Belt Fossa Magna</gml:name>
            <gml:validTime>
                <gml:TimePeriod>
                    <gml:begin>
                        <gml:TimeInstant>
                            <gml:timePosition gml:frame="http://gplates.org/TRS/flat">350</gml:timePosition>
                        </gml:TimeInstant>
                    </gml:begin>
                    <gml:end>
                        <gml:TimeInstant>
                            <gml:timePosition gml:frame="http://gplates.org/TRS/flat">0</gml:timePosition>
                        </gml:TimeInstant>
                    </gml:end>
                </gml:TimePeriod>
            </gml:validTime>
            <gpml:reconstructionPlateId>
                <gpml:ConstantValue>
                    <gpml:value>4283</gpml:value>
                    <gml:description></gml:description>
                    <gpml:valueType xmlns:gpml="http://www.gplates.org/gplates">gpml:plateId</gpml:valueType>
                </gpml:ConstantValue>
            </gpml:reconstructionPlateId>
            <gpml:geometryImportTime>
                <gml:TimeInstant>
                    <gml:timePosition gml:frame="http://gplates.org/TRS/flat">0</gml:timePosition>
                </gml:TimeInstant>
            </gpml:geometryImportTime>
            <gpml:boundary>
                <gpml:ConstantValue>
                    <gpml:value>
                        <gml:Polygon>
                            <gml:exterior>
                                <gml:LinearRing>
                                    <gml:posList gml:dimension="2">35.887396562512841 138.25597509689987 35.958390412468468 138.30694713799994 36.031574580057494 138.37008356123704 36.041861173333324 138.50547447201507 36.002161698990484 138.60488532276398 35.973552730563114 138.69453443190625 35.9419731021639 138.83559255696386 35.93897026137499 138.88239505495352 35.913042303328112 138.91574238524248 35.871984288088811 138.94943348392349 35.778996072249114 139.04959832010377 35.68977120558614 139.15409541601846 35.645945182101116 139.26674361790191 35.453869474600026 139.65593160294671 35.255331701114855 139.85804147119359 35.271411080483077 139.97826276613378 35.264439555730618 140.06169936553241 35.318306243281619 140.2140857216904 35.37544823899664 140.29709234125855 35.383470836294187 140.40370132620922 35.138960456393498 140.8546303495072 34.861441545870136 140.68192140877599 34.652094879955321 140.01485848221341 35.185884690354946 139.19297063386139 35.218983371976861 139.14329639230525 35.484575223727234 138.78506080241203 35.742109295473227 138.44713396891547 35.887396562512841 138.25597509689987 </gml:posList>
                                </gml:LinearRing>
                            </gml:exterior>
                        </gml:Polygon>
                    </gpml:value>
                    <gml:description></gml:description>
                    <gpml:valueType xmlns:gml="http://www.opengis.net/gml">gml:Polygon</gpml:valueType>
                </gpml:ConstantValue>
            </gpml:boundary>
        </gpml:ClosedPlateBoundary>
    </gml:featureMember>
    <gml:featureMember>
        <gpml:ClosedPlateBoundary>
            <gpml:identity>GPlates-3a1a2aa7-7d96-4052-8a57-0fd80e5e8068</gpml:identity>
            <gpml:revision>GPlates-02b8fd26-be1d-4fc0-ad30-fb5a185c9d0c</gpml:revision>
            <gml:name>Mino-Tanba/ Inner Zone Fossa Magna</gml:name>
            <gml:validTime>
                <gml:TimePeriod>
                    <gml:begin>
                        <gml:TimeInstant>
                            <gml:timePosition gml:frame="http://gplates.org/TRS/flat">350</gml:timePosition>
                        </gml:TimeInstant>
                    </gml:begin>
                    <gml:end>
                        <gml:TimeInstant>
                            <gml:timePosition gml:frame="http://gplates.org/TRS/flat">0</gml:timePosition>
                        </gml:TimeInstant>
                    </gml:end>
                </gml:TimePeriod>
            </gml:validTime>
            <gpml:reconstructionPlateId>
                <gpml:ConstantValue>
                    <gpml:value>4287</gpml:value>
                    <gml:description></gml:description>
                    <gpml:valueType xmlns:gpml="http://www.gplates.org/gplates">gpml:plateId</gpml:valueType>
                </gpml:ConstantValue>
            </gpml:reconstructionPlateId>
            <gpml:geometryImportTime>
                <gml:TimeInstant>
                    <gml:timePosition gml:frame="http://gplates.org/TRS/flat">0</gml:timePosition>
                </gml:TimeInstant>
            </gpml:geometryImportTime>
            <gpml:boundary>
                <gpml:ConstantValue>
                    <gpml:value>
                        <gml:Polygon>
                            <gml:exterior>
                                <gml:LinearRing>
                                    <gml:posList gml:dimension="2">37.553574072445429 137.82896991569595 37.426295065162634 137.52596174648639 37.046496175488294 137.80936421372351 36.368477539071506 137.89008098284344 36.067806095293058 138.08155371489454 36.341161956663321 138.26190685674339 36.340087285706758 138.31197433696732 36.28267665680152 138.47785348088377 36.234730106617199 138.74720526858238 36.213404832653595 138.94594720721744 36.166274038112498 139.09227436946588 36.077805374546884 139.2748868020025 36.045551401884595 139.31815531203867 35.553006801697002 140.12082984091705 35.607450269630043 140.54179186593478 35.454042650401234 140.80734745182858 35.712562259360716 140.90502710346524 35.878004230448134 140.70097824617761 35.927224724345479 140.51998655833989 35.912921555301047 140.15864070525382 36.044680237605455 139.87168896336817 36.17885468622908 139.69892219712631 36.733211694640794 138.99148200068146 36.746089201073936 138.8149936474619 36.817080962776402 138.60716519784071 37.022471379268204 138.28226095793426 37.157138200009364 138.12978368528965 37.553574072445429 137.82896991569595 </gml:posList>
                                </gml:LinearRing>
                            </gml:exterior>
                        </gml:Polygon>
                    </gpml:value>
                    <gml:description></gml:description>
                    <gpml:valueType xmlns:gml="http://www.opengis.net/gml">gml:Polygon</gpml:valueType>
                </gpml:ConstantValue>
            </gpml:boundary>
        </gpml:ClosedPlateBoundary>
    </gml:featureMember>
    <gml:featureMember>
        <gpml:ClosedPlateBoundary>
            <gpml:identity>GPlates-3f19b25a-9378-462a-b54f-2e804fa37e18</gpml:identity>
            <gpml:revision>GPlates-4d127947-9595-4f75-8505-238d102ffd7e</gpml:revision>
            <gml:name>Honshu/Kyushu Inner Zone</gml:name>
            <gpml:shapefileAttributes>
                <gpml:KeyValueDictionary>
                    <gpml:element>
                        <gpml:KeyValueDictionaryElement>
                            <gpml:key>FEATURE_ID</gpml:key>
                            <gpml:valueType xmlns:xsi="http://www.w3.org/XMLSchema-instance">xsi:string</gpml:valueType>
                            <gpml:value>GPlates-dd2810e8-36de-4845-a69d-2719ffebb6a6</gpml:value>
                        </gpml:KeyValueDictionaryElement>
                    </gpml:element>
                    <gpml:element>
                        <gpml:KeyValueDictionaryElement>
                            <gpml:key>PLATEID1</gpml:key>
                            <gpml:valueType xmlns:xsi="http://www.w3.org/XMLSchema-instance">xsi:integer</gpml:valueType>
                            <gpml:value>630</gpml:value>
                        </gpml:KeyValueDictionaryElement>
                    </gpml:element>
                    <gpml:element>
                        <gpml:KeyValueDictionaryElement>
                            <gpml:key>GPGIM_TYPE</gpml:key>
                            <gpml:valueType xmlns:xsi="http://www.w3.org/XMLSchema-instance">xsi:string</gpml:valueType>
                            <gpml:value>gpml:ClosedPlateBoundary</gpml:value>
                        </gpml:KeyValueDictionaryElement>
                    </gpml:element>
                    <gpml:element>
                        <gpml:KeyValueDictionaryElement>
                            <gpml:key>TYPE</gpml:key>
                            <gpml:valueType xmlns:xsi="http://www.w3.org/XMLSchema-instance">xsi:string</gpml:valueType>
                            <gpml:value></gpml:value>
                        </gpml:KeyValueDictionaryElement>
                    </gpml:element>
                    <gpml:element>
                        <gpml:KeyValueDictionaryElement>
                            <gpml:key>FROMAGE</gpml:key>
                            <gpml:valueType xmlns:xsi="http://www.w3.org/XMLSchema-instance">xsi:double</gpml:valueType>
                            <gpml:value>350</gpml:value>
                        </gpml:KeyValueDictionaryElement>
                    </gpml:element>
                    <gpml:element>
                        <gpml:KeyValueDictionaryElement>
                            <gpml:key>TOAGE</gpml:key>
                            <gpml:valueType xmlns:xsi="http://www.w3.org/XMLSchema-instance">xsi:double</gpml:valueType>
                            <gpml:value>0</gpml:value>
                        </gpml:KeyValueDictionaryElement>
                    </gpml:element>
                    <gpml:element>
                        <gpml:KeyValueDictionaryElement>
                            <gpml:key>NAME</gpml:key>
                            <gpml:valueType xmlns:xsi="http://www.w3.org/XMLSchema-instance">xsi:string</gpml:valueType>
                            <gpml:value>Honshu/Kyushu Inner Zone</gpml:value>
                        </gpml:KeyValueDictionaryElement>
                    </gpml:element>
                    <gpml:element>
                        <gpml:KeyValueDictionaryElement>
                            <gpml:key>IMPORT_AGE</gpml:key>
                            <gpml:valueType xmlns:xsi="http://www.w3.org/XMLSchema-instance">xsi:double</gpml:valueType>
                            <gpml:value>0</gpml:value>
                        </gpml:KeyValueDictionaryElement>
                    </gpml:element>
                </gpml:KeyValueDictionary>
            </gpml:shapefileAttributes>
            <gml:validTime>
                <gml:TimePeriod>
                    <gml:begin>
                        <gml:TimeInstant>
                            <gml:timePosition gml:frame="http://gplates.org/TRS/flat">350</gml:timePosition>
                        </gml:TimeInstant>
                    </gml:begin>
                    <gml:end>
                        <gml:TimeInstant>
                            <gml:timePosition gml:frame="http://gplates.org/TRS/flat">0</gml:timePosition>
                        </gml:TimeInstant>
                    </gml:end>
                </gml:TimePeriod>
            </gml:validTime>
            <gpml:reconstructionPlateId>
                <gpml:ConstantValue>
                    <gpml:value>630</gpml:value>
                    <gml:description></gml:description>
                    <gpml:valueType xmlns:gpml="http://www.gplates.org/gplates">gpml:plateId</gpml:valueType>
                </gpml:ConstantValue>
            </gpml:reconstructionPlateId>
            <gpml:geometryImportTime>
                <gml:TimeInstant>
                    <gml:timePosition gml:frame="http://gplates.org/TRS/flat">0</gml:timePosition>
                </gml:TimeInstant>
            </gpml:geometryImportTime>
            <gpml:boundary>
                <gpml:ConstantValue>
                    <gpml:value>
                        <gml:Polygon>
                            <gml:exterior>
                                <gml:LinearRing>
                                    <gml:posList gml:dimension="2">37.04228188955485 137.81023922130501 38.428214293991445 136.88197773332229 38.091312071266685 136.25279266405789 37.458763742366763 135.73629960936177 37.287628658671458 135.3268841643513 36.585678086966517 133.50766244489006 37.580966787379644 133.11061159057283 37.617811327684507 132.70611195736112 37.347978065630038 132.54479144620032 36.774794702828686 132.6304564858637 36.210071159142373 132.59699188002114 35.930118919255705 132.15925760210408 35.991301662671212 131.71824628047835 35.623991949219125 130.83037204410437 35.75752292403341 129.5296052399047 33.417798030291401 129.43712722810375 33.918320795857674 130.60156335166567 33.831736690112287 130.87252257112772 34.429840036697584 131.26385571894352 35.10851988471979 132.21958790786923 34.947299886214488 132.36905816183605 35.111418457382349 132.85880780303191 35.265666734911719 133.61660529529291 35.334463168139116 133.80952099805867 35.544501391405298 135.29325898958362 35.686567103848212 135.7304018894325 35.839484146763688 136.05588199031823 35.90046305793885 137.05978386450332 36.135128204191787 137.4160968253932 36.261772513799883 137.83647645293175 36.657169924065535 137.82045980107893 36.99100715213806 137.69311923863725 37.04228188955485 137.81023922130501 </gml:posList>
                                </gml:LinearRing>
                            </gml:exterior>
                        </gml:Polygon>
                    </gpml:value>
                    <gml:description></gml:description>
                    <gpml:valueType xmlns:gml="http://www.opengis.net/gml">gml:Polygon</gpml:valueType>
                </gpml:ConstantValue>
            </gpml:boundary>
        </gpml:ClosedPlateBoundary>
    </gml:featureMember>
    <gml:featureMember>
        <gpml:ContinentalCrust>
            <gpml:identity>GPlates-116baa54-4d8f-4680-9d91-3bb0e1a4ce18</gpml:identity>
            <gpml:revision>GPlates-6d1090f0-166f-4d85-9cc2-3a06f3633897</gpml:revision>
            <gml:name>Continental shelf East Siberia</gml:name>
            <gml:validTime>
                <gml:TimePeriod>
                    <gml:begin>
                        <gml:TimeInstant>
                            <gml:timePosition gml:frame="http://gplates.org/TRS/flat">600</gml:timePosition>
                        </gml:TimeInstant>
                    </gml:begin>
                    <gml:end>
                        <gml:TimeInstant>
                            <gml:timePosition gml:frame="http://gplates.org/TRS/flat">0</gml:timePosition>
                        </gml:TimeInstant>
                    </gml:end>
                </gml:TimePeriod>
            </gml:validTime>
            <gpml:reconstructionPlateId>
                <gpml:ConstantValue>
                    <gpml:value>409</gpml:value>
                    <gml:description></gml:description>
                    <gpml:valueType xmlns:gpml="http://www.gplates.org/gplates">gpml:plateId</gpml:valueType>
                </gpml:ConstantValue>
            </gpml:reconstructionPlateId>
            <gpml:geometryImportTime>
                <gml:TimeInstant>
                    <gml:timePosition gml:frame="http://gplates.org/TRS/flat">0</gml:timePosition>
                </gml:TimeInstant>
            </gpml:geometryImportTime>
            <gpml:outlineOf>
                <gpml:ConstantValue>
                    <gpml:value>
                        <gml:Polygon>
                            <gml:exterior>
                                <gml:LinearRing>
                                    <gml:posList gml:dimension="2">59.155815995403529 149.351399595879 53.384438124474634 149.44846698623314 52.692575531437292 156.0099527065295 52.745538737431232 156.51216562664922 56.740657541582046 156.19692444274799 58.47613992515322 159.66428941670412 60.231225692758834 162.18720715837566 60.801139421814952 164.338301041318 62.159027989220185 164.24283247789347 61.229971799740404 160.61849428845079 60.045182236336487 157.54996147871523 59.367960164521428 154.69861072787626 59.182461657702916 151.53785835454153 59.155815995403529 149.351399595879 </gml:posList>
                                </gml:LinearRing>
                            </gml:exterior>
                        </gml:Polygon>
                    </gpml:value>
                    <gml:description></gml:description>
                    <gpml:valueType xmlns:gml="http://www.opengis.net/gml">gml:Polygon</gpml:valueType>
                </gpml:ConstantValue>
            </gpml:outlineOf>
        </gpml:ContinentalCrust>
    </gml:featureMember>
    <gml:featureMember>
        <gpml:ClosedPlateBoundary>
            <gpml:identity>GPlates-8768316c-855a-4ee9-8843-9b3d4a6292e6</gpml:identity>
            <gpml:revision>GPlates-47b55635-3a9a-4c3c-87fe-4d2039ef9756</gpml:revision>
            <gml:name>Okhotsk Block</gml:name>
            <gpml:shapefileAttributes>
                <gpml:KeyValueDictionary>
                    <gpml:element>
                        <gpml:KeyValueDictionaryElement>
                            <gpml:key>FEATURE_ID</gpml:key>
                            <gpml:valueType xmlns:xsi="http://www.w3.org/XMLSchema-instance">xsi:string</gpml:valueType>
                            <gpml:value>GPlates-0bef36dd-3c39-4fe2-9a87-1601ce2b6ec4</gpml:value>
                        </gpml:KeyValueDictionaryElement>
                    </gpml:element>
                    <gpml:element>
                        <gpml:KeyValueDictionaryElement>
                            <gpml:key>PLATEID1</gpml:key>
                            <gpml:valueType xmlns:xsi="http://www.w3.org/XMLSchema-instance">xsi:integer</gpml:valueType>
                            <gpml:value>4264</gpml:value>
                        </gpml:KeyValueDictionaryElement>
                    </gpml:element>
                    <gpml:element>
                        <gpml:KeyValueDictionaryElement>
                            <gpml:key>GPGIM_TYPE</gpml:key>
                            <gpml:valueType xmlns:xsi="http://www.w3.org/XMLSchema-instance">xsi:string</gpml:valueType>
                            <gpml:value>gpml:ClosedPlateBoundary</gpml:value>
                        </gpml:KeyValueDictionaryElement>
                    </gpml:element>
                    <gpml:element>
                        <gpml:KeyValueDictionaryElement>
                            <gpml:key>TYPE</gpml:key>
                            <gpml:valueType xmlns:xsi="http://www.w3.org/XMLSchema-instance">xsi:string</gpml:valueType>
                            <gpml:value></gpml:value>
                        </gpml:KeyValueDictionaryElement>
                    </gpml:element>
                    <gpml:element>
                        <gpml:KeyValueDictionaryElement>
                            <gpml:key>FROMAGE</gpml:key>
                            <gpml:valueType xmlns:xsi="http://www.w3.org/XMLSchema-instance">xsi:double</gpml:valueType>
                            <gpml:value>100</gpml:value>
                        </gpml:KeyValueDictionaryElement>
                    </gpml:element>
                    <gpml:element>
                        <gpml:KeyValueDictionaryElement>
                            <gpml:key>TOAGE</gpml:key>
                            <gpml:valueType xmlns:xsi="http://www.w3.org/XMLSchema-instance">xsi:double</gpml:valueType>
                            <gpml:value>0</gpml:value>
                        </gpml:KeyValueDictionaryElement>
                    </gpml:element>
                    <gpml:element>
                        <gpml:KeyValueDictionaryElement>
                            <gpml:key>NAME</gpml:key>
                            <gpml:valueType xmlns:xsi="http://www.w3.org/XMLSchema-instance">xsi:string</gpml:valueType>
                            <gpml:value>Okhotsk Block</gpml:value>
                        </gpml:KeyValueDictionaryElement>
                    </gpml:element>
                    <gpml:element>
                        <gpml:KeyValueDictionaryElement>
                            <gpml:key>IMPORT_AGE</gpml:key>
                            <gpml:valueType xmlns:xsi="http://www.w3.org/XMLSchema-instance">xsi:double</gpml:valueType>
                            <gpml:value>0</gpml:value>
                        </gpml:KeyValueDictionaryElement>
                    </gpml:element>
                </gpml:KeyValueDictionary>
            </gpml:shapefileAttributes>
            <gml:validTime>
                <gml:TimePeriod>
                    <gml:begin>
                        <gml:TimeInstant>
                            <gml:timePosition gml:frame="http://gplates.org/TRS/flat">100</gml:timePosition>
                        </gml:TimeInstant>
                    </gml:begin>
                    <gml:end>
                        <gml:TimeInstant>
                            <gml:timePosition gml:frame="http://gplates.org/TRS/flat">0</gml:timePosition>
                        </gml:TimeInstant>
                    </gml:end>
                </gml:TimePeriod>
            </gml:validTime>
            <gpml:reconstructionPlateId>
                <gpml:ConstantValue>
                    <gpml:value>4264</gpml:value>
                    <gml:description></gml:description>
                    <gpml:valueType xmlns:gpml="http://www.gplates.org/gplates">gpml:plateId</gpml:valueType>
                </gpml:ConstantValue>
            </gpml:reconstructionPlateId>
            <gpml:geometryImportTime>
                <gml:TimeInstant>
                    <gml:timePosition gml:frame="http://gplates.org/TRS/flat">0</gml:timePosition>
                </gml:TimeInstant>
            </gpml:geometryImportTime>
            <gpml:boundary>
                <gpml:ConstantValue>
                    <gpml:value>
                        <gml:Polygon>
                            <gml:exterior>
                                <gml:LinearRing>
                                    <gml:posList gml:dimension="2">52.762398063473796 156.38298141093139 53.609227733054503 144.03885773140166 50.614800028687561 144.01356253656598 47.47464503236889 145.43856483485121 47.383127361447279 147.08167550941755 47.849700418272228 149.00498540198092 48.363718729318265 151.47305070440169 48.949578999476451 152.87650850219649 49.667770865701435 154.35516188702704 51.036978004473326 155.5921861538726 51.313570405242118 156.80357237193829 52.762398063473796 156.38298141093139 </gml:posList>
                                </gml:LinearRing>
                            </gml:exterior>
                        </gml:Polygon>
                    </gpml:value>
                    <gml:description></gml:description>
                    <gpml:valueType xmlns:gml="http://www.opengis.net/gml">gml:Polygon</gpml:valueType>
                </gpml:ConstantValue>
            </gpml:boundary>
        </gpml:ClosedPlateBoundary>
    </gml:featureMember>
    <gml:featureMember>
        <gpml:ContinentalCrust>
            <gpml:identity>GPlates-00fbb7a2-b273-43c8-9228-91b63371526c</gpml:identity>
            <gpml:revision>GPlates-e23766d4-0993-4775-b032-98788a9a1005</gpml:revision>
            <gml:name>Greater Amuria</gml:name>
            <gml:validTime>
                <gml:TimePeriod>
                    <gml:begin>
                        <gml:TimeInstant>
                            <gml:timePosition gml:frame="http://gplates.org/TRS/flat">600</gml:timePosition>
                        </gml:TimeInstant>
                    </gml:begin>
                    <gml:end>
                        <gml:TimeInstant>
                            <gml:timePosition gml:frame="http://gplates.org/TRS/flat">0</gml:timePosition>
                        </gml:TimeInstant>
                    </gml:end>
                </gml:TimePeriod>
            </gml:validTime>
            <gpml:reconstructionPlateId>
                <gpml:ConstantValue>
                    <gpml:value>453</gpml:value>
                    <gml:description></gml:description>
                    <gpml:valueType xmlns:gpml="http://www.gplates.org/gplates">gpml:plateId</gpml:valueType>
                </gpml:ConstantValue>
            </gpml:reconstructionPlateId>
            <gpml:geometryImportTime>
                <gml:TimeInstant>
                    <gml:timePosition gml:frame="http://gplates.org/TRS/flat">0</gml:timePosition>
                </gml:TimeInstant>
            </gpml:geometryImportTime>
            <gpml:outlineOf>
                <gpml:ConstantValue>
                    <gpml:value>
                        <gml:Polygon>
                            <gml:exterior>
                                <gml:LinearRing>
                                    <gml:posList gml:dimension="2">52.066600788679722 141.51089631765265 50.333628707324742 141.2743346044582 48.471000441239568 140.96060721793529 47.281420659169392 139.87726457688734 46.844400181426565 139.27660329625849 46.033782840171341 138.39584190732384 45.047480086380176 137.55251741507016 43.576269904910824 135.59227579266471 42.550692807444811 134.24884311988902 42.47625876474951 132.25000413483116 42.455244025232119 131.4846249719767 42.06624089579536 130.46945324967169 41.344290535942918 129.95927673927642 40.506486840893004 129.52216879125842 40.068557021282793 128.75461571277853 39.675645067681387 128.24499585273901 39.545560810063698 128.17712816856718 39.003623163742944 128.31664359972797 38.659102168539036 128.4884311720559 38.386995594448479 128.51087955401593 38.202556276962312 127.92760684699391 39.4597860718495 126.9867318166101 41.189052409423581 128.63194571584657 42.689418508010405 130.1989880037483 45.459220361016165 131.85883219452182 52.066600788679722 141.51089631765265 </gml:posList>
                                </gml:LinearRing>
                            </gml:exterior>
                        </gml:Polygon>
                    </gpml:value>
                    <gml:description></gml:description>
                    <gpml:valueType xmlns:gml="http://www.opengis.net/gml">gml:Polygon</gpml:valueType>
                </gpml:ConstantValue>
            </gpml:outlineOf>
        </gpml:ContinentalCrust>
    </gml:featureMember>
    <gml:featureMember>
        <gpml:UnclassifiedFeature>
            <gpml:identity>GPlates-1207cef8-f254-47d6-a3d9-619026dc1794</gpml:identity>
            <gpml:revision>GPlates-28e4e02b-7f6b-4d99-be9b-467f72e000dd</gpml:revision>
            <gpml:reconstructionPlateId>
                <gpml:ConstantValue>
                    <gpml:value>409</gpml:value>
                    <gml:description></gml:description>
                    <gpml:valueType xmlns:gpml="http://www.gplates.org/gplates">gpml:plateId</gpml:valueType>
                </gpml:ConstantValue>
            </gpml:reconstructionPlateId>
            <gpml:unclassifiedGeometry>
                <gpml:ConstantValue>
                    <gpml:value>
                        <gml:Polygon>
                            <gml:exterior>
                                <gml:LinearRing>
                                    <gml:posList gml:dimension="2">77.379334986661405 127.85678743558574 79.464820381743905 140.54612234463164 79.39741732557026 147.03892719686428 79.594610144248833 153.80625241959774 78.095104048255962 170.64854132959073 76.824783935960866 176.63461545385019 76.237837457420525 -179.58157968494291 75.934165155662598 -176.85900764177046 75.831554666366799 -175.78808379029101 75.70441847276382 -172.27494698655744 74.968370727851322 -169.47215080887875 74.144959337428006 -166.50636566522527 73.400399344879233 -165.61767625628858 73.186172484617956 -163.31734582529532 64.563502621668974 -169.93802455972616 64.417887695154064 -175.14142162301673 61.854925999604561 177.16230384939703 61.383199611746313 175.17915462920405 61.107809268637986 174.70617480152347 60.923378872282349 174.25735669271424 60.843694477666297 173.76489463403317 60.813355898250848 173.04578423655346 60.678396088876006 172.78804515527548 60.566157983627086 172.37206918592364 60.526727979567646 171.9092825869167 60.370513375820487 171.31964493812603 60.198626103163058 171.01950033972659 59.929723455827606 170.90207845244586 59.697682106414995 170.65233340141785 59.594174470288763 170.25069933658565 59.658964981619278 170.03421155657492 59.694416082889475 169.96806859141418 60.031580986992942 169.8742490705317 60.369985397053945 169.76893379312634 60.572359829481705 169.11496907065396 60.52773987328078 167.80258219348605 60.505886148740416 167.53628479229761 60.480171007378409 167.2014069456074 60.331691493997717 166.81283619063029 60.041402511660237 166.30969958561542 59.957191532618012 166.15348946299298 60.471372458984746 161.29385956823117 60.403128176110172 159.65335438927798 59.293197471944062 155.73675928650636 58.60645434558662 151.78904188009525 59.131550140024579 149.46437751360421 59.59729187449993 150.54215291938337 61.115074095513812 150.94149588076172 64.303526418860926 147.66072901021244 66.111181486392397 140.70896569603184 67.057780929063881 138.40382411591455 68.136265965199698 137.514597629447 69.780014326341359 138.13870541856184 71.380537144512459 138.71618925931784 73.30591960185312 136.67675058486884 75.061124990779845 130.62957525826798 77.379334986661405 127.85678743558574 </gml:posList>
                                </gml:LinearRing>
                            </gml:exterior>
                        </gml:Polygon>
                    </gpml:value>
                    <gml:description></gml:description>
                    <gpml:valueType xmlns:gml="http://www.opengis.net/gml">gml:Polygon</gpml:valueType>
                </gpml:ConstantValue>
            </gpml:unclassifiedGeometry>
            <gml:name>Northeast Siberia</gml:name>
            <gml:validTime>
                <gml:TimePeriod>
                    <gml:begin>
                        <gml:TimeInstant>
                            <gml:timePosition gml:frame="http://gplates.org/TRS/flat">200</gml:timePosition>
                        </gml:TimeInstant>
                    </gml:begin>
                    <gml:end>
                        <gml:TimeInstant>
                            <gml:timePosition gml:frame="http://gplates.org/TRS/flat">0</gml:timePosition>
                        </gml:TimeInstant>
                    </gml:end>
                </gml:TimePeriod>
            </gml:validTime>
        </gpml:UnclassifiedFeature>
    </gml:featureMember>
    <gml:featureMember>
        <gpml:UnclassifiedFeature>
            <gpml:identity>GPlates-70a17df6-ede7-426d-945e-8d8b1f0f0b43</gpml:identity>
            <gpml:revision>GPlates-0ef96453-cb2d-4bbc-8132-f1dafdc723a2</gpml:revision>
            <gpml:reconstructionPlateId>
                <gpml:ConstantValue>
                    <gpml:value>103</gpml:value>
                    <gml:description></gml:description>
                    <gpml:valueType xmlns:gpml="http://www.gplates.org/gplates">gpml:plateId</gpml:valueType>
                </gpml:ConstantValue>
            </gpml:reconstructionPlateId>
            <gpml:unclassifiedGeometry>
                <gpml:ConstantValue>
                    <gpml:value>
                        <gml:Polygon>
                            <gml:exterior>
                                <gml:LinearRing>
                                    <gml:posList gml:dimension="2">64.615005351388405 -169.91161108725009 73.218570438990582 -163.37364270431851 73.159952521393265 -159.39972875855506 72.286219869465498 -155.8763361330908 71.64495866893806 -152.44651470056729 71.12346321956737 -150.29549309144855 71.240856826422103 -148.53722586753958 70.827567964483976 -143.75174635214611 70.473512236388515 -140.86765888413129 70.17267412011951 -136.61106363470461 69.089678030581865 -137.67703634938343 68.913435772461312 -137.90553311610341 67.481532125392533 -146.60653811082952 67.27775695592652 -148.02480399599693 67.045983325019208 -153.82647070815491 66.84291432260062 -158.20615026737997 66.697987420050382 -159.67081006476425 65.324409251042226 -161.3190912936731 64.807953127099154 -161.26826122117916 64.547814479888515 -161.69813862022758 64.563584781634717 -169.93796479528106 64.615005351388405 -169.91161108725009 </gml:posList>
                                </gml:LinearRing>
                            </gml:exterior>
                        </gml:Polygon>
                    </gpml:value>
                    <gml:description></gml:description>
                    <gpml:valueType xmlns:gml="http://www.opengis.net/gml">gml:Polygon</gpml:valueType>
                </gpml:ConstantValue>
            </gpml:unclassifiedGeometry>
            <gml:name>North Alaska</gml:name>
            <gml:validTime>
                <gml:TimePeriod>
                    <gml:begin>
                        <gml:TimeInstant>
                            <gml:timePosition gml:frame="http://gplates.org/TRS/flat">200</gml:timePosition>
                        </gml:TimeInstant>
                    </gml:begin>
                    <gml:end>
                        <gml:TimeInstant>
                            <gml:timePosition gml:frame="http://gplates.org/TRS/flat">0</gml:timePosition>
                        </gml:TimeInstant>
                    </gml:end>
                </gml:TimePeriod>
            </gml:validTime>
        </gpml:UnclassifiedFeature>
    </gml:featureMember>
    <gml:featureMember>
        <gpml:ClosedPlateBoundary>
            <gpml:identity>GPlates-2fd9c2ad-5a17-457d-adef-36631c524a81</gpml:identity>
[truncated: 2,253,260 more chars]
