# Supplementary material for: Paleolatitude.org 3.0: A calculator for paleoclimate and paleobiology studies based on a new global paleogeography model
Source: PLoS One. 2026 Apr 29;21(4):e0346817. doi: 10.1371/journal.pone.0346817 (PMC13127928; doi:10.1371/journal.pone.0346817)
Supplement: S1 Data — Supplementary Files: A set of supplementary files is available at DOI: https://doi.org/10.6084/m9.figshare.31021144, containing the following elements: S1 File. GPlates files (www.gplates.org [15]) of the Utrecht Paleogeography Model presented in the paleogeographic maps of Figs 1 and 3, and the rigid polygon version that is used as basis for the Paleolatitude.org tool. These consist of a rotation file, and a series of shape files (in gpml format) that underpin the paleogeographic model, a gpml file of the rigid polygons that are used to rotate coordinates in the Paleolatitude.org tool, as well as a project file (gproj) of the entire paleogeographic reconstruction. S2 File. Details of gAPWP25. In addition to a Readme.txt file with general descriptions and the gAPWP25.rot file with the updated paleomagnetic reference frame in GPlates rotation format, the files contain: S1 Table. Changelog of the update of gAPWP23 to gAPWP25. S2 Table. Paleomagnetic database used to compute the global apparent polar wander path for the last 320 Ma. We have listed age constraints, statistical parameters, Euler rotation parameters and other metadata per paleomagnetic pole used in the parametric re-sampling scheme. For more details, see main text. The grey-colored entries are excluded from the computation of the APWP. See columns ‘age constraints’, ‘comments’ and ‘reliability’ for specific details for a given dataset. Abbreviations: min_age and max_age = lower and upper boundaries of age uncertainty range; slat/slon = latitude and longitude of (mean) sampling location; N = number of paleomagnetic sites used to compute the paleopole; mDec/mInc = mean declination of inclination; α95/A95 = radius of the 95% confidence circle about the mean of the distribution of directions/VGPs; k/K = Fisher [109] precision parameter of the distribution of directions/VGPs; plat/plon = paleopole latitude and longitude (south pole); K_est/A95_est = values estimated using formula of Cox [214] (eq. 24); plateID [file pone.0346817.s001.zip › Supplementary information_vanHinsbergen_PLoSOne_2026/Supplementary Files 1_Utrecht Paleogeography Model 1.0 2025/Paleogeography/Ophiolites.gpml]

<?xml version="1.0" encoding="UTF-8"?>
<gpml:FeatureCollection xmlns:gpml="http://www.gplates.org/gplates" xmlns:gml="http://www.opengis.net/gml" xmlns:xsi="http://www.w3.org/XMLSchema-instance" gpml:version="1.6.0339" xsi:schemaLocation="http://www.gplates.org/gplates ../xsd/gpml.xsd http://www.opengis.net/gml ../../../gml/current/base">
    <gml:featureMember>
        <gpml:Coastline>
            <gpml:identity>GPlates-3a580352-f84d-4063-a042-e92953657324</gpml:identity>
            <gpml:revision>GPlates-6f073115-9ce1-4f6c-8e86-b81effa45a6b</gpml:revision>
            <gml:name></gml:name>
            <gml:validTime>
                <gml:TimePeriod>
                    <gml:begin>
                        <gml:TimeInstant>
                            <gml:timePosition gml:frame="http://gplates.org/TRS/flat">150</gml:timePosition>
                        </gml:TimeInstant>
                    </gml:begin>
                    <gml:end>
                        <gml:TimeInstant>
                            <gml:timePosition gml:frame="http://gplates.org/TRS/flat">0</gml:timePosition>
                        </gml:TimeInstant>
                    </gml:end>
                </gml:TimePeriod>
            </gml:validTime>
            <gpml:reconstructionPlateId>
                <gpml:ConstantValue>
                    <gpml:value>8114</gpml:value>
                    <gml:description></gml:description>
                    <gpml:valueType xmlns:gpml="http://www.gplates.org/gplates">gpml:plateId</gpml:valueType>
                </gpml:ConstantValue>
            </gpml:reconstructionPlateId>
            <gpml:centerLineOf>
                <gpml:ConstantValue>
                    <gpml:value>
                        <gml:Polygon>
                            <gml:exterior>
                                <gml:LinearRing>
                                    <gml:posList gml:dimension="2">13.737780395136795 122.51003253516167 13.765255641000039 122.47352279000006 13.832857888000083 122.39645622800005 13.93238050000005 122.28300045100002 13.982584627081479 122.22703022187979 13.962638854980412 122.29741668701173 13.989805516929549 122.30859372621319 13.899709712060394 122.45729419743238 13.815278053283693 122.52375030517591 13.737780395136795 122.51003253516167 </gml:posList>
                                </gml:LinearRing>
                            </gml:exterior>
                        </gml:Polygon>
                    </gpml:value>
                    <gml:description></gml:description>
                    <gpml:valueType xmlns:gml="http://www.opengis.net/gml">gml:Polygon</gpml:valueType>
                </gpml:ConstantValue>
            </gpml:centerLineOf>
        </gpml:Coastline>
    </gml:featureMember>
    <gml:featureMember>
        <gpml:Coastline>
            <gpml:identity>GPlates-75bbc8c6-34cc-4b58-9d1f-ef97f8b0a7f4</gpml:identity>
            <gpml:revision>GPlates-0f369155-77ee-42fb-b30d-24b3495016f9</gpml:revision>
            <gml:name></gml:name>
            <gml:validTime>
                <gml:TimePeriod>
                    <gml:begin>
                        <gml:TimeInstant>
                            <gml:timePosition gml:frame="http://gplates.org/TRS/flat">150</gml:timePosition>
                        </gml:TimeInstant>
                    </gml:begin>
                    <gml:end>
                        <gml:TimeInstant>
                            <gml:timePosition gml:frame="http://gplates.org/TRS/flat">0</gml:timePosition>
                        </gml:TimeInstant>
                    </gml:end>
                </gml:TimePeriod>
            </gml:validTime>
            <gpml:reconstructionPlateId>
                <gpml:ConstantValue>
                    <gpml:value>8114</gpml:value>
                    <gml:description></gml:description>
                    <gpml:valueType xmlns:gpml="http://www.gplates.org/gplates">gpml:plateId</gpml:valueType>
                </gpml:ConstantValue>
            </gpml:reconstructionPlateId>
            <gpml:centerLineOf>
                <gpml:ConstantValue>
                    <gpml:value>
                        <gml:Polygon>
                            <gml:exterior>
                                <gml:LinearRing>
                                    <gml:posList gml:dimension="2">12.652805328369212 123.65938568115246 12.338110923767204 123.79147338867199 12.63447189331059 123.5811691284181 12.652805328369212 123.65938568115246 </gml:posList>
                                </gml:LinearRing>
                            </gml:exterior>
                        </gml:Polygon>
                    </gpml:value>
                    <gml:description></gml:description>
                    <gpml:valueType xmlns:gml="http://www.opengis.net/gml">gml:Polygon</gpml:valueType>
                </gpml:ConstantValue>
            </gpml:centerLineOf>
        </gpml:Coastline>
    </gml:featureMember>
    <gml:featureMember>
        <gpml:Coastline>
            <gpml:identity>GPlates-4a9bef0f-6354-4c11-8998-894de0f8bb67</gpml:identity>
            <gpml:revision>GPlates-a74408a1-d13f-40bc-b3cb-ccec160bfa5d</gpml:revision>
            <gml:name></gml:name>
            <gml:validTime>
                <gml:TimePeriod>
                    <gml:begin>
                        <gml:TimeInstant>
                            <gml:timePosition gml:frame="http://gplates.org/TRS/flat">150</gml:timePosition>
                        </gml:TimeInstant>
                    </gml:begin>
                    <gml:end>
                        <gml:TimeInstant>
                            <gml:timePosition gml:frame="http://gplates.org/TRS/flat">0</gml:timePosition>
                        </gml:TimeInstant>
                    </gml:end>
                </gml:TimePeriod>
            </gml:validTime>
            <gpml:reconstructionPlateId>
                <gpml:ConstantValue>
                    <gpml:value>8114</gpml:value>
                    <gml:description></gml:description>
                    <gpml:valueType xmlns:gpml="http://www.gplates.org/gplates">gpml:plateId</gpml:valueType>
                </gpml:ConstantValue>
            </gpml:reconstructionPlateId>
            <gpml:centerLineOf>
                <gpml:ConstantValue>
                    <gpml:value>
                        <gml:Polygon>
                            <gml:exterior>
                                <gml:LinearRing>
                                    <gml:posList gml:dimension="2">11.474583625793628 124.58469390869141 11.469528198242301 124.46353149414074 11.674916267395076 124.33569335937517 11.70847225189226 124.46710968017595 11.545055389404395 124.61808013916016 11.474583625793628 124.58469390869141 </gml:posList>
                                </gml:LinearRing>
                            </gml:exterior>
                        </gml:Polygon>
                    </gpml:value>
                    <gml:description></gml:description>
                    <gpml:valueType xmlns:gml="http://www.opengis.net/gml">gml:Polygon</gpml:valueType>
                </gpml:ConstantValue>
            </gpml:centerLineOf>
        </gpml:Coastline>
    </gml:featureMember>
    <gml:featureMember>
        <gpml:Coastline>
            <gpml:identity>GPlates-bd7bb90a-fc61-4995-a207-9b86bdb4df62</gpml:identity>
            <gpml:revision>GPlates-ae383e7c-372f-4051-84c7-5917a7f4cd30</gpml:revision>
            <gml:name></gml:name>
            <gml:validTime>
                <gml:TimePeriod>
                    <gml:begin>
                        <gml:TimeInstant>
                            <gml:timePosition gml:frame="http://gplates.org/TRS/flat">150</gml:timePosition>
                        </gml:TimeInstant>
                    </gml:begin>
                    <gml:end>
                        <gml:TimeInstant>
                            <gml:timePosition gml:frame="http://gplates.org/TRS/flat">0</gml:timePosition>
                        </gml:TimeInstant>
                    </gml:end>
                </gml:TimePeriod>
            </gml:validTime>
            <gpml:reconstructionPlateId>
                <gpml:ConstantValue>
                    <gpml:value>8114</gpml:value>
                    <gml:description></gml:description>
                    <gpml:valueType xmlns:gpml="http://www.gplates.org/gplates">gpml:plateId</gpml:valueType>
                </gpml:ConstantValue>
            </gpml:reconstructionPlateId>
            <gpml:centerLineOf>
                <gpml:ConstantValue>
                    <gpml:value>
                        <gml:Polygon>
                            <gml:exterior>
                                <gml:LinearRing>
                                    <gml:posList gml:dimension="2">11.604361534118592 124.85533142089851 11.53250026702888 124.82444763183594 11.715749740600629 124.74533081054699 11.604361534118592 124.85533142089851 </gml:posList>
                                </gml:LinearRing>
                            </gml:exterior>
                        </gml:Polygon>
                    </gpml:value>
                    <gml:description></gml:description>
                    <gpml:valueType xmlns:gml="http://www.opengis.net/gml">gml:Polygon</gpml:valueType>
                </gpml:ConstantValue>
            </gpml:centerLineOf>
        </gpml:Coastline>
    </gml:featureMember>
    <gml:featureMember>
        <gpml:Coastline>
            <gpml:identity>GPlates-ed4505f5-b14d-4504-b695-a030b6df5bc5</gpml:identity>
            <gpml:revision>GPlates-81622fe2-02e7-4504-81d6-73a584f2ecc9</gpml:revision>
            <gml:name></gml:name>
            <gml:validTime>
                <gml:TimePeriod>
                    <gml:begin>
                        <gml:TimeInstant>
                            <gml:timePosition gml:frame="http://gplates.org/TRS/flat">130</gml:timePosition>
                        </gml:TimeInstant>
                    </gml:begin>
                    <gml:end>
                        <gml:TimeInstant>
                            <gml:timePosition gml:frame="http://gplates.org/TRS/flat">0</gml:timePosition>
                        </gml:TimeInstant>
                    </gml:end>
                </gml:TimePeriod>
            </gml:validTime>
            <gpml:reconstructionPlateId>
                <gpml:ConstantValue>
                    <gpml:value>8116</gpml:value>
                    <gml:description></gml:description>
                    <gpml:valueType xmlns:gpml="http://www.gplates.org/gplates">gpml:plateId</gpml:valueType>
                </gpml:ConstantValue>
            </gpml:reconstructionPlateId>
            <gpml:centerLineOf>
                <gpml:ConstantValue>
                    <gpml:value>
                        <gml:Polygon>
                            <gml:exterior>
                                <gml:LinearRing>
                                    <gml:posList gml:dimension="2">13.14605522155756 123.00372314453138 12.694805145263771 123.38466644287134 13.032917022705121 122.94991302490234 13.109250068664608 122.93077850341808 13.14605522155756 123.00372314453138 </gml:posList>
                                </gml:LinearRing>
                            </gml:exterior>
                        </gml:Polygon>
                    </gpml:value>
                    <gml:description></gml:description>
                    <gpml:valueType xmlns:gml="http://www.opengis.net/gml">gml:Polygon</gpml:valueType>
                </gpml:ConstantValue>
            </gpml:centerLineOf>
        </gpml:Coastline>
    </gml:featureMember>
    <gml:featureMember>
        <gpml:Ophiolite>
            <gpml:identity>GPlates-6db1250c-2de1-4422-ac62-1e29823d1cd9</gpml:identity>
            <gpml:revision>GPlates-8dd7e7a5-6267-43d5-878f-7eb1050f5f51</gpml:revision>
            <gml:name>Northland Ophiolite and ECA</gml:name>
            <gml:validTime>
                <gml:TimePeriod>
                    <gml:begin>
                        <gml:TimeInstant>
                            <gml:timePosition gml:frame="http://gplates.org/TRS/flat">60</gml:timePosition>
                        </gml:TimeInstant>
                    </gml:begin>
                    <gml:end>
                        <gml:TimeInstant>
                            <gml:timePosition gml:frame="http://gplates.org/TRS/flat">25</gml:timePosition>
                        </gml:TimeInstant>
                    </gml:end>
                </gml:TimePeriod>
            </gml:validTime>
            <gpml:reconstructionPlateId>
                <gpml:ConstantValue>
                    <gpml:value>8013</gpml:value>
                    <gml:description></gml:description>
                    <gpml:valueType xmlns:gpml="http://www.gplates.org/gplates">gpml:plateId</gpml:valueType>
                </gpml:ConstantValue>
            </gpml:reconstructionPlateId>
            <gpml:geometryImportTime>
                <gml:TimeInstant>
                    <gml:timePosition gml:frame="http://gplates.org/TRS/flat">0</gml:timePosition>
                </gml:TimeInstant>
            </gpml:geometryImportTime>
            <gpml:unclassifiedGeometry>
                <gpml:ConstantValue>
                    <gpml:value>
                        <gml:OrientableCurve gml:orientation="+">
                            <gml:baseCurve>
                                <gml:LineString>
                                    <gml:posList gml:dimension="2">-36.006277999829777 173.9125280000674 -36.333306000071786 174.181249999588 -36.398389000352054 174.04877799970509 -36.187500000424649 173.95044400029045 -35.549193999603361 173.36716700015708 -35.403360999610427 173.47874999991282 -35.392944000365262 173.38497200015792 -35.526305999921952 173.35916699995718 -35.315833000292656 173.16297199955821 -35.263333000217727 173.21125000008763 -35.197500000424647 173.05788900007738 -35.165028000341948 173.15708299958087 -35.011638999939862 173.15877800040457 -34.480028000092105 172.6437780003545 -34.425416999794621 172.67752800001725 -34.413777999954625 173.04752799981745 -34.516306000321578 173.00580600034678 -34.469639000339541 172.8999720004077 -34.544221999845405 172.85958300035523 -34.530444000290366 172.94588899997754 -34.62958299995546 172.97249999957538 -34.531249999687731 172.98913899976523 -34.799999999600196 173.17458299990565 -34.762083000230206 173.08750000042474 -34.818361000060051 173.12125000008749 -34.894167000206863 173.28127799997984 -35.015444000040553 173.23663899999005 -35.008360999860216 173.32122200019538 -34.863333000117763 173.28708299968085 -34.782972000357461 173.39913899966527 -34.850027999892205 173.47130600017195 -34.890833000242665 173.3712220000954 -34.989611000347296 173.43083299984315 -35.022110999922674 173.54333299961846 -34.914638999989805 173.56077800010476 -35.00000000009986 173.75625000043735 -35.064167000406741 173.68463900038969 -35.093721999970271 173.72919400010315 -34.992110999622895 173.86252800016715 -35.128750000112312 173.96416700000711 -35.12127799997964 174.08080599999701 -35.175444000440223 174.12086099993539 -35.142111000222421 174.00580600014692 -35.195861000384781 174.04883300044273 -35.211639000439433 173.97874999981289 -35.214193999553409 174.07122199959568 -35.347916999569819 174.10494399976594 -35.337527999817254 174.23291699991975 -35.308777999604914 174.11752800001736 -35.243750000062391 174.11913899966535 -35.286277999829757 174.21002800019218 -35.176278000229537 174.33166699963246 -35.279193999603351 174.29125000008762 -35.365833000192794 174.38372199987057 -35.360000000099909 174.31377800025459 -35.580832999942984 174.53622199974561 -35.641278000379337 174.53672200032022 </gml:posList>
                                </gml:LineString>
                            </gml:baseCurve>
                        </gml:OrientableCurve>
                    </gpml:value>
                    <gml:description></gml:description>
                    <gpml:valueType xmlns:gml="http://www.opengis.net/gml">gml:OrientableCurve</gpml:valueType>
                </gpml:ConstantValue>
            </gpml:unclassifiedGeometry>
        </gpml:Ophiolite>
    </gml:featureMember>
    <gml:featureMember>
        <gpml:Coastline>
            <gpml:identity>GPlates-27043d1e-243e-4e92-bbef-a7232e64eea4</gpml:identity>
            <gpml:revision>GPlates-4c3d0bdd-bf02-4fa7-9e0c-8d0dbd387534</gpml:revision>
            <gml:name>Sandwich Plate</gml:name>
            <gml:description></gml:description>
            <gpml:shapefileAttributes>
                <gpml:KeyValueDictionary>
                    <gpml:element>
                        <gpml:KeyValueDictionaryElement>
                            <gpml:key>FID_Global</gpml:key>
                            <gpml:valueType xmlns:xsi="http://www.w3.org/XMLSchema-instance">xsi:string</gpml:valueType>
                            <gpml:value>207</gpml:value>
                        </gpml:KeyValueDictionaryElement>
                    </gpml:element>
                    <gpml:element>
                        <gpml:KeyValueDictionaryElement>
                            <gpml:key>PLATEID1</gpml:key>
                            <gpml:valueType xmlns:xsi="http://www.w3.org/XMLSchema-instance">xsi:string</gpml:valueType>
                            <gpml:value>815</gpml:value>
                        </gpml:KeyValueDictionaryElement>
                    </gpml:element>
                    <gpml:element>
                        <gpml:KeyValueDictionaryElement>
                            <gpml:key>TYPE</gpml:key>
                            <gpml:valueType xmlns:xsi="http://www.w3.org/XMLSchema-instance">xsi:string</gpml:valueType>
                            <gpml:value>BS</gpml:value>
                        </gpml:KeyValueDictionaryElement>
                    </gpml:element>
                    <gpml:element>
                        <gpml:KeyValueDictionaryElement>
                            <gpml:key>FROMAGE</gpml:key>
                            <gpml:valueType xmlns:xsi="http://www.w3.org/XMLSchema-instance">xsi:double</gpml:valueType>
                            <gpml:value>5.9000000000000004</gpml:value>
                        </gpml:KeyValueDictionaryElement>
                    </gpml:element>
                    <gpml:element>
                        <gpml:KeyValueDictionaryElement>
                            <gpml:key>TOAGE</gpml:key>
                            <gpml:valueType xmlns:xsi="http://www.w3.org/XMLSchema-instance">xsi:double</gpml:valueType>
                            <gpml:value>-999</gpml:value>
                        </gpml:KeyValueDictionaryElement>
                    </gpml:element>
                    <gpml:element>
                        <gpml:KeyValueDictionaryElement>
                            <gpml:key>NAME</gpml:key>
                            <gpml:valueType xmlns:xsi="http://www.w3.org/XMLSchema-instance">xsi:string</gpml:valueType>
                            <gpml:value>Sandwich Plate</gpml:value>
                        </gpml:KeyValueDictionaryElement>
                    </gpml:element>
                    <gpml:element>
                        <gpml:KeyValueDictionaryElement>
                            <gpml:key>DESCR</gpml:key>
                            <gpml:valueType xmlns:xsi="http://www.w3.org/XMLSchema-instance">xsi:string</gpml:valueType>
                            <gpml:value></gpml:value>
                        </gpml:KeyValueDictionaryElement>
                    </gpml:element>
                    <gpml:element>
                        <gpml:KeyValueDictionaryElement>
                            <gpml:key>PLATEID2</gpml:key>
                            <gpml:valueType xmlns:xsi="http://www.w3.org/XMLSchema-instance">xsi:string</gpml:valueType>
                            <gpml:value>0</gpml:value>
                        </gpml:KeyValueDictionaryElement>
                    </gpml:element>
                    <gpml:element>
                        <gpml:KeyValueDictionaryElement>
                            <gpml:key>GPGIM_TYPE</gpml:key>
                            <gpml:valueType xmlns:xsi="http://www.w3.org/XMLSchema-instance">xsi:string</gpml:valueType>
                            <gpml:value>gpml:Basin</gpml:value>
                        </gpml:KeyValueDictionaryElement>
                    </gpml:element>
                    <gpml:element>
                        <gpml:KeyValueDictionaryElement>
                            <gpml:key>RECON_METH</gpml:key>
                            <gpml:valueType xmlns:xsi="http://www.w3.org/XMLSchema-instance">xsi:string</gpml:valueType>
                            <gpml:value></gpml:value>
                        </gpml:KeyValueDictionaryElement>
                    </gpml:element>
                    <gpml:element>
                        <gpml:KeyValueDictionaryElement>
                            <gpml:key>L_PLATE</gpml:key>
                            <gpml:valueType xmlns:xsi="http://www.w3.org/XMLSchema-instance">xsi:string</gpml:valueType>
                            <gpml:value>0</gpml:value>
                        </gpml:KeyValueDictionaryElement>
                    </gpml:element>
                    <gpml:element>
                        <gpml:KeyValueDictionaryElement>
                            <gpml:key>R_PLATE</gpml:key>
                            <gpml:valueType xmlns:xsi="http://www.w3.org/XMLSchema-instance">xsi:string</gpml:valueType>
                            <gpml:value>0</gpml:value>
                        </gpml:KeyValueDictionaryElement>
                    </gpml:element>
                    <gpml:element>
                        <gpml:KeyValueDictionaryElement>
                            <gpml:key>SPREAD_ASY</gpml:key>
                            <gpml:valueType xmlns:xsi="http://www.w3.org/XMLSchema-instance">xsi:double</gpml:valueType>
                            <gpml:value>0</gpml:value>
                        </gpml:KeyValueDictionaryElement>
                    </gpml:element>
                    <gpml:element>
                        <gpml:KeyValueDictionaryElement>
                            <gpml:key>FEATURE_ID</gpml:key>
                            <gpml:valueType xmlns:xsi="http://www.w3.org/XMLSchema-instance">xsi:string</gpml:valueType>
                            <gpml:value>GPlates-fa4a3ea7-2cd5-40b3-8d01-a42157cf2f32</gpml:value>
                        </gpml:KeyValueDictionaryElement>
                    </gpml:element>
                    <gpml:element>
                        <gpml:KeyValueDictionaryElement>
                            <gpml:key>IMPORT_AGE</gpml:key>
                            <gpml:valueType xmlns:xsi="http://www.w3.org/XMLSchema-instance">xsi:double</gpml:valueType>
                            <gpml:value>0</gpml:value>
                        </gpml:KeyValueDictionaryElement>
                    </gpml:element>
                    <gpml:element>
                        <gpml:KeyValueDictionaryElement>
                            <gpml:key>FID_land_m</gpml:key>
                            <gpml:valueType xmlns:xsi="http://www.w3.org/XMLSchema-instance">xsi:string</gpml:valueType>
                            <gpml:value>1239</gpml:value>
                        </gpml:KeyValueDictionaryElement>
                    </gpml:element>
                    <gpml:element>
                        <gpml:KeyValueDictionaryElement>
                            <gpml:key>source</gpml:key>
                            <gpml:valueType xmlns:xsi="http://www.w3.org/XMLSchema-instance">xsi:string</gpml:valueType>
                            <gpml:value>WVS</gpml:value>
                        </gpml:KeyValueDictionaryElement>
                    </gpml:element>
                    <gpml:element>
                        <gpml:KeyValueDictionaryElement>
                            <gpml:key>PLATEID1_1</gpml:key>
                            <gpml:valueType xmlns:xsi="http://www.w3.org/XMLSchema-instance">xsi:string</gpml:valueType>
                            <gpml:value>0</gpml:value>
                        </gpml:KeyValueDictionaryElement>
                    </gpml:element>
                    <gpml:element>
                        <gpml:KeyValueDictionaryElement>
                            <gpml:key>FROMAGE_1</gpml:key>
                            <gpml:valueType xmlns:xsi="http://www.w3.org/XMLSchema-instance">xsi:double</gpml:valueType>
                            <gpml:value>999</gpml:value>
                        </gpml:KeyValueDictionaryElement>
                    </gpml:element>
                    <gpml:element>
                        <gpml:KeyValueDictionaryElement>
                            <gpml:key>TOAGE_1</gpml:key>
                            <gpml:valueType xmlns:xsi="http://www.w3.org/XMLSchema-instance">xsi:double</gpml:valueType>
                            <gpml:value>-999</gpml:value>
                        </gpml:KeyValueDictionaryElement>
                    </gpml:element>
                    <gpml:element>
                        <gpml:KeyValueDictionaryElement>
                            <gpml:key>NAME_1</gpml:key>
                            <gpml:valueType xmlns:xsi="http://www.w3.org/XMLSchema-instance">xsi:string</gpml:valueType>
                            <gpml:value></gpml:value>
                        </gpml:KeyValueDictionaryElement>
                    </gpml:element>
                    <gpml:element>
                        <gpml:KeyValueDictionaryElement>
                            <gpml:key>DESCR_1</gpml:key>
                            <gpml:valueType xmlns:xsi="http://www.w3.org/XMLSchema-instance">xsi:string</gpml:valueType>
                            <gpml:value></gpml:value>
                        </gpml:KeyValueDictionaryElement>
                    </gpml:element>
                    <gpml:element>
                        <gpml:KeyValueDictionaryElement>
                            <gpml:key>PLATEID2_1</gpml:key>
                            <gpml:valueType xmlns:xsi="http://www.w3.org/XMLSchema-instance">xsi:string</gpml:valueType>
                            <gpml:value>0</gpml:value>
                        </gpml:KeyValueDictionaryElement>
                    </gpml:element>
                    <gpml:element>
                        <gpml:KeyValueDictionaryElement>
                            <gpml:key>GPGIM_TY_1</gpml:key>
                            <gpml:valueType xmlns:xsi="http://www.w3.org/XMLSchema-instance">xsi:string</gpml:valueType>
                            <gpml:value>gpml:UnclassifiedFeature</gpml:value>
                        </gpml:KeyValueDictionaryElement>
                    </gpml:element>
                    <gpml:element>
                        <gpml:KeyValueDictionaryElement>
                            <gpml:key>FEATURE__1</gpml:key>
                            <gpml:valueType xmlns:xsi="http://www.w3.org/XMLSchema-instance">xsi:string</gpml:valueType>
                            <gpml:value>GPlates-3e8617f4-b0c9-4d85-bf2c-14750fdb613b</gpml:value>
                        </gpml:KeyValueDictionaryElement>
                    </gpml:element>
                    <gpml:element>
                        <gpml:KeyValueDictionaryElement>
                            <gpml:key>RECON_ME_1</gpml:key>
                            <gpml:valueType xmlns:xsi="http://www.w3.org/XMLSchema-instance">xsi:string</gpml:valueType>
                            <gpml:value></gpml:value>
                        </gpml:KeyValueDictionaryElement>
                    </gpml:element>
                    <gpml:element>
                        <gpml:KeyValueDictionaryElement>
                            <gpml:key>L_PLATE_1</gpml:key>
                            <gpml:valueType xmlns:xsi="http://www.w3.org/XMLSchema-instance">xsi:string</gpml:valueType>
                            <gpml:value>0</gpml:value>
                        </gpml:KeyValueDictionaryElement>
                    </gpml:element>
                    <gpml:element>
                        <gpml:KeyValueDictionaryElement>
                            <gpml:key>R_PLATE_1</gpml:key>
                            <gpml:valueType xmlns:xsi="http://www.w3.org/XMLSchema-instance">xsi:string</gpml:valueType>
                            <gpml:value>0</gpml:value>
                        </gpml:KeyValueDictionaryElement>
                    </gpml:element>
                    <gpml:element>
                        <gpml:KeyValueDictionaryElement>
                            <gpml:key>SPREAD_A_1</gpml:key>
                            <gpml:valueType xmlns:xsi="http://www.w3.org/XMLSchema-instance">xsi:double</gpml:valueType>
                            <gpml:value>0</gpml:value>
                        </gpml:KeyValueDictionaryElement>
                    </gpml:element>
                    <gpml:element>
                        <gpml:KeyValueDictionaryElement>
                            <gpml:key>TYPE_1</gpml:key>
                            <gpml:valueType xmlns:xsi="http://www.w3.org/XMLSchema-instance">xsi:string</gpml:valueType>
                            <gpml:value></gpml:value>
                        </gpml:KeyValueDictionaryElement>
                    </gpml:element>
                </gpml:KeyValueDictionary>
            </gpml:shapefileAttributes>
            <gml:validTime>
                <gml:TimePeriod>
                    <gml:begin>
                        <gml:TimeInstant>
                            <gml:timePosition gml:frame="http://gplates.org/TRS/flat">5.9000000000000004</gml:timePosition>
                        </gml:TimeInstant>
                    </gml:begin>
                    <gml:end>
                        <gml:TimeInstant>
                            <gml:timePosition gml:frame="http://gplates.org/TRS/flat">http://gplates.org/times/distantFuture</gml:timePosition>
                        </gml:TimeInstant>
                    </gml:end>
                </gml:TimePeriod>
            </gml:validTime>
            <gpml:reconstructionPlateId>
                <gpml:ConstantValue>
                    <gpml:value>2312</gpml:value>
                    <gml:description></gml:description>
                    <gpml:valueType xmlns:gpml="http://www.gplates.org/gplates">gpml:plateId</gpml:valueType>
                </gpml:ConstantValue>
            </gpml:reconstructionPlateId>
            <gpml:geometryImportTime>
                <gml:TimeInstant>
                    <gml:timePosition gml:frame="http://gplates.org/TRS/flat">0</gml:timePosition>
                </gml:TimeInstant>
            </gpml:geometryImportTime>
            <gpml:centerLineOf>
                <gpml:ConstantValue>
                    <gpml:value>
                        <gml:Polygon>
                            <gml:exterior>
                                <gml:LinearRing>
                                    <gml:posList gml:dimension="2">-58.378750000000011 -26.271778000000019 -58.488360999999998 -26.237583000000011 -58.421667000000042 -26.460805999999977 -58.378750000000011 -26.271778000000019 </gml:posList>
                                </gml:LinearRing>
                            </gml:exterior>
                        </gml:Polygon>
                    </gpml:value>
                    <gml:description></gml:description>
                    <gpml:valueType xmlns:gml="http://www.opengis.net/gml">gml:Polygon</gpml:valueType>
                </gpml:ConstantValue>
            </gpml:centerLineOf>
            <gpml:conjugatePlateId>0</gpml:conjugatePlateId>
            <gpml:leftPlate>0</gpml:leftPlate>
            <gpml:rightPlate>0</gpml:rightPlate>
            <gpml:spreadingAsymmetry>0</gpml:spreadingAsymmetry>
        </gpml:Coastline>
    </gml:featureMember>
    <gml:featureMember>
        <gpml:Ophiolite>
            <gpml:identity>GPlates-8c96f4da-5a31-4529-9df2-b1eed73f09d2</gpml:identity>
            <gpml:revision>GPlates-426d4068-458a-4eae-839a-636b29250543</gpml:revision>
            <gml:name>Casiguran ophiolite</gml:name>
            <gml:description>D- Early Cretaceous;older than Dibut Bay ophiolite</gml:description>
            <gpml:shapefileAttributes>
                <gpml:KeyValueDictionary>
                    <gpml:element>
                        <gpml:KeyValueDictionaryElement>
                            <gpml:key>OBJECTID</gpml:key>
                            <gpml:valueType xmlns:xsi="http://www.w3.org/XMLSchema-instance">xsi:integer</gpml:valueType>
                            <gpml:value>118</gpml:value>
                        </gpml:KeyValueDictionaryElement>
                    </gpml:element>
                    <gpml:element>
                        <gpml:KeyValueDictionaryElement>
                            <gpml:key>Shape_Leng</gpml:key>
                            <gpml:valueType xmlns:xsi="http://www.w3.org/XMLSchema-instance">xsi:double</gpml:valueType>
                            <gpml:value>2.6439383606</gpml:value>
                        </gpml:KeyValueDictionaryElement>
                    </gpml:element>
                    <gpml:element>
                        <gpml:KeyValueDictionaryElement>
                            <gpml:key>Shape_Area</gpml:key>
                            <gpml:valueType xmlns:xsi="http://www.w3.org/XMLSchema-instance">xsi:double</gpml:valueType>
                            <gpml:value>0.15612438333699999</gpml:value>
                        </gpml:KeyValueDictionaryElement>
                    </gpml:element>
                    <gpml:element>
                        <gpml:KeyValueDictionaryElement>
                            <gpml:key>FROMAGE</gpml:key>
                            <gpml:valueType xmlns:xsi="http://www.w3.org/XMLSchema-instance">xsi:double</gpml:valueType>
                            <gpml:value>92</gpml:value>
                        </gpml:KeyValueDictionaryElement>
                    </gpml:element>
                    <gpml:element>
                        <gpml:KeyValueDictionaryElement>
                            <gpml:key>TOAGE</gpml:key>
                            <gpml:valueType xmlns:xsi="http://www.w3.org/XMLSchema-instance">xsi:double</gpml:valueType>
                            <gpml:value>-999.89999999999998</gpml:value>
                        </gpml:KeyValueDictionaryElement>
                    </gpml:element>
                    <gpml:element>
                        <gpml:KeyValueDictionaryElement>
                            <gpml:key>PLATEID1</gpml:key>
                            <gpml:valueType xmlns:xsi="http://www.w3.org/XMLSchema-instance">xsi:integer</gpml:valueType>
                            <gpml:value>0</gpml:value>
                        </gpml:KeyValueDictionaryElement>
                    </gpml:element>
                    <gpml:element>
                        <gpml:KeyValueDictionaryElement>
                            <gpml:key>Name</gpml:key>
                            <gpml:valueType xmlns:xsi="http://www.w3.org/XMLSchema-instance">xsi:string</gpml:valueType>
                            <gpml:value>Casiguran ophiolite</gpml:value>
                        </gpml:KeyValueDictionaryElement>
                    </gpml:element>
                    <gpml:element>
                        <gpml:KeyValueDictionaryElement>
                            <gpml:key>Source</gpml:key>
                            <gpml:valueType xmlns:xsi="http://www.w3.org/XMLSchema-instance">xsi:string</gpml:valueType>
                            <gpml:value>Encarnacion (2004)</gpml:value>
                        </gpml:KeyValueDictionaryElement>
                    </gpml:element>
                    <gpml:element>
                        <gpml:KeyValueDictionaryElement>
                            <gpml:key>Descriptio</gpml:key>
                            <gpml:valueType xmlns:xsi="http://www.w3.org/XMLSchema-instance">xsi:string</gpml:valueType>
                            <gpml:value>D- Early Cretaceous;older than Dibut Bay ophiolite</gpml:value>
                        </gpml:KeyValueDictionaryElement>
                    </gpml:element>
                </gpml:KeyValueDictionary>
            </gpml:shapefileAttributes>
            <gml:validTime>
                <gml:TimePeriod>
                    <gml:begin>
                        <gml:TimeInstant>
                            <gml:timePosition gml:frame="http://gplates.org/TRS/flat">92</gml:timePosition>
                        </gml:TimeInstant>
                    </gml:begin>
                    <gml:end>
                        <gml:TimeInstant>
                            <gml:timePosition gml:frame="http://gplates.org/TRS/flat">http://gplates.org/times/distantFuture</gml:timePosition>
                        </gml:TimeInstant>
                    </gml:end>
                </gml:TimePeriod>
            </gml:validTime>
            <gpml:reconstructionPlateId>
                <gpml:ConstantValue>
                    <gpml:value>8115</gpml:value>
                    <gml:description></gml:description>
                    <gpml:valueType xmlns:gpml="http://www.gplates.org/gplates">gpml:plateId</gpml:valueType>
                </gpml:ConstantValue>
            </gpml:reconstructionPlateId>
            <gpml:unclassifiedGeometry>
                <gpml:ConstantValue>
                    <gpml:value>
                        <gml:Polygon>
                            <gml:exterior>
                                <gml:LinearRing>
                                    <gml:posList gml:dimension="2">16.514510789000042 122.21628665700008 16.664416833000075 122.2055790820001 16.782200153000076 122.19844069900002 16.93567538700006 122.2055790820001 17.046320324000078 122.2091482740001 17.153396069000053 122.18059474200004 17.25333343200009 122.18059474200004 17.435362199000053 122.18059474200004 17.471054114000083 122.19130231600003 17.43893139000005 122.22699423100005 17.381824326000071 122.2519785720001 17.360409177000065 122.291239678 17.363978368000062 122.33406997600002 17.342563219000056 122.38760784900002 17.314009687000066 122.40545380700009 17.28188696400008 122.42686895600004 17.267610198000057 122.41259219000007 17.239056666000067 122.3983154240001 17.206933942000092 122.41616138100005 17.185518793000085 122.41259219000007 17.178380410000045 122.3947462320001 17.178380410000045 122.35548512600008 17.185518793000085 122.31979321000006 17.185518793000085 122.28053210400003 17.181949602000088 122.26268614600006 17.164103644000079 122.24840938 17.142688495000073 122.24840938 17.106996580000047 122.2519785720001 17.042751133000081 122.26625533800006 17.021335984000078 122.29480887 16.996351643000082 122.31622401900006 16.97493649400008 122.33763916800001 16.960659728000053 122.3519159340001 16.982074877000059 122.36619270000007 17.021335984000078 122.40902299800007 17.035612750000041 122.43400733900002 17.049889516000064 122.47326844500004 17.035612750000041 122.49468359400009 16.949952153000083 122.48754521100001 16.867860749000045 122.4518532960001 16.789338536000052 122.42329976400003 16.721523897000054 122.3947462320001 16.639432492000083 122.3519159340001 16.557341088000037 122.30908563600008 16.514510789000042 122.2519785720001 16.493095640000092 122.23056342300002 16.514510789000042 122.21628665700008 </gml:posList>
                                </gml:LinearRing>
                            </gml:exterior>
                        </gml:Polygon>
                    </gpml:value>
                    <gml:description></gml:description>
                    <gpml:valueType xmlns:gml="http://www.opengis.net/gml">gml:Polygon</gpml:valueType>
                </gpml:ConstantValue>
            </gpml:unclassifiedGeometry>
        </gpml:Ophiolite>
    </gml:featureMember>
    <gml:featureMember>
        <gpml:Ophiolite>
            <gpml:identity>GPlates-24e1a69a-ae67-46df-af8d-2fc9399c165f</gpml:identity>
            <gpml:revision>GPlates-4655d49d-8ce9-4b1f-934c-9f313b0bbe75</gpml:revision>
            <gml:name>Itogon ophiolite</gml:name>
            <gml:description>Halcan Metamorphics</gml:description>
            <gpml:shapefileAttributes>
                <gpml:KeyValueDictionary>
                    <gpml:element>
                        <gpml:KeyValueDictionaryElement>
                            <gpml:key>OBJECTID</gpml:key>
                            <gpml:valueType xmlns:xsi="http://www.w3.org/XMLSchema-instance">xsi:integer</gpml:valueType>
                            <gpml:value>138</gpml:value>
                        </gpml:KeyValueDictionaryElement>
                    </gpml:element>
                    <gpml:element>
                        <gpml:KeyValueDictionaryElement>
                            <gpml:key>Shape_Leng</gpml:key>
                            <gpml:valueType xmlns:xsi="http://www.w3.org/XMLSchema-instance">xsi:double</gpml:valueType>
                            <gpml:value>0.67856685423100005</gpml:value>
                        </gpml:KeyValueDictionaryElement>
                    </gpml:element>
                    <gpml:element>
                        <gpml:KeyValueDictionaryElement>
                            <gpml:key>Shape_Area</gpml:key>
                            <gpml:valueType xmlns:xsi="http://www.w3.org/XMLSchema-instance">xsi:double</gpml:valueType>
                            <gpml:value>0.015981413109299999</gpml:value>
                        </gpml:KeyValueDictionaryElement>
                    </gpml:element>
                    <gpml:element>
                        <gpml:KeyValueDictionaryElement>
                            <gpml:key>FROMAGE</gpml:key>
                            <gpml:valueType xmlns:xsi="http://www.w3.org/XMLSchema-instance">xsi:double</gpml:valueType>
                            <gpml:value>27</gpml:value>
                        </gpml:KeyValueDictionaryElement>
                    </gpml:element>
                    <gpml:element>
                        <gpml:KeyValueDictionaryElement>
                            <gpml:key>TOAGE</gpml:key>
                            <gpml:valueType xmlns:xsi="http://www.w3.org/XMLSchema-instance">xsi:double</gpml:valueType>
                            <gpml:value>-999.89999999999998</gpml:value>
                        </gpml:KeyValueDictionaryElement>
                    </gpml:element>
                    <gpml:element>
                        <gpml:KeyValueDictionaryElement>
                            <gpml:key>PLATEID1</gpml:key>
                            <gpml:valueType xmlns:xsi="http://www.w3.org/XMLSchema-instance">xsi:integer</gpml:valueType>
                            <gpml:value>0</gpml:value>
                        </gpml:KeyValueDictionaryElement>
                    </gpml:element>
                    <gpml:element>
                        <gpml:KeyValueDictionaryElement>
                            <gpml:key>Name</gpml:key>
                            <gpml:valueType xmlns:xsi="http://www.w3.org/XMLSchema-instance">xsi:string</gpml:valueType>
                            <gpml:value>Itogon ophiolite</gpml:value>
                        </gpml:KeyValueDictionaryElement>
                    </gpml:element>
                    <gpml:element>
                        <gpml:KeyValueDictionaryElement>
                            <gpml:key>Source</gpml:key>
                            <gpml:valueType xmlns:xsi="http://www.w3.org/XMLSchema-instance">xsi:string</gpml:valueType>
                            <gpml:value>Encarnacion (2004)</gpml:value>
                        </gpml:KeyValueDictionaryElement>
                    </gpml:element>
                    <gpml:element>
                        <gpml:KeyValueDictionaryElement>
                            <gpml:key>Descriptio</gpml:key>
                            <gpml:valueType xmlns:xsi="http://www.w3.org/XMLSchema-instance">xsi:string</gpml:valueType>
                            <gpml:value>G - Oligocene</gpml:value>
                        </gpml:KeyValueDictionaryElement>
                    </gpml:element>
                </gpml:KeyValueDictionary>
            </gpml:shapefileAttributes>
            <gml:validTime>
                <gml:TimePeriod>
                    <gml:begin>
                        <gml:TimeInstant>
                            <gml:timePosition gml:frame="http://gplates.org/TRS/flat">150</gml:timePosition>
                        </gml:TimeInstant>
                    </gml:begin>
                    <gml:end>
                        <gml:TimeInstant>
                            <gml:timePosition gml:frame="http://gplates.org/TRS/flat">http://gplates.org/times/distantFuture</gml:timePosition>
                        </gml:TimeInstant>
                    </gml:end>
                </gml:TimePeriod>
            </gml:validTime>
            <gpml:reconstructionPlateId>
                <gpml:ConstantValue>
                    <gpml:value>8115</gpml:value>
                    <gml:description></gml:description>
                    <gpml:valueType xmlns:gpml="http://www.gplates.org/gplates">gpml:plateId</gpml:valueType>
                </gpml:ConstantValue>
            </gpml:reconstructionPlateId>
            <gpml:unclassifiedGeometry>
                <gpml:ConstantValue>
                    <gpml:value>
                        <gml:Polygon>
                            <gml:exterior>
                                <gml:LinearRing>
                                    <gml:posList gml:dimension="2">18.289112808000084 120.60279397700005 18.345625006000091 120.5908966720001 18.434854794000056 120.59684532500002 18.494341319000057 120.626588588 18.524084582000057 120.65633185000003 18.533007561000094 120.69797241800006 18.512187277000066 120.73663865900005 18.467572383000061 120.68904943900009 18.440803447000064 120.66822915500005 18.399162879000073 120.65335752400007 18.357522311000082 120.6503831980001 18.324804723000057 120.63848589300005 18.292087134000042 120.63848589300005 18.259369545000084 120.62361426100006 18.259369545000084 120.60576830400011 18.289112808000084 120.60279397700005 </gml:posList>
                                </gml:LinearRing>
                            </gml:exterior>
                        </gml:Polygon>
                    </gpml:value>
                    <gml:description></gml:description>
                    <gpml:valueType xmlns:gml="http://www.opengis.net/gml">gml:Polygon</gpml:valueType>
                </gpml:ConstantValue>
            </gpml:unclassifiedGeometry>
        </gpml:Ophiolite>
    </gml:featureMember>
    <gml:featureMember>
        <gpml:Ophiolite>
            <gpml:identity>GPlates-68983d61-3440-4ea7-8886-3453ca4d770c</gpml:identity>
            <gpml:revision>GPlates-d65ee6e6-5c94-470c-8b30-ae01db2242a9</gpml:revision>
            <gml:name>Lepanto/Pugo/Chico River ophiolite</gml:name>
            <gml:description>G - Oligocene</gml:description>
            <gpml:shapefileAttributes>
                <gpml:KeyValueDictionary>
                    <gpml:element>
                        <gpml:KeyValueDictionaryElement>
                            <gpml:key>OBJECTID</gpml:key>
                            <gpml:valueType xmlns:xsi="http://www.w3.org/XMLSchema-instance">xsi:integer</gpml:valueType>
                            <gpml:value>119</gpml:value>
                        </gpml:KeyValueDictionaryElement>
                    </gpml:element>
                    <gpml:element>
                        <gpml:KeyValueDictionaryElement>
                            <gpml:key>Shape_Leng</gpml:key>
                            <gpml:valueType xmlns:xsi="http://www.w3.org/XMLSchema-instance">xsi:double</gpml:valueType>
                            <gpml:value>1.5219836419399999</gpml:value>
                        </gpml:KeyValueDictionaryElement>
                    </gpml:element>
                    <gpml:element>
                        <gpml:KeyValueDictionaryElement>
                            <gpml:key>Shape_Area</gpml:key>
                            <gpml:valueType xmlns:xsi="http://www.w3.org/XMLSchema-instance">xsi:double</gpml:valueType>
                            <gpml:value>0.093377808275299998</gpml:value>
                        </gpml:KeyValueDictionaryElement>
                    </gpml:element>
                    <gpml:element>
                        <gpml:KeyValueDictionaryElement>
                            <gpml:key>FROMAGE</gpml:key>
                            <gpml:valueType xmlns:xsi="http://www.w3.org/XMLSchema-instance">xsi:double</gpml:valueType>
                            <gpml:value>27</gpml:value>
                        </gpml:KeyValueDictionaryElement>
                    </gpml:element>
                    <gpml:element>
                        <gpml:KeyValueDictionaryElement>
                            <gpml:key>TOAGE</gpml:key>
                            <gpml:valueType xmlns:xsi="http://www.w3.org/XMLSchema-instance">xsi:double</gpml:valueType>
                            <gpml:value>-999.89999999999998</gpml:value>
                        </gpml:KeyValueDictionaryElement>
                    </gpml:element>
                    <gpml:element>
                        <gpml:KeyValueDictionaryElement>
                            <gpml:key>PLATEID1</gpml:key>
                            <gpml:valueType xmlns:xsi="http://www.w3.org/XMLSchema-instance">xsi:integer</gpml:valueType>
                            <gpml:value>0</gpml:value>
                        </gpml:KeyValueDictionaryElement>
                    </gpml:element>
                    <gpml:element>
                        <gpml:KeyValueDictionaryElement>
                            <gpml:key>Name</gpml:key>
                            <gpml:valueType xmlns:xsi="http://www.w3.org/XMLSchema-instance">xsi:string</gpml:valueType>
                            <gpml:value>Itogon ophiolite</gpml:value>
                        </gpml:KeyValueDictionaryElement>
                    </gpml:element>
                    <gpml:element>
                        <gpml:KeyValueDictionaryElement>
                            <gpml:key>Source</gpml:key>
                            <gpml:valueType xmlns:xsi="http://www.w3.org/XMLSchema-instance">xsi:string</gpml:valueType>
                            <gpml:value>Encarnacion (2004)</gpml:value>
                        </gpml:KeyValueDictionaryElement>
                    </gpml:element>
                    <gpml:element>
                        <gpml:KeyValueDictionaryElement>
                            <gpml:key>Descriptio</gpml:key>
                            <gpml:valueType xmlns:xsi="http://www.w3.org/XMLSchema-instance">xsi:string</gpml:valueType>
                            <gpml:value>G - Oligocene</gpml:value>
                        </gpml:KeyValueDictionaryElement>
                    </gpml:element>
                </gpml:KeyValueDictionary>
            </gpml:shapefileAttributes>
            <gml:validTime>
                <gml:TimePeriod>
                    <gml:begin>
                        <gml:TimeInstant>
                            <gml:timePosition gml:frame="http://gplates.org/TRS/flat">27</gml:timePosition>
                        </gml:TimeInstant>
                    </gml:begin>
                    <gml:end>
                        <gml:TimeInstant>
                            <gml:timePosition gml:frame="http://gplates.org/TRS/flat">http://gplates.org/times/distantFuture</gml:timePosition>
                        </gml:TimeInstant>
                    </gml:end>
                </gml:TimePeriod>
            </gml:validTime>
            <gpml:reconstructionPlateId>
                <gpml:ConstantValue>
                    <gpml:value>8115</gpml:value>
                    <gml:description></gml:description>
                    <gpml:valueType xmlns:gpml="http://www.gplates.org/gplates">gpml:plateId</gpml:valueType>
                </gpml:ConstantValue>
            </gpml:reconstructionPlateId>
            <gpml:unclassifiedGeometry>
                <gpml:ConstantValue>
                    <gpml:value>
                        <gml:Polygon>
                            <gml:exterior>
                                <gml:LinearRing>
                                    <gml:posList gml:dimension="2">16.23968304300007 120.64227320100007 16.303928490000089 120.64941158400005 16.361035555000058 120.65298077600005 16.42171181000009 120.65298077600005 16.460972917000049 120.65298077600005 16.478818874000069 120.63870401000008 16.496664832000079 120.61371966900003 16.525218364000068 120.60658128600005 16.564479471000084 120.6315656270001 16.60730976900004 120.64227320100007 16.660847641000089 120.6315656270001 16.685831982000085 120.61728886100001 16.728662280000037 120.6315656270001 16.725093088000051 120.67796511599998 16.664416833000075 120.74577975500007 16.653709258000049 120.78147167000009 16.675124407000055 120.82430196800011 16.696539556000062 120.90996256400001 16.657278450000092 120.906393373 16.610878960000036 120.88140903200008 16.571617854000067 120.863563075 16.514510789000042 120.85285550000005 16.500234023000075 120.89211660700003 16.460972917000049 120.86713226600001 16.42171181000009 120.85285550000005 16.396727470000091 120.83857873400008 16.368173938000041 120.817163585 16.350327980000088 120.817163585 16.328912831000075 120.80288681900004 16.311066873000073 120.79574843600005 16.286082533000069 120.79217924500007 16.271805767000046 120.78861005300007 16.264667384000063 120.76719490400002 16.268236575000049 120.72793379800009 16.253959809000037 120.71008784000003 16.22897546900009 120.69224188200008 16.207560320000084 120.64941158400005 16.23968304300007 120.64227320100007 </gml:posList>
                                </gml:LinearRing>
                            </gml:exterior>
                        </gml:Polygon>
                    </gpml:value>
                    <gml:description></gml:description>
                    <gpml:valueType xmlns:gml="http://www.opengis.net/gml">gml:Polygon</gpml:valueType>
                </gpml:ConstantValue>
            </gpml:unclassifiedGeometry>
        </gpml:Ophiolite>
    </gml:featureMember>
    <gml:featureMember>
        <gpml:Ophiolite>
            <gpml:identity>GPlates-78a82aac-c5f9-4111-b0f3-5a641fd0fa69</gpml:identity>
            <gpml:revision>GPlates-c8677bff-f292-4af5-ade3-1e707412e099</gpml:revision>
            <gml:name>Dibut Bay ophiolite</gml:name>
            <gml:description>C - Pre-Late Cretaceous; older than 92 +/- 0.5 Ma</gml:description>
            <gpml:shapefileAttributes>
                <gpml:KeyValueDictionary>
                    <gpml:element>
                        <gpml:KeyValueDictionaryElement>
                            <gpml:key>OBJECTID</gpml:key>
                            <gpml:valueType xmlns:xsi="http://www.w3.org/XMLSchema-instance">xsi:integer</gpml:valueType>
                            <gpml:value>117</gpml:value>
                        </gpml:KeyValueDictionaryElement>
                    </gpml:element>
                    <gpml:element>
                        <gpml:KeyValueDictionaryElement>
                            <gpml:key>Shape_Leng</gpml:key>
                            <gpml:valueType xmlns:xsi="http://www.w3.org/XMLSchema-instance">xsi:double</gpml:valueType>
                            <gpml:value>0.711635633361</gpml:value>
                        </gpml:KeyValueDictionaryElement>
                    </gpml:element>
                    <gpml:element>
                        <gpml:KeyValueDictionaryElement>
                            <gpml:key>Shape_Area</gpml:key>
                            <gpml:valueType xmlns:xsi="http://www.w3.org/XMLSchema-instance">xsi:double</gpml:valueType>
                            <gpml:value>0.024726647591599999</gpml:value>
                        </gpml:KeyValueDictionaryElement>
                    </gpml:element>
                    <gpml:element>
                        <gpml:KeyValueDictionaryElement>
                            <gpml:key>FROMAGE</gpml:key>
                            <gpml:valueType xmlns:xsi="http://www.w3.org/XMLSchema-instance">xsi:double</gpml:valueType>
                            <gpml:value>92</gpml:value>
                        </gpml:KeyValueDictionaryElement>
                    </gpml:element>
                    <gpml:element>
                        <gpml:KeyValueDictionaryElement>
                            <gpml:key>TOAGE</gpml:key>
                            <gpml:valueType xmlns:xsi="http://www.w3.org/XMLSchema-instance">xsi:double</gpml:valueType>
                            <gpml:value>-999.89999999999998</gpml:value>
                        </gpml:KeyValueDictionaryElement>
                    </gpml:element>
                    <gpml:element>
                        <gpml:KeyValueDictionaryElement>
                            <gpml:key>PLATEID1</gpml:key>
                            <gpml:valueType xmlns:xsi="http://www.w3.org/XMLSchema-instance">xsi:integer</gpml:valueType>
                            <gpml:value>0</gpml:value>
                        </gpml:KeyValueDictionaryElement>
                    </gpml:element>
                    <gpml:element>
                        <gpml:KeyValueDictionaryElement>
                            <gpml:key>Name</gpml:key>
                            <gpml:valueType xmlns:xsi="http://www.w3.org/XMLSchema-instance">xsi:string</gpml:valueType>
                            <gpml:value>Dibut Bay ophiolite</gpml:value>
                        </gpml:KeyValueDictionaryElement>
                    </gpml:element>
                    <gpml:element>
                        <gpml:KeyValueDictionaryElement>
                            <gpml:key>Source</gpml:key>
                            <gpml:valueType xmlns:xsi="http://www.w3.org/XMLSchema-instance">xsi:string</gpml:valueType>
                            <gpml:value>Encarnacion (2004)</gpml:value>
                        </gpml:KeyValueDictionaryElement>
                    </gpml:element>
                    <gpml:element>
                        <gpml:KeyValueDictionaryElement>
                            <gpml:key>Descriptio</gpml:key>
                            <gpml:valueType xmlns:xsi="http://www.w3.org/XMLSchema-instance">xsi:string</gpml:valueType>
                            <gpml:value>C - Pre-Late Cretaceous; older than 92 +/- 0.5 Ma</gpml:value>
                        </gpml:KeyValueDictionaryElement>
                    </gpml:element>
                </gpml:KeyValueDictionary>
            </gpml:shapefileAttributes>
            <gml:validTime>
                <gml:TimePeriod>
                    <gml:begin>
                        <gml:TimeInstant>
                            <gml:timePosition gml:frame="http://gplates.org/TRS/flat">92</gml:timePosition>
                        </gml:TimeInstant>
                    </gml:begin>
                    <gml:end>
                        <gml:TimeInstant>
                            <gml:timePosition gml:frame="http://gplates.org/TRS/flat">http://gplates.org/times/distantFuture</gml:timePosition>
                        </gml:TimeInstant>
                    </gml:end>
                </gml:TimePeriod>
            </gml:validTime>
            <gpml:reconstructionPlateId>
                <gpml:ConstantValue>
                    <gpml:value>8118</gpml:value>
                    <gml:description></gml:description>
                    <gpml:valueType xmlns:gpml="http://www.gplates.org/gplates">gpml:plateId</gpml:valueType>
                </gpml:ConstantValue>
            </gpml:reconstructionPlateId>
            <gpml:unclassifiedGeometry>
                <gpml:ConstantValue>
                    <gpml:value>
                        <gml:Polygon>
                            <gml:exterior>
                                <gml:LinearRing>
                                    <gml:posList gml:dimension="2">15.775688147000039 121.534571078 15.782826530000079 121.57026299400002 15.786395722000064 121.60595490900006 15.764980573000061 121.62737005800001 15.743565424000053 121.6380776320001 15.707873508000091 121.6380776320001 15.675750785000048 121.63093924900012 15.64719725300006 121.62023167500003 15.600797763000061 121.57383218500003 15.547259891000069 121.54170946200009 15.381128739808528 121.43562940070753 15.427034857557233 121.39575137500276 15.476856960896244 121.38513290761944 15.618643721000069 121.47746401400001 15.690027551000071 121.52743269500002 15.722150274000052 121.531001887 15.775688147000039 121.534571078 </gml:posList>
                                </gml:LinearRing>
                            </gml:exterior>
                        </gml:Polygon>
                    </gpml:value>
                    <gml:description></gml:description>
                    <gpml:valueType xmlns:gml="http://www.opengis.net/gml">gml:Polygon</gpml:valueType>
                </gpml:ConstantValue>
            </gpml:unclassifiedGeometry>
        </gpml:Ophiolite>
    </gml:featureMember>
    <gml:featureMember>
        <gpml:Ophiolite>
            <gpml:identity>GPlates-532928c6-33b5-41f1-bb8a-753f269b4d3c</gpml:identity>
            <gpml:revision>GPlates-fbed62c9-4181-4726-ad58-a09b2bb7939c</gpml:revision>
            <gml:name>Zambales ophiolite</gml:name>
            <gml:description>F - Middle Eocene; 44-48 Ma</gml:description>
            <gpml:shapefileAttributes>
                <gpml:KeyValueDictionary>
                    <gpml:element>
                        <gpml:KeyValueDictionaryElement>
                            <gpml:key>OBJECTID</gpml:key>
                            <gpml:valueType xmlns:xsi="http://www.w3.org/XMLSchema-instance">xsi:integer</gpml:valueType>
                            <gpml:value>126</gpml:value>
                        </gpml:KeyValueDictionaryElement>
                    </gpml:element>
                    <gpml:element>
                        <gpml:KeyValueDictionaryElement>
                            <gpml:key>Shape_Leng</gpml:key>
                            <gpml:valueType xmlns:xsi="http://www.w3.org/XMLSchema-instance">xsi:double</gpml:valueType>
                            <gpml:value>1.03481115694</gpml:value>
                        </gpml:KeyValueDictionaryElement>
                    </gpml:element>
                    <gpml:element>
                        <gpml:KeyValueDictionaryElement>
                            <gpml:key>Shape_Area</gpml:key>
                            <gpml:valueType xmlns:xsi="http://www.w3.org/XMLSchema-instance">xsi:double</gpml:valueType>
                            <gpml:value>0.040402852217199997</gpml:value>
                        </gpml:KeyValueDictionaryElement>
                    </gpml:element>
                    <gpml:element>
                        <gpml:KeyValueDictionaryElement>
                            <gpml:key>FROMAGE</gpml:key>
                            <gpml:valueType xmlns:xsi="http://www.w3.org/XMLSchema-instance">xsi:double</gpml:valueType>
                            <gpml:value>48</gpml:value>
                        </gpml:KeyValueDictionaryElement>
                    </gpml:element>
                    <gpml:element>
                        <gpml:KeyValueDictionaryElement>
                            <gpml:key>TOAGE</gpml:key>
                            <gpml:valueType xmlns:xsi="http://www.w3.org/XMLSchema-instance">xsi:double</gpml:valueType>
                            <gpml:value>-999.89999999999998</gpml:value>
                        </gpml:KeyValueDictionaryElement>
                    </gpml:element>
                    <gpml:element>
                        <gpml:KeyValueDictionaryElement>
                            <gpml:key>PLATEID1</gpml:key>
                            <gpml:valueType xmlns:xsi="http://www.w3.org/XMLSchema-instance">xsi:integer</gpml:valueType>
                            <gpml:value>0</gpml:value>
                        </gpml:KeyValueDictionaryElement>
                    </gpml:element>
                    <gpml:element>
                        <gpml:KeyValueDictionaryElement>
                            <gpml:key>Name</gpml:key>
                            <gpml:valueType xmlns:xsi="http://www.w3.org/XMLSchema-instance">xsi:string</gpml:valueType>
                            <gpml:value>Zambales-Angat ophiolite</gpml:value>
                        </gpml:KeyValueDictionaryElement>
                    </gpml:element>
                    <gpml:element>
                        <gpml:KeyValueDictionaryElement>
                            <gpml:key>Source</gpml:key>
                            <gpml:valueType xmlns:xsi="http://www.w3.org/XMLSchema-instance">xsi:string</gpml:valueType>
                            <gpml:value>Encarnacion (2004)</gpml:value>
                        </gpml:KeyValueDictionaryElement>
                    </gpml:element>
                    <gpml:element>
                        <gpml:KeyValueDictionaryElement>
                            <gpml:key>Descriptio</gpml:key>
                            <gpml:valueType xmlns:xsi="http://www.w3.org/XMLSchema-instance">xsi:string</gpml:valueType>
                            <gpml:value>F - Middle Eocene; 44-48 Ma</gpml:value>
                        </gpml:KeyValueDictionaryElement>
                    </gpml:element>
                </gpml:KeyValueDictionary>
            </gpml:shapefileAttributes>
            <gml:validTime>
                <gml:TimePeriod>
                    <gml:begin>
                        <gml:TimeInstant>
                            <gml:timePosition gml:frame="http://gplates.org/TRS/flat">40</gml:timePosition>
                        </gml:TimeInstant>
                    </gml:begin>
                    <gml:end>
                        <gml:TimeInstant>
                            <gml:timePosition gml:frame="http://gplates.org/TRS/flat">http://gplates.org/times/distantFuture</gml:timePosition>
                        </gml:TimeInstant>
                    </gml:end>
                </gml:TimePeriod>
            </gml:validTime>
            <gpml:reconstructionPlateId>
                <gpml:ConstantValue>
                    <gpml:value>8116</gpml:value>
                    <gml:description></gml:description>
                    <gpml:valueType xmlns:gpml="http://www.gplates.org/gplates">gpml:plateId</gpml:valueType>
                </gpml:ConstantValue>
            </gpml:reconstructionPlateId>
            <gpml:unclassifiedGeometry>
                <gpml:ConstantValue>
                    <gpml:value>
                        <gml:Polygon>
                            <gml:exterior>
                                <gml:LinearRing>
                                    <gml:posList gml:dimension="2">14.976308222000059 120.05740168600003 14.966790378000043 120.11450875000003 14.940616307000084 120.14306228200007 14.926339541000061 120.16447743100002 14.907303853000085 120.19303096300008 14.907303853000085 120.204928268 14.938236846000052 120.21206665100011 14.962031456000092 120.21206665100011 14.983446605000042 120.21206665100011 15.004861754000046 120.21682557300005 15.014379598000062 120.22634341700008 15.012000137000086 120.26203533300009 14.997723371000063 120.28345048200003 14.964410917000068 120.30010670900002 14.928719002000037 120.31914239700005 14.893027087000066 120.31200401400007 14.86685301600005 120.29534778700008 14.847817328000076 120.26917371600007 14.852576250000084 120.2453791060001 14.871611938000058 120.2192050340001 14.87399139900009 120.19778988500002 14.852576250000084 120.1954104240001 14.819263796000088 120.204928268 14.783571881000057 120.20254880700008 14.766915654000062 120.19065150200004 14.755018349000068 120.17875419700012 14.743121044000075 120.15971850900009 14.757397810000041 120.12640605500007 14.783571881000057 120.08833467900001 14.831161101000076 120.062160608 14.881129782000075 120.05026330300005 14.928719002000037 120.04550438099999 14.976308222000059 120.05740168600003 </gml:posList>
                                </gml:LinearRing>
                            </gml:exterior>
                        </gml:Polygon>
                    </gpml:value>
                    <gml:description></gml:description>
                    <gpml:valueType xmlns:gml="http://www.opengis.net/gml">gml:Polygon</gpml:valueType>
                </gpml:ConstantValue>
            </gpml:unclassifiedGeometry>
        </gpml:Ophiolite>
    </gml:featureMember>
    <gml:featureMember>
        <gpml:Ophiolite>
            <gpml:identity>GPlates-b5f05085-419b-4173-bfe0-461325478abc</gpml:identity>
            <gpml:revision>GPlates-2110d34e-b61b-4a81-b997-1a87b3dbd59b</gpml:revision>
            <gml:name>Angat ophiolite</gml:name>
            <gml:description>F - Middle Eocene; 44-48 Ma</gml:description>
            <gpml:shapefileAttributes>
                <gpml:KeyValueDictionary>
                    <gpml:element>
                        <gpml:KeyValueDictionaryElement>
                            <gpml:key>OBJECTID</gpml:key>
                            <gpml:valueType xmlns:xsi="http://www.w3.org/XMLSchema-instance">xsi:integer</gpml:valueType>
                            <gpml:value>124</gpml:value>
                        </gpml:KeyValueDictionaryElement>
                    </gpml:element>
                    <gpml:element>
                        <gpml:KeyValueDictionaryElement>
                            <gpml:key>Shape_Leng</gpml:key>
                            <gpml:valueType xmlns:xsi="http://www.w3.org/XMLSchema-instance">xsi:double</gpml:valueType>
                            <gpml:value>0.67418206932000002</gpml:value>
                        </gpml:KeyValueDictionaryElement>
                    </gpml:element>
                    <gpml:element>
                        <gpml:KeyValueDictionaryElement>
                            <gpml:key>Shape_Area</gpml:key>
                            <gpml:valueType xmlns:xsi="http://www.w3.org/XMLSchema-instance">xsi:double</gpml:valueType>
                            <gpml:value>0.021930408908999999</gpml:value>
                        </gpml:KeyValueDictionaryElement>
                    </gpml:element>
                    <gpml:element>
                        <gpml:KeyValueDictionaryElement>
                            <gpml:key>FROMAGE</gpml:key>
                            <gpml:valueType xmlns:xsi="http://www.w3.org/XMLSchema-instance">xsi:double</gpml:valueType>
                            <gpml:value>48</gpml:value>
                        </gpml:KeyValueDictionaryElement>
                    </gpml:element>
                    <gpml:element>
                        <gpml:KeyValueDictionaryElement>
                            <gpml:key>TOAGE</gpml:key>
                            <gpml:valueType xmlns:xsi="http://www.w3.org/XMLSchema-instance">xsi:double</gpml:valueType>
                            <gpml:value>-999.89999999999998</gpml:value>
                        </gpml:KeyValueDictionaryElement>
                    </gpml:element>
                    <gpml:element>
                        <gpml:KeyValueDictionaryElement>
                            <gpml:key>PLATEID1</gpml:key>
                            <gpml:valueType xmlns:xsi="http://www.w3.org/XMLSchema-instance">xsi:integer</gpml:valueType>
                            <gpml:value>0</gpml:value>
                        </gpml:KeyValueDictionaryElement>
                    </gpml:element>
                    <gpml:element>
                        <gpml:KeyValueDictionaryElement>
                            <gpml:key>Name</gpml:key>
                            <gpml:valueType xmlns:xsi="http://www.w3.org/XMLSchema-instance">xsi:string</gpml:valueType>
                            <gpml:value>Zambales-Angat ophiolite</gpml:value>
                        </gpml:KeyValueDictionaryElement>
                    </gpml:element>
                    <gpml:element>
                        <gpml:KeyValueDictionaryElement>
                            <gpml:key>Source</gpml:key>
                            <gpml:valueType xmlns:xsi="http://www.w3.org/XMLSchema-instance">xsi:string</gpml:valueType>
                            <gpml:value>Encarnacion (2004)</gpml:value>
                        </gpml:KeyValueDictionaryElement>
                    </gpml:element>
                    <gpml:element>
                        <gpml:KeyValueDictionaryElement>
                            <gpml:key>Descriptio</gpml:key>
                            <gpml:valueType xmlns:xsi="http://www.w3.org/XMLSchema-instance">xsi:string</gpml:valueType>
                            <gpml:value>F - Middle Eocene; 44-48 Ma</gpml:value>
                        </gpml:KeyValueDictionaryElement>
                    </gpml:element>
                </gpml:KeyValueDictionary>
            </gpml:shapefileAttributes>
            <gml:validTime>
                <gml:TimePeriod>
                    <gml:begin>
                        <gml:TimeInstant>
                            <gml:timePosition gml:frame="http://gplates.org/TRS/flat">40</gml:timePosition>
                        </gml:TimeInstant>
                    </gml:begin>
                    <gml:end>
                        <gml:TimeInstant>
                            <gml:timePosition gml:frame="http://gplates.org/TRS/flat">http://gplates.org/times/distantFuture</gml:timePosition>
                        </gml:TimeInstant>
                    </gml:end>
                </gml:TimePeriod>
            </gml:validTime>
            <gpml:reconstructionPlateId>
                <gpml:ConstantValue>
                    <gpml:value>8116</gpml:value>
                    <gml:description></gml:description>
                    <gpml:valueType xmlns:gpml="http://www.gplates.org/gplates">gpml:plateId</gpml:valueType>
                </gpml:ConstantValue>
            </gpml:reconstructionPlateId>
            <gpml:unclassifiedGeometry>
                <gpml:ConstantValue>
                    <gpml:value>
                        <gml:Polygon>
                            <gml:exterior>
                                <gml:LinearRing>
                                    <gml:posList gml:dimension="2">14.684824249000089 121.20906081300006 14.741931313000066 121.16623051500004 14.788330803000065 121.15909213200005 14.834730292000076 121.15552294000008 14.881129782000075 121.16979970600005 14.970359570000085 121.21263000400005 14.977497953000068 121.234045153 14.95608280400006 121.24832191900009 14.841868675000059 121.24118353600011 14.77762322800004 121.27687545200003 14.716946973000063 121.25546030300008 14.695531823000067 121.24475272800009 14.684824249000089 121.20906081300006 </gml:posList>
                                </gml:LinearRing>
                            </gml:exterior>
                        </gml:Polygon>
                    </gpml:value>
                    <gml:description></gml:description>
                    <gpml:valueType xmlns:gml="http://www.opengis.net/gml">gml:Polygon</gpml:valueType>
                </gpml:ConstantValue>
            </gpml:unclassifiedGeometry>
        </gpml:Ophiolite>
    </gml:featureMember>
    <gml:featureMember>
        <gpml:Ophiolite>
            <gpml:identity>GPlates-023f234a-c2e0-4571-8c6d-b43d1eb4b8c6</gpml:identity>
            <gpml:revision>GPlates-a2178820-2c08-4a81-97ba-e0fea27783d0</gpml:revision>
            <gml:name>Montalban ophiolite</gml:name>
            <gml:description>E - Cretaceous; radiolarian biostratigraphy</gml:description>
            <gpml:shapefileAttributes>
                <gpml:KeyValueDictionary>
                    <gpml:element>
                        <gpml:KeyValueDictionaryElement>
                            <gpml:key>OBJECTID</gpml:key>
                            <gpml:valueType xmlns:xsi="http://www.w3.org/XMLSchema-instance">xsi:integer</gpml:valueType>
                            <gpml:value>127</gpml:value>
                        </gpml:KeyValueDictionaryElement>
                    </gpml:element>
                    <gpml:element>
                        <gpml:KeyValueDictionaryElement>
                            <gpml:key>Shape_Leng</gpml:key>
                            <gpml:valueType xmlns:xsi="http://www.w3.org/XMLSchema-instance">xsi:double</gpml:valueType>
                            <gpml:value>0.255327292037</gpml:value>
                        </gpml:KeyValueDictionaryElement>
                    </gpml:element>
                    <gpml:element>
                        <gpml:KeyValueDictionaryElement>
                            <gpml:key>Shape_Area</gpml:key>
                            <gpml:valueType xmlns:xsi="http://www.w3.org/XMLSchema-instance">xsi:double</gpml:valueType>
                            <gpml:value>0.0038811876529299999</gpml:value>
                        </gpml:KeyValueDictionaryElement>
                    </gpml:element>
                    <gpml:element>
                        <gpml:KeyValueDictionaryElement>
                            <gpml:key>FROMAGE</gpml:key>
                            <gpml:valueType xmlns:xsi="http://www.w3.org/XMLSchema-instance">xsi:double</gpml:valueType>
                            <gpml:value>146</gpml:value>
                        </gpml:KeyValueDictionaryElement>
                    </gpml:element>
                    <gpml:element>
                        <gpml:KeyValueDictionaryElement>
                            <gpml:key>TOAGE</gpml:key>
                            <gpml:valueType xmlns:xsi="http://www.w3.org/XMLSchema-instance">xsi:double</gpml:valueType>
                            <gpml:value>-999.89999999999998</gpml:value>
                        </gpml:KeyValueDictionaryElement>
                    </gpml:element>
                    <gpml:element>
                        <gpml:KeyValueDictionaryElement>
                            <gpml:key>PLATEID1</gpml:key>
                            <gpml:valueType xmlns:xsi="http://www.w3.org/XMLSchema-instance">xsi:integer</gpml:valueType>
                            <gpml:value>0</gpml:value>
                        </gpml:KeyValueDictionaryElement>
                    </gpml:element>
                    <gpml:element>
                        <gpml:KeyValueDictionaryElement>
                            <gpml:key>Name</gpml:key>
                            <gpml:valueType xmlns:xsi="http://www.w3.org/XMLSchema-instance">xsi:string</gpml:valueType>
                            <gpml:value>Montalban ophiolite</gpml:value>
                        </gpml:KeyValueDictionaryElement>
                    </gpml:element>
                    <gpml:element>
                        <gpml:KeyValueDictionaryElement>
                            <gpml:key>Source</gpml:key>
                            <gpml:valueType xmlns:xsi="http://www.w3.org/XMLSchema-instance">xsi:string</gpml:valueType>
                            <gpml:value>Encarnacion (2004)</gpml:value>
                        </gpml:KeyValueDictionaryElement>
                    </gpml:element>
                    <gpml:element>
                        <gpml:KeyValueDictionaryElement>
                            <gpml:key>Descriptio</gpml:key>
                            <gpml:valueType xmlns:xsi="http://www.w3.org/XMLSchema-instance">xsi:string</gpml:valueType>
                            <gpml:value>E - Cretaceous; radiolarian biostratigraphy</gpml:value>
                        </gpml:KeyValueDictionaryElement>
                    </gpml:element>
                </gpml:KeyValueDictionary>
            </gpml:shapefileAttributes>
            <gml:validTime>
                <gml:TimePeriod>
                    <gml:begin>
                        <gml:TimeInstant>
                            <gml:timePosition gml:frame="http://gplates.org/TRS/flat">135</gml:timePosition>
                        </gml:TimeInstant>
                    </gml:begin>
                    <gml:end>
                        <gml:TimeInstant>
                            <gml:timePosition gml:frame="http://gplates.org/TRS/flat">http://gplates.org/times/distantFuture</gml:timePosition>
                        </gml:TimeInstant>
                    </gml:end>
                </gml:TimePeriod>
            </gml:validTime>
            <gpml:reconstructionPlateId>
                <gpml:ConstantValue>
                    <gpml:value>8116</gpml:value>
                    <gml:description></gml:description>
                    <gpml:valueType xmlns:gpml="http://www.gplates.org/gplates">gpml:plateId</gpml:valueType>
                </gpml:ConstantValue>
            </gpml:reconstructionPlateId>
            <gpml:unclassifiedGeometry>
                <gpml:ConstantValue>
                    <gpml:value>
                        <gml:Polygon>
                            <gml:exterior>
                                <gml:LinearRing>
                                    <gml:posList gml:dimension="2">14.557523085000073 121.27806518200009 14.574179312000068 121.24951165000006 14.612250688000074 121.23999380600003 14.64556314200007 121.24475272800009 14.664598830000045 121.25189111100008 14.652701525000053 121.27806518200009 14.621768532000091 121.28758302600012 14.58607661700006 121.29234194800006 14.557523085000073 121.27806518200009 </gml:posList>
                                </gml:LinearRing>
                            </gml:exterior>
                        </gml:Polygon>
                    </gpml:value>
                    <gml:description></gml:description>
                    <gpml:valueType xmlns:gml="http://www.opengis.net/gml">gml:Polygon</gpml:valueType>
                </gpml:ConstantValue>
            </gpml:unclassifiedGeometry>
        </gpml:Ophiolite>
    </gml:featureMember>
    <gml:featureMember>
        <gpml:Ophiolite>
            <gpml:identity>GPlates-bd215fc8-ba3e-4b5d-8cb9-71b2ca45020e</gpml:identity>
            <gpml:revision>GPlates-c831f8c0-733c-42fb-b8a3-23a00e71b17a</gpml:revision>
            <gml:name>Zambales ophiolite</gml:name>
            <gml:description>F - Middle Eocene; 44-48 Ma</gml:description>
            <gpml:shapefileAttributes>
                <gpml:KeyValueDictionary>
                    <gpml:element>
                        <gpml:KeyValueDictionaryElement>
                            <gpml:key>OBJECTID</gpml:key>
                            <gpml:valueType xmlns:xsi="http://www.w3.org/XMLSchema-instance">xsi:integer</gpml:valueType>
                            <gpml:value>125</gpml:value>
                        </gpml:KeyValueDictionaryElement>
                    </gpml:element>
                    <gpml:element>
                        <gpml:KeyValueDictionaryElement>
                            <gpml:key>Shape_Leng</gpml:key>
                            <gpml:valueType xmlns:xsi="http://www.w3.org/XMLSchema-instance">xsi:double</gpml:valueType>
                            <gpml:value>0.82224233338800001</gpml:value>
                        </gpml:KeyValueDictionaryElement>
                    </gpml:element>
                    <gpml:element>
                        <gpml:KeyValueDictionaryElement>
                            <gpml:key>Shape_Area</gpml:key>
                            <gpml:valueType xmlns:xsi="http://www.w3.org/XMLSchema-instance">xsi:double</gpml:valueType>
                            <gpml:value>0.037662524364100003</gpml:value>
                        </gpml:KeyValueDictionaryElement>
                    </gpml:element>
                    <gpml:element>
                        <gpml:KeyValueDictionaryElement>
                            <gpml:key>FROMAGE</gpml:key>
                            <gpml:valueType xmlns:xsi="http://www.w3.org/XMLSchema-instance">xsi:double</gpml:valueType>
                            <gpml:value>48</gpml:value>
                        </gpml:KeyValueDictionaryElement>
                    </gpml:element>
                    <gpml:element>
                        <gpml:KeyValueDictionaryElement>
                            <gpml:key>TOAGE</gpml:key>
                            <gpml:valueType xmlns:xsi="http://www.w3.org/XMLSchema-instance">xsi:double</gpml:valueType>
                            <gpml:value>-999.89999999999998</gpml:value>
                        </gpml:KeyValueDictionaryElement>
                    </gpml:element>
                    <gpml:element>
                        <gpml:KeyValueDictionaryElement>
                            <gpml:key>PLATEID1</gpml:key>
                            <gpml:valueType xmlns:xsi="http://www.w3.org/XMLSchema-instance">xsi:integer</gpml:valueType>
                            <gpml:value>0</gpml:value>
                        </gpml:KeyValueDictionaryElement>
                    </gpml:element>
                    <gpml:element>
                        <gpml:KeyValueDictionaryElement>
                            <gpml:key>Name</gpml:key>
                            <gpml:valueType xmlns:xsi="http://www.w3.org/XMLSchema-instance">xsi:string</gpml:valueType>
                            <gpml:value>Zambales-Angat ophiolite</gpml:value>
                        </gpml:KeyValueDictionaryElement>
                    </gpml:element>
                    <gpml:element>
                        <gpml:KeyValueDictionaryElement>
                            <gpml:key>Source</gpml:key>
                            <gpml:valueType xmlns:xsi="http://www.w3.org/XMLSchema-instance">xsi:string</gpml:valueType>
                            <gpml:value>Encarnacion (2004)</gpml:value>
                        </gpml:KeyValueDictionaryElement>
                    </gpml:element>
                    <gpml:element>
                        <gpml:KeyValueDictionaryElement>
                            <gpml:key>Descriptio</gpml:key>
                            <gpml:valueType xmlns:xsi="http://www.w3.org/XMLSchema-instance">xsi:string</gpml:valueType>
                            <gpml:value>F - Middle Eocene; 44-48 Ma</gpml:value>
                        </gpml:KeyValueDictionaryElement>
                    </gpml:element>
                </gpml:KeyValueDictionary>
            </gpml:shapefileAttributes>
            <gml:validTime>
                <gml:TimePeriod>
                    <gml:begin>
                        <gml:TimeInstant>
                            <gml:timePosition gml:frame="http://gplates.org/TRS/flat">40</gml:timePosition>
                        </gml:TimeInstant>
                    </gml:begin>
                    <gml:end>
                        <gml:TimeInstant>
                            <gml:timePosition gml:frame="http://gplates.org/TRS/flat">http://gplates.org/times/distantFuture</gml:timePosition>
                        </gml:TimeInstant>
                    </gml:end>
                </gml:TimePeriod>
            </gml:validTime>
            <gpml:reconstructionPlateId>
                <gpml:ConstantValue>
                    <gpml:value>8116</gpml:value>
                    <gml:description></gml:description>
                    <gpml:valueType xmlns:gpml="http://www.gplates.org/gplates">gpml:plateId</gpml:valueType>
                </gpml:ConstantValue>
            </gpml:reconstructionPlateId>
            <gpml:unclassifiedGeometry>
                <gpml:ConstantValue>
                    <gpml:value>
                        <gml:Polygon>
                            <gml:exterior>
                                <gml:LinearRing>
                                    <gml:posList gml:dimension="2">15.070296932000076 120.26322506300005 15.045312591000085 120.2453791060001 15.028656364000085 120.23348180100005 15.038174208000044 120.2192050340001 15.057209896000069 120.18113365800004 15.083383967000085 120.11212928899998 15.100040194000087 120.09071414000003 15.126214266000089 120.05978114700008 15.152388337000049 120.05740168600003 15.163095911000086 120.07762710500002 15.180941869000037 120.07762710500002 15.20592620900004 120.0526427640001 15.223772167000051 120.02765842400004 15.255894890000038 120.01338165700008 15.280879231000085 120.05978114700008 15.270171656000061 120.11688821100005 15.248756507000055 120.14544174300011 15.230910550000091 120.20611799900009 15.216633784000068 120.2453791060001 15.19521863500006 120.25608668000007 15.145249954000066 120.26679425500005 15.109558039000092 120.26322506300005 15.070296932000076 120.26322506300005 </gml:posList>
                                </gml:LinearRing>
                            </gml:exterior>
                        </gml:Polygon>
                    </gpml:value>
                    <gml:description></gml:description>
                    <gpml:valueType xmlns:gml="http://www.opengis.net/gml">gml:Polygon</gpml:valueType>
                </gpml:ConstantValue>
            </gpml:unclassifiedGeometry>
        </gpml:Ophiolite>
    </gml:featureMember>
    <gml:featureMember>
        <gpml:Ophiolite>
            <gpml:identity>GPlates-697ab7c2-4953-4b99-9f4a-e664fdfb11ca</gpml:identity>
            <gpml:revision>GPlates-08c83eb5-f5e8-4be7-b4ed-d13c0b3eaf0f</gpml:revision>
            <gml:name>Zambales ophiolite</gml:name>
            <gml:description>F - Middle Eocene; 44-48 Ma</gml:description>
            <gpml:shapefileAttributes>
                <gpml:KeyValueDictionary>
                    <gpml:element>
                        <gpml:KeyValueDictionaryElement>
                            <gpml:key>OBJECTID</gpml:key>
                            <gpml:valueType xmlns:xsi="http://www.w3.org/XMLSchema-instance">xsi:integer</gpml:valueType>
                            <gpml:value>123</gpml:value>
                        </gpml:KeyValueDictionaryElement>
                    </gpml:element>
                    <gpml:element>
                        <gpml:KeyValueDictionaryElement>
                            <gpml:key>Shape_Leng</gpml:key>
                            <gpml:valueType xmlns:xsi="http://www.w3.org/XMLSchema-instance">xsi:double</gpml:valueType>
                            <gpml:value>2.4616984286000001</gpml:value>
                        </gpml:KeyValueDictionaryElement>
                    </gpml:element>
                    <gpml:element>
                        <gpml:KeyValueDictionaryElement>
                            <gpml:key>Shape_Area</gpml:key>
                            <gpml:valueType xmlns:xsi="http://www.w3.org/XMLSchema-instance">xsi:double</gpml:valueType>
                            <gpml:value>0.26820323191599998</gpml:value>
                        </gpml:KeyValueDictionaryElement>
                    </gpml:element>
                    <gpml:element>
                        <gpml:KeyValueDictionaryElement>
                            <gpml:key>FROMAGE</gpml:key>
                            <gpml:valueType xmlns:xsi="http://www.w3.org/XMLSchema-instance">xsi:double</gpml:valueType>
                            <gpml:value>48</gpml:value>
                        </gpml:KeyValueDictionaryElement>
                    </gpml:element>
                    <gpml:element>
                        <gpml:KeyValueDictionaryElement>
                            <gpml:key>TOAGE</gpml:key>
                            <gpml:valueType xmlns:xsi="http://www.w3.org/XMLSchema-instance">xsi:double</gpml:valueType>
                            <gpml:value>-999.89999999999998</gpml:value>
                        </gpml:KeyValueDictionaryElement>
                    </gpml:element>
                    <gpml:element>
                        <gpml:KeyValueDictionaryElement>
                            <gpml:key>PLATEID1</gpml:key>
                            <gpml:valueType xmlns:xsi="http://www.w3.org/XMLSchema-instance">xsi:integer</gpml:valueType>
                            <gpml:value>0</gpml:value>
                        </gpml:KeyValueDictionaryElement>
                    </gpml:element>
                    <gpml:element>
                        <gpml:KeyValueDictionaryElement>
                            <gpml:key>Name</gpml:key>
                            <gpml:valueType xmlns:xsi="http://www.w3.org/XMLSchema-instance">xsi:string</gpml:valueType>
                            <gpml:value>Zambales-Angat ophiolite</gpml:value>
                        </gpml:KeyValueDictionaryElement>
                    </gpml:element>
                    <gpml:element>
                        <gpml:KeyValueDictionaryElement>
                            <gpml:key>Source</gpml:key>
                            <gpml:valueType xmlns:xsi="http://www.w3.org/XMLSchema-instance">xsi:string</gpml:valueType>
                            <gpml:value>Encarnacion (2004)</gpml:value>
                        </gpml:KeyValueDictionaryElement>
                    </gpml:element>
                    <gpml:element>
                        <gpml:KeyValueDictionaryElement>
                            <gpml:key>Descriptio</gpml:key>
                            <gpml:valueType xmlns:xsi="http://www.w3.org/XMLSchema-instance">xsi:string</gpml:valueType>
                            <gpml:value>F - Middle Eocene; 44-48 Ma</gpml:value>
                        </gpml:KeyValueDictionaryElement>
                    </gpml:element>
                </gpml:KeyValueDictionary>
            </gpml:shapefileAttributes>
            <gml:validTime>
                <gml:TimePeriod>
                    <gml:begin>
                        <gml:TimeInstant>
                            <gml:timePosition gml:frame="http://gplates.org/TRS/flat">40</gml:timePosition>
                        </gml:TimeInstant>
                    </gml:begin>
                    <gml:end>
                        <gml:TimeInstant>
                            <gml:timePosition gml:frame="http://gplates.org/TRS/flat">http://gplates.org/times/distantFuture</gml:timePosition>
                        </gml:TimeInstant>
                    </gml:end>
                </gml:TimePeriod>
            </gml:validTime>
            <gpml:reconstructionPlateId>
                <gpml:ConstantValue>
                    <gpml:value>8116</gpml:value>
                    <gml:description></gml:description>
                    <gpml:valueType xmlns:gpml="http://www.gplates.org/gplates">gpml:plateId</gpml:valueType>
                </gpml:ConstantValue>
            </gpml:reconstructionPlateId>
            <gpml:unclassifiedGeometry>
                <gpml:ConstantValue>
                    <gpml:value>
                        <gml:Polygon>
                            <gml:exterior>
                                <gml:LinearRing>
                                    <gml:posList gml:dimension="2">15.259464082000079 120.30962455300005 15.252325699000037 120.24894829700008 15.266602465000062 120.18470285000001 15.309432763000077 120.08833467900001 15.348693870000092 120.02765842400004 15.384385785000063 120.0098124660001 15.423646891000089 119.9955357 15.462907998000048 119.9955357 15.52358425400007 119.9955357 15.587829701000089 119.99910489100002 15.705613020000044 119.97768974200007 15.769858468000054 119.9634129760001 15.851949872000091 119.94556701900002 15.901918553000087 119.88489076300006 15.916195319000053 119.85276804000002 15.966164001000038 119.83135289100005 16.012563490000048 119.83849127400003 16.026840256000057 119.86704480600008 16.048255405000063 119.88489076300006 16.087516512000036 119.88132157200005 16.133916002000092 119.88132157200005 16.151761959000055 119.89559833800001 16.137485193000089 119.92415187000007 16.148192768000058 119.93485944400004 16.180315491000044 119.93842863600004 16.22671498100004 119.97055135900008 16.20529983200003 119.98839731700002 16.183884683000088 120.03836599800003 16.162469534000081 120.08119629600003 16.108931661000042 120.10261144500008 16.041117022000037 120.13473416900003 15.994717533000083 120.16685689200007 15.948318043000084 120.1954104240001 15.905487745000073 120.20968719000007 15.855519064000079 120.22396395600003 15.791273617000057 120.23824072300012 15.716320595000072 120.284640212 15.684197871000039 120.29534778700008 15.630659999000045 120.30248617000007 15.569983743000071 120.32033212700004 15.534291828000049 120.34531646800006 15.480753955000067 120.35245485100005 15.44863123200008 120.34174727600009 15.409370125000066 120.29891697800009 15.373678210000037 120.29891697800009 15.313001955000061 120.32390131900002 15.259464082000079 120.30962455300005 </gml:posList>
                                </gml:LinearRing>
                            </gml:exterior>
                        </gml:Polygon>
                    </gpml:value>
                    <gml:description></gml:description>
                    <gpml:valueType xmlns:gml="http://www.opengis.net/gml">gml:Polygon</gpml:valueType>
                </gpml:ConstantValue>
            </gpml:unclassifiedGeometry>
        </gpml:Ophiolite>
    </gml:featureMember>
    <gml:featureMember>
        <gpml:Ophiolite>
            <gpml:identity>GPlates-7b3bebf4-0aca-4a22-aff6-0d9acc56daec</gpml:identity>
            <gpml:revision>GPlates-ff7bf02c-423f-4ef1-bceb-6f2646b1b326</gpml:revision>
            <gml:name>Lagonoy ophiolite</gml:name>
            <gml:description>A - At least Jurassic in age.</gml:description>
            <gpml:shapefileAttributes>
                <gpml:KeyValueDictionary>
                    <gpml:element>
                        <gpml:KeyValueDictionaryElement>
                            <gpml:key>OBJECTID</gpml:key>
                            <gpml:valueType xmlns:xsi="http://www.w3.org/XMLSchema-instance">xsi:integer</gpml:valueType>
                            <gpml:value>115</gpml:value>
                        </gpml:KeyValueDictionaryElement>
                    </gpml:element>
                    <gpml:element>
                        <gpml:KeyValueDictionaryElement>
                            <gpml:key>Shape_Leng</gpml:key>
                            <gpml:valueType xmlns:xsi="http://www.w3.org/XMLSchema-instance">xsi:double</gpml:valueType>
                            <gpml:value>1.50925150539</gpml:value>
                        </gpml:KeyValueDictionaryElement>
                    </gpml:element>
                    <gpml:element>
                        <gpml:KeyValueDictionaryElement>
                            <gpml:key>Shape_Area</gpml:key>
                            <gpml:valueType xmlns:xsi="http://www.w3.org/XMLSchema-instance">xsi:double</gpml:valueType>
                            <gpml:value>0.075500792009999998</gpml:value>
                        </gpml:KeyValueDictionaryElement>
                    </gpml:element>
                    <gpml:element>
                        <gpml:KeyValueDictionaryElement>
                            <gpml:key>FROMAGE</gpml:key>
                            <gpml:valueType xmlns:xsi="http://www.w3.org/XMLSchema-instance">xsi:double</gpml:valueType>
                            <gpml:value>156</gpml:value>
                        </gpml:KeyValueDictionaryElement>
                    </gpml:element>
                    <gpml:element>
                        <gpml:KeyValueDictionaryElement>
                            <gpml:key>TOAGE</gpml:key>
                            <gpml:valueType xmlns:xsi="http://www.w3.org/XMLSchema-instance">xsi:double</gpml:valueType>
                            <gpml:value>-999.89999999999998</gpml:value>
                        </gpml:KeyValueDictionaryElement>
                    </gpml:element>
                    <gpml:element>
                        <gpml:KeyValueDictionaryElement>
                            <gpml:key>PLATEID1</gpml:key>
                            <gpml:valueType xmlns:xsi="http://www.w3.org/XMLSchema-instance">xsi:integer</gpml:valueType>
                            <gpml:value>0</gpml:value>
                        </gpml:KeyValueDictionaryElement>
                    </gpml:element>
                    <gpml:element>
                        <gpml:KeyValueDictionaryElement>
                            <gpml:key>Name</gpml:key>
                            <gpml:valueType xmlns:xsi="http://www.w3.org/XMLSchema-instance">xsi:string</gpml:valueType>
                            <gpml:value>Lagonoy ophiolite</gpml:value>
                        </gpml:KeyValueDictionaryElement>
                    </gpml:element>
                    <gpml:element>
                        <gpml:KeyValueDictionaryElement>
                            <gpml:key>Source</gpml:key>
                            <gpml:valueType xmlns:xsi="http://www.w3.org/XMLSchema-instance">xsi:string</gpml:valueType>
                            <gpml:value>Encarnacion (2004)</gpml:value>
                        </gpml:KeyValueDictionaryElement>
                    </gpml:element>
                    <gpml:element>
                        <gpml:KeyValueDictionaryElement>
                            <gpml:key>Descriptio</gpml:key>
                            <gpml:valueType xmlns:xsi="http://www.w3.org/XMLSchema-instance">xsi:string</gpml:valueType>
                            <gpml:value>A - At least Jurassic in age.</gpml:value>
                        </gpml:KeyValueDictionaryElement>
                    </gpml:element>
                </gpml:KeyValueDictionary>
            </gpml:shapefileAttributes>
            <gml:validTime>
                <gml:TimePeriod>
                    <gml:begin>
                        <gml:TimeInstant>
                            <gml:timePosition gml:frame="http://gplates.org/TRS/flat">156</gml:timePosition>
                        </gml:TimeInstant>
                    </gml:begin>
                    <gml:end>
                        <gml:TimeInstant>
                            <gml:timePosition gml:frame="http://gplates.org/TRS/flat">http://gplates.org/times/distantFuture</gml:timePosition>
                        </gml:TimeInstant>
                    </gml:end>
                </gml:TimePeriod>
            </gml:validTime>
            <gpml:reconstructionPlateId>
                <gpml:ConstantValue>
                    <gpml:value>8118</gpml:value>
                    <gml:description></gml:description>
                    <gpml:valueType xmlns:gpml="http://www.gplates.org/gplates">gpml:plateId</gpml:valueType>
                </gpml:ConstantValue>
            </gpml:reconstructionPlateId>
            <gpml:unclassifiedGeometry>
                <gpml:ConstantValue>
                    <gpml:value>
                        <gml:Polygon>
                            <gml:exterior>
                                <gml:LinearRing>
                                    <gml:posList gml:dimension="2">13.860697930000073 123.30084498300006 13.923515700000056 123.26848431300004 13.980622764000088 123.22470223100004 14.043440535000059 123.23993078100001 14.068186929000094 123.25896646900004 14.073897636000083 123.28942357000005 14.07009049800007 123.31226639600004 14.041536966000081 123.36175918500008 13.944454957000069 123.43980550600008 13.927322838000066 123.48358758800011 13.925419269000088 123.5368875150001 13.908287150000092 123.57686246000004 13.86260149800006 123.57876602900002 13.811205141000073 123.58066959700001 13.786458746000051 123.60160885400002 13.757905214000065 123.65300521200004 13.723640976000071 123.72914796400005 13.693183875000045 123.78625502800004 13.693183875000045 123.76341220300004 13.704605288000039 123.67965517500009 13.717930269000078 123.60541599200008 13.708412425000063 123.56924818500012 13.748387370000046 123.45313048700007 13.792169453000042 123.42076981800005 13.801687297000058 123.41505911099999 13.807398003000067 123.39031271700001 13.797880159000044 123.36175918500008 13.816915847000077 123.32749494600002 13.860697930000073 123.30084498300006 </gml:posList>
                                </gml:LinearRing>
                            </gml:exterior>
                        </gml:Polygon>
                    </gpml:value>
                    <gml:description></gml:description>
                    <gpml:valueType xmlns:gml="http://www.opengis.net/gml">gml:Polygon</gpml:valueType>
                </gpml:ConstantValue>
            </gpml:unclassifiedGeometry>
        </gpml:Ophiolite>
    </gml:featureMember>
    <gml:featureMember>
        <gpml:Ophiolite>
            <gpml:identity>GPlates-2d266a17-23da-4b76-bc23-74694204999f</gpml:identity>
            <gpml:revision>GPlates-9fa2a77f-6a51-44c9-9dbc-2e68630b7395</gpml:revision>
            <gml:name>Rapu-Rapu ophiolite</gml:name>
            <gml:description>A - At least Jurassic in age.</gml:description>
            <gpml:shapefileAttributes>
                <gpml:KeyValueDictionary>
                    <gpml:element>
                        <gpml:KeyValueDictionaryElement>
                            <gpml:key>OBJECTID</gpml:key>
                            <gpml:valueType xmlns:xsi="http://www.w3.org/XMLSchema-instance">xsi:integer</gpml:valueType>
                            <gpml:value>136</gpml:value>
                        </gpml:KeyValueDictionaryElement>
                    </gpml:element>
                    <gpml:element>
                        <gpml:KeyValueDictionaryElement>
                            <gpml:key>Shape_Leng</gpml:key>
                            <gpml:valueType xmlns:xsi="http://www.w3.org/XMLSchema-instance">xsi:double</gpml:valueType>
                            <gpml:value>0.27514385207699998</gpml:value>
                        </gpml:KeyValueDictionaryElement>
                    </gpml:element>
                    <gpml:element>
                        <gpml:KeyValueDictionaryElement>
                            <gpml:key>Shape_Area</gpml:key>
                            <gpml:valueType xmlns:xsi="http://www.w3.org/XMLSchema-instance">xsi:double</gpml:valueType>
                            <gpml:value>0.0031253327270899999</gpml:value>
                        </gpml:KeyValueDictionaryElement>
                    </gpml:element>
                    <gpml:element>
                        <gpml:KeyValueDictionaryElement>
                            <gpml:key>FROMAGE</gpml:key>
                            <gpml:valueType xmlns:xsi="http://www.w3.org/XMLSchema-instance">xsi:double</gpml:valueType>
                            <gpml:value>156</gpml:value>
                        </gpml:KeyValueDictionaryElement>
                    </gpml:element>
                    <gpml:element>
                        <gpml:KeyValueDictionaryElement>
                            <gpml:key>TOAGE</gpml:key>
                            <gpml:valueType xmlns:xsi="http://www.w3.org/XMLSchema-instance">xsi:double</gpml:valueType>
                            <gpml:value>-999.89999999999998</gpml:value>
                        </gpml:KeyValueDictionaryElement>
                    </gpml:element>
                    <gpml:element>
                        <gpml:KeyValueDictionaryElement>
                            <gpml:key>PLATEID1</gpml:key>
                            <gpml:valueType xmlns:xsi="http://www.w3.org/XMLSchema-instance">xsi:integer</gpml:valueType>
                            <gpml:value>0</gpml:value>
                        </gpml:KeyValueDictionaryElement>
                    </gpml:element>
                    <gpml:element>
                        <gpml:KeyValueDictionaryElement>
                            <gpml:key>Name</gpml:key>
                            <gpml:valueType xmlns:xsi="http://www.w3.org/XMLSchema-instance">xsi:string</gpml:valueType>
                            <gpml:value>Lagonoy ophiolite</gpml:value>
                        </gpml:KeyValueDictionaryElement>
                    </gpml:element>
                    <gpml:element>
                        <gpml:KeyValueDictionaryElement>
                            <gpml:key>Source</gpml:key>
                            <gpml:valueType xmlns:xsi="http://www.w3.org/XMLSchema-instance">xsi:string</gpml:valueType>
                            <gpml:value>Encarnacion (2004)</gpml:value>
                        </gpml:KeyValueDictionaryElement>
                    </gpml:element>
                    <gpml:element>
                        <gpml:KeyValueDictionaryElement>
                            <gpml:key>Descriptio</gpml:key>
                            <gpml:valueType xmlns:xsi="http://www.w3.org/XMLSchema-instance">xsi:string</gpml:valueType>
                            <gpml:value>A - At least Jurassic in age.</gpml:value>
                        </gpml:KeyValueDictionaryElement>
                    </gpml:element>
                </gpml:KeyValueDictionary>
            </gpml:shapefileAttributes>
            <gml:validTime>
                <gml:TimePeriod>
                    <gml:begin>
                        <gml:TimeInstant>
                            <gml:timePosition gml:frame="http://gplates.org/TRS/flat">156</gml:timePosition>
                        </gml:TimeInstant>
                    </gml:begin>
                    <gml:end>
                        <gml:TimeInstant>
                            <gml:timePosition gml:frame="http://gplates.org/TRS/flat">http://gplates.org/times/distantFuture</gml:timePosition>
                        </gml:TimeInstant>
                    </gml:end>
                </gml:TimePeriod>
            </gml:validTime>
            <gpml:reconstructionPlateId>
                <gpml:ConstantValue>
                    <gpml:value>8118</gpml:value>
                    <gml:description></gml:description>
                    <gpml:valueType xmlns:gpml="http://www.gplates.org/gplates">gpml:plateId</gpml:valueType>
                </gpml:ConstantValue>
            </gpml:reconstructionPlateId>
            <gpml:unclassifiedGeometry>
                <gpml:ConstantValue>
                    <gpml:value>
                        <gml:Polygon>
                            <gml:exterior>
                                <gml:LinearRing>
                                    <gml:posList gml:dimension="2">13.188143276000062 124.19221090500004 13.140554056000042 124.22076443700007 13.150071900000057 124.16841629500004 13.183384354000054 124.10179138700005 13.19290219800007 124.13510384100005 13.188143276000062 124.19221090500004 </gml:posList>
                                </gml:LinearRing>
                            </gml:exterior>
                        </gml:Polygon>
                    </gpml:value>
                    <gml:description></gml:description>
                    <gpml:valueType xmlns:gml="http://www.opengis.net/gml">gml:Polygon</gpml:valueType>
                </gpml:ConstantValue>
            </gpml:unclassifiedGeometry>
        </gpml:Ophiolite>
    </gml:featureMember>
    <gml:featureMember>
        <gpml:Ophiolite>
            <gpml:identity>GPlates-a9e9305d-cc91-44ac-ac95-c150d4131726</gpml:identity>
            <gpml:revision>GPlates-a160481b-7a2a-4d22-9715-738b6b04682c</gpml:revision>
            <gml:name>Calaguas Island ophiolite</gml:name>
            <gml:description>B - Pre-Late Cretaceous; older than 100 +/- 7 Ma</gml:description>
            <gpml:shapefileAttributes>
                <gpml:KeyValueDictionary>
                    <gpml:element>
                        <gpml:KeyValueDictionaryElement>
                            <gpml:key>OBJECTID</gpml:key>
                            <gpml:valueType xmlns:xsi="http://www.w3.org/XMLSchema-instance">xsi:integer</gpml:valueType>
                            <gpml:value>116</gpml:value>
                        </gpml:KeyValueDictionaryElement>
                    </gpml:element>
                    <gpml:element>
                        <gpml:KeyValueDictionaryElement>
                            <gpml:key>Shape_Leng</gpml:key>
                            <gpml:valueType xmlns:xsi="http://www.w3.org/XMLSchema-instance">xsi:double</gpml:valueType>
                            <gpml:value>0.76670228728300005</gpml:value>
                        </gpml:KeyValueDictionaryElement>
                    </gpml:element>
                    <gpml:element>
                        <gpml:KeyValueDictionaryElement>
                            <gpml:key>Shape_Area</gpml:key>
                            <gpml:valueType xmlns:xsi="http://www.w3.org/XMLSchema-instance">xsi:double</gpml:valueType>
                            <gpml:value>0.023739846342999998</gpml:value>
                        </gpml:KeyValueDictionaryElement>
                    </gpml:element>
                    <gpml:element>
                        <gpml:KeyValueDictionaryElement>
                            <gpml:key>FROMAGE</gpml:key>
                            <gpml:valueType xmlns:xsi="http://www.w3.org/XMLSchema-instance">xsi:double</gpml:valueType>
                            <gpml:value>100</gpml:value>
                        </gpml:KeyValueDictionaryElement>
                    </gpml:element>
                    <gpml:element>
                        <gpml:KeyValueDictionaryElement>
                            <gpml:key>TOAGE</gpml:key>
                            <gpml:valueType xmlns:xsi="http://www.w3.org/XMLSchema-instance">xsi:double</gpml:valueType>
                            <gpml:value>-999.89999999999998</gpml:value>
                        </gpml:KeyValueDictionaryElement>
                    </gpml:element>
                    <gpml:element>
                        <gpml:KeyValueDictionaryElement>
                            <gpml:key>PLATEID1</gpml:key>
                            <gpml:valueType xmlns:xsi="http://www.w3.org/XMLSchema-instance">xsi:integer</gpml:valueType>
                            <gpml:value>0</gpml:value>
                        </gpml:KeyValueDictionaryElement>
                    </gpml:element>
                    <gpml:element>
                        <gpml:KeyValueDictionaryElement>
                            <gpml:key>Name</gpml:key>
                            <gpml:valueType xmlns:xsi="http://www.w3.org/XMLSchema-instance">xsi:string</gpml:valueType>
                            <gpml:value>Calaguas Island ophiolite</gpml:value>
                        </gpml:KeyValueDictionaryElement>
                    </gpml:element>
                    <gpml:element>
                        <gpml:KeyValueDictionaryElement>
                            <gpml:key>Source</gpml:key>
                            <gpml:valueType xmlns:xsi="http://www.w3.org/XMLSchema-instance">xsi:string</gpml:valueType>
                            <gpml:value>Encarnacion (2004)</gpml:value>
                        </gpml:KeyValueDictionaryElement>
                    </gpml:element>
                    <gpml:element>
                        <gpml:KeyValueDictionaryElement>
                            <gpml:key>Descriptio</gpml:key>
                            <gpml:valueType xmlns:xsi="http://www.w3.org/XMLSchema-instance">xsi:string</gpml:valueType>
                            <gpml:value>B - Pre-Late Cretaceous; older than 100 +/- 7 Ma</gpml:value>
                        </gpml:KeyValueDictionaryElement>
                    </gpml:element>
                </gpml:KeyValueDictionary>
            </gpml:shapefileAttributes>
            <gml:validTime>
                <gml:TimePeriod>
                    <gml:begin>
                        <gml:TimeInstant>
                            <gml:timePosition gml:frame="http://gplates.org/TRS/flat">100</gml:timePosition>
                        </gml:TimeInstant>
                    </gml:begin>
                    <gml:end>
                        <gml:TimeInstant>
                            <gml:timePosition gml:frame="http://gplates.org/TRS/flat">http://gplates.org/times/distantFuture</gml:timePosition>
                        </gml:TimeInstant>
                    </gml:end>
                </gml:TimePeriod>
            </gml:validTime>
            <gpml:reconstructionPlateId>
                <gpml:ConstantValue>
                    <gpml:value>8118</gpml:value>
                    <gml:description></gml:description>
                    <gpml:valueType xmlns:gpml="http://www.gplates.org/gplates">gpml:plateId</gpml:valueType>
                </gpml:ConstantValue>
            </gpml:reconstructionPlateId>
            <gpml:unclassifiedGeometry>
                <gpml:ConstantValue>
                    <gpml:value>
                        <gml:Polygon>
                            <gml:exterior>
                                <gml:LinearRing>
                                    <gml:posList gml:dimension="2">14.091981539000074 122.568922778 14.05200659400009 122.57463348400005 14.029163769000093 122.5822477590001 14.023453062000044 122.5594049340001 14.025356631000079 122.54227281400006 14.038681613000051 122.525140695 14.05200659400009 122.49087645700003 14.072945851000043 122.45470864900005 14.090077971000085 122.43757653 14.111017227000048 122.4185408420001 14.13576362200007 122.414733705 14.158606448000057 122.414733705 14.196677824000062 122.414733705 14.225231356000052 122.42234798000005 14.240459906000069 122.39760158500009 14.255688457000076 122.38427660400009 14.278531282000074 122.38998731000004 14.299470539000085 122.41663727300012 14.27472414500005 122.44709437400003 14.221424218000038 122.47755147500004 14.18335284200009 122.47945504400002 14.171931429000042 122.49849073200005 14.158606448000057 122.50229787000001 14.149088604000042 122.52133355800004 14.145281466000085 122.55179065800006 14.130052915000078 122.56701920900002 14.091981539000074 122.568922778 </gml:posList>
                                </gml:LinearRing>
                            </gml:exterior>
                        </gml:Polygon>
                    </gpml:value>
                    <gml:description></gml:description>
                    <gpml:valueType xmlns:gml="http://www.opengis.net/gml">gml:Polygon</gpml:valueType>
                </gpml:ConstantValue>
            </gpml:unclassifiedGeometry>
        </gpml:Ophiolite>
    </gml:featureMember>
    <gml:featureMember>
        <gpml:Ophiolite>
            <gpml:identity>GPlates-5248178d-3f68-4d4e-85c7-a8341b358a55</gpml:identity>
            <gpml:revision>GPlates-e54e02f3-edad-4db2-9c21-7ffe3eb78a8e</gpml:revision>
            <gml:name>Calaguas Island ophiolite</gml:name>
            <gml:description>B - Pre-Late Cretaceous; older than 100 +/- 7 Ma</gml:description>
            <gpml:shapefileAttributes>
                <gpml:KeyValueDictionary>
                    <gpml:element>
                        <gpml:KeyValueDictionaryElement>
                            <gpml:key>OBJECTID</gpml:key>
                            <gpml:valueType xmlns:xsi="http://www.w3.org/XMLSchema-instance">xsi:integer</gpml:valueType>
                            <gpml:value>129</gpml:value>
                        </gpml:KeyValueDictionaryElement>
                    </gpml:element>
                    <gpml:element>
                        <gpml:KeyValueDictionaryElement>
                            <gpml:key>Shape_Leng</gpml:key>
                            <gpml:valueType xmlns:xsi="http://www.w3.org/XMLSchema-instance">xsi:double</gpml:valueType>
                            <gpml:value>0.617605319594</gpml:value>
                        </gpml:KeyValueDictionaryElement>
                    </gpml:element>
                    <gpml:element>
                        <gpml:KeyValueDictionaryElement>
                            <gpml:key>Shape_Area</gpml:key>
                            <gpml:valueType xmlns:xsi="http://www.w3.org/XMLSchema-instance">xsi:double</gpml:valueType>
                            <gpml:value>0.0109698046711</gpml:value>
                        </gpml:KeyValueDictionaryElement>
                    </gpml:element>
                    <gpml:element>
                        <gpml:KeyValueDictionaryElement>
                            <gpml:key>FROMAGE</gpml:key>
                            <gpml:valueType xmlns:xsi="http://www.w3.org/XMLSchema-instance">xsi:double</gpml:valueType>
                            <gpml:value>100</gpml:value>
                        </gpml:KeyValueDictionaryElement>
                    </gpml:element>
                    <gpml:element>
                        <gpml:KeyValueDictionaryElement>
                            <gpml:key>TOAGE</gpml:key>
                            <gpml:valueType xmlns:xsi="http://www.w3.org/XMLSchema-instance">xsi:double</gpml:valueType>
                            <gpml:value>-999.89999999999998</gpml:value>
                        </gpml:KeyValueDictionaryElement>
                    </gpml:element>
                    <gpml:element>
                        <gpml:KeyValueDictionaryElement>
                            <gpml:key>PLATEID1</gpml:key>
                            <gpml:valueType xmlns:xsi="http://www.w3.org/XMLSchema-instance">xsi:integer</gpml:valueType>
                            <gpml:value>0</gpml:value>
                        </gpml:KeyValueDictionaryElement>
                    </gpml:element>
                    <gpml:element>
                        <gpml:KeyValueDictionaryElement>
                            <gpml:key>Name</gpml:key>
                            <gpml:valueType xmlns:xsi="http://www.w3.org/XMLSchema-instance">xsi:string</gpml:valueType>
                            <gpml:value>Calaguas Island ophiolite</gpml:value>
                        </gpml:KeyValueDictionaryElement>
                    </gpml:element>
                    <gpml:element>
                        <gpml:KeyValueDictionaryElement>
                            <gpml:key>Source</gpml:key>
                            <gpml:valueType xmlns:xsi="http://www.w3.org/XMLSchema-instance">xsi:string</gpml:valueType>
                            <gpml:value>Encarnacion (2004)</gpml:value>
                        </gpml:KeyValueDictionaryElement>
                    </gpml:element>
                    <gpml:element>
                        <gpml:KeyValueDictionaryElement>
                            <gpml:key>Descriptio</gpml:key>
                            <gpml:valueType xmlns:xsi="http://www.w3.org/XMLSchema-instance">xsi:string</gpml:valueType>
                            <gpml:value>B - Pre-Late Cretaceous; older than 100 +/- 7 Ma</gpml:value>
                        </gpml:KeyValueDictionaryElement>
                    </gpml:element>
                </gpml:KeyValueDictionary>
            </gpml:shapefileAttributes>
            <gml:validTime>
                <gml:TimePeriod>
                    <gml:begin>
                        <gml:TimeInstant>
                            <gml:timePosition gml:frame="http://gplates.org/TRS/flat">100</gml:timePosition>
                        </gml:TimeInstant>
                    </gml:begin>
                    <gml:end>
                        <gml:TimeInstant>
                            <gml:timePosition gml:frame="http://gplates.org/TRS/flat">http://gplates.org/times/distantFuture</gml:timePosition>
                        </gml:TimeInstant>
                    </gml:end>
                </gml:TimePeriod>
            </gml:validTime>
            <gpml:reconstructionPlateId>
                <gpml:ConstantValue>
                    <gpml:value>8118</gpml:value>
                    <gml:description></gml:description>
                    <gpml:valueType xmlns:gpml="http://www.gplates.org/gplates">gpml:plateId</gpml:valueType>
                </gpml:ConstantValue>
            </gpml:reconstructionPlateId>
            <gpml:unclassifiedGeometry>
                <gpml:ConstantValue>
                    <gpml:value>
                        <gml:Polygon>
                            <gml:exterior>
                                <gml:LinearRing>
                                    <gml:posList gml:dimension="2">14.174429863000057 122.94120928100006 14.195250147000081 122.89956871300002 14.236890715000072 122.80439027300008 14.266633977000087 122.69731452800011 14.293402914000069 122.67351991800001 14.305300219000062 122.68839154900002 14.299351566000041 122.76869835800004 14.269608303000041 122.84603084100003 14.230942062000054 122.90551736600004 14.174429863000057 122.94120928100006 </gml:posList>
                                </gml:LinearRing>
                            </gml:exterior>
                        </gml:Polygon>
                    </gpml:value>
                    <gml:description></gml:description>
                    <gpml:valueType xmlns:gml="http://www.opengis.net/gml">gml:Polygon</gpml:valueType>
                </gpml:ConstantValue>
            </gpml:unclassifiedGeometry>
        </gpml:Ophiolite>
    </gml:featureMember>
    <gml:featureMember>
        <gpml:Ophiolite>
            <gpml:identity>GPlates-d2b28d22-eef0-45b4-9b87-562b8d3ba6b0</gpml:identity>
            <gpml:revision>GPlates-873d2afa-d225-433e-a323-1b7dbbdb85ca</gpml:revision>
            <gml:name>Pujada Ophiolite</gml:name>
            <gml:description>U/Pb Zr age of Gabbros (Olfindo et al., 2019)</gml:description>
            <gml:validTime>
                <gml:TimePeriod>
                    <gml:begin>
                        <gml:TimeInstant>
                            <gml:timePosition gml:frame="http://gplates.org/TRS/flat">90</gml:timePosition>
                        </gml:TimeInstant>
                    </gml:begin>
                    <gml:end>
                        <gml:TimeInstant>
                            <gml:timePosition gml:frame="http://gplates.org/TRS/flat">0</gml:timePosition>
                        </gml:TimeInstant>
                    </gml:end>
                </gml:TimePeriod>
            </gml:validTime>
            <gpml:reconstructionPlateId>
                <gpml:ConstantValue>
                    <gpml:value>8140</gpml:value>
                    <gml:description></gml:description>
                    <gpml:valueType xmlns:gpml="http://www.gplates.org/gplates">gpml:plateId</gpml:valueType>
                </gpml:ConstantValue>
            </gpml:reconstructionPlateId>
            <gpml:geometryImportTime>
                <gml:TimeInstant>
                    <gml:timePosition gml:frame="http://gplates.org/TRS/flat">0</gml:timePosition>
                </gml:TimeInstant>
            </gpml:geometryImportTime>
            <gpml:outlineOf>
                <gpml:ConstantValue>
                    <gpml:value>
                        <gml:Polygon>
                            <gml:exterior>
                                <gml:LinearRing>
                                    <gml:posList gml:dimension="2">6.8286702305779423 126.11603722467446 6.5381218160753551 126.16439320067815 6.4205310447817228 126.16198460062115 6.2658874244844656 126.18868495248216 6.7516291939881752 126.26432051936709 6.8488546676524251 126.18666003689256 6.8286702305779423 126.11603722467446 </gml:posList>
                                </gml:LinearRing>
                            </gml:exterior>
                        </gml:Polygon>
                    </gpml:value>
                    <gml:description></gml:description>
                    <gpml:valueType xmlns:gml="http://www.opengis.net/gml">gml:Polygon</gpml:valueType>
                </gpml:ConstantValue>
            </gpml:outlineOf>
        </gpml:Ophiolite>
    </gml:featureMember>
    <gml:featureMember>
        <gpml:Ophiolite>
            <gpml:identity>GPlates-a11b5259-6417-45f8-8abb-8fce363071b0</gpml:identity>
            <gpml:revision>GPlates-1629bc78-67a4-40fd-a57e-4f004d479a95</gpml:revision>
            <gml:name>Surigao Ophiolite</gml:name>
            <gml:validTime>
                <gml:TimePeriod>
                    <gml:begin>
                        <gml:TimeInstant>
                            <gml:timePosition gml:frame="http://gplates.org/TRS/flat">100</gml:timePosition>
                        </gml:TimeInstant>
                    </gml:begin>
                    <gml:end>
                        <gml:TimeInstant>
                            <gml:timePosition gml:frame="http://gplates.org/TRS/flat">0</gml:timePosition>
                        </gml:TimeInstant>
                    </gml:end>
                </gml:TimePeriod>
            </gml:validTime>
            <gpml:reconstructionPlateId>
                <gpml:ConstantValue>
                    <gpml:value>8140</gpml:value>
                    <gml:description></gml:description>
                    <gpml:valueType xmlns:gpml="http://www.gplates.org/gplates">gpml:plateId</gpml:valueType>
                </gpml:ConstantValue>
            </gpml:reconstructionPlateId>
            <gpml:geometryImportTime>
                <gml:TimeInstant>
                    <gml:timePosition gml:frame="http://gplates.org/TRS/flat">0</gml:timePosition>
                </gml:TimeInstant>
            </gpml:geometryImportTime>
            <gpml:outlineOf>
                <gpml:ConstantValue>
                    <gpml:value>
                        <gml:Polygon>
                            <gml:exterior>
                                <gml:LinearRing>
                                    <gml:posList gml:dimension="2">9.5580224935385161 125.73553083040349 9.4866018955831724 125.95752709404952 9.4163982479729924 125.89949146913848 9.3368988380265208 125.89414616479084 9.2057847760833198 125.89687042370613 9.0940221891007074 125.83277247768423 9.0606735158977347 125.5573305038896 9.1462640115028702 125.52400422505333 9.2329685197243521 125.70746162469634 9.3566709539424249 125.68033570716877 9.4876363354295048 125.67053235216645 9.5580224935385161 125.73553083040349 </gml:posList>
                                </gml:LinearRing>
                            </gml:exterior>
                        </gml:Polygon>
                    </gpml:value>
                    <gml:description></gml:description>
                    <gpml:valueType xmlns:gml="http://www.opengis.net/gml">gml:Polygon</gpml:valueType>
                </gpml:ConstantValue>
            </gpml:outlineOf>
        </gpml:Ophiolite>
    </gml:featureMember>
    <gml:featureMember>
        <gpml:Ophiolite>
            <gpml:identity>GPlates-ddca5acd-4594-4d31-abbb-93973842167e</gpml:identity>
            <gpml:revision>GPlates-82e9101e-4cfd-49d8-a3ff-1a58c6861f65</gpml:revision>
            <gml:name>Dinagat Ophiolite</gml:name>
            <gml:validTime>
                <gml:TimePeriod>
                    <gml:begin>
                        <gml:TimeInstant>
                            <gml:timePosition gml:frame="http://gplates.org/TRS/flat">100</gml:timePosition>
                        </gml:TimeInstant>
                    </gml:begin>
                    <gml:end>
                        <gml:TimeInstant>
                            <gml:timePosition gml:frame="http://gplates.org/TRS/flat">0</gml:timePosition>
                        </gml:TimeInstant>
                    </gml:end>
                </gml:TimePeriod>
            </gml:validTime>
            <gpml:reconstructionPlateId>
                <gpml:ConstantValue>
                    <gpml:value>8140</gpml:value>
                    <gml:description></gml:description>
                    <gpml:valueType xmlns:gpml="http://www.gplates.org/gplates">gpml:plateId</gpml:valueType>
                </gpml:ConstantValue>
            </gpml:reconstructionPlateId>
            <gpml:geometryImportTime>
                <gml:TimeInstant>
                    <gml:timePosition gml:frame="http://gplates.org/TRS/flat">0</gml:timePosition>
                </gml:TimeInstant>
            </gpml:geometryImportTime>
            <gpml:outlineOf>
                <gpml:ConstantValue>
                    <gpml:value>
                        <gml:Polygon>
                            <gml:exterior>
                                <gml:LinearRing>
                                    <gml:posList gml:dimension="2">10.333605713906906 125.51906464643392 10.333101503614614 125.65942963373682 9.9777191187822183 125.66706342800657 10.02441161568705 125.58894272961831 10.062659017693779 125.60213651713536 10.125767974591396 125.48505200984013 10.333605713906906 125.51906464643392 </gml:posList>
                                </gml:LinearRing>
                            </gml:exterior>
                        </gml:Polygon>
                    </gpml:value>
                    <gml:description></gml:description>
                    <gpml:valueType xmlns:gml="http://www.opengis.net/gml">gml:Polygon</gpml:valueType>
                </gpml:ConstantValue>
            </gpml:outlineOf>
        </gpml:Ophiolite>
    </gml:featureMember>
    <gml:featureMember>
        <gpml:Ophiolite>
            <gpml:identity>GPlates-e341c197-ae99-4a23-b150-613c7e581289</gpml:identity>
            <gpml:revision>GPlates-c018cceb-889b-4aa9-9ac3-a546f3fd27ed</gpml:revision>
            <gml:name>Malitbog/Panaon Ophiolite</gml:name>
            <gml:validTime>
                <gml:TimePeriod>
                    <gml:begin>
                        <gml:TimeInstant>
                            <gml:timePosition gml:frame="http://gplates.org/TRS/flat">100</gml:timePosition>
                        </gml:TimeInstant>
                    </gml:begin>
                    <gml:end>
                        <gml:TimeInstant>
                            <gml:timePosition gml:frame="http://gplates.org/TRS/flat">0</gml:timePosition>
                        </gml:TimeInstant>
                    </gml:end>
                </gml:TimePeriod>
            </gml:validTime>
            <gpml:reconstructionPlateId>
                <gpml:ConstantValue>
                    <gpml:value>8117</gpml:value>
                    <gml:description></gml:description>
                    <gpml:valueType xmlns:gpml="http://www.gplates.org/gplates">gpml:plateId</gpml:valueType>
                </gpml:ConstantValue>
            </gpml:reconstructionPlateId>
            <gpml:geometryImportTime>
                <gml:TimeInstant>
                    <gml:timePosition gml:frame="http://gplates.org/TRS/flat">0</gml:timePosition>
                </gml:TimeInstant>
            </gpml:geometryImportTime>
            <gpml:outlineOf>
                <gpml:ConstantValue>
                    <gpml:value>
                        <gml:Polygon>
                            <gml:exterior>
                                <gml:LinearRing>
                                    <gml:posList gml:dimension="2">10.266913668309563 124.9977773846429 10.299085287273225 124.89525315393912 10.215957778808693 124.88320893531704 10.174312982433008 124.87368238101574 10.096574647037976 124.94568242486713 10.105233981236118 125.0226296780006 10.266913668309563 124.9977773846429 </gml:posList>
                                </gml:LinearRing>
                            </gml:exterior>
                        </gml:Polygon>
                    </gpml:value>
                    <gml:description></gml:description>
                    <gpml:valueType xmlns:gml="http://www.opengis.net/gml">gml:Polygon</gpml:valueType>
                </gpml:ConstantValue>
            </gpml:outlineOf>
        </gpml:Ophiolite>
    </gml:featureMember>
    <gml:featureMember>
        <gpml:Ophiolite>
            <gpml:identity>GPlates-4bf3febd-d316-48d9-bdb6-892545b48c97</gpml:identity>
            <gpml:revision>GPlates-ef2609d7-dc13-4eed-b251-2842042c75c2</gpml:revision>
            <gml:name>SE Bohol Ophiolite</gml:name>
            <gml:validTime>
                <gml:TimePeriod>
                    <gml:begin>
                        <gml:TimeInstant>
                            <gml:timePosition gml:frame="http://gplates.org/TRS/flat">150</gml:timePosition>
                        </gml:TimeInstant>
                    </gml:begin>
                    <gml:end>
                        <gml:TimeInstant>
                            <gml:timePosition gml:frame="http://gplates.org/TRS/flat">0</gml:timePosition>
                        </gml:TimeInstant>
                    </gml:end>
                </gml:TimePeriod>
            </gml:validTime>
            <gpml:reconstructionPlateId>
                <gpml:ConstantValue>
                    <gpml:value>8117</gpml:value>
                    <gml:description></gml:description>
                    <gpml:valueType xmlns:gpml="http://www.gplates.org/gplates">gpml:plateId</gpml:valueType>
                </gpml:ConstantValue>
            </gpml:reconstructionPlateId>
            <gpml:geometryImportTime>
                <gml:TimeInstant>
                    <gml:timePosition gml:frame="http://gplates.org/TRS/flat">0</gml:timePosition>
                </gml:TimeInstant>
            </gpml:geometryImportTime>
            <gpml:outlineOf>
                <gpml:ConstantValue>
                    <gpml:value>
                        <gml:Polygon>
                            <gml:exterior>
                                <gml:LinearRing>
                                    <gml:posList gml:dimension="2">9.754277519568971 124.48429042922355 9.8469163206881429 124.46094591289796 9.8485646507365274 124.38729798903897 9.7781815113260802 124.33300610597711 9.7269513414197171 124.35533158394618 9.7003866992952918 124.39804750833234 9.754277519568971 124.48429042922355 </gml:posList>
                                </gml:LinearRing>
                            </gml:exterior>
                        </gml:Polygon>
                    </gpml:value>
                    <gml:description></gml:description>
                    <gpml:valueType xmlns:gml="http://www.opengis.net/gml">gml:Polygon</gpml:valueType>
                </gpml:ConstantValue>
            </gpml:outlineOf>
        </gpml:Ophiolite>
    </gml:featureMember>
    <gml:featureMember>
        <gpml:Ophiolite>
            <gpml:identity>GPlates-e046bd99-02c5-4825-821a-add93bba0a2e</gpml:identity>
            <gpml:revision>GPlates-362e2d0b-8a94-42e0-a37e-7e3ce556c86e</gpml:revision>
            <gml:name>Tacloban Ophiolite</gml:name>
            <gml:validTime>
                <gml:TimePeriod>
                    <gml:begin>
                        <gml:TimeInstant>
                            <gml:timePosition gml:frame="http://gplates.org/TRS/flat">150</gml:timePosition>
                        </gml:TimeInstant>
                    </gml:begin>
                    <gml:end>
                        <gml:TimeInstant>
                            <gml:timePosition gml:frame="http://gplates.org/TRS/flat">0</gml:timePosition>
                        </gml:TimeInstant>
                    </gml:end>
                </gml:TimePeriod>
            </gml:validTime>
            <gpml:reconstructionPlateId>
                <gpml:ConstantValue>
                    <gpml:value>8114</gpml:value>
                    <gml:description></gml:description>
                    <gpml:valueType xmlns:gpml="http://www.gplates.org/gplates">gpml:plateId</gpml:valueType>
                </gpml:ConstantValue>
            </gpml:reconstructionPlateId>
            <gpml:geometryImportTime>
                <gml:TimeInstant>
                    <gml:timePosition gml:frame="http://gplates.org/TRS/flat">0</gml:timePosition>
                </gml:TimeInstant>
            </gpml:geometryImportTime>
            <gpml:outlineOf>
                <gpml:ConstantValue>
                    <gpml:value>
                        <gml:Polygon>
                            <gml:exterior>
                                <gml:LinearRing>
                                    <gml:posList gml:dimension="2">11.165503071934008 124.76073658348355 11.083380662898742 124.73779226181415 11.003105307454771 124.79378942300053 10.939798297237378 124.87843402857193 11.013755847225674 124.90160435355129 11.09481746037082 124.87888027516125 11.154531091762127 124.81506826360283 11.165503071934008 124.76073658348355 </gml:posList>
                                </gml:LinearRing>
                            </gml:exterior>
                        </gml:Polygon>
                    </gpml:value>
                    <gml:description></gml:description>
                    <gpml:valueType xmlns:gml="http://www.opengis.net/gml">gml:Polygon</gpml:valueType>
                </gpml:ConstantValue>
            </gpml:outlineOf>
        </gpml:Ophiolite>
    </gml:featureMember>
    <gml:featureMember>
        <gpml:Ophiolite>
            <gpml:identity>GPlates-5075c40e-4fa2-47cf-8688-e34eb1044530</gpml:identity>
            <gpml:revision>GPlates-8b4488f7-3f43-4904-befa-56c4bc9b2e61</gpml:revision>
            <gml:name>Samar Ophiolite</gml:name>
            <gml:validTime>
                <gml:TimePeriod>
                    <gml:begin>
                        <gml:TimeInstant>
                            <gml:timePosition gml:frame="http://gplates.org/TRS/flat">100</gml:timePosition>
                        </gml:TimeInstant>
                    </gml:begin>
                    <gml:end>
                        <gml:TimeInstant>
                            <gml:timePosition gml:frame="http://gplates.org/TRS/flat">0</gml:timePosition>
                        </gml:TimeInstant>
                    </gml:end>
                </gml:TimePeriod>
            </gml:validTime>
            <gpml:reconstructionPlateId>
                <gpml:ConstantValue>
                    <gpml:value>8114</gpml:value>
                    <gml:description></gml:description>
                    <gpml:valueType xmlns:gpml="http://www.gplates.org/gplates">gpml:plateId</gpml:valueType>
                </gpml:ConstantValue>
            </gpml:reconstructionPlateId>
            <gpml:geometryImportTime>
                <gml:TimeInstant>
                    <gml:timePosition gml:frame="http://gplates.org/TRS/flat">0</gml:timePosition>
                </gml:TimeInstant>
            </gpml:geometryImportTime>
            <gpml:outlineOf>
                <gpml:ConstantValue>
                    <gpml:value>
                        <gml:Polygon>
                            <gml:exterior>
                                <gml:LinearRing>
                                    <gml:posList gml:dimension="2">11.175400281664322 125.19716165075624 11.082356522788677 125.23254721566101 11.140341182163114 125.27280541462697 11.106098459252333 125.58120678917423 11.123351388296772 125.6265637573437 11.196226462328875 125.60005338654898 11.203259487862622 125.54584341380648 11.198679405552442 125.32970461546788 11.188904534644426 125.25507188869349 11.175400281664322 125.19716165075624 </gml:posList>
                                </gml:LinearRing>
                            </gml:exterior>
                        </gml:Polygon>
                    </gpml:value>
                    <gml:description></gml:description>
                    <gpml:valueType xmlns:gml="http://www.opengis.net/gml">gml:Polygon</gpml:valueType>
                </gpml:ConstantValue>
            </gpml:outlineOf>
        </gpml:Ophiolite>
    </gml:featureMember>
    <gml:featureMember>
        <gpml:Ophiolite>
            <gpml:identity>GPlates-70b8ee09-ff1d-4aec-b343-5f4a572a10d5</gpml:identity>
            <gpml:revision>GPlates-47f1777a-5a99-49af-b37b-1d7e845dcb4a</gpml:revision>
            <gml:name>Cebu Ophiolite</gml:name>
            <gml:validTime>
                <gml:TimePeriod>
                    <gml:begin>
                        <gml:TimeInstant>
                            <gml:timePosition gml:frame="http://gplates.org/TRS/flat">100</gml:timePosition>
                        </gml:TimeInstant>
                    </gml:begin>
                    <gml:end>
                        <gml:TimeInstant>
                            <gml:timePosition gml:frame="http://gplates.org/TRS/flat">0</gml:timePosition>
                        </gml:TimeInstant>
                    </gml:end>
                </gml:TimePeriod>
            </gml:validTime>
            <gpml:reconstructionPlateId>
                <gpml:ConstantValue>
                    <gpml:value>8117</gpml:value>
                    <gml:description></gml:description>
                    <gpml:valueType xmlns:gpml="http://www.gplates.org/gplates">gpml:plateId</gpml:valueType>
                </gpml:ConstantValue>
            </gpml:reconstructionPlateId>
            <gpml:geometryImportTime>
                <gml:TimeInstant>
                    <gml:timePosition gml:frame="http://gplates.org/TRS/flat">0</gml:timePosition>
                </gml:TimeInstant>
            </gpml:geometryImportTime>
            <gpml:outlineOf>
                <gpml:ConstantValue>
                    <gpml:value>
                        <gml:Polygon>
                            <gml:exterior>
                                <gml:LinearRing>
                                    <gml:posList gml:dimension="2">10.576215545345535 123.90294321712595 10.542418262346274 123.8542067568611 10.442159925201388 123.75213549911427 10.344385283845771 123.74377587592359 10.329460425793879 123.79379910434626 10.374826190514863 123.86975748773013 10.45779450193729 123.9336995523651 10.550146846099507 123.94225848693303 10.576215545345535 123.90294321712595 </gml:posList>
                                </gml:LinearRing>
                            </gml:exterior>
                        </gml:Polygon>
                    </gpml:value>
                    <gml:description></gml:description>
                    <gpml:valueType xmlns:gml="http://www.opengis.net/gml">gml:Polygon</gpml:valueType>
                </gpml:ConstantValue>
            </gpml:outlineOf>
        </gpml:Ophiolite>
    </gml:featureMember>
    <gml:featureMember>
        <gpml:Ophiolite>
            <gpml:identity>GPlates-af08b561-70b1-4423-b341-2eb0219b64cd</gpml:identity>
            <gpml:revision>GPlates-081a8faf-ea56-42e5-8f29-12f26acc9cb9</gpml:revision>
            <gml:name>Antique Ophiolite</gml:name>
            <gml:validTime>
                <gml:TimePeriod>
                    <gml:begin>
                        <gml:TimeInstant>
                            <gml:timePosition gml:frame="http://gplates.org/TRS/flat">44</gml:timePosition>
                        </gml:TimeInstant>
                    </gml:begin>
                    <gml:end>
                        <gml:TimeInstant>
                            <gml:timePosition gml:frame="http://gplates.org/TRS/flat">0</gml:timePosition>
                        </gml:TimeInstant>
                    </gml:end>
                </gml:TimePeriod>
            </gml:validTime>
            <gpml:reconstructionPlateId>
                <gpml:ConstantValue>
                    <gpml:value>8119</gpml:value>
                    <gml:description></gml:description>
                    <gpml:valueType xmlns:gpml="http://www.gplates.org/gplates">gpml:plateId</gpml:valueType>
                </gpml:ConstantValue>
            </gpml:reconstructionPlateId>
            <gpml:geometryImportTime>
                <gml:TimeInstant>
                    <gml:timePosition gml:frame="http://gplates.org/TRS/flat">0</gml:timePosition>
                </gml:TimeInstant>
            </gpml:geometryImportTime>
            <gpml:outlineOf>
                <gpml:ConstantValue>
                    <gpml:value>
                        <gml:Polygon>
                            <gml:exterior>
                                <gml:LinearRing>
                                    <gml:posList gml:dimension="2">10.865680803119947 122.11556372657135 11.065485369913143 122.092295625261 11.132399947249686 122.15095408949166 11.167514768147948 122.23283563846562 11.17484216646873 122.29349635124225 11.214645542867407 122.35309034121187 11.226506783505299 122.38592288164568 11.206218279653674 122.43087725250577 11.158168662430796 122.45458006111322 11.097924649467597 122.43439333528457 11.079795788987525 122.3741067857097 11.044198152995678 122.27565703330573 11.004554844351933 122.22162342972042 10.90045447027007 122.18632884110689 10.865680803119947 122.11556372657135 </gml:posList>
                                </gml:LinearRing>
                            </gml:exterior>
                        </gml:Polygon>
                    </gpml:value>
                    <gml:description></gml:description>
                    <gpml:valueType xmlns:gml="http://www.opengis.net/gml">gml:Polygon</gpml:valueType>
                </gpml:ConstantValue>
            </gpml:outlineOf>
        </gpml:Ophiolite>
    </gml:featureMember>
    <gml:featureMember>
        <gpml:Ophiolite>
            <gpml:identity>GPlates-4d60abc1-1b81-40e5-988d-fe6310143546</gpml:identity>
            <gpml:revision>GPlates-512c71eb-c3db-4761-8e87-5d0908acd6b0</gpml:revision>
            <gml:name>Balud Ophiolite</gml:name>
            <gml:validTime>
                <gml:TimePeriod>
                    <gml:begin>
                        <gml:TimeInstant>
                            <gml:timePosition gml:frame="http://gplates.org/TRS/flat">100</gml:timePosition>
                        </gml:TimeInstant>
                    </gml:begin>
                    <gml:end>
                        <gml:TimeInstant>
                            <gml:timePosition gml:frame="http://gplates.org/TRS/flat">0</gml:timePosition>
                        </gml:TimeInstant>
                    </gml:end>
                </gml:TimePeriod>
            </gml:validTime>
            <gpml:reconstructionPlateId>
                <gpml:ConstantValue>
                    <gpml:value>8117</gpml:value>
                    <gml:description></gml:description>
                    <gpml:valueType xmlns:gpml="http://www.gplates.org/gplates">gpml:plateId</gpml:valueType>
                </gpml:ConstantValue>
            </gpml:reconstructionPlateId>
            <gpml:geometryImportTime>
                <gml:TimeInstant>
                    <gml:timePosition gml:frame="http://gplates.org/TRS/flat">0</gml:timePosition>
                </gml:TimeInstant>
            </gpml:geometryImportTime>
            <gpml:outlineOf>
                <gpml:ConstantValue>
                    <gpml:value>
                        <gml:Polygon>
                            <gml:exterior>
                                <gml:LinearRing>
                                    <gml:posList gml:dimension="2">12.205794864712948 123.295244821282 12.218130591104416 123.35015641755173 12.192847238766561 123.411698426512 11.916140407619872 123.17127687987191 12.200400429940268 123.29540488210064 12.205794864712948 123.295244821282 </gml:posList>
                                </gml:LinearRing>
                            </gml:exterior>
                        </gml:Polygon>
                    </gpml:value>
                    <gml:description></gml:description>
                    <gpml:valueType xmlns:gml="http://www.opengis.net/gml">gml:Polygon</gpml:valueType>
                </gpml:ConstantValue>
            </gpml:outlineOf>
        </gpml:Ophiolite>
    </gml:featureMember>
    <gml:featureMember>
        <gpml:Ophiolite>
            <gpml:identity>GPlates-9fb13568-949e-436b-aaf8-93c789ab7f9d</gpml:identity>
            <gpml:revision>GPlates-878b8ae6-0f9c-4dec-9a38-c77a262edb58</gpml:revision>
            <gml:name>Mangyan Ophiolite</gml:name>
            <gml:validTime>
                <gml:TimePeriod>
                    <gml:begin>
                        <gml:TimeInstant>
                            <gml:timePosition gml:frame="http://gplates.org/TRS/flat">250</gml:timePosition>
                        </gml:TimeInstant>
                    </gml:begin>
                    <gml:end>
                        <gml:TimeInstant>
                            <gml:timePosition gml:frame="http://gplates.org/TRS/flat">0</gml:timePosition>
                        </gml:TimeInstant>
                    </gml:end>
                </gml:TimePeriod>
            </gml:validTime>
            <gpml:reconstructionPlateId>
                <gpml:ConstantValue>
                    <gpml:value>7569</gpml:value>
                    <gml:description></gml:description>
                    <gpml:valueType xmlns:gpml="http://www.gplates.org/gplates">gpml:plateId</gpml:valueType>
                </gpml:ConstantValue>
            </gpml:reconstructionPlateId>
            <gpml:geometryImportTime>
                <gml:TimeInstant>
                    <gml:timePosition gml:frame="http://gplates.org/TRS/flat">0</gml:timePosition>
                </gml:TimeInstant>
            </gpml:geometryImportTime>
            <gpml:outlineOf>
                <gpml:ConstantValue>
                    <gpml:value>
                        <gml:Polygon>
                            <gml:exterior>
                                <gml:LinearRing>
                                    <gml:posList gml:dimension="2">13.357745534654008 120.68376135634814 13.298866582875231 120.66762426758928 13.263073589818084 120.70441364725383 13.305847706101254 120.70612540856369 13.345961043537214 120.72483196138688 13.357745534654008 120.68376135634814 </gml:posList>
                                </gml:LinearRing>
                            </gml:exterior>
                        </gml:Polygon>
                    </gpml:value>
                    <gml:description></gml:description>
                    <gpml:valueType xmlns:gml="http://www.opengis.net/gml">gml:Polygon</gpml:valueType>
                </gpml:ConstantValue>
            </gpml:outlineOf>
        </gpml:Ophiolite>
    </gml:featureMember>
    <gml:featureMember>
        <gpml:Ophiolite>
            <gpml:identity>GPlates-d06792ca-a182-45fb-9690-17faa6c22e68</gpml:identity>
            <gpml:revision>GPlates-ff5f7b68-59db-44e0-a8f9-9775e4e6dc7c</gpml:revision>
            <gml:name>Mangyan Ophiolite</gml:name>
            <gml:validTime>
                <gml:TimePeriod>
                    <gml:begin>
                        <gml:TimeInstant>
                            <gml:timePosition gml:frame="http://gplates.org/TRS/flat">250</gml:timePosition>
                        </gml:TimeInstant>
                    </gml:begin>
                    <gml:end>
                        <gml:TimeInstant>
                            <gml:timePosition gml:frame="http://gplates.org/TRS/flat">0</gml:timePosition>
                        </gml:TimeInstant>
                    </gml:end>
                </gml:TimePeriod>
            </gml:validTime>
            <gpml:reconstructionPlateId>
                <gpml:ConstantValue>
                    <gpml:value>7569</gpml:value>
                    <gml:description></gml:description>
                    <gpml:valueType xmlns:gpml="http://www.gplates.org/gplates">gpml:plateId</gpml:valueType>
                </gpml:ConstantValue>
            </gpml:reconstructionPlateId>
            <gpml:geometryImportTime>
                <gml:TimeInstant>
                    <gml:timePosition gml:frame="http://gplates.org/TRS/flat">0</gml:timePosition>
                </gml:TimeInstant>
            </gpml:geometryImportTime>
            <gpml:outlineOf>
                <gpml:ConstantValue>
                    <gpml:value>
                        <gml:Polygon>
                            <gml:exterior>
                                <gml:LinearRing>
                                    <gml:posList gml:dimension="2">13.071011338775389 121.02567164028676 13.025831114731467 120.95652523147258 12.984144530135485 120.98507963548123 12.98281944326957 121.07681473561499 12.999127199028511 121.12954652295444 13.004926917715695 121.21076779058032 12.997156401613005 121.26114728282174 13.067933455945077 121.21808271710266 13.054903940926446 121.12748074688926 13.071011338775389 121.02567164028676 </gml:posList>
                                </gml:LinearRing>
                            </gml:exterior>
                        </gml:Polygon>
                    </gpml:value>
                    <gml:description></gml:description>
                    <gpml:valueType xmlns:gml="http://www.opengis.net/gml">gml:Polygon</gpml:valueType>
                </gpml:ConstantValue>
            </gpml:outlineOf>
        </gpml:Ophiolite>
    </gml:featureMember>
    <gml:featureMember>
        <gpml:Ophiolite>
            <gpml:identity>GPlates-00cc9314-569f-4345-8918-1492b4fb0499</gpml:identity>
            <gpml:revision>GPlates-5b441de9-88dc-4427-a28a-fd8ea0ac4830</gpml:revision>
            <gml:name>Mangyan Ophiolite</gml:name>
            <gml:validTime>
                <gml:TimePeriod>
                    <gml:begin>
                        <gml:TimeInstant>
                            <gml:timePosition gml:frame="http://gplates.org/TRS/flat">250</gml:timePosition>
                        </gml:TimeInstant>
                    </gml:begin>
                    <gml:end>
                        <gml:TimeInstant>
                            <gml:timePosition gml:frame="http://gplates.org/TRS/flat">0</gml:timePosition>
                        </gml:TimeInstant>
                    </gml:end>
                </gml:TimePeriod>
            </gml:validTime>
            <gpml:reconstructionPlateId>
                <gpml:ConstantValue>
                    <gpml:value>7569</gpml:value>
                    <gml:description></gml:description>
                    <gpml:valueType xmlns:gpml="http://www.gplates.org/gplates">gpml:plateId</gpml:valueType>
                </gpml:ConstantValue>
            </gpml:reconstructionPlateId>
            <gpml:geometryImportTime>
                <gml:TimeInstant>
                    <gml:timePosition gml:frame="http://gplates.org/TRS/flat">0</gml:timePosition>
                </gml:TimeInstant>
            </gpml:geometryImportTime>
            <gpml:outlineOf>
                <gpml:ConstantValue>
                    <gpml:value>
                        <gml:Polygon>
                            <gml:exterior>
                                <gml:LinearRing>
                                    <gml:posList gml:dimension="2">12.689082737665593 121.28245843313424 12.622500059230266 121.35221488112016 12.637125173498156 121.3954654503581 12.707927393872501 121.35251223133652 12.744862431576436 121.28043645742825 12.799121639748423 121.23466107194177 12.753068884021749 121.2329711742526 12.689082737665593 121.28245843313424 </gml:posList>
                                </gml:LinearRing>
                            </gml:exterior>
                        </gml:Polygon>
                    </gpml:value>
                    <gml:description></gml:description>
                    <gpml:valueType xmlns:gml="http://www.opengis.net/gml">gml:Polygon</gpml:valueType>
                </gpml:ConstantValue>
            </gpml:outlineOf>
        </gpml:Ophiolite>
    </gml:featureMember>
    <gml:featureMember>
        <gpml:Ophiolite>
            <gpml:identity>GPlates-e1ee0a3b-f25c-443b-87a5-3738b98937cc</gpml:identity>
            <gpml:revision>GPlates-794fd23c-98c0-46c6-9c0f-c756568ef9a5</gpml:revision>
            <gml:name>Polanco Ophiolite</gml:name>
            <gml:validTime>
                <gml:TimePeriod>
                    <gml:begin>
                        <gml:TimeInstant>
                            <gml:timePosition gml:frame="http://gplates.org/TRS/flat">45</gml:timePosition>
                        </gml:TimeInstant>
                    </gml:begin>
                    <gml:end>
                        <gml:TimeInstant>
                            <gml:timePosition gml:frame="http://gplates.org/TRS/flat">0</gml:timePosition>
                        </gml:TimeInstant>
                    </gml:end>
                </gml:TimePeriod>
            </gml:validTime>
            <gpml:reconstructionPlateId>
                <gpml:ConstantValue>
                    <gpml:value>8117</gpml:value>
                    <gml:description></gml:description>
                    <gpml:valueType xmlns:gpml="http://www.gplates.org/gplates">gpml:plateId</gpml:valueType>
                </gpml:ConstantValue>
            </gpml:reconstructionPlateId>
            <gpml:geometryImportTime>
                <gml:TimeInstant>
                    <gml:timePosition gml:frame="http://gplates.org/TRS/flat">0</gml:timePosition>
                </gml:TimeInstant>
            </gpml:geometryImportTime>
            <gpml:outlineOf>
                <gpml:ConstantValue>
                    <gpml:value>
                        <gml:Polygon>
                            <gml:exterior>
                                <gml:LinearRing>
                                    <gml:posList gml:dimension="2">8.37288586077403 122.97483464406073 8.4746931286188261 123.04742862273507 8.5067591415933794 123.29852434578011 8.3227667492479043 123.40457946715107 8.195053604389793 123.29488993068145 8.3160290919278292 123.16545464975238 8.37288586077403 122.97483464406073 </gml:posList>
                                </gml:LinearRing>
                            </gml:exterior>
                        </gml:Polygon>
                    </gpml:value>
                    <gml:description></gml:description>
                    <gpml:valueType xmlns:gml="http://www.opengis.net/gml">gml:Polygon</gpml:valueType>
                </gpml:ConstantValue>
            </gpml:outlineOf>
        </gpml:Ophiolite>
    </gml:featureMember>
    <gml:featureMember>
        <gpml:Ophiolite>
            <gpml:identity>GPlates-32e0e883-5682-49e5-b894-bddd771a5f32</gpml:identity>
            <gpml:revision>GPlates-bbe0ffcb-4dc9-4671-8dab-b32a984cf99e</gpml:revision>
            <gml:name>Titay Ophiolite</gml:name>
            <gml:validTime>
                <gml:TimePeriod>
                    <gml:begin>
                        <gml:TimeInstant>
                            <gml:timePosition gml:frame="http://gplates.org/TRS/flat">100</gml:timePosition>
                        </gml:TimeInstant>
                    </gml:begin>
                    <gml:end>
                        <gml:TimeInstant>
                            <gml:timePosition gml:frame="http://gplates.org/TRS/flat">0</gml:timePosition>
                        </gml:TimeInstant>
                    </gml:end>
                </gml:TimePeriod>
            </gml:validTime>
            <gpml:reconstructionPlateId>
                <gpml:ConstantValue>
                    <gpml:value>7562</gpml:value>
                    <gml:description></gml:description>
                    <gpml:valueType xmlns:gpml="http://www.gplates.org/gplates">gpml:plateId</gpml:valueType>
                </gpml:ConstantValue>
            </gpml:reconstructionPlateId>
            <gpml:geometryImportTime>
                <gml:TimeInstant>
                    <gml:timePosition gml:frame="http://gplates.org/TRS/flat">0</gml:timePosition>
                </gml:TimeInstant>
            </gpml:geometryImportTime>
            <gpml:outlineOf>
                <gpml:ConstantValue>
                    <gpml:value>
                        <gml:Polygon>
                            <gml:exterior>
                                <gml:LinearRing>
                                    <gml:posList gml:dimension="2">8.0511405453493481 122.38658321783436 7.9231449723244953 122.4562275248456 7.8835333406229715 122.58149638016475 7.8060547199035835 122.64951423157473 7.9080122666639987 122.67561553243691 8.0734479634773262 122.64870930591955 8.1005980920575524 122.58947942668399 8.0841955155785179 122.52427433078024 8.0680026094420576 122.4663672186464 8.0511405453493481 122.38658321783436 </gml:posList>
                                </gml:LinearRing>
                            </gml:exterior>
                        </gml:Polygon>
                    </gpml:value>
                    <gml:description></gml:description>
                    <gpml:valueType xmlns:gml="http://www.opengis.net/gml">gml:Polygon</gpml:valueType>
                </gpml:ConstantValue>
            </gpml:outlineOf>
        </gpml:Ophiolite>
    </gml:featureMember>
    <gml:featureMember>
        <gpml:Ophiolite>
            <gpml:identity>GPlates-723f1d83-c992-41af-a40a-0ad2580c03ad</gpml:identity>
            <gpml:revision>GPlates-42489c18-4f25-4bdc-bc0d-6901cfd9047b</gpml:revision>
            <gml:name>Amnay</gml:name>
            <gml:validTime>
                <gml:TimePeriod>
                    <gml:begin>
                        <gml:TimeInstant>
                            <gml:timePosition gml:frame="http://gplates.org/TRS/flat">33</gml:timePosition>
                        </gml:TimeInstant>
                    </gml:begin>
                    <gml:end>
                        <gml:TimeInstant>
                            <gml:timePosition gml:frame="http://gplates.org/TRS/flat">0</gml:timePosition>
                        </gml:TimeInstant>
                    </gml:end>
                </gml:TimePeriod>
            </gml:validTime>
            <gpml:reconstructionPlateId>
                <gpml:ConstantValue>
                    <gpml:value>7569</gpml:value>
                    <gml:description></gml:description>
                    <gpml:valueType xmlns:gpml="http://www.gplates.org/gplates">gpml:plateId</gpml:valueType>
                </gpml:ConstantValue>
            </gpml:reconstructionPlateId>
            <gpml:geometryImportTime>
                <gml:TimeInstant>
                    <gml:timePosition gml:frame="http://gplates.org/TRS/flat">0</gml:timePosition>
                </gml:TimeInstant>
            </gpml:geometryImportTime>
            <gpml:outlineOf>
                <gpml:ConstantValue>
                    <gpml:value>
                        <gml:Polygon>
                            <gml:exterior>
                                <gml:LinearRing>
                                    <gml:posList gml:dimension="2">13.099376963383074 120.80961724959656 13.019191516413128 120.90286099075701 12.952510925226456 120.96041187103617 12.882212054636506 121.05823485979323 12.824959075919198 121.10535044519237 12.772112114373417 121.13723567194717 12.71421138218912 121.16425451197401 12.655200541000422 121.15616962996194 12.619532252960285 121.11219210565542 12.622665114727619 121.056893577054 12.714792992059419 121.02870977516142 12.7167171799404 121.08887980329465 12.778859026089789 121.04161749069415 12.825671524898956 120.97476104913125 12.843610351915027 120.92393066072988 12.945665770850747 120.90035222578409 13.007935408011136 120.85801498538467 13.063983073976148 120.77565404129859 13.116450269035097 120.73360377180174 13.099376963383074 120.80961724959656 </gml:posList>
                                </gml:LinearRing>
                            </gml:exterior>
                        </gml:Polygon>
                    </gpml:value>
                    <gml:description></gml:description>
                    <gpml:valueType xmlns:gml="http://www.opengis.net/gml">gml:Polygon</gpml:valueType>
                </gpml:ConstantValue>
            </gpml:outlineOf>
        </gpml:Ophiolite>
    </gml:featureMember>
    <gml:featureMember>
        <gpml:Ophiolite>
            <gpml:identity>GPlates-fa5c04cf-6840-4907-93d2-22232841c112</gpml:identity>
            <gpml:revision>GPlates-cc9cb336-9244-4d80-acec-ff12ec15a787</gpml:revision>
            <gml:name>Talaud Ophiolite</gml:name>
            <gml:validTime>
                <gml:TimePeriod>
                    <gml:begin>
                        <gml:TimeInstant>
                            <gml:timePosition gml:frame="http://gplates.org/TRS/flat">45</gml:timePosition>
                        </gml:TimeInstant>
                    </gml:begin>
                    <gml:end>
                        <gml:TimeInstant>
                            <gml:timePosition gml:frame="http://gplates.org/TRS/flat">0</gml:timePosition>
                        </gml:TimeInstant>
                    </gml:end>
                </gml:TimePeriod>
            </gml:validTime>
            <gpml:reconstructionPlateId>
                <gpml:ConstantValue>
                    <gpml:value>8122</gpml:value>
                    <gml:description></gml:description>
                    <gpml:valueType xmlns:gpml="http://www.gplates.org/gplates">gpml:plateId</gpml:valueType>
                </gpml:ConstantValue>
            </gpml:reconstructionPlateId>
            <gpml:geometryImportTime>
                <gml:TimeInstant>
                    <gml:timePosition gml:frame="http://gplates.org/TRS/flat">0</gml:timePosition>
                </gml:TimeInstant>
            </gpml:geometryImportTime>
            <gpml:outlineOf>
                <gpml:ConstantValue>
                    <gpml:value>
                        <gml:Polygon>
                            <gml:exterior>
                                <gml:LinearRing>
                                    <gml:posList gml:dimension="2">3.8481973954629405 126.79087406474079 3.8139381531550884 126.86520918340015 3.7420604033756693 126.90404652913996 3.7387057271283908 126.7942263232092 3.8280765459176713 126.7021521777485 3.8481973954629405 126.79087406474079 </gml:posList>
                                </gml:LinearRing>
                            </gml:exterior>
                        </gml:Polygon>
                    </gpml:value>
                    <gml:description></gml:description>
                    <gpml:valueType xmlns:gml="http://www.opengis.net/gml">gml:Polygon</gpml:valueType>
                </gpml:ConstantValue>
            </gpml:outlineOf>
        </gpml:Ophiolite>
    </gml:featureMember>
    <gml:featureMember>
        <gpml:ContinentalCrust>
            <gpml:identity>GPlates-db953f90-1d0d-45d8-9f9d-718b433c2259</gpml:identity>
            <gpml:revision>GPlates-73449e26-da5f-4be0-8d0a-2a4c8806fe59</gpml:revision>
            <gml:name>Bollons Seamount</gml:name>
            <gml:validTime>
                <gml:TimePeriod>
                    <gml:begin>
                        <gml:TimeInstant>
                            <gml:timePosition gml:frame="http://gplates.org/TRS/flat">250</gml:timePosition>
                        </gml:TimeInstant>
                    </gml:begin>
                    <gml:end>
                        <gml:TimeInstant>
                            <gml:timePosition gml:frame="http://gplates.org/TRS/flat">79</gml:timePosition>
                        </gml:TimeInstant>
                    </gml:end>
                </gml:TimePeriod>
            </gml:validTime>
            <gpml:reconstructionPlateId>
                <gpml:ConstantValue>
                    <gpml:value>804</gpml:value>
                    <gml:description></gml:description>
                    <gpml:valueType xmlns:gpml="http://www.gplates.org/gplates">gpml:plateId</gpml:valueType>
                </gpml:ConstantValue>
            </gpml:reconstructionPlateId>
            <gpml:geometryImportTime>
                <gml:TimeInstant>
                    <gml:timePosition gml:frame="http://gplates.org/TRS/flat">79</gml:timePosition>
                </gml:TimeInstant>
            </gpml:geometryImportTime>
            <gpml:outlineOf>
                <gpml:ConstantValue>
                    <gpml:value>
                        <gml:Polygon>
                            <gml:exterior>
                                <gml:LinearRing>
                                    <gml:posList gml:dimension="2">-72.282354965412651 -131.29423617346853 -72.64079402103927 -131.56637863171775 -73.051019649972361 -131.74518834176365 -73.345774610432187 -131.58084094508388 -73.44865829611814 -129.91499478178045 -73.251282561542965 -128.09270075357719 -72.938093800198189 -127.15880785523932 -72.755273776964643 -127.16883634471512 -72.499884799713897 -127.3040948975255 -72.205361695433353 -127.95150520499141 -71.981918646666855 -128.58018226882061 -71.897397759565706 -129.47256926564128 -72.009849449931963 -130.21970787939298 -72.139054182383859 -130.97620178493173 -72.282354965412651 -131.29423617346853 </gml:posList>
                                </gml:LinearRing>
                            </gml:exterior>
                        </gml:Polygon>
                    </gpml:value>
                    <gml:description></gml:description>
                    <gpml:valueType xmlns:gml="http://www.opengis.net/gml">gml:Polygon</gpml:valueType>
                </gpml:ConstantValue>
            </gpml:outlineOf>
        </gpml:ContinentalCrust>
    </gml:featureMember>
    <gml:featureMember>
        <gpml:MagneticAnomalyIdentification>
            <gpml:identity>GPlates-5787aed1-398e-4365-8091-47fb44e3f696</gpml:identity>
            <gpml:revision>GPlates-02cfb419-4fb6-4c01-a8ac-08e69029f2ac</gpml:revision>
            <gml:name>iso1</gml:name>
            <gml:validTime>
                <gml:TimePeriod>
                    <gml:begin>
                        <gml:TimeInstant>
                            <gml:timePosition gml:frame="http://gplates.org/TRS/flat">3</gml:timePosition>
                        </gml:TimeInstant>
                    </gml:begin>
                    <gml:end>
                        <gml:TimeInstant>
                            <gml:timePosition gml:frame="http://gplates.org/TRS/flat">0</gml:timePosition>
                        </gml:TimeInstant>
                    </gml:end>
                </gml:TimePeriod>
            </gml:validTime>
            <gpml:reconstructionPlateId>
                <gpml:ConstantValue>
                    <gpml:value>2002</gpml:value>
                    <gml:description></gml:description>
                    <gpml:valueType xmlns:gpml="http://www.gplates.org/gplates">gpml:plateId</gpml:valueType>
                </gpml:ConstantValue>
            </gpml:reconstructionPlateId>
            <gpml:position>
                <gml:OrientableCurve>
                    <gml:baseCurve>
                        <gml:LineString>
                            <gml:posList gml:dimension="2">17.763098108881199 -82.169268990260889 18.671827164498936 -82.361023624833322 </gml:posList>
                        </gml:LineString>
                    </gml:baseCurve>
                </gml:OrientableCurve>
            </gpml:position>
        </gpml:MagneticAnomalyIdentification>
    </gml:featureMember>
    <gml:featureMember>
        <gpml:MagneticAnomalyIdentification>
            <gpml:identity>GPlates-059f38e0-d41f-4fbe-ba54-ac3ca66a9ec2</gpml:identity>
            <gpml:revision>GPlates-1a563a41-6e2c-4fc9-97df-ae0f0715bc8f</gpml:revision>
            <gml:name>iso1</gml:name>
            <gml:validTime>
                <gml:TimePeriod>
                    <gml:begin>
                        <gml:TimeInstant>
                            <gml:timePosition gml:frame="http://gplates.org/TRS/flat">3</gml:timePosition>
                        </gml:TimeInstant>
                    </gml:begin>
                    <gml:end>
                        <gml:TimeInstant>
                            <gml:timePosition gml:frame="http://gplates.org/TRS/flat">0</gml:timePosition>
                        </gml:TimeInstant>
                    </gml:end>
                </gml:TimePeriod>
            </gml:validTime>
            <gpml:reconstructionPlateId>
                <gpml:ConstantValue>
                    <gpml:value>2001</gpml:value>
                    <gml:description></gml:description>
                    <gpml:valueType xmlns:gpml="http://www.gplates.org/gplates">gpml:plateId</gpml:valueType>
                </gpml:ConstantValue>
            </gpml:reconstructionPlateId>
            <gpml:position>
                <gml:OrientableCurve>
                    <gml:baseCurve>
                        <gml:LineString>
                            <gml:posList gml:dimension="2">17.95605693752324 -80.979147745425763 18.857016398405946 -81.144961971053903 </gml:posList>
                        </gml:LineString>
                    </gml:baseCurve>
                </gml:OrientableCurve>
            </gpml:position>
        </gpml:MagneticAnomalyIdentification>
    </gml:featureMember>
    <gml:featureMember>
        <gpml:MagneticAnomalyIdentification>
            <gpml:identity>GPlates-d15ead20-4ff6-46ed-8e3f-8b262351bec7</gpml:identity>
            <gpml:revision>GPlates-a1b879e9-9b14-479b-b395-e869ad34f4a5</gpml:revision>
            <gml:name>iso2</gml:name>
            <gml:validTime>
                <gml:TimePeriod>
                    <gml:begin>
                        <gml:TimeInstant>
                            <gml:timePosition gml:frame="http://gplates.org/TRS/flat">6</gml:timePosition>
                        </gml:TimeInstant>
                    </gml:begin>
                    <gml:end>
                        <gml:TimeInstant>
                            <gml:timePosition gml:frame="http://gplates.org/TRS/flat">0</gml:timePosition>
                        </gml:TimeInstant>
                    </gml:end>
                </gml:TimePeriod>
            </gml:validTime>
            <gpml:reconstructionPlateId>
                <gpml:ConstantValue>
                    <gpml:value>2001</gpml:value>
                    <gml:description></gml:description>
                    <gpml:valueType xmlns:gpml="http://www.gplates.org/gplates">gpml:plateId</gpml:valueType>
                </gpml:ConstantValue>
            </gpml:reconstructionPlateId>
            <gpml:position>
                <gml:OrientableCurve>
                    <gml:baseCurve>
                        <gml:LineString>
                            <gml:posList gml:dimension="2">18.057985443841019 -80.451776230798743 18.978810552633011 -80.565965106132722 </gml:posList>
                        </gml:LineString>
                    </gml:baseCurve>
                </gml:OrientableCurve>
            </gpml:position>
        </gpml:MagneticAnomalyIdentification>
    </gml:featureMember>
    <gml:featureMember>
        <gpml:MagneticAnomalyIdentification>
            <gpml:identity>GPlates-5e3ba0be-8541-40de-9fa6-145e3a8005b8</gpml:identity>
            <gpml:revision>GPlates-681f82c9-13b1-4df1-82b9-87d11371e84d</gpml:revision>
            <gml:name>iso2</gml:name>
            <gml:validTime>
                <gml:TimePeriod>
                    <gml:begin>
                        <gml:TimeInstant>
                            <gml:timePosition gml:frame="http://gplates.org/TRS/flat">6</gml:timePosition>
                        </gml:TimeInstant>
                    </gml:begin>
                    <gml:end>
                        <gml:TimeInstant>
                            <gml:timePosition gml:frame="http://gplates.org/TRS/flat">0</gml:timePosition>
                        </gml:TimeInstant>
                    </gml:end>
                </gml:TimePeriod>
            </gml:validTime>
            <gpml:reconstructionPlateId>
                <gpml:ConstantValue>
                    <gpml:value>2002</gpml:value>
                    <gml:description></gml:description>
                    <gpml:valueType xmlns:gpml="http://www.gplates.org/gplates">gpml:plateId</gpml:valueType>
                </gpml:ConstantValue>
            </gpml:reconstructionPlateId>
            <gpml:position>
                <gml:OrientableCurve>
                    <gml:baseCurve>
                        <gml:LineString>
                            <gml:posList gml:dimension="2">17.702117231053567 -82.725359986293356 18.543974296002364 -82.957211802326057 </gml:posList>
                        </gml:LineString>
                    </gml:baseCurve>
                </gml:OrientableCurve>
            </gpml:position>
        </gpml:MagneticAnomalyIdentification>
    </gml:featureMember>
    <gml:featureMember>
        <gpml:MagneticAnomalyIdentification>
            <gpml:identity>GPlates-4fdafe01-e447-4244-9970-d92fdca8db86</gpml:identity>
            <gpml:revision>GPlates-7bd98c5b-91c7-46f6-a01a-77317d102b5d</gpml:revision>
            <gml:name>iso1</gml:name>
            <gml:validTime>
                <gml:TimePeriod>
                    <gml:begin>
                        <gml:TimeInstant>
                            <gml:timePosition gml:frame="http://gplates.org/TRS/flat">3</gml:timePosition>
                        </gml:TimeInstant>
                    </gml:begin>
                    <gml:end>
                        <gml:TimeInstant>
                            <gml:timePosition gml:frame="http://gplates.org/TRS/flat">0</gml:timePosition>
                        </gml:TimeInstant>
                    </gml:end>
                </gml:TimePeriod>
            </gml:validTime>
            <gpml:reconstructionPlateId>
                <gpml:ConstantValue>
                    <gpml:value>2001</gpml:value>
                    <gml:description></gml:description>
                    <gpml:valueType xmlns:gpml="http://www.gplates.org/gplates">gpml:plateId</gpml:valueType>
                </gpml:ConstantValue>
            </gpml:reconstructionPlateId>
            <gpml:position>
                <gml:OrientableCurve>
                    <gml:baseCurve>
                        <gml:LineString>
                            <gml:posList gml:dimension="2">17.899909119109559 -81.128469423312524 18.902312970501885 -81.297213057461107 </gml:posList>
                        </gml:LineString>
                    </gml:baseCurve>
                </gml:OrientableCurve>
            </gpml:position>
        </gpml:MagneticAnomalyIdentification>
    </gml:featureMember>
    <gml:featureMember>
        <gpml:MagneticAnomalyIdentification>
            <gpml:identity>GPlates-b0c8df96-f5cf-42e8-ac6c-5c5bec243aea</gpml:identity>
            <gpml:revision>GPlates-680440fc-cd6b-4acd-8d2d-be5268bc813e</gpml:revision>
            <gml:name>iso1</gml:name>
            <gml:validTime>
                <gml:TimePeriod>
                    <gml:begin>
                        <gml:TimeInstant>
                            <gml:timePosition gml:frame="http://gplates.org/TRS/flat">3</gml:timePosition>
                        </gml:TimeInstant>
                    </gml:begin>
                    <gml:end>
                        <gml:TimeInstant>
                            <gml:timePosition gml:frame="http://gplates.org/TRS/flat">0</gml:timePosition>
                        </gml:TimeInstant>
                    </gml:end>
                </gml:TimePeriod>
            </gml:validTime>
            <gpml:reconstructionPlateId>
                <gpml:ConstantValue>
                    <gpml:value>2002</gpml:value>
                    <gml:description></gml:description>
                    <gpml:valueType xmlns:gpml="http://www.gplates.org/gplates">gpml:plateId</gpml:valueType>
                </gpml:ConstantValue>
            </gpml:reconstructionPlateId>
            <gpml:position>
                <gml:OrientableCurve>
                    <gml:baseCurve>
                        <gml:LineString>
                            <gml:posList gml:dimension="2">18.7193451721168 -82.374957686335634 17.661500672253393 -82.238200460168315 </gml:posList>
                        </gml:LineString>
                    </gml:baseCurve>
                </gml:OrientableCurve>
            </gpml:position>
        </gpml:MagneticAnomalyIdentification>
    </gml:featureMember>
    <gml:featureMember>
        <gpml:UnclassifiedFeature>
            <gpml:identity>GPlates-0dbd2bb4-eedc-4738-9788-da47cdcee71b</gpml:identity>
            <gpml:revision>GPlates-bd3c66fb-5ec7-4df2-a6a5-33ee559ea66c</gpml:revision>
            <gpml:position>
                <gml:OrientableCurve>
                    <gml:baseCurve>
                        <gml:LineString>
                            <gml:posList gml:dimension="2">17.85191908792314 -81.123320999486367 18.899816700914666 -81.356141623093805 </gml:posList>
                        </gml:LineString>
                    </gml:baseCurve>
                </gml:OrientableCurve>
            </gpml:position>
            <gpml:reconstructionPlateId>
                <gpml:ConstantValue>
                    <gpml:value>2001</gpml:value>
                    <gml:description></gml:description>
                    <gpml:valueType xmlns:gpml="http://www.gplates.org/gplates">gpml:plateId</gpml:valueType>
                </gpml:ConstantValue>
            </gpml:reconstructionPlateId>
            <gml:name>iso1</gml:name>
            <gml:validTime>
                <gml:TimePeriod>
                    <gml:begin>
                        <gml:TimeInstant>
                            <gml:timePosition gml:frame="http://gplates.org/TRS/flat">3</gml:timePosition>
                        </gml:TimeInstant>
                    </gml:begin>
                    <gml:end>
                        <gml:TimeInstant>
                            <gml:timePosition gml:frame="http://gplates.org/TRS/flat">0</gml:timePosition>
                        </gml:TimeInstant>
                    </gml:end>
                </gml:TimePeriod>
            </gml:validTime>
        </gpml:UnclassifiedFeature>
    </gml:featureMember>
    <gml:featureMember>
        <gpml:UnclassifiedFeature>
            <gpml:identity>GPlates-babb6e2e-da82-4990-adc2-e0963b2814d5</gpml:identity>
            <gpml:revision>GPlates-1e02b2a5-f024-4599-b8e8-794b07aff924</gpml:revision>
            <gpml:position>
                <gml:OrientableCurve>
                    <gml:baseCurve>
                        <gml:LineString>
                            <gml:posList gml:dimension="2">17.716038889632404 -81.915930508079796 18.741554086138077 -82.22193176945153 </gml:posList>
                        </gml:LineString>
                    </gml:baseCurve>
                </gml:OrientableCurve>
            </gpml:position>
            <gpml:reconstructionPlateId>
                <gpml:ConstantValue>
                    <gpml:value>2002</gpml:value>
                    <gml:description></gml:description>
                    <gpml:valueType xmlns:gpml="http://www.gplates.org/gplates">gpml:plateId</gpml:valueType>
                </gpml:ConstantValue>
            </gpml:reconstructionPlateId>
            <gml:name>iso1</gml:name>
            <gml:validTime>
                <gml:TimePeriod>
                    <gml:begin>
                        <gml:TimeInstant>
                            <gml:timePosition gml:frame="http://gplates.org/TRS/flat">3</gml:timePosition>
                        </gml:TimeInstant>
                    </gml:begin>
                    <gml:end>
                        <gml:TimeInstant>
                            <gml:timePosition gml:frame="http://gplates.org/TRS/flat">0</gml:timePosition>
                        </gml:TimeInstant>
                    </gml:end>
                </gml:TimePeriod>
            </gml:validTime>
        </gpml:UnclassifiedFeature>
    </gml:featureMember>
    <gml:featureMember>
        <gpml:UnclassifiedFeature>
            <gpml:identity>GPlates-6cd0e443-3659-42f2-9abd-5903813b8a39</gpml:identity>
            <gpml:revision>GPlates-5e9950de-bcb0-4a56-995d-492955b9db48</gpml:revision>
            <gpml:position>
                <gml:OrientableCurve>
                    <gml:baseCurve>
                        <gml:LineString>
                            <gml:posList gml:dimension="2">17.937578974459253 -80.553399996506172 19.021412122314175 -80.750170042789009 </gml:posList>
                        </gml:LineString>
                    </gml:baseCurve>
                </gml:OrientableCurve>
            </gpml:position>
            <gpml:reconstructionPlateId>
                <gpml:ConstantValue>
                    <gpml:value>2001</gpml:value>
                    <gml:description></gml:description>
                    <gpml:valueType xmlns:gpml="http://www.gplates.org/gplates">gpml:plateId</gpml:valueType>
                </gpml:ConstantValue>
            </gpml:reconstructionPlateId>
            <gml:name>iso2</gml:name>
            <gml:name></gml:name>
            <gml:validTime>
                <gml:TimePeriod>
                    <gml:begin>
                        <gml:TimeInstant>
                            <gml:timePosition gml:frame="http://gplates.org/TRS/flat">6</gml:timePosition>
                        </gml:TimeInstant>
                    </gml:begin>
                    <gml:end>
                        <gml:TimeInstant>
                            <gml:timePosition gml:frame="http://gplates.org/TRS/flat">0</gml:timePosition>
                        </gml:TimeInstant>
                    </gml:end>
                </gml:TimePeriod>
            </gml:validTime>
        </gpml:UnclassifiedFeature>
    </gml:featureMember>
    <gml:featureMember>
        <gpml:MagneticAnomalyIdentification>
            <gpml:identity>GPlates-419dae60-4784-4b22-b0d4-21e65f7dc3df</gpml:identity>
            <gpml:revision>GPlates-2c6d9936-cd1d-4dc3-a135-9c661f0f7f3e</gpml:revision>
            <gml:name>iso1</gml:name>
            <gml:validTime>
                <gml:TimePeriod>
                    <gml:begin>
                        <gml:TimeInstant>
                            <gml:timePosition gml:frame="http://gplates.org/TRS/flat">3</gml:timePosition>
                        </gml:TimeInstant>
                    </gml:begin>
                    <gml:end>
                        <gml:TimeInstant>
                            <gml:timePosition gml:frame="http://gplates.org/TRS/flat">0</gml:timePosition>
                        </gml:TimeInstant>
                    </gml:end>
                </gml:TimePeriod>
            </gml:validTime>
            <gpml:reconstructionPlateId>
                <gpml:ConstantValue>
                    <gpml:value>2001</gpml:value>
                    <gml:description></gml:description>
                    <gpml:valueType xmlns:gpml="http://www.gplates.org/gplates">gpml:plateId</gpml:valueType>
                </gpml:ConstantValue>
            </gpml:reconstructionPlateId>
            <gpml:position>
                <gml:OrientableCurve>
                    <gml:baseCurve>
                        <gml:LineString>
                            <gml:posList gml:dimension="2">18.14859879510929 -80.619533968282511 19.197336209396195 -80.733762813432307 </gml:posList>
                        </gml:LineString>
                    </gml:baseCurve>
                </gml:OrientableCurve>
            </gpml:position>
        </gpml:MagneticAnomalyIdentification>
    </gml:featureMember>
    <gml:featureMember>
        <gpml:MagneticAnomalyIdentification>
            <gpml:identity>GPlates-9b2c24a0-7f7d-4189-809c-02e9a746fd64</gpml:identity>
            <gpml:revision>GPlates-32b16d01-f208-482b-abff-928342b10e09</gpml:revision>
            <gml:name>A1</gml:name>
            <gml:validTime>
                <gml:TimePeriod>
                    <gml:begin>
                        <gml:TimeInstant>
                            <gml:timePosition gml:frame="http://gplates.org/TRS/flat">1</gml:timePosition>
                        </gml:TimeInstant>
                    </gml:begin>
                    <gml:end>
                        <gml:TimeInstant>
                            <gml:timePosition gml:frame="http://gplates.org/TRS/flat">0</gml:timePosition>
                        </gml:TimeInstant>
                    </gml:end>
                </gml:TimePeriod>
            </gml:validTime>
            <gpml:reconstructionPlateId>
                <gpml:ConstantValue>
                    <gpml:value>2001</gpml:value>
                    <gml:description></gml:description>
                    <gpml:valueType xmlns:gpml="http://www.gplates.org/gplates">gpml:plateId</gpml:valueType>
                </gpml:ConstantValue>
            </gpml:reconstructionPlateId>
            <gpml:position>
                <gml:OrientableCurve>
                    <gml:baseCurve>
                        <gml:LineString>
                            <gml:posList gml:dimension="2">17.838954688621644 -81.627689086443326 18.081261173903464 -81.655077923570403 18.225022591719277 -81.667660926651322 18.276383285332177 -81.632454658061178 18.37964384915108 -81.642827625233437 18.686312586343075 -81.645279108924527 18.868847489536915 -81.602813495763073 </gml:posList>
                        </gml:LineString>
                    </gml:baseCurve>
                </gml:OrientableCurve>
            </gpml:position>
        </gpml:MagneticAnomalyIdentification>
    </gml:featureMember>
    <gml:featureMember>
        <gpml:MagneticAnomalyIdentification>
            <gpml:identity>GPlates-a4857291-7bf0-4971-b4c3-4b3a4dd09050</gpml:identity>
            <gpml:revision>GPlates-cb4f5a3a-9c1e-4087-a507-efc52cdda297</gpml:revision>
            <gml:name>A3a</gml:name>
            <gml:validTime>
                <gml:TimePeriod>
                    <gml:begin>
                        <gml:TimeInstant>
                            <gml:timePosition gml:frame="http://gplates.org/TRS/flat">5.3499999999999996</gml:timePosition>
                        </gml:TimeInstant>
                    </gml:begin>
                    <gml:end>
                        <gml:TimeInstant>
                            <gml:timePosition gml:frame="http://gplates.org/TRS/flat">0</gml:timePosition>
                        </gml:TimeInstant>
                    </gml:end>
                </gml:TimePeriod>
            </gml:validTime>
            <gpml:reconstructionPlateId>
                <gpml:ConstantValue>
                    <gpml:value>101</gpml:value>
                    <gml:description></gml:description>
                    <gpml:valueType xmlns:gpml="http://www.gplates.org/gplates">gpml:plateId</gpml:valueType>
                </gpml:ConstantValue>
            </gpml:reconstructionPlateId>
            <gpml:position>
                <gml:OrientableCurve>
                    <gml:baseCurve>
                        <gml:LineString>
                            <gml:posList gml:dimension="2">17.969077070094585 -82.090098723890307 18.173742227793792 -82.059012458143712 18.180911008409627 -82.007177207145574 18.381776493890811 -81.961486175023097 </gml:posList>
                        </gml:LineString>
                    </gml:baseCurve>
                </gml:OrientableCurve>
            </gpml:position>
        </gpml:MagneticAnomalyIdentification>
    </gml:featureMember>
    <gml:featureMember>
        <gpml:MagneticAnomalyIdentification>
            <gpml:identity>GPlates-ec75f2ae-529d-40f3-9ffc-47a0cdb00e54</gpml:identity>
            <gpml:revision>GPlates-22089dbf-90f4-436e-80af-7c973c8e21a3</gpml:revision>
            <gml:name>A3a</gml:name>
            <gml:validTime>
                <gml:TimePeriod>
                    <gml:begin>
                        <gml:TimeInstant>
                            <gml:timePosition gml:frame="http://gplates.org/TRS/flat">5.3499999999999996</gml:timePosition>
                        </gml:TimeInstant>
                    </gml:begin>
                    <gml:end>
                        <gml:TimeInstant>
                            <gml:timePosition gml:frame="http://gplates.org/TRS/flat">0</gml:timePosition>
                        </gml:TimeInstant>
                    </gml:end>
                </gml:TimePeriod>
            </gml:validTime>
            <gpml:reconstructionPlateId>
                <gpml:ConstantValue>
                    <gpml:value>2001</gpml:value>
                    <gml:description></gml:description>
                    <gpml:valueType xmlns:gpml="http://www.gplates.org/gplates">gpml:plateId</gpml:valueType>
                </gpml:ConstantValue>
            </gpml:reconstructionPlateId>
            <gpml:position>
                <gml:OrientableCurve>
                    <gml:baseCurve>
                        <gml:LineString>
                            <gml:posList gml:dimension="2">18.042941179348674 -81.135840322009216 18.293645109610431 -81.177264654850177 18.510760679836984 -81.164727883830153 </gml:posList>
                        </gml:LineString>
                    </gml:baseCurve>
                </gml:OrientableCurve>
            </gpml:position>
        </gpml:MagneticAnomalyIdentification>
    </gml:featureMember>
    <gml:featureMember>
        <gpml:MagneticAnomalyIdentification>
            <gpml:identity>GPlates-46959d38-9e52-4e81-a483-f4e17e70238a</gpml:identity>
            <gpml:revision>GPlates-027ed50f-94cc-4790-8f6d-99f0cee79371</gpml:revision>
            <gml:name>A5</gml:name>
            <gml:name></gml:name>
            <gml:validTime>
                <gml:TimePeriod>
                    <gml:begin>
                        <gml:TimeInstant>
                            <gml:timePosition gml:frame="http://gplates.org/TRS/flat">10.539999999999999</gml:timePosition>
                        </gml:TimeInstant>
                    </gml:begin>
                    <gml:end>
                        <gml:TimeInstant>
                            <gml:timePosition gml:frame="http://gplates.org/TRS/flat">0</gml:timePosition>
                        </gml:TimeInstant>
                    </gml:end>
                </gml:TimePeriod>
            </gml:validTime>
            <gpml:reconstructionPlateId>
                <gpml:ConstantValue>
                    <gpml:value>101</gpml:value>
                    <gml:description></gml:description>
                    <gpml:valueType xmlns:gpml="http://www.gplates.org/gplates">gpml:plateId</gpml:valueType>
                </gpml:ConstantValue>
            </gpml:reconstructionPlateId>
            <gpml:position>
                <gml:OrientableCurve>
                    <gml:baseCurve>
                        <gml:LineString>
                            <gml:posList gml:dimension="2">17.913422142353738 -82.461605098248725 18.143625551075303 -82.460952800432693 18.147918828646556 -82.380467471420729 18.228645689469008 -82.389955155341937 18.320846734953207 -82.438161365041623 </gml:posList>
                        </gml:LineString>
                    </gml:baseCurve>
                </gml:OrientableCurve>
            </gpml:position>
        </gpml:MagneticAnomalyIdentification>
    </gml:featureMember>
    <gml:featureMember>
        <gpml:MagneticAnomalyIdentification>
            <gpml:identity>GPlates-4949a5f4-6366-45a4-96a0-3a59b55ce691</gpml:identity>
            <gpml:revision>GPlates-7ccc9b2a-c3cb-480c-847d-b2229709fea8</gpml:revision>
            <gml:name>A5</gml:name>
            <gml:validTime>
                <gml:TimePeriod>
                    <gml:begin>
                        <gml:TimeInstant>
                            <gml:timePosition gml:frame="http://gplates.org/TRS/flat">10.539999999999999</gml:timePosition>
                        </gml:TimeInstant>
                    </gml:begin>
                    <gml:end>
                        <gml:TimeInstant>
                            <gml:timePosition gml:frame="http://gplates.org/TRS/flat">0</gml:timePosition>
                        </gml:TimeInstant>
                    </gml:end>
                </gml:TimePeriod>
            </gml:validTime>
            <gpml:reconstructionPlateId>
                <gpml:ConstantValue>
                    <gpml:value>2001</gpml:value>
                    <gml:description></gml:description>
                    <gpml:valueType xmlns:gpml="http://www.gplates.org/gplates">gpml:plateId</gpml:valueType>
                </gpml:ConstantValue>
            </gpml:reconstructionPlateId>
            <gpml:position>
                <gml:OrientableCurve>
                    <gml:baseCurve>
                        <gml:LineString>
                            <gml:posList gml:dimension="2">18.061901714749425 -80.81892578584727 18.245589130606046 -80.847052675614194 18.350167288871617 -80.828505020584728 18.394962013918324 -80.835487322523747 18.462683786951615 -80.834104480676913 18.563813432286288 -80.791558220996222 </gml:posList>
                        </gml:LineString>
                    </gml:baseCurve>
                </gml:OrientableCurve>
            </gpml:position>
        </gpml:MagneticAnomalyIdentification>
    </gml:featureMember>
    <gml:featureMember>
        <gpml:MagneticAnomalyIdentification>
            <gpml:identity>GPlates-e23084ec-cdaa-4143-accb-e4350a51dc0a</gpml:identity>
            <gpml:revision>GPlates-55f321bc-ad17-4efc-94a8-e82f3cfecf1f</gpml:revision>
            <gml:name>A6</gml:name>
            <gml:validTime>
                <gml:TimePeriod>
                    <gml:begin>
                        <gml:TimeInstant>
                            <gml:timePosition gml:frame="http://gplates.org/TRS/flat">20.449999999999999</gml:timePosition>
                        </gml:TimeInstant>
                    </gml:begin>
                    <gml:end>
                        <gml:TimeInstant>
                            <gml:timePosition gml:frame="http://gplates.org/TRS/flat">0</gml:timePosition>
                        </gml:TimeInstant>
                    </gml:end>
                </gml:TimePeriod>
            </gml:validTime>
            <gpml:reconstructionPlateId>
                <gpml:ConstantValue>
                    <gpml:value>101</gpml:value>
                    <gml:description></gml:description>
                    <gpml:valueType xmlns:gpml="http://www.gplates.org/gplates">gpml:plateId</gpml:valueType>
                </gpml:ConstantValue>
            </gpml:reconstructionPlateId>
            <gpml:position>
                <gml:OrientableCurve>
                    <gml:baseCurve>
                        <gml:LineString>
                            <gml:posList gml:dimension="2">17.776696250996427 -83.136190778742503 18.19568861561449 -83.229098418077996 </gml:posList>
                        </gml:LineString>
                    </gml:baseCurve>
                </gml:OrientableCurve>
            </gpml:position>
        </gpml:MagneticAnomalyIdentification>
    </gml:featureMember>
    <gml:featureMember>
        <gpml:MagneticAnomalyIdentification>
            <gpml:identity>GPlates-1a989b3f-1040-4806-96c4-03cc91102cdd</gpml:identity>
            <gpml:revision>GPlates-af3a0bf1-f217-4339-a093-d338ddfd3ccc</gpml:revision>
            <gml:name>A6</gml:name>
            <gml:validTime>
                <gml:TimePeriod>
                    <gml:begin>
                        <gml:TimeInstant>
                            <gml:timePosition gml:frame="http://gplates.org/TRS/flat">20.449999999999999</gml:timePosition>
                        </gml:TimeInstant>
                    </gml:begin>
                    <gml:end>
                        <gml:TimeInstant>
                            <gml:timePosition gml:frame="http://gplates.org/TRS/flat">0</gml:timePosition>
                        </gml:TimeInstant>
                    </gml:end>
                </gml:TimePeriod>
            </gml:validTime>
            <gpml:reconstructionPlateId>
                <gpml:ConstantValue>
                    <gpml:value>2001</gpml:value>
                    <gml:description></gml:description>
                    <gpml:valueType xmlns:gpml="http://www.gplates.org/gplates">gpml:plateId</gpml:valueType>
                </gpml:ConstantValue>
            </gpml:reconstructionPlateId>
            <gpml:position>
                <gml:OrientableCurve>
                    <gml:baseCurve>
                        <gml:LineString>
                            <gml:posList gml:dimension="2">18.181122336295964 -80.031970690560414 18.481769593254707 -80.069333800961232 18.587224956849955 -80.026523479007636 18.802140681375946 -80.06480066558214 </gml:posList>
                        </gml:LineString>
                    </gml:baseCurve>
                </gml:OrientableCurve>
            </gpml:position>
        </gpml:MagneticAnomalyIdentification>
    </gml:featureMember>
    <gml:featureMember>
        <gpml:MagneticAnomalyIdentification>
            <gpml:identity>GPlates-aea88e3e-541f-46db-8b4b-0d343d92ebb5</gpml:identity>
            <gpml:revision>GPlates-c0d21988-4c87-404a-83ae-aa0b565a08f9</gpml:revision>
            <gml:name>A8</gml:name>
            <gml:validTime>
                <gml:TimePeriod>
                    <gml:begin>
                        <gml:TimeInstant>
                            <gml:timePosition gml:frame="http://gplates.org/TRS/flat">27.739999999999998</gml:timePosition>
                        </gml:TimeInstant>
                    </gml:begin>
                    <gml:end>
                        <gml:TimeInstant>
                            <gml:timePosition gml:frame="http://gplates.org/TRS/flat">0</gml:timePosition>
                        </gml:TimeInstant>
                    </gml:end>
                </gml:TimePeriod>
            </gml:validTime>
            <gpml:reconstructionPlateId>
                <gpml:ConstantValue>
                    <gpml:value>101</gpml:value>
                    <gml:description></gml:description>
                    <gpml:valueType xmlns:gpml="http://www.gplates.org/gplates">gpml:plateId</gpml:valueType>
                </gpml:ConstantValue>
            </gpml:reconstructionPlateId>
            <gpml:position>
                <gml:OrientableCurve>
                    <gml:baseCurve>
                        <gml:LineString>
                            <gml:posList gml:dimension="2">17.71234667022555 -83.767489247740286 18.055162986578399 -83.847280748307625 </gml:posList>
                        </gml:LineString>
                    </gml:baseCurve>
                </gml:OrientableCurve>
            </gpml:position>
        </gpml:MagneticAnomalyIdentification>
    </gml:featureMember>
    <gml:featureMember>
        <gpml:MagneticAnomalyIdentification>
            <gpml:identity>GPlates-876d9a7f-ba26-42be-8fab-cb5736c313a1</gpml:identity>
            <gpml:revision>GPlates-f4e9f333-2306-4a28-a183-9a20e989bb0b</gpml:revision>
            <gml:name>A8</gml:name>
            <gml:validTime>
                <gml:TimePeriod>
                    <gml:begin>
                        <gml:TimeInstant>
                            <gml:timePosition gml:frame="http://gplates.org/TRS/flat">27.739999999999998</gml:timePosition>
                        </gml:TimeInstant>
                    </gml:begin>
                    <gml:end>
                        <gml:TimeInstant>
                            <gml:timePosition gml:frame="http://gplates.org/TRS/flat">0</gml:timePosition>
                        </gml:TimeInstant>
                    </gml:end>
                </gml:TimePeriod>
            </gml:validTime>
            <gpml:reconstructionPlateId>
                <gpml:ConstantValue>
                    <gpml:value>2001</gpml:value>
                    <gml:description></gml:description>
                    <gpml:valueType xmlns:gpml="http://www.gplates.org/gplates">gpml:plateId</gpml:valueType>
                </gpml:ConstantValue>
            </gpml:reconstructionPlateId>
            <gpml:position>
                <gml:OrientableCurve>
                    <gml:baseCurve>
                        <gml:LineString>
                            <gml:posList gml:dimension="2">18.352551907802027 -79.68800959739464 18.707648675109919 -79.717616377347639 18.844918889925705 -79.547177168307329 </gml:posList>
                        </gml:LineString>
                    </gml:baseCurve>
                </gml:OrientableCurve>
            </gpml:position>
        </gpml:MagneticAnomalyIdentification>
    </gml:featureMember>
    <gml:featureMember>
        <gpml:MagneticAnomalyIdentification>
            <gpml:identity>GPlates-8c9a1a22-9b18-42ee-82b0-b86c7072f474</gpml:identity>
            <gpml:revision>GPlates-846b7cf9-d872-4300-ba12-641c5b3862f2</gpml:revision>
            <gml:name>A13</gml:name>
            <gml:validTime>
                <gml:TimePeriod>
                    <gml:begin>
                        <gml:TimeInstant>
                            <gml:timePosition gml:frame="http://gplates.org/TRS/flat">35.289999999999999</gml:timePosition>
                        </gml:TimeInstant>
                    </gml:begin>
                    <gml:end>
                        <gml:TimeInstant>
                            <gml:timePosition gml:frame="http://gplates.org/TRS/flat">0</gml:timePosition>
                        </gml:TimeInstant>
                    </gml:end>
                </gml:TimePeriod>
            </gml:validTime>
            <gpml:reconstructionPlateId>
                <gpml:ConstantValue>
                    <gpml:value>101</gpml:value>
                    <gml:description></gml:description>
                    <gpml:valueType xmlns:gpml="http://www.gplates.org/gplates">gpml:plateId</gpml:valueType>
                </gpml:ConstantValue>
            </gpml:reconstructionPlateId>
            <gpml:position>
                <gml:OrientableCurve>
                    <gml:baseCurve>
                        <gml:LineString>
                            <gml:posList gml:dimension="2">17.646196809770778 -84.602625170563627 17.947267607395261 -84.695322497769197 </gml:posList>
                        </gml:LineString>
                    </gml:baseCurve>
                </gml:OrientableCurve>
            </gpml:position>
        </gpml:MagneticAnomalyIdentification>
    </gml:featureMember>
    <gml:featureMember>
        <gpml:MagneticAnomalyIdentification>
            <gpml:identity>GPlates-78a4eb48-b4ec-420e-b648-d73a42e8d062</gpml:identity>
            <gpml:revision>GPlates-08251f0c-c2cc-410b-b154-17db2993a48b</gpml:revision>
            <gml:name>A13</gml:name>
            <gml:validTime>
                <gml:TimePeriod>
                    <gml:begin>
                        <gml:TimeInstant>
                            <gml:timePosition gml:frame="http://gplates.org/TRS/flat">35.289999999999999</gml:timePosition>
                        </gml:TimeInstant>
                    </gml:begin>
                    <gml:end>
                        <gml:TimeInstant>
                            <gml:timePosition gml:frame="http://gplates.org/TRS/flat">0</gml:timePosition>
                        </gml:TimeInstant>
                    </gml:end>
                </gml:TimePeriod>
            </gml:validTime>
            <gpml:reconstructionPlateId>
                <gpml:ConstantValue>
                    <gpml:value>2001</gpml:value>
                    <gml:description></gml:description>
                    <gpml:valueType xmlns:gpml="http://www.gplates.org/gplates">gpml:plateId</gpml:valueType>
                </gpml:ConstantValue>
            </gpml:reconstructionPlateId>
            <gpml:position>
                <gml:OrientableCurve>
                    <gml:baseCurve>
                        <gml:LineString>
                            <gml:posList gml:dimension="2">18.471369527216829 -79.031947642375428 18.771363920688653 -79.091380280590059 18.951610067061253 -78.96490928328447 </gml:posList>
                        </gml:LineString>
                    </gml:baseCurve>
                </gml:OrientableCurve>
            </gpml:position>
        </gpml:MagneticAnomalyIdentification>
    </gml:featureMember>
    <gml:featureMember>
        <gpml:MagneticAnomalyIdentification>
            <gpml:identity>GPlates-09770f99-f6de-466b-a06d-9947f1c17b7b</gpml:identity>
            <gpml:revision>GPlates-2c960d0f-ead6-44c3-a9c6-c17a9d016c4e</gpml:revision>
            <gml:name>A20</gml:name>
            <gml:validTime>
                <gml:TimePeriod>
                    <gml:begin>
                        <gml:TimeInstant>
                            <gml:timePosition gml:frame="http://gplates.org/TRS/flat">46.170000000000002</gml:timePosition>
                        </gml:TimeInstant>
                    </gml:begin>
                    <gml:end>
                        <gml:TimeInstant>
                            <gml:timePosition gml:frame="http://gplates.org/TRS/flat">0</gml:timePosition>
                        </gml:TimeInstant>
                    </gml:end>
                </gml:TimePeriod>
            </gml:validTime>
            <gpml:reconstructionPlateId>
                <gpml:ConstantValue>
                    <gpml:value>101</gpml:value>
                    <gml:description></gml:description>
                    <gpml:valueType xmlns:gpml="http://www.gplates.org/gplates">gpml:plateId</gpml:valueType>
                </gpml:ConstantValue>
            </gpml:reconstructionPlateId>
            <gpml:position>
                <gml:OrientableCurve>
                    <gml:baseCurve>
                        <gml:LineString>
                            <gml:posList gml:dimension="2">17.428265276936074 -85.425919115798379 17.737374869323148 -85.463561960245599 </gml:posList>
                        </gml:LineString>
                    </gml:baseCurve>
                </gml:OrientableCurve>
            </gpml:position>
        </gpml:MagneticAnomalyIdentification>
    </gml:featureMember>
    <gml:featureMember>
        <gpml:MagneticAnomalyIdentification>
            <gpml:identity>GPlates-4e715c80-f15b-43bb-9aef-b5ec2ff5b986</gpml:identity>
            <gpml:revision>GPlates-7f89d560-b744-4048-8b52-74796de01f42</gpml:revision>
            <gml:name>A22</gml:name>
            <gml:validTime>
                <gml:TimePeriod>
                    <gml:begin>
                        <gml:TimeInstant>
                            <gml:timePosition gml:frame="http://gplates.org/TRS/flat">52.619999999999997</gml:timePosition>
                        </gml:TimeInstant>
                    </gml:begin>
                    <gml:end>
                        <gml:TimeInstant>
                            <gml:timePosition gml:frame="http://gplates.org/TRS/flat">0</gml:timePosition>
                        </gml:TimeInstant>
                    </gml:end>
                </gml:TimePeriod>
            </gml:validTime>
            <gpml:reconstructionPlateId>
                <gpml:ConstantValue>
                    <gpml:value>101</gpml:value>
                    <gml:description></gml:description>
                    <gpml:valueType xmlns:gpml="http://www.gplates.org/gplates">gpml:plateId</gpml:valueType>
                </gpml:ConstantValue>
            </gpml:reconstructionPlateId>
            <gpml:position>
                <gml:OrientableCurve>
                    <gml:baseCurve>
                        <gml:LineString>
                            <gml:posList gml:dimension="2">17.235931247270177 -85.847163213841839 17.542942418809695 -85.913756150701232 </gml:posList>
                        </gml:LineString>
                    </gml:baseCurve>
                </gml:OrientableCurve>
            </gpml:position>
        </gpml:MagneticAnomalyIdentification>
    </gml:featureMember>
    <gml:featureMember>
        <gpml:MagneticAnomalyIdentification>
            <gpml:identity>GPlates-fe8f98aa-60f4-4f55-8800-41b0ca5b87f1</gpml:identity>
            <gpml:revision>GPlates-e982fa06-e250-45b6-bd6e-165bb3427ddc</gpml:revision>
            <gml:name>A20</gml:name>
            <gml:validTime>
                <gml:TimePeriod>
                    <gml:begin>
                        <gml:TimeInstant>
                            <gml:timePosition gml:frame="http://gplates.org/TRS/flat">46.170000000000002</gml:timePosition>
                        </gml:TimeInstant>
                    </gml:begin>
                    <gml:end>
                        <gml:TimeInstant>
                            <gml:timePosition gml:frame="http://gplates.org/TRS/flat">0</gml:timePosition>
                        </gml:TimeInstant>
                    </gml:end>
                </gml:TimePeriod>
            </gml:validTime>
            <gpml:reconstructionPlateId>
                <gpml:ConstantValue>
                    <gpml:value>2001</gpml:value>
                    <gml:description></gml:description>
                    <gpml:valueType xmlns:gpml="http://www.gplates.org/gplates">gpml:plateId</gpml:valueType>
                </gpml:ConstantValue>
            </gpml:reconstructionPlateId>
            <gpml:position>
                <gml:OrientableCurve>
                    <gml:baseCurve>
                        <gml:LineString>
                            <gml:posList gml:dimension="2">18.649356209368847 -78.173578203501933 18.97145218681942 -78.25168235671488 </gml:posList>
                        </gml:LineString>
                    </gml:baseCurve>
                </gml:OrientableCurve>
            </gpml:position>
        </gpml:MagneticAnomalyIdentification>
    </gml:featureMember>
    <gml:featureMember>
        <gpml:MagneticAnomalyIdentification>
            <gpml:identity>GPlates-af499697-2d56-4abf-b645-33d87b956f1b</gpml:identity>
            <gpml:revision>GPlates-0c451430-0592-40ad-9d27-f3e3222f72c2</gpml:revision>
            <gml:name>A22</gml:name>
            <gml:validTime>
                <gml:TimePeriod>
                    <gml:begin>
                        <gml:TimeInstant>
                            <gml:timePosition gml:frame="http://gplates.org/TRS/flat">52.619999999999997</gml:timePosition>
                        </gml:TimeInstant>
                    </gml:begin>
                    <gml:end>
                        <gml:TimeInstant>
                            <gml:timePosition gml:frame="http://gplates.org/TRS/flat">0</gml:timePosition>
                        </gml:TimeInstant>
                    </gml:end>
                </gml:TimePeriod>
            </gml:validTime>
            <gpml:reconstructionPlateId>
                <gpml:ConstantValue>
                    <gpml:value>2001</gpml:value>
                    <gml:description></gml:description>
                    <gpml:valueType xmlns:gpml="http://www.gplates.org/gplates">gpml:plateId</gpml:valueType>
                </gpml:ConstantValue>
            </gpml:reconstructionPlateId>
            <gpml:position>
                <gml:OrientableCurve>
                    <gml:baseCurve>
                        <gml:LineString>
                            <gml:posList gml:dimension="2">18.863069012960452 -77.819031650135074 19.014903626055563 -77.866979972040838 </gml:posList>
                        </gml:LineString>
                    </gml:baseCurve>
                </gml:OrientableCurve>
            </gpml:position>
        </gpml:MagneticAnomalyIdentification>
    </gml:featureMember>
    <gml:featureMember>
        <gpml:UnclassifiedFeature>
            <gpml:identity>GPlates-6ebb4338-39eb-4e2c-b15b-a841f41c3a93</gpml:identity>
            <gpml:revision>GPlates-952ae71f-e8bd-4144-9f4f-b828b5487cd5</gpml:revision>
            <gpml:centerLineOf>
                <gpml:ConstantValue>
                    <gpml:value>
                        <gml:OrientableCurve>
                            <gml:baseCurve>
                                <gml:LineString>
                                    <gml:posList gml:dimension="2">5.5352400000014823 -82.43510000000002 0.55986700000014977 -80.022499999999994 -2.899133375402446 -81.476698138468265 -7.5242857879958605 -86.039985087179346 -11.279799532390662 -90.522234144476499 -13.904198037248232 -95.221514563933169 -4.8777000000013011 -100.70099999999999 </gml:posList>
                                </gml:LineString>
                            </gml:baseCurve>
                        </gml:OrientableCurve>
                    </gpml:value>
                    <gml:description></gml:description>
                    <gpml:valueType xmlns:gml="http://www.opengis.net/gml">gml:OrientableCurve</gpml:valueType>
                </gpml:ConstantValue>
            </gpml:centerLineOf>
            <gpml:reconstructionPlateId>
                <gpml:ConstantValue>
                    <gpml:value>201</gpml:value>
                    <gml:description></gml:description>
                    <gpml:valueType xmlns:gpml="http://www.gplates.org/gplates">gpml:plateId</gpml:valueType>
                </gpml:ConstantValue>
            </gpml:reconstructionPlateId>
            <gml:name></gml:name>
            <gml:validTime>
                <gml:TimePeriod>
                    <gml:begin>
                        <gml:TimeInstant>
                            <gml:timePosition gml:frame="http://gplates.org/TRS/flat">135</gml:timePosition>
                        </gml:TimeInstant>
                    </gml:begin>
                    <gml:end>
                        <gml:TimeInstant>
                            <gml:timePosition gml:frame="http://gplates.org/TRS/flat">135</gml:timePosition>
                        </gml:TimeInstant>
                    </gml:end>
                </gml:TimePeriod>
            </gml:validTime>
        </gpml:UnclassifiedFeature>
    </gml:featureMember>
    <gml:featureMember>
        <gpml:UnclassifiedFeature>
            <gpml:identity>GPlates-c905d22d-8902-4896-b16c-c561a19d0d65</gpml:identity>
            <gpml:revision>GPlates-c4b13d6c-ac38-41da-b40a-62e87636dc5c</gpml:revision>
            <gpml:centerLineOf>
                <gpml:ConstantValue>
                    <gpml:value>
                        <gml:OrientableCurve>
                            <gml:baseCurve>
                                <gml:LineString>
                                    <gml:posList gml:dimension="2">6.2930400000000004 -92.799499999999995 9.3455999999999992 -97.677999999999997 10.4742 -102.26200000000001 10.887500000000001 -106.76900000000001 4.6363899999999996 -107.68300000000001 2.7695400000000001 -111.851 1.3192600000000001 -114.71900000000001 -3.1107999999999989 -112.367 -5.9072800000000001 -110.14100000000001 -8.3232999999999997 -107.898 </gml:posList>
                                </gml:LineString>
                            </gml:baseCurve>
                        </gml:OrientableCurve>
                    </gpml:value>
                    <gml:description></gml:description>
                    <gpml:valueType xmlns:gml="http://www.opengis.net/gml">gml:OrientableCurve</gpml:valueType>
                </gpml:ConstantValue>
            </gpml:centerLineOf>
            <gpml:reconstructionPlateId>
                <gpml:ConstantValue>
                    <gpml:value>101</gpml:value>
                    <gml:description></gml:description>
                    <gpml:valueType xmlns:gpml="http://www.gplates.org/gplates">gpml:plateId</gpml:valueType>
                </gpml:ConstantValue>
            </gpml:reconstructionPlateId>
            <gml:name></gml:name>
            <gml:validTime>
                <gml:TimePeriod>
                    <gml:begin>
                        <gml:TimeInstant>
                            <gml:timePosition gml:frame="http://gplates.org/TRS/flat">135</gml:timePosition>
                        </gml:TimeInstant>
                    </gml:begin>
                    <gml:end>
                        <gml:TimeInstant>
                            <gml:timePosition gml:frame="http://gplates.org/TRS/flat">135</gml:timePosition>
                        </gml:TimeInstant>
                    </gml:end>
                </gml:TimePeriod>
            </gml:validTime>
        </gpml:UnclassifiedFeature>
    </gml:featureMember>
    <gml:featureMember>
        <gpml:UnclassifiedFeature>
            <gpml:identity>GPlates-d4e0501e-ac1e-4a21-aaca-abc13d0605d8</gpml:identity>
            <gpml:revision>GPlates-b06a69d6-36ed-4db8-b7db-564151b6b960</gpml:revision>
            <gpml:centerLineOf>
                <gpml:ConstantValue>
                    <gpml:value>
                        <gml:Polygon>
                            <gml:exterior>
                                <gml:LinearRing>
                                    <gml:posList gml:dimension="2">11.264200000000001 -60.014200000000002 12.0657 -59.382399999999997 13.4724 -59.051799999999993 14.568599999999998 -59.017699999999998 15.549899999999999 -59.266200000000005 16.481100000000001 -59.706099999999999 16.849600000000002 -60.004100000000001 15.911100000000001 -59.515100000000004 15.2164 -59.406300000000009 14.4382 -59.348399999999991 12.977200000000002 -59.537199999999999 11.9314 -59.667200000000001 11.264200000000001 -60.014200000000002 </gml:posList>
                                </gml:LinearRing>
                            </gml:exterior>
                        </gml:Polygon>
                    </gpml:value>
                    <gml:description></gml:description>
                    <gpml:valueType xmlns:gml="http://www.opengis.net/gml">gml:Polygon</gpml:valueType>
                </gpml:ConstantValue>
            </gpml:centerLineOf>
            <gpml:reconstructionPlateId>
                <gpml:ConstantValue>
                    <gpml:value>2011</gpml:value>
                    <gml:description></gml:description>
                    <gpml:valueType xmlns:gpml="http://www.gplates.org/gplates">gpml:plateId</gpml:valueType>
                </gpml:ConstantValue>
            </gpml:reconstructionPlateId>
            <gml:name></gml:name>
            <gml:validTime>
                <gml:TimePeriod>
                    <gml:begin>
                        <gml:TimeInstant>
                            <gml:timePosition gml:frame="http://gplates.org/TRS/flat">53</gml:timePosition>
                        </gml:TimeInstant>
                    </gml:begin>
                    <gml:end>
                        <gml:TimeInstant>
                            <gml:timePosition gml:frame="http://gplates.org/TRS/flat">46</gml:timePosition>
                        </gml:TimeInstant>
                    </gml:end>
                </gml:TimePeriod>
            </gml:validTime>
        </gpml:UnclassifiedFeature>
    </gml:featureMember>
    <gml:featureMember>
        <gpml:ContinentalCrust>
            <gpml:identity>GPlates-fb18da6e-c257-4784-a2ca-5e3eb00661e1</gpml:identity>
            <gpml:revision>GPlates-c9d33211-48d3-4cbc-a36e-cc55bc8c8b60</gpml:revision>
            <gml:name></gml:name>
            <gml:validTime>
                <gml:TimePeriod>
                    <gml:begin>
                        <gml:TimeInstant>
                            <gml:timePosition gml:frame="http://gplates.org/TRS/flat">200</gml:timePosition>
                        </gml:TimeInstant>
                    </gml:begin>
                    <gml:end>
                        <gml:TimeInstant>
                            <gml:timePosition gml:frame="http://gplates.org/TRS/flat">0</gml:timePosition>
                        </gml:TimeInstant>
                    </gml:end>
                </gml:TimePeriod>
            </gml:validTime>
            <gpml:reconstructionPlateId>
                <gpml:ConstantValue>
                    <gpml:value>2331</gpml:value>
                    <gml:description></gml:description>
                    <gpml:valueType xmlns:gpml="http://www.gplates.org/gplates">gpml:plateId</gpml:valueType>
                </gpml:ConstantValue>
            </gpml:reconstructionPlateId>
            <gpml:geometryImportTime>
                <gml:TimeInstant>
                    <gml:timePosition gml:frame="http://gplates.org/TRS/flat">0</gml:timePosition>
                </gml:TimeInstant>
            </gpml:geometryImportTime>
            <gpml:outlineOf>
                <gpml:ConstantValue>
                    <gpml:value>
                        <gml:Polygon>
                            <gml:exterior>
                                <gml:LinearRing>
                                    <gml:posList gml:dimension="2">-59.444134397535294 -50.876728201039825 -59.516223258580702 -50.873960156952705 -59.489503136089319 -50.91176040132526 -59.446299421779543 -50.892127772373996 -59.444134397535294 -50.876728201039825 </gml:posList>
                                </gml:LinearRing>
                            </gml:exterior>
                        </gml:Polygon>
                    </gpml:value>
                    <gml:description></gml:description>
                    <gpml:valueType xmlns:gml="http://www.opengis.net/gml">gml:Polygon</gpml:valueType>
                </gpml:ConstantValue>
            </gpml:outlineOf>
        </gpml:ContinentalCrust>
    </gml:featureMember>
    <gml:featureMember>
        <gpml:ContinentalCrust>
            <gpml:identity>GPlates-f4d161ed-8fbd-4884-8a56-a2ff93baabf4</gpml:identity>
            <gpml:revision>GPlates-70518893-d316-4b5c-a182-7b38a352878c</gpml:revision>
            <gml:name></gml:name>
            <gml:validTime>
                <gml:TimePeriod>
                    <gml:begin>
                        <gml:TimeInstant>
                            <gml:timePosition gml:frame="http://gplates.org/TRS/flat">200</gml:timePosition>
                        </gml:TimeInstant>
                    </gml:begin>
                    <gml:end>
                        <gml:TimeInstant>
                            <gml:timePosition gml:frame="http://gplates.org/TRS/flat">0</gml:timePosition>
                        </gml:TimeInstant>
                    </gml:end>
                </gml:TimePeriod>
            </gml:validTime>
            <gpml:reconstructionPlateId>
                <gpml:ConstantValue>
                    <gpml:value>2331</gpml:value>
                    <gml:description></gml:description>
                    <gpml:valueType xmlns:gpml="http://www.gplates.org/gplates">gpml:plateId</gpml:valueType>
                </gpml:ConstantValue>
            </gpml:reconstructionPlateId>
            <gpml:geometryImportTime>
                <gml:TimeInstant>
                    <gml:timePosition gml:frame="http://gplates.org/TRS/flat">0</gml:timePosition>
                </gml:TimeInstant>
            </gpml:geometryImportTime>
            <gpml:outlineOf>
                <gpml:ConstantValue>
                    <gpml:value>
                        <gml:Polygon>
                            <gml:exterior>
                                <gml:LinearRing>
                                    <gml:posList gml:dimension="2">-59.019947220630691 -51.156904538077583 -59.062722752320326 -51.182735865059655 -59.047647083401714 -51.202236410075606 -59.019337294275601 -51.177976092019968 -59.019947220630691 -51.156904538077583 </gml:posList>
                                </gml:LinearRing>
                            </gml:exterior>
                        </gml:Polygon>
                    </gpml:value>
                    <gml:description></gml:description>
                    <gpml:valueType xmlns:gml="http://www.opengis.net/gml">gml:Polygon</gpml:valueType>
                </gpml:ConstantValue>
            </gpml:outlineOf>
        </gpml:ContinentalCrust>
    </gml:featureMember>
    <gml:featureMember>
        <gpml:TectonicSection>
            <gpml:identity>GPlates-665e8561-8c07-4299-bf9f-acbbd1da5648</gpml:identity>
            <gpml:revision>GPlates-614b3700-37d7-4689-baae-ccb3afcde7ee</gpml:revision>
            <gml:name>Western and Papuan FTB</gml:name>
            <gml:validTime>
                <gml:TimePeriod>
                    <gml:begin>
                        <gml:TimeInstant>
                            <gml:timePosition gml:frame="http://gplates.org/TRS/flat">150</gml:timePosition>
                        </gml:TimeInstant>
                    </gml:begin>
                    <gml:end>
                        <gml:TimeInstant>
                            <gml:timePosition gml:frame="http://gplates.org/TRS/flat">0</gml:timePosition>
                        </gml:TimeInstant>
                    </gml:end>
                </gml:TimePeriod>
            </gml:validTime>
            <gpml:reconstructionPlateId>
                <gpml:ConstantValue>
                    <gpml:value>8527</gpml:value>
                    <gml:description></gml:description>
                    <gpml:valueType xmlns:gpml="http://www.gplates.org/gplates">gpml:plateId</gpml:valueType>
                </gpml:ConstantValue>
            </gpml:reconstructionPlateId>
            <gpml:geometryImportTime>
                <gml:TimeInstant>
                    <gml:timePosition gml:frame="http://gplates.org/TRS/flat">0</gml:timePosition>
                </gml:TimeInstant>
            </gpml:geometryImportTime>
        </gpml:TectonicSection>
    </gml:featureMember>
    <gml:featureMember>
        <gpml:Ophiolite>
            <gpml:identity>GPlates-87a09210-4fe2-4883-8b58-691d7533297f</gpml:identity>
            <gpml:revision>GPlates-4ec72e19-f912-4632-8f36-dde3c5d0dfe6</gpml:revision>
            <gml:name>Louisiade Ophiolite</gml:name>
            <gml:validTime>
                <gml:TimePeriod>
                    <gml:begin>
                        <gml:TimeInstant>
                            <gml:timePosition gml:frame="http://gplates.org/TRS/flat">44</gml:timePosition>
                        </gml:TimeInstant>
                    </gml:begin>
                    <gml:end>
                        <gml:TimeInstant>
                            <gml:timePosition gml:frame="http://gplates.org/TRS/flat">0</gml:timePosition>
                        </gml:TimeInstant>
                    </gml:end>
                </gml:TimePeriod>
            </gml:validTime>
            <gpml:reconstructionPlateId>
                <gpml:ConstantValue>
                    <gpml:value>8510</gpml:value>
                    <gml:description></gml:description>
                    <gpml:valueType xmlns:gpml="http://www.gplates.org/gplates">gpml:plateId</gpml:valueType>
                </gpml:ConstantValue>
            </gpml:reconstructionPlateId>
            <gpml:geometryImportTime>
                <gml:TimeInstant>
                    <gml:timePosition gml:frame="http://gplates.org/TRS/flat">0</gml:timePosition>
                </gml:TimeInstant>
            </gpml:geometryImportTime>
            <gpml:outlineOf>
                <gpml:ConstantValue>
                    <gpml:value>
                        <gml:Polygon>
                            <gml:exterior>
                                <gml:LinearRing>
                                    <gml:posList gml:dimension="2">-10.116538556280936 158.52053928239889 -10.210284819721805 158.31530464358588 -10.215843353316956 158.21038731066989 -10.135519833019352 158.16389998967622 -10.139932178445275 158.07999191429661 -10.187782559779146 157.9563670024784 -10.110689587691441 157.84703853911154 -10.245305713384026 157.6438951546489 -10.275555970446538 157.45616692392653 -10.378065252584928 157.0617905133096 -10.631947857679883 156.94852843374204 -10.761959851360892 156.82880595688945 -10.83835596830232 156.95909940023367 -10.955564565627409 157.51320461408346 -10.976355181541827 157.91498667389402 -11.020655304252058 158.2549639738572 -10.818107873093219 158.56000964776848 -10.734434014897616 158.57635772428628 -10.546455546200042 158.60787759891804 -10.217446768445456 158.56828194392446 -10.116538556280936 158.52053928239889 </gml:posList>
                                </gml:LinearRing>
                            </gml:exterior>
                        </gml:Polygon>
                    </gpml:value>
                    <gml:description></gml:description>
                    <gpml:valueType xmlns:gml="http://www.opengis.net/gml">gml:Polygon</gpml:valueType>
                </gpml:ConstantValue>
            </gpml:outlineOf>
        </gpml:Ophiolite>
    </gml:featureMember>
    <gml:featureMember>
        <gpml:TerraneBoundary>
            <gpml:identity>GPlates-fcde96fb-9a25-4f1d-8fc4-0558e5b622e9</gpml:identity>
            <gpml:revision>GPlates-96b5e922-963a-44c2-a2ca-f65d850fb487</gpml:revision>
            <gml:name>Coastal Range (Luzon Arc)</gml:name>
            <gml:validTime>
                <gml:TimePeriod>
                    <gml:begin>
                        <gml:TimeInstant>
                            <gml:timePosition gml:frame="http://gplates.org/TRS/flat">23</gml:timePosition>
                        </gml:TimeInstant>
                    </gml:begin>
                    <gml:end>
                        <gml:TimeInstant>
                            <gml:timePosition gml:frame="http://gplates.org/TRS/flat">0</gml:timePosition>
                        </gml:TimeInstant>
                    </gml:end>
                </gml:TimePeriod>
            </gml:validTime>
            <gpml:reconstructionPlateId>
                <gpml:ConstantValue>
                    <gpml:value>8115</gpml:value>
                    <gml:description></gml:description>
                    <gpml:valueType xmlns:gpml="http://www.gplates.org/gplates">gpml:plateId</gpml:valueType>
                </gpml:ConstantValue>
            </gpml:reconstructionPlateId>
            <gpml:geometryImportTime>
                <gml:TimeInstant>
                    <gml:timePosition gml:frame="http://gplates.org/TRS/flat">0</gml:timePosition>
                </gml:TimeInstant>
            </gpml:geometryImportTime>
            <gpml:centerLineOf>
                <gpml:ConstantValue>
                    <gpml:value>
                        <gml:Polygon>
                            <gml:exterior>
                                <gml:LinearRing>
                                    <gml:posList gml:dimension="2">23.863514866106232 121.57924309593187 23.76026694251485 121.52069923404454 23.664202012107403 121.46193003244903 23.575319836247832 121.40292409628408 23.45098477475835 121.36141027736316 23.304400758082025 121.30529646730841 23.179103061711768 121.24045302292956 23.060980175460614 121.1753984755597 22.951294281286334 121.1414416415623 22.84285871812849 121.13884507364273 22.830324016104747 121.18648441158342 22.957814235201482 121.30589811832213 23.127851191421069 121.40787466763351 23.361195390879278 121.46790393889448 23.623624523534346 121.53476073340703 23.76232220943827 121.57587058268115 23.863514866106232 121.57924309593187 </gml:posList>
                                </gml:LinearRing>
                            </gml:exterior>
                        </gml:Polygon>
                    </gpml:value>
                    <gml:description></gml:description>
                    <gpml:valueType xmlns:gml="http://www.opengis.net/gml">gml:Polygon</gpml:valueType>
                </gpml:ConstantValue>
            </gpml:centerLineOf>
        </gpml:TerraneBoundary>
    </gml:featureMember>
    <gml:featureMember>
        <gpml:Ophiolite>
            <gpml:identity>GPlates-2ac8938b-7429-45c5-9997-9e7448436ef1</gpml:identity>
            <gpml:revision>GPlates-eb316bf8-24e3-4e38-a328-766e0d70e97a</gpml:revision>
            <gml:name>Papuan Ultramafic Belt</gml:name>
            <gml:validTime>
                <gml:TimePeriod>
                    <gml:begin>
                        <gml:TimeInstant>
                            <gml:timePosition gml:frame="http://gplates.org/TRS/flat">62</gml:timePosition>
                        </gml:TimeInstant>
                    </gml:begin>
                    <gml:end>
                        <gml:TimeInstant>
                            <gml:timePosition gml:frame="http://gplates.org/TRS/flat">0</gml:timePosition>
                        </gml:TimeInstant>
                    </gml:end>
                </gml:TimePeriod>
            </gml:validTime>
            <gpml:reconstructionPlateId>
                <gpml:ConstantValue>
                    <gpml:value>8535</gpml:value>
                    <gml:description></gml:description>
                    <gpml:valueType xmlns:gpml="http://www.gplates.org/gplates">gpml:plateId</gpml:valueType>
                </gpml:ConstantValue>
            </gpml:reconstructionPlateId>
            <gpml:geometryImportTime>
                <gml:TimeInstant>
                    <gml:timePosition gml:frame="http://gplates.org/TRS/flat">30</gml:timePosition>
                </gml:TimeInstant>
            </gpml:geometryImportTime>
            <gpml:outlineOf>
                <gpml:ConstantValue>
                    <gpml:value>
                        <gml:Polygon>
                            <gml:exterior>
                                <gml:LinearRing>
                                    <gml:posList gml:dimension="2">-7.0221570929242842 147.15409549552044 -7.0962027995497472 147.1351316431834 -7.178639538979648 147.16660397647652 -7.4175641613460179 147.2495181777945 -7.4509695037757639 147.2957739436668 -7.5229863645819579 147.41985852743039 -7.6095611820886147 147.55450426976364 -7.7002935647506066 147.55872842980176 -7.7972807095324521 147.56190247435697 -7.8942585635680569 147.60402788986494 -8.0371112407211456 147.6514547653299 -8.2591767252277339 147.75058266961392 -8.3863119173273777 147.8592243124337 -8.5072408118317338 147.89096357136677 -8.6521180843972836 147.95122717583661 -8.756642980611069 147.95927777368004 -8.802338412894505 148.01726079773792 -8.896290127799853 148.0209220513396 -8.9564827757786833 148.04341881015651 -8.9990799969042055 148.14694258807231 -9.1018070941144575 148.20010112543005 -9.1148335082175276 148.2858105686596 -9.1793035455551415 148.37751298355255 -9.1766019841645825 148.48450741789253 -9.2273779560485458 148.52434239430838 -9.3354928418336289 148.59424600633258 -9.3936308247159754 148.729665856644 -9.4083319884057826 148.85002500288093 -9.5241704568156731 148.94806844756909 -9.5967446828799474 148.86655790086985 -9.6187225489193828 148.79621501730097 -9.7059845119751813 148.83513562351234 -9.8511321697944236 149.17442871681445 -9.9071879054694545 149.10237064773554 -9.7682690506159062 148.71945968496681 -9.726228227962368 148.56574282665119 -9.4671181962041189 148.19056715548987 -9.3168859073676398 148.20598827800586 -9.2077832508296193 148.04694793002491 -9.0447437026867537 148.00830962360803 -8.9493314322712543 147.9209599588427 -8.9098431288516373 147.75837448796935 -8.8400181252277701 147.68551624281346 -8.5710245034232209 147.5746725407752 -8.3802055492337217 147.54829152352548 -8.2300487270401099 147.4955956967795 -7.9713452778469343 147.25342297015632 -7.735493558906664 147.07254953316138 -7.5184827728249477 147.00543770300345 -7.2358799462176533 147.04673201613593 -7.0648731280704382 147.10152858216554 -7.0043937645299978 147.12468904318879 -7.0221570929242842 147.15409549552044 </gml:posList>
                                </gml:LinearRing>
                            </gml:exterior>
                        </gml:Polygon>
                    </gpml:value>
                    <gml:description></gml:description>
                    <gpml:valueType xmlns:gml="http://www.opengis.net/gml">gml:Polygon</gpml:valueType>
                </gpml:ConstantValue>
            </gpml:outlineOf>
        </gpml:Ophiolite>
    </gml:featureMember>
    <gml:featureMember>
        <gpml:Ophiolite>
            <gpml:identity>GPlates-f1562156-2ebc-4bd9-a785-790292fb76f4</gpml:identity>
            <gpml:revision>GPlates-2b8b7115-fe43-45a6-aa5c-b538672d8326</gpml:revision>
            <gml:name>Solomon Islands ophiolite</gml:name>
            <gml:validTime>
                <gml:TimePeriod>
                    <gml:begin>
                        <gml:TimeInstant>
                            <gml:timePosition gml:frame="http://gplates.org/TRS/flat">45</gml:timePosition>
                        </gml:TimeInstant>
                    </gml:begin>
                    <gml:end>
                        <gml:TimeInstant>
                            <gml:timePosition gml:frame="http://gplates.org/TRS/flat">0</gml:timePosition>
                        </gml:TimeInstant>
                    </gml:end>
                </gml:TimePeriod>
            </gml:validTime>
            <gpml:reconstructionPlateId>
                <gpml:ConstantValue>
                    <gpml:value>8507</gpml:value>
                    <gml:description></gml:description>
                    <gpml:valueType xmlns:gpml="http://www.gplates.org/gplates">gpml:plateId</gpml:valueType>
                </gpml:ConstantValue>
            </gpml:reconstructionPlateId>
            <gpml:geometryImportTime>
                <gml:TimeInstant>
                    <gml:timePosition gml:frame="http://gplates.org/TRS/flat">0</gml:timePosition>
                </gml:TimeInstant>
            </gpml:geometryImportTime>
            <gpml:outlineOf>
                <gpml:ConstantValue>
                    <gpml:value>
                        <gml:Polygon>
                            <gml:exterior>
                                <gml:LinearRing>
                                    <gml:posList gml:dimension="2">-9.8128873293469923 160.68548336849901 -9.7650363701473157 160.64098159702431 -9.6560716066193404 160.39892418788051 -9.6395814406618605 160.2452974065892 -9.5757957482727516 160.14465449393123 -9.5251194048620516 159.99981544961508 -9.5026362758115113 159.9317733478789 -9.5558993235486192 159.87291790805324 -9.619572978494789 159.89064838734836 -9.6685136144691324 159.99177867187657 -9.7094840344368798 160.09365584459943 -9.7840787543108014 160.13223873794502 -9.8047154226048718 160.30426309406326 -9.8516054215300262 160.43833735250888 -9.8959185329052932 160.58064103982611 -9.8602173007653597 160.77066466577395 -9.8128873293469923 160.68548336849901 </gml:posList>
                                </gml:LinearRing>
                            </gml:exterior>
                        </gml:Polygon>
                    </gpml:value>
                    <gml:description></gml:description>
                    <gpml:valueType xmlns:gml="http://www.opengis.net/gml">gml:Polygon</gpml:valueType>
                </gpml:ConstantValue>
            </gpml:outlineOf>
        </gpml:Ophiolite>
    </gml:featureMember>
    <gml:featureMember>
        <gpml:Ophiolite>
            <gpml:identity>GPlates-b83c158e-9bc9-4487-af96-d62d49cca379</gpml:identity>
            <gpml:revision>GPlates-efbd478d-b4ab-4585-a0ef-2248ae03ad36</gpml:revision>
            <gml:name>New Caledonia Ophiolite</gml:name>
            <gml:validTime>
                <gml:TimePeriod>
                    <gml:begin>
                        <gml:TimeInstant>
                            <gml:timePosition gml:frame="http://gplates.org/TRS/flat">60</gml:timePosition>
                        </gml:TimeInstant>
                    </gml:begin>
                    <gml:end>
                        <gml:TimeInstant>
                            <gml:timePosition gml:frame="http://gplates.org/TRS/flat">0</gml:timePosition>
                        </gml:TimeInstant>
                    </gml:end>
                </gml:TimePeriod>
            </gml:validTime>
            <gpml:reconstructionPlateId>
                <gpml:ConstantValue>
                    <gpml:value>8011</gpml:value>
                    <gml:description></gml:description>
                    <gpml:valueType xmlns:gpml="http://www.gplates.org/gplates">gpml:plateId</gpml:valueType>
                </gpml:ConstantValue>
            </gpml:reconstructionPlateId>
            <gpml:geometryImportTime>
                <gml:TimeInstant>
                    <gml:timePosition gml:frame="http://gplates.org/TRS/flat">0</gml:timePosition>
                </gml:TimeInstant>
            </gpml:geometryImportTime>
            <gpml:outlineOf>
                <gpml:ConstantValue>
                    <gpml:value>
                        <gml:Polygon>
                            <gml:exterior>
                                <gml:LinearRing>
                                    <gml:posList gml:dimension="2">-21.520453991970498 165.9858173273692 -21.559575567183302 166.06020859456299 -21.620893962126232 166.14649722930213 -21.670846625219102 166.15229045309283 -21.734510245616764 166.10726817263028 -21.814989566301545 166.11592690792264 -21.948340642878726 166.17824292823764 -22.051265970844511 166.2886590009598 -22.118081160113846 166.41727010616282 -22.154211451151827 166.46813980243621 -22.215302015775634 166.52800749557332 -22.270816305155925 166.57293995486526 -22.379012068444869 166.74693424705055 -22.390037095820471 166.8369733684064 -22.317897757108344 166.84286251907824 -22.387187614101748 166.8969888910203 -22.342608829666439 167.00490627374498 -22.245443427846606 167.03462531763395 -22.090279404674813 166.93535546825132 -21.98508967345893 166.67779328364526 -21.957342306303619 166.70471143110518 -21.810245522073775 166.50143450640823 -21.674142947379536 166.3732010759247 -21.529038560038206 166.05437097356162 -21.417774321864975 165.97735782287614 -21.50378503110419 165.97993168141511 -21.359128194080025 165.88827098022915 -21.419947181518257 165.84324400915068 -21.30300423368487 165.76053142460793 -21.338821661262045 165.71563209206607 -21.40564787198285 165.75989149333944 -21.478375045261352 165.87868824441031 -21.523228129763709 165.98580435268249 -21.520453991970498 165.9858173273692 </gml:posList>
                                </gml:LinearRing>
                            </gml:exterior>
                        </gml:Polygon>
                    </gpml:value>
                    <gml:description></gml:description>
                    <gpml:valueType xmlns:gml="http://www.opengis.net/gml">gml:Polygon</gpml:valueType>
                </gpml:ConstantValue>
            </gpml:outlineOf>
        </gpml:Ophiolite>
    </gml:featureMember>
    <gml:featureMember>
        <gpml:Ophiolite>
            <gpml:identity>GPlates-99b1f1a3-0b77-4517-9dc2-8af0e862a96a</gpml:identity>
            <gpml:revision>GPlates-8c39858f-1c88-4078-8b2c-2d24b8c935ca</gpml:revision>
            <gml:name>New Caledonia Ophiolite</gml:name>
            <gml:validTime>
                <gml:TimePeriod>
                    <gml:begin>
                        <gml:TimeInstant>
                            <gml:timePosition gml:frame="http://gplates.org/TRS/flat">60</gml:timePosition>
                        </gml:TimeInstant>
                    </gml:begin>
                    <gml:end>
                        <gml:TimeInstant>
                            <gml:timePosition gml:frame="http://gplates.org/TRS/flat">0</gml:timePosition>
                        </gml:TimeInstant>
                    </gml:end>
                </gml:TimePeriod>
            </gml:validTime>
            <gpml:reconstructionPlateId>
                <gpml:ConstantValue>
                    <gpml:value>8011</gpml:value>
                    <gml:description></gml:description>
                    <gpml:valueType xmlns:gpml="http://www.gplates.org/gplates">gpml:plateId</gpml:valueType>
                </gpml:ConstantValue>
            </gpml:reconstructionPlateId>
            <gpml:geometryImportTime>
                <gml:TimeInstant>
                    <gml:timePosition gml:frame="http://gplates.org/TRS/flat">0</gml:timePosition>
                </gml:TimeInstant>
            </gpml:geometryImportTime>
            <gpml:outlineOf>
                <gpml:ConstantValue>
                    <gpml:value>
                        <gml:Polygon>
                            <gml:exterior>
                                <gml:LinearRing>
                                    <gml:posList gml:dimension="2">-21.34068440618433 165.40021638036458 -21.327625533591807 165.30054242322362 -21.355070330344773 165.22684306374137 -21.39208956288989 165.24908053288601 -21.443610581312246 165.32960301863787 -21.468969823424715 165.43490852457421 -21.442950432895955 165.47469831545894 -21.34068440618433 165.40021638036458 </gml:posList>
                                </gml:LinearRing>
                            </gml:exterior>
                        </gml:Polygon>
                    </gpml:value>
                    <gml:description></gml:description>
                    <gpml:valueType xmlns:gml="http://www.opengis.net/gml">gml:Polygon</gpml:valueType>
                </gpml:ConstantValue>
            </gpml:outlineOf>
        </gpml:Ophiolite>
    </gml:featureMember>
    <gml:featureMember>
        <gpml:Ophiolite>
            <gpml:identity>GPlates-3939a488-7793-4ca0-a7b2-3e27c48eef66</gpml:identity>
            <gpml:revision>GPlates-0d71e5e8-ddb3-4480-9928-9e40cc44ecea</gpml:revision>
            <gml:name>New Caledonia Ophiolite</gml:name>
            <gml:validTime>
                <gml:TimePeriod>
                    <gml:begin>
                        <gml:TimeInstant>
                            <gml:timePosition gml:frame="http://gplates.org/TRS/flat">60</gml:timePosition>
                        </gml:TimeInstant>
                    </gml:begin>
                    <gml:end>
                        <gml:TimeInstant>
                            <gml:timePosition gml:frame="http://gplates.org/TRS/flat">0</gml:timePosition>
                        </gml:TimeInstant>
                    </gml:end>
                </gml:TimePeriod>
            </gml:validTime>
            <gpml:reconstructionPlateId>
                <gpml:ConstantValue>
                    <gpml:value>8011</gpml:value>
                    <gml:description></gml:description>
                    <gpml:valueType xmlns:gpml="http://www.gplates.org/gplates">gpml:plateId</gpml:valueType>
                </gpml:ConstantValue>
            </gpml:reconstructionPlateId>
            <gpml:geometryImportTime>
                <gml:TimeInstant>
                    <gml:timePosition gml:frame="http://gplates.org/TRS/flat">0</gml:timePosition>
                </gml:TimeInstant>
            </gpml:geometryImportTime>
            <gpml:outlineOf>
                <gpml:ConstantValue>
                    <gpml:value>
                        <gml:Polygon>
                            <gml:exterior>
                                <gml:LinearRing>
                                    <gml:posList gml:dimension="2">-21.133086608601946 165.11433764567775 -21.228512995154247 165.19422602977261 -21.27926955332849 165.18242018067858 -21.319146545741486 165.13118216920751 -21.271183015240389 165.06581557174673 -21.202428201683386 165.02894656766452 -21.144017442140861 164.97506945220525 -21.13262720192261 165.0654551691664 -21.133086608601946 165.11433764567775 </gml:posList>
                                </gml:LinearRing>
                            </gml:exterior>
                        </gml:Polygon>
                    </gpml:value>
                    <gml:description></gml:description>
                    <gpml:valueType xmlns:gml="http://www.opengis.net/gml">gml:Polygon</gpml:valueType>
                </gpml:ConstantValue>
            </gpml:outlineOf>
        </gpml:Ophiolite>
    </gml:featureMember>
    <gml:featureMember>
        <gpml:Ophiolite>
            <gpml:identity>GPlates-dc6973e2-5bda-4700-8f32-32ba38f8bd17</gpml:identity>
            <gpml:revision>GPlates-ffa3ae1b-8a48-486c-8a14-565c456cefae</gpml:revision>
            <gml:name>New Caledonia Ophiolite</gml:name>
            <gml:validTime>
                <gml:TimePeriod>
                    <gml:begin>
                        <gml:TimeInstant>
                            <gml:timePosition gml:frame="http://gplates.org/TRS/flat">60</gml:timePosition>
                        </gml:TimeInstant>
                    </gml:begin>
                    <gml:end>
                        <gml:TimeInstant>
                            <gml:timePosition gml:frame="http://gplates.org/TRS/flat">0</gml:timePosition>
                        </gml:TimeInstant>
                    </gml:end>
                </gml:TimePeriod>
            </gml:validTime>
            <gpml:reconstructionPlateId>
                <gpml:ConstantValue>
                    <gpml:value>8011</gpml:value>
                    <gml:description></gml:description>
                    <gpml:valueType xmlns:gpml="http://www.gplates.org/gplates">gpml:plateId</gpml:valueType>
                </gpml:ConstantValue>
            </gpml:reconstructionPlateId>
            <gpml:geometryImportTime>
                <gml:TimeInstant>
                    <gml:timePosition gml:frame="http://gplates.org/TRS/flat">0</gml:timePosition>
                </gml:TimeInstant>
            </gpml:geometryImportTime>
            <gpml:outlineOf>
                <gpml:ConstantValue>
                    <gpml:value>
                        <gml:Polygon>
                            <gml:exterior>
                                <gml:LinearRing>
                                    <gml:posList gml:dimension="2">-21.004277142848313 164.86207720426674 -20.926187308131059 164.77854296195221 -20.925303285682389 164.70156770384634 -20.985296462276413 164.73269659700514 -21.038878759002223 164.81842951642238 -21.021711936026083 164.85246728480394 -21.004277142848313 164.86207720426674 </gml:posList>
                                </gml:LinearRing>
                            </gml:exterior>
                        </gml:Polygon>
                    </gpml:value>
                    <gml:description></gml:description>
                    <gpml:valueType xmlns:gml="http://www.opengis.net/gml">gml:Polygon</gpml:valueType>
                </gpml:ConstantValue>
            </gpml:outlineOf>
        </gpml:Ophiolite>
    </gml:featureMember>
    <gml:featureMember>
        <gpml:Ophiolite>
            <gpml:identity>GPlates-eb95469a-abd4-4fde-9cd2-8a61aa63eb47</gpml:identity>
            <gpml:revision>GPlates-02ff5570-4e9f-4b19-88ab-8fc1e166e923</gpml:revision>
            <gml:name>New Caledonia Ophiolite</gml:name>
            <gml:validTime>
                <gml:TimePeriod>
                    <gml:begin>
                        <gml:TimeInstant>
                            <gml:timePosition gml:frame="http://gplates.org/TRS/flat">60</gml:timePosition>
                        </gml:TimeInstant>
                    </gml:begin>
                    <gml:end>
                        <gml:TimeInstant>
                            <gml:timePosition gml:frame="http://gplates.org/TRS/flat">0</gml:timePosition>
                        </gml:TimeInstant>
                    </gml:end>
                </gml:TimePeriod>
            </gml:validTime>
            <gpml:reconstructionPlateId>
                <gpml:ConstantValue>
                    <gpml:value>8011</gpml:value>
                    <gml:description></gml:description>
                    <gpml:valueType xmlns:gpml="http://www.gplates.org/gplates">gpml:plateId</gpml:valueType>
                </gpml:ConstantValue>
            </gpml:reconstructionPlateId>
            <gpml:geometryImportTime>
                <gml:TimeInstant>
                    <gml:timePosition gml:frame="http://gplates.org/TRS/flat">0</gml:timePosition>
                </gml:TimeInstant>
            </gpml:geometryImportTime>
            <gpml:outlineOf>
                <gpml:ConstantValue>
                    <gpml:value>
                        <gml:Polygon>
                            <gml:exterior>
                                <gml:LinearRing>
                                    <gml:posList gml:dimension="2">-20.727731031923604 164.60670280410503 -20.698879292781371 164.54336070351454 -20.710263071706635 164.47381871711806 -20.766180835159727 164.45797819244646 -20.80144863410483 164.47245771982742 -20.793142253722603 164.50822758483289 -20.749423108035788 164.51824768362485 -20.746154756150837 164.53705055453796 -20.827500557326832 164.5902891806642 -20.819009513895235 164.61292620632892 -20.776992177477847 164.61914213560479 -20.727731031923604 164.60670280410503 </gml:posList>
                                </gml:LinearRing>
                            </gml:exterior>
                        </gml:Polygon>
                    </gpml:value>
                    <gml:description></gml:description>
                    <gpml:valueType xmlns:gml="http://www.opengis.net/gml">gml:Polygon</gpml:valueType>
                </gpml:ConstantValue>
            </gpml:outlineOf>
        </gpml:Ophiolite>
    </gml:featureMember>
    <gml:featureMember>
        <gpml:Ophiolite>
            <gpml:identity>GPlates-593619e1-e655-40c4-afd4-413fdec79254</gpml:identity>
            <gpml:revision>GPlates-c6afc1df-5435-4379-9ba5-a7c3844401e8</gpml:revision>
            <gml:name>New Caledonia Ophiolite</gml:name>
            <gml:validTime>
                <gml:TimePeriod>
                    <gml:begin>
                        <gml:TimeInstant>
                            <gml:timePosition gml:frame="http://gplates.org/TRS/flat">60</gml:timePosition>
                        </gml:TimeInstant>
                    </gml:begin>
                    <gml:end>
                        <gml:TimeInstant>
                            <gml:timePosition gml:frame="http://gplates.org/TRS/flat">0</gml:timePosition>
                        </gml:TimeInstant>
                    </gml:end>
                </gml:TimePeriod>
            </gml:validTime>
            <gpml:reconstructionPlateId>
                <gpml:ConstantValue>
                    <gpml:value>8011</gpml:value>
                    <gml:description></gml:description>
                    <gpml:valueType xmlns:gpml="http://www.gplates.org/gplates">gpml:plateId</gpml:valueType>
                </gpml:ConstantValue>
            </gpml:reconstructionPlateId>
            <gpml:geometryImportTime>
                <gml:TimeInstant>
                    <gml:timePosition gml:frame="http://gplates.org/TRS/flat">0</gml:timePosition>
                </gml:TimeInstant>
            </gpml:geometryImportTime>
            <gpml:outlineOf>
                <gpml:ConstantValue>
                    <gpml:value>
                        <gml:Polygon>
                            <gml:exterior>
                                <gml:LinearRing>
                                    <gml:posList gml:dimension="2">-20.556120919318978 164.3581050686229 -20.590933980358717 164.33882356482817 -20.640343671841123 164.36053388881024 -20.641055382980113 164.41300126428638 -20.599294498837658 164.43799863396765 -20.548165924573468 164.41816853320313 -20.556120919318978 164.3581050686229 </gml:posList>
                                </gml:LinearRing>
                            </gml:exterior>
                        </gml:Polygon>
                    </gpml:value>
                    <gml:description></gml:description>
                    <gpml:valueType xmlns:gml="http://www.opengis.net/gml">gml:Polygon</gpml:valueType>
                </gpml:ConstantValue>
            </gpml:outlineOf>
        </gpml:Ophiolite>
    </gml:featureMember>
    <gml:featureMember>
        <gpml:Ophiolite>
            <gpml:identity>GPlates-2bc580be-e390-4a5e-8202-930fbf51c50f</gpml:identity>
            <gpml:revision>GPlates-984871cb-eb38-4640-be47-5981a2df92b3</gpml:revision>
            <gml:name>New Caledonia Ophiolite</gml:name>
            <gml:validTime>
                <gml:TimePeriod>
                    <gml:begin>
                        <gml:TimeInstant>
                            <gml:timePosition gml:frame="http://gplates.org/TRS/flat">60</gml:timePosition>
                        </gml:TimeInstant>
                    </gml:begin>
                    <gml:end>
                        <gml:TimeInstant>
                            <gml:timePosition gml:frame="http://gplates.org/TRS/flat">0</gml:timePosition>
                        </gml:TimeInstant>
                    </gml:end>
                </gml:TimePeriod>
            </gml:validTime>
            <gpml:reconstructionPlateId>
                <gpml:ConstantValue>
                    <gpml:value>8011</gpml:value>
                    <gml:description></gml:description>
                    <gpml:valueType xmlns:gpml="http://www.gplates.org/gplates">gpml:plateId</gpml:valueType>
                </gpml:ConstantValue>
            </gpml:reconstructionPlateId>
            <gpml:geometryImportTime>
                <gml:TimeInstant>
                    <gml:timePosition gml:frame="http://gplates.org/TRS/flat">0</gml:timePosition>
                </gml:TimeInstant>
            </gpml:geometryImportTime>
            <gpml:outlineOf>
                <gpml:ConstantValue>
                    <gpml:value>
                        <gml:Polygon>
                            <gml:exterior>
                                <gml:LinearRing>
                                    <gml:posList gml:dimension="2">-20.486205076057736 164.25060272392489 -20.424451274001747 164.22540914305719 -20.409681353440384 164.17512364749905 -20.474729508315388 164.18526198347976 -20.501798355898309 164.23723982302809 -20.486205076057736 164.25060272392489 </gml:posList>
                                </gml:LinearRing>
                            </gml:exterior>
                        </gml:Polygon>
                    </gpml:value>
                    <gml:description></gml:description>
                    <gpml:valueType xmlns:gml="http://www.opengis.net/gml">gml:Polygon</gpml:valueType>
                </gpml:ConstantValue>
            </gpml:outlineOf>
        </gpml:Ophiolite>
    </gml:featureMember>
    <gml:featureMember>
        <gpml:Ophiolite>
            <gpml:identity>GPlates-a50b51e1-9b91-497d-8865-a6b558c0ada2</gpml:identity>
            <gpml:revision>GPlates-b15f6654-762f-42d6-ac56-5a8c50b0e794</gpml:revision>
            <gml:name>New Caledonia Ophiolite</gml:name>
            <gml:validTime>
                <gml:TimePeriod>
                    <gml:begin>
                        <gml:TimeInstant>
                            <gml:timePosition gml:frame="http://gplates.org/TRS/flat">60</gml:timePosition>
                        </gml:TimeInstant>
                    </gml:begin>
                    <gml:end>
                        <gml:TimeInstant>
                            <gml:timePosition gml:frame="http://gplates.org/TRS/flat">0</gml:timePosition>
                        </gml:TimeInstant>
                    </gml:end>
                </gml:TimePeriod>
            </gml:validTime>
            <gpml:reconstructionPlateId>
                <gpml:ConstantValue>
                    <gpml:value>8011</gpml:value>
                    <gml:description></gml:description>
                    <gpml:valueType xmlns:gpml="http://www.gplates.org/gplates">gpml:plateId</gpml:valueType>
                </gpml:ConstantValue>
            </gpml:reconstructionPlateId>
            <gpml:geometryImportTime>
                <gml:TimeInstant>
                    <gml:timePosition gml:frame="http://gplates.org/TRS/flat">0</gml:timePosition>
                </gml:TimeInstant>
            </gpml:geometryImportTime>
            <gpml:outlineOf>
                <gpml:ConstantValue>
                    <gpml:value>
                        <gml:Polygon>
                            <gml:exterior>
                                <gml:LinearRing>
                                    <gml:posList gml:dimension="2">-21.523794613309953 165.7943154604171 -21.517083571815082 165.72196570537849 -21.491498692016183 165.66558905431242 -21.429856405544381 165.56880296951667 -21.452745566732872 165.53018863361294 -21.524802945315177 165.60653767351687 -21.542031005548012 165.66976263772949 -21.557207153159592 165.74659327991307 -21.55759449807406 165.81900171520022 -21.523794613309953 165.7943154604171 </gml:posList>
                                </gml:LinearRing>
                            </gml:exterior>
                        </gml:Polygon>
                    </gpml:value>
                    <gml:description></gml:description>
                    <gpml:valueType xmlns:gml="http://www.opengis.net/gml">gml:Polygon</gpml:valueType>
                </gpml:ConstantValue>
            </gpml:outlineOf>
        </gpml:Ophiolite>
    </gml:featureMember>
    <gml:featureMember>
        <gpml:Ophiolite>
            <gpml:identity>GPlates-b3af66ec-c3bd-4cdd-ad8e-1d15309673fe</gpml:identity>
            <gpml:revision>GPlates-6fb40a27-404f-4b5e-9d14-f2c18b6e6292</gpml:revision>
            <gml:name>Weyland Ophiolite</gml:name>
            <gml:validTime>
                <gml:TimePeriod>
                    <gml:begin>
                        <gml:TimeInstant>
                            <gml:timePosition gml:frame="http://gplates.org/TRS/flat">62</gml:timePosition>
                        </gml:TimeInstant>
                    </gml:begin>
                    <gml:end>
                        <gml:TimeInstant>
                            <gml:timePosition gml:frame="http://gplates.org/TRS/flat">0</gml:timePosition>
                        </gml:TimeInstant>
                    </gml:end>
                </gml:TimePeriod>
            </gml:validTime>
            <gpml:reconstructionPlateId>
                <gpml:ConstantValue>
                    <gpml:value>8533</gpml:value>
                    <gml:description></gml:description>
                    <gpml:valueType xmlns:gpml="http://www.gplates.org/gplates">gpml:plateId</gpml:valueType>
                </gpml:ConstantValue>
            </gpml:reconstructionPlateId>
            <gpml:geometryImportTime>
                <gml:TimeInstant>
                    <gml:timePosition gml:frame="http://gplates.org/TRS/flat">0</gml:timePosition>
                </gml:TimeInstant>
            </gpml:geometryImportTime>
            <gpml:outlineOf>
                <gpml:ConstantValue>
                    <gpml:value>
                        <gml:Polygon>
                            <gml:exterior>
                                <gml:LinearRing>
                                    <gml:posList gml:dimension="2">-3.6886035781757163 135.54411865693538 -3.5784349176437065 135.59001041957339 -3.4758052807598117 135.70700769713781 -3.3845800446226337 135.83316030597283 -3.3906182394303994 135.8928965663217 -3.5513084665435035 135.91898628525331 -3.6435882189062476 135.84833130156372 -3.6961311814470936 135.72700832406508 -3.7099748090913267 135.6105396503275 -3.6822242964060083 135.54629448618806 -3.6886035781757163 135.54411865693538 </gml:posList>
                                </gml:LinearRing>
                            </gml:exterior>
                        </gml:Polygon>
                    </gpml:value>
                    <gml:description></gml:description>
                    <gpml:valueType xmlns:gml="http://www.opengis.net/gml">gml:Polygon</gpml:valueType>
                </gpml:ConstantValue>
            </gpml:outlineOf>
        </gpml:Ophiolite>
    </gml:featureMember>
    <gml:featureMember>
        <gpml:Ophiolite>
            <gpml:identity>GPlates-adad6d8a-4db7-41bf-990c-bf25e0a85f69</gpml:identity>
            <gpml:revision>GPlates-81d61a1d-4bdd-47d6-90af-0d1132d6e3a3</gpml:revision>
            <gml:name>Irian Ophiolite</gml:name>
            <gml:validTime>
                <gml:TimePeriod>
                    <gml:begin>
                        <gml:TimeInstant>
                            <gml:timePosition gml:frame="http://gplates.org/TRS/flat">62</gml:timePosition>
                        </gml:TimeInstant>
                    </gml:begin>
                    <gml:end>
                        <gml:TimeInstant>
                            <gml:timePosition gml:frame="http://gplates.org/TRS/flat">0</gml:timePosition>
                        </gml:TimeInstant>
                    </gml:end>
                </gml:TimePeriod>
            </gml:validTime>
            <gpml:reconstructionPlateId>
                <gpml:ConstantValue>
                    <gpml:value>8533</gpml:value>
                    <gml:description></gml:description>
                    <gpml:valueType xmlns:gpml="http://www.gplates.org/gplates">gpml:plateId</gpml:valueType>
                </gpml:ConstantValue>
            </gpml:reconstructionPlateId>
            <gpml:geometryImportTime>
                <gml:TimeInstant>
                    <gml:timePosition gml:frame="http://gplates.org/TRS/flat">0</gml:timePosition>
                </gml:TimeInstant>
            </gpml:geometryImportTime>
            <gpml:outlineOf>
                <gpml:ConstantValue>
                    <gpml:value>
                        <gml:OrientableCurve gml:orientation="+">
                            <gml:baseCurve>
                                <gml:LineString>
                                    <gml:posList gml:dimension="2">-3.2201310351941754 136.41602231148767 -3.2978965897370953 136.58852529256581 -3.3930193282561518 136.75066291407427 -3.4350225128220448 137.03849099338376 -3.5066920480788437 137.17121915646379 -3.4818436288707852 137.32318116062862 -3.4681753009711249 137.48180982693003 -3.3413785096121691 137.6457919046691 -3.4076366969269065 137.78932418573672 -3.4451630384070144 137.90520182557276 -3.444275105715815 137.90699668629304 -3.4222909810646267 138.01457531980719 -3.4130030191948117 138.04461750106091 -3.6309215676126247 137.83644633915617 -3.6951849563769374 137.68163494499615 -3.6969430435014989 137.67356321926971 -3.7018721616574028 137.55973613709352 -3.6828191355525499 137.37924148379227 -3.6664285873695786 137.20232199221275 -3.6573318058760109 137.13525071542711 -3.6075438163495437 137.07727132246899 -3.5924127726904915 136.90073001260618 -3.5692946870811171 136.84969428673477 -3.5066261919335813 136.78348082274556 -3.4938458676312765 136.63642868532312 -3.4036717789463302 136.55350072237863 -3.3389784658915782 136.48884407304737 -3.2917123037029521 136.39136475779202 -3.222895329119297 136.30962135645248 -3.2180572975201689 136.39451604102874 -3.2155559850680988 136.39704732735649 -3.2217226010079378 136.42270287399623 </gml:posList>
                                </gml:LineString>
                            </gml:baseCurve>
                        </gml:OrientableCurve>
                    </gpml:value>
                    <gml:description></gml:description>
                    <gpml:valueType xmlns:gml="http://www.opengis.net/gml">gml:OrientableCurve</gpml:valueType>
                </gpml:ConstantValue>
            </gpml:outlineOf>
        </gpml:Ophiolite>
    </gml:featureMember>
    <gml:featureMember>
        <gpml:Ophiolite>
            <gpml:identity>GPlates-94514fd7-d075-4ee1-a4ee-03acb3848a8d</gpml:identity>
            <gpml:revision>GPlates-9913fc12-c5d7-4ed8-9b95-b679a254f742</gpml:revision>
            <gml:name>Irian Ophiolite</gml:name>
            <gml:validTime>
                <gml:TimePeriod>
                    <gml:begin>
                        <gml:TimeInstant>
                            <gml:timePosition gml:frame="http://gplates.org/TRS/flat">62</gml:timePosition>
                        </gml:TimeInstant>
                    </gml:begin>
                    <gml:end>
                        <gml:TimeInstant>
                            <gml:timePosition gml:frame="http://gplates.org/TRS/flat">0</gml:timePosition>
                        </gml:TimeInstant>
                    </gml:end>
                </gml:TimePeriod>
            </gml:validTime>
            <gpml:reconstructionPlateId>
                <gpml:ConstantValue>
                    <gpml:value>8533</gpml:value>
                    <gml:description></gml:description>
                    <gpml:valueType xmlns:gpml="http://www.gplates.org/gplates">gpml:plateId</gpml:valueType>
                </gpml:ConstantValue>
            </gpml:reconstructionPlateId>
            <gpml:geometryImportTime>
                <gml:TimeInstant>
                    <gml:timePosition gml:frame="http://gplates.org/TRS/flat">0</gml:timePosition>
                </gml:TimeInstant>
            </gpml:geometryImportTime>
            <gpml:outlineOf>
                <gpml:ConstantValue>
                    <gpml:value>
                        <gml:Polygon>
                            <gml:exterior>
                                <gml:LinearRing>
                                    <gml:posList gml:dimension="2">-3.401478742454088 136.80361196388765 -3.4097516675237243 136.96691986094461 -3.447900210798315 137.08486195042187 -3.5009772235973347 137.17761628941537 -3.4762226564619843 137.37725898731566 -3.4611466276236409 137.4964361105427 -3.3483719493784476 137.6536728354402 -3.4257541738357609 137.82375508376504 -3.4425749002480703 137.89858100798591 -3.4074507533256666 138.04294577859491 -3.6055214565799232 137.87036068935143 -3.656360770185449 137.77768255970415 -3.6782356857605745 137.72330944768132 -3.7063993475686048 137.60807963999466 -3.6927927097556861 137.46334714824349 -3.6704249579091281 137.26788045609408 -3.6583125381411858 137.13270122932849 -3.6109545292841743 137.08665954130751 -3.6023754490135782 136.9620288750919 -3.5708236523822374 136.86364507030726 -3.5087940778144335 136.79406213882953 -3.4944809734860987 136.63277249999308 -3.3665841447182725 136.536889648185 -3.3282623564262335 136.49787470693553 -3.3047093644484637 136.40350077102437 -3.2602429851261459 136.34140223736645 -3.2254793872746896 136.31293125399904 -3.2118869357470179 136.40145466613455 -3.2865392926863759 136.58251568260232 -3.3558060483901229 136.69325447191923 -3.3888076050948372 136.77602781683018 -3.4017570825895476 136.80774122590381 -3.4020510968244282 136.8100115219255 -3.401478742454088 136.80361196388765 </gml:posList>
                                </gml:LinearRing>
                            </gml:exterior>
                        </gml:Polygon>
                    </gpml:value>
                    <gml:description></gml:description>
                    <gpml:valueType xmlns:gml="http://www.opengis.net/gml">gml:Polygon</gpml:valueType>
                </gpml:ConstantValue>
            </gpml:outlineOf>
        </gpml:Ophiolite>
    </gml:featureMember>
    <gml:featureMember>
        <gpml:Ophiolite>
            <gpml:identity>GPlates-dc4a92d4-4f54-46f7-803e-4d15a381e6ea</gpml:identity>
            <gpml:revision>GPlates-7ab02c1e-ccb9-48bb-8eed-5371eebc7611</gpml:revision>
            <gml:name>Irian Ophiolite</gml:name>
            <gml:validTime>
                <gml:TimePeriod>
                    <gml:begin>
                        <gml:TimeInstant>
                            <gml:timePosition gml:frame="http://gplates.org/TRS/flat">62</gml:timePosition>
                        </gml:TimeInstant>
                    </gml:begin>
                    <gml:end>
                        <gml:TimeInstant>
                            <gml:timePosition gml:frame="http://gplates.org/TRS/flat">0</gml:timePosition>
                        </gml:TimeInstant>
                    </gml:end>
                </gml:TimePeriod>
            </gml:validTime>
            <gpml:reconstructionPlateId>
                <gpml:ConstantValue>
                    <gpml:value>8533</gpml:value>
                    <gml:description></gml:description>
                    <gpml:valueType xmlns:gpml="http://www.gplates.org/gplates">gpml:plateId</gpml:valueType>
                </gpml:ConstantValue>
            </gpml:reconstructionPlateId>
            <gpml:geometryImportTime>
                <gml:TimeInstant>
                    <gml:timePosition gml:frame="http://gplates.org/TRS/flat">0</gml:timePosition>
                </gml:TimeInstant>
            </gpml:geometryImportTime>
            <gpml:outlineOf>
                <gpml:ConstantValue>
                    <gpml:value>
                        <gml:Polygon>
                            <gml:exterior>
                                <gml:LinearRing>
                                    <gml:posList gml:dimension="2">-3.4353811231714171 138.1999925418225 -3.5875730480947539 138.45106354715347 -3.6477528358815965 138.59463970054429 -3.6289730194251804 138.72486279149138 -3.5501817451204745 138.61686807828508 -3.421271211293758 138.4072334073872 -3.3708120695538071 138.32434851983029 -3.3629356271889046 138.22577000947297 -3.3871212317933392 138.18697073382666 -3.4085915016387807 138.17173220406215 -3.4385868123357413 138.20557170962977 -3.4353811231714171 138.1999925418225 </gml:posList>
                                </gml:LinearRing>
                            </gml:exterior>
                        </gml:Polygon>
                    </gpml:value>
                    <gml:description></gml:description>
                    <gpml:valueType xmlns:gml="http://www.opengis.net/gml">gml:Polygon</gpml:valueType>
                </gpml:ConstantValue>
            </gpml:outlineOf>
        </gpml:Ophiolite>
    </gml:featureMember>
    <gml:featureMember>
        <gpml:Ophiolite>
            <gpml:identity>GPlates-16b2ade7-197d-49f6-ba24-59dc0f8082aa</gpml:identity>
            <gpml:revision>GPlates-294b6442-d50c-4605-8c8d-88c03dd5db08</gpml:revision>
            <gml:name>Irian Ophiolite</gml:name>
            <gml:validTime>
                <gml:TimePeriod>
                    <gml:begin>
                        <gml:TimeInstant>
                            <gml:timePosition gml:frame="http://gplates.org/TRS/flat">62</gml:timePosition>
                        </gml:TimeInstant>
                    </gml:begin>
                    <gml:end>
                        <gml:TimeInstant>
                            <gml:timePosition gml:frame="http://gplates.org/TRS/flat">0</gml:timePosition>
                        </gml:TimeInstant>
                    </gml:end>
                </gml:TimePeriod>
            </gml:validTime>
            <gpml:reconstructionPlateId>
                <gpml:ConstantValue>
                    <gpml:value>8533</gpml:value>
                    <gml:description></gml:description>
                    <gpml:valueType xmlns:gpml="http://www.gplates.org/gplates">gpml:plateId</gpml:valueType>
                </gpml:ConstantValue>
            </gpml:reconstructionPlateId>
            <gpml:geometryImportTime>
                <gml:TimeInstant>
                    <gml:timePosition gml:frame="http://gplates.org/TRS/flat">0</gml:timePosition>
                </gml:TimeInstant>
            </gpml:geometryImportTime>
            <gpml:outlineOf>
                <gpml:ConstantValue>
                    <gpml:value>
                        <gml:Polygon>
                            <gml:exterior>
                                <gml:LinearRing>
                                    <gml:posList gml:dimension="2">-3.6619094378384571 139.1161587916024 -3.6748448691765612 139.18857891462787 -3.6847686480323376 139.25600375933018 -3.7181274600368446 139.36161224128844 -3.7449871392892105 139.41400049525862 -3.7528507591003191 139.45541725535773 -3.7501171820361452 139.49104879419352 -3.7411590937039727 139.50807695870492 -3.6767632129193002 139.45895512947394 -3.639722981154613 139.40798912460781 -3.6321441675799599 139.30774107613993 -3.5988034319811844 139.21415103139762 -3.5732706140992776 139.13395793520394 -3.5673493776583673 139.07453695023418 -3.5952300322583985 139.03845400527874 -3.6285928951116766 139.0425819216259 -3.6526041133449705 139.06254144284296 -3.6619218246384171 139.12216077361845 -3.6619094378384571 139.1161587916024 </gml:posList>
                                </gml:LinearRing>
                            </gml:exterior>
                        </gml:Polygon>
                    </gpml:value>
                    <gml:description></gml:description>
                    <gpml:valueType xmlns:gml="http://www.opengis.net/gml">gml:Polygon</gpml:valueType>
                </gpml:ConstantValue>
            </gpml:outlineOf>
        </gpml:Ophiolite>
    </gml:featureMember>
    <gml:featureMember>
        <gpml:Ophiolite>
            <gpml:identity>GPlates-91f6a426-ebd6-4a01-a242-13d2d9edc210</gpml:identity>
            <gpml:revision>GPlates-5a3a20d0-c9f5-4b29-b166-b9a415549a2f</gpml:revision>
            <gml:name>April Ophiolite</gml:name>
            <gml:validTime>
                <gml:TimePeriod>
                    <gml:begin>
                        <gml:TimeInstant>
                            <gml:timePosition gml:frame="http://gplates.org/TRS/flat">62</gml:timePosition>
                        </gml:TimeInstant>
                    </gml:begin>
                    <gml:end>
                        <gml:TimeInstant>
                            <gml:timePosition gml:frame="http://gplates.org/TRS/flat">0</gml:timePosition>
                        </gml:TimeInstant>
                    </gml:end>
                </gml:TimePeriod>
            </gml:validTime>
            <gpml:reconstructionPlateId>
                <gpml:ConstantValue>
                    <gpml:value>8532</gpml:value>
                    <gml:description></gml:description>
                    <gpml:valueType xmlns:gpml="http://www.gplates.org/gplates">gpml:plateId</gpml:valueType>
                </gpml:ConstantValue>
            </gpml:reconstructionPlateId>
            <gpml:geometryImportTime>
                <gml:TimeInstant>
                    <gml:timePosition gml:frame="http://gplates.org/TRS/flat">0</gml:timePosition>
                </gml:TimeInstant>
            </gpml:geometryImportTime>
            <gpml:outlineOf>
                <gpml:ConstantValue>
                    <gpml:value>
                        <gml:Polygon>
                            <gml:exterior>
                                <gml:LinearRing>
                                    <gml:posList gml:dimension="2">-4.7498479009277368 141.67098920775413 -4.7561497117596021 141.66972994135719 -4.8321393205112129 141.80409908582112 -4.8592878690546728 141.97625269362641 -4.8083371862519293 142.00754982602493 -4.753226356132469 141.94121683217151 -4.7245594873102998 141.88630452219169 -4.7018081352432972 141.83405834308502 -4.6975917608719771 141.7667875920109 -4.627487096950718 141.67050751859446 -4.6262269383643169 141.67050646002642 -4.6123915067349524 141.6376241297429 -4.6139519699044023 141.5713778755933 -4.6468586070255613 141.5464936208252 -4.6893090369163852 141.57193622125027 -4.7318626964406603 141.62684408030896 -4.7321141495095294 141.62760295968661 -4.7582908264833961 141.67112269300267 -4.7589182871196671 141.67428451891803 -4.7498479009277368 141.67098920775413 </gml:posList>
                                </gml:LinearRing>
                            </gml:exterior>
                        </gml:Polygon>
                    </gpml:value>
                    <gml:description></gml:description>
                    <gpml:valueType xmlns:gml="http://www.opengis.net/gml">gml:Polygon</gpml:valueType>
                </gpml:ConstantValue>
            </gpml:outlineOf>
        </gpml:Ophiolite>
    </gml:featureMember>
    <gml:featureMember>
        <gpml:Ophiolite>
            <gpml:identity>GPlates-42fb90f6-091b-43a6-84ad-405ada52beb8</gpml:identity>
            <gpml:revision>GPlates-a706abae-9509-4c15-9d45-01eba014ffbc</gpml:revision>
            <gml:name>April Ophiolite</gml:name>
            <gml:validTime>
                <gml:TimePeriod>
                    <gml:begin>
                        <gml:TimeInstant>
                            <gml:timePosition gml:frame="http://gplates.org/TRS/flat">62</gml:timePosition>
                        </gml:TimeInstant>
                    </gml:begin>
                    <gml:end>
                        <gml:TimeInstant>
                            <gml:timePosition gml:frame="http://gplates.org/TRS/flat">0</gml:timePosition>
                        </gml:TimeInstant>
                    </gml:end>
                </gml:TimePeriod>
            </gml:validTime>
            <gpml:reconstructionPlateId>
                <gpml:ConstantValue>
                    <gpml:value>8532</gpml:value>
                    <gml:description></gml:description>
                    <gpml:valueType xmlns:gpml="http://www.gplates.org/gplates">gpml:plateId</gpml:valueType>
                </gpml:ConstantValue>
            </gpml:reconstructionPlateId>
            <gpml:geometryImportTime>
                <gml:TimeInstant>
                    <gml:timePosition gml:frame="http://gplates.org/TRS/flat">0</gml:timePosition>
                </gml:TimeInstant>
            </gpml:geometryImportTime>
            <gpml:outlineOf>
                <gpml:ConstantValue>
                    <gpml:value>
                        <gml:Polygon>
                            <gml:exterior>
                                <gml:LinearRing>
                                    <gml:posList gml:dimension="2">-5.1719861586694611 142.62728671010987 -5.1524838008795948 142.34515791930843 -5.0754477525372375 142.21305616918522 -5.064930766616925 142.20145482948524 -5.0536659210277159 142.59277464780831 -5.1263568970672431 142.82866238821458 -5.2362128066582372 143.0203793532396 -5.332805169198239 143.10076969252663 -5.334940573286076 142.87353409072324 -5.2420250731613915 142.71308673396302 -5.1804797974774024 142.64292157383017 -5.1715873159726051 142.62685094583907 -5.1719861586694611 142.62728671010987 </gml:posList>
                                </gml:LinearRing>
                            </gml:exterior>
                        </gml:Polygon>
                    </gpml:value>
                    <gml:description></gml:description>
                    <gpml:valueType xmlns:gml="http://www.opengis.net/gml">gml:Polygon</gpml:valueType>
                </gpml:ConstantValue>
            </gpml:outlineOf>
        </gpml:Ophiolite>
    </gml:featureMember>
    <gml:featureMember>
        <gpml:Ophiolite>
            <gpml:identity>GPlates-743b5a98-e32e-4c7c-a7a8-d6ff01ede1c1</gpml:identity>
            <gpml:revision>GPlates-7a6ca4e6-d895-4ea8-944e-1ed29e734261</gpml:revision>
            <gml:name>April Ophiolite</gml:name>
            <gml:validTime>
                <gml:TimePeriod>
                    <gml:begin>
                        <gml:TimeInstant>
                            <gml:timePosition gml:frame="http://gplates.org/TRS/flat">62</gml:timePosition>
                        </gml:TimeInstant>
                    </gml:begin>
                    <gml:end>
                        <gml:TimeInstant>
                            <gml:timePosition gml:frame="http://gplates.org/TRS/flat">0</gml:timePosition>
                        </gml:TimeInstant>
                    </gml:end>
                </gml:TimePeriod>
            </gml:validTime>
            <gpml:reconstructionPlateId>
                <gpml:ConstantValue>
                    <gpml:value>8532</gpml:value>
                    <gml:description></gml:description>
                    <gpml:valueType xmlns:gpml="http://www.gplates.org/gplates">gpml:plateId</gpml:valueType>
                </gpml:ConstantValue>
            </gpml:reconstructionPlateId>
            <gpml:geometryImportTime>
                <gml:TimeInstant>
                    <gml:timePosition gml:frame="http://gplates.org/TRS/flat">0</gml:timePosition>
                </gml:TimeInstant>
            </gpml:geometryImportTime>
            <gpml:outlineOf>
                <gpml:ConstantValue>
                    <gpml:value>
                        <gml:Polygon>
                            <gml:exterior>
                                <gml:LinearRing>
                                    <gml:posList gml:dimension="2">-4.8501824852423114 142.52268696278773 -4.9279614716729156 142.60108476412725 -4.9143556810858922 142.92332212121502 -4.864877496927666 142.90274903731088 -4.7923440269669326 142.75116597606549 -4.7871411358876328 142.60834251348689 -4.8481782656620016 142.51914997681106 -4.8519316006870579 142.52798983014341 -4.8582148758548938 142.52926478732752 -4.8501824852423114 142.52268696278773 </gml:posList>
                                </gml:LinearRing>
                            </gml:exterior>
                        </gml:Polygon>
                    </gpml:value>
                    <gml:description></gml:description>
                    <gpml:valueType xmlns:gml="http://www.opengis.net/gml">gml:Polygon</gpml:valueType>
                </gpml:ConstantValue>
            </gpml:outlineOf>
        </gpml:Ophiolite>
    </gml:featureMember>
    <gml:featureMember>
        <gpml:Ophiolite>
            <gpml:identity>GPlates-2e1f7a8e-2525-4fba-83c0-bccb42860c96</gpml:identity>
            <gpml:revision>GPlates-4dc8d3bc-168b-4de4-b59f-40c0d1f59a4b</gpml:revision>
            <gml:name>Marum Ophiolite</gml:name>
            <gml:validTime>
                <gml:TimePeriod>
                    <gml:begin>
                        <gml:TimeInstant>
                            <gml:timePosition gml:frame="http://gplates.org/TRS/flat">62</gml:timePosition>
                        </gml:TimeInstant>
                    </gml:begin>
                    <gml:end>
                        <gml:TimeInstant>
                            <gml:timePosition gml:frame="http://gplates.org/TRS/flat">0</gml:timePosition>
                        </gml:TimeInstant>
                    </gml:end>
                </gml:TimePeriod>
            </gml:validTime>
            <gpml:reconstructionPlateId>
                <gpml:ConstantValue>
                    <gpml:value>8531</gpml:value>
                    <gml:description></gml:description>
                    <gpml:valueType xmlns:gpml="http://www.gplates.org/gplates">gpml:plateId</gpml:valueType>
                </gpml:ConstantValue>
            </gpml:reconstructionPlateId>
            <gpml:geometryImportTime>
                <gml:TimeInstant>
                    <gml:timePosition gml:frame="http://gplates.org/TRS/flat">0</gml:timePosition>
                </gml:TimeInstant>
            </gpml:geometryImportTime>
            <gpml:outlineOf>
                <gpml:ConstantValue>
                    <gpml:value>
                        <gml:Polygon>
                            <gml:exterior>
                                <gml:LinearRing>
                                    <gml:posList gml:dimension="2">-5.2850607463911876 144.65411429209746 -5.5914448822693412 144.85665452307222 -5.7263463149269862 145.01180778590034 -5.8044243180192305 145.21216934839322 -5.8056255141809761 145.2649280507986 -5.6040145210510373 145.1076218810226 -5.4408327735284576 144.90595205981288 -5.2959252133980943 144.69571405825323 -5.2643779730849145 144.6555762872012 -5.2980259833702767 144.66337743582676 -5.2850607463911876 144.65411429209746 </gml:posList>
                                </gml:LinearRing>
                            </gml:exterior>
                        </gml:Polygon>
                    </gpml:value>
                    <gml:description></gml:description>
                    <gpml:valueType xmlns:gml="http://www.opengis.net/gml">gml:Polygon</gpml:valueType>
                </gpml:ConstantValue>
            </gpml:outlineOf>
        </gpml:Ophiolite>
    </gml:featureMember>
    <gml:featureMember>
        <gpml:Ophiolite>
            <gpml:identity>GPlates-3472eeb5-cb55-4cac-aa85-c8121b3032ea</gpml:identity>
            <gpml:revision>GPlates-5a827c48-76a1-4882-9602-91a7803283db</gpml:revision>
            <gml:name>Cyclops Ophiolite</gml:name>
            <gml:validTime>
                <gml:TimePeriod>
                    <gml:begin>
                        <gml:TimeInstant>
                            <gml:timePosition gml:frame="http://gplates.org/TRS/flat">43</gml:timePosition>
                        </gml:TimeInstant>
                    </gml:begin>
                    <gml:end>
                        <gml:TimeInstant>
                            <gml:timePosition gml:frame="http://gplates.org/TRS/flat">0</gml:timePosition>
                        </gml:TimeInstant>
                    </gml:end>
                </gml:TimePeriod>
            </gml:validTime>
            <gpml:reconstructionPlateId>
                <gpml:ConstantValue>
                    <gpml:value>8529</gpml:value>
                    <gml:description></gml:description>
                    <gpml:valueType xmlns:gpml="http://www.gplates.org/gplates">gpml:plateId</gpml:valueType>
                </gpml:ConstantValue>
            </gpml:reconstructionPlateId>
            <gpml:geometryImportTime>
                <gml:TimeInstant>
                    <gml:timePosition gml:frame="http://gplates.org/TRS/flat">0</gml:timePosition>
                </gml:TimeInstant>
            </gpml:geometryImportTime>
            <gpml:outlineOf>
                <gpml:ConstantValue>
                    <gpml:value>
                        <gml:Polygon>
                            <gml:exterior>
                                <gml:LinearRing>
                                    <gml:posList gml:dimension="2">-2.6200358019789904 140.94034326907067 -2.710939187952861 140.98608143921757 -2.7446310064490724 141.02539656820096 -2.8028969461344317 141.11084681144968 -2.8244882368656588 141.16030394380905 -2.8441025978108119 141.23201081746942 -2.8650546593139428 141.32895564023272 -2.8276180145537118 141.39737418419574 -2.7859928993788938 141.38693393672756 -2.7425247397992716 141.34180018133338 -2.7058591281509843 141.30579661156901 -2.6479414451591139 141.22665012234347 -2.6404243965667171 141.14482211719866 -2.6077002643487579 141.06434245212159 -2.600173785473773 140.9825192161947 -2.6200358019789904 140.94034326907067 </gml:posList>
                                </gml:LinearRing>
                            </gml:exterior>
                        </gml:Polygon>
                    </gpml:value>
                    <gml:description></gml:description>
                    <gpml:valueType xmlns:gml="http://www.opengis.net/gml">gml:Polygon</gpml:valueType>
                </gpml:ConstantValue>
            </gpml:outlineOf>
        </gpml:Ophiolite>
    </gml:featureMember>
    <gml:featureMember>
        <gpml:Ophiolite>
            <gpml:identity>GPlates-2846b8f9-29c3-414e-8fe2-3aa8b8d5244d</gpml:identity>
            <gpml:revision>GPlates-a7b5e807-dac7-4e9d-90a8-ce82e370db17</gpml:revision>
            <gml:name>Cyclops Ophiolite</gml:name>
            <gml:validTime>
                <gml:TimePeriod>
                    <gml:begin>
                        <gml:TimeInstant>
                            <gml:timePosition gml:frame="http://gplates.org/TRS/flat">43</gml:timePosition>
                        </gml:TimeInstant>
                    </gml:begin>
                    <gml:end>
                        <gml:TimeInstant>
                            <gml:timePosition gml:frame="http://gplates.org/TRS/flat">0</gml:timePosition>
                        </gml:TimeInstant>
                    </gml:end>
                </gml:TimePeriod>
            </gml:validTime>
            <gpml:reconstructionPlateId>
                <gpml:ConstantValue>
                    <gpml:value>8529</gpml:value>
                    <gml:description></gml:description>
                    <gpml:valueType xmlns:gpml="http://www.gplates.org/gplates">gpml:plateId</gpml:valueType>
                </gpml:ConstantValue>
            </gpml:reconstructionPlateId>
            <gpml:geometryImportTime>
                <gml:TimeInstant>
                    <gml:timePosition gml:frame="http://gplates.org/TRS/flat">0</gml:timePosition>
                </gml:TimeInstant>
            </gpml:geometryImportTime>
            <gpml:outlineOf>
                <gpml:ConstantValue>
                    <gpml:value>
                        <gml:Polygon>
                            <gml:exterior>
                                <gml:LinearRing>
                                    <gml:posList gml:dimension="2">-2.4501292481208519 140.36443408844892 -2.4463914276893499 140.29506718284156 -2.4937224438245997 140.35259480728726 -2.5713421376059764 140.50336800721252 -2.5948236820533639 140.59336262347139 -2.5940575292395383 140.68067565683242 -2.5637924988359564 140.72593326402892 -2.4799719625924261 140.68679430055354 -2.4255363248710657 140.58609023608381 -2.4142607024438179 140.47761667192785 -2.4020320774318393 140.35121518880891 -2.4501292481208519 140.36443408844892 </gml:posList>
                                </gml:LinearRing>
                            </gml:exterior>
                        </gml:Polygon>
                    </gpml:value>
                    <gml:description></gml:description>
                    <gpml:valueType xmlns:gml="http://www.opengis.net/gml">gml:Polygon</gpml:valueType>
                </gpml:ConstantValue>
            </gpml:outlineOf>
        </gpml:Ophiolite>
    </gml:featureMember>
    <gml:featureMember>
        <gpml:Ophiolite>
            <gpml:identity>GPlates-cdceb9fd-987f-45a9-a779-11a0e31af8d6</gpml:identity>
            <gpml:revision>GPlates-c01acce1-1bc6-4c31-ba1b-19247962fb69</gpml:revision>
            <gml:name>Northland Ophiolite</gml:name>
            <gml:validTime>
                <gml:TimePeriod>
                    <gml:begin>
                        <gml:TimeInstant>
                            <gml:timePosition gml:frame="http://gplates.org/TRS/flat">100</gml:timePosition>
                        </gml:TimeInstant>
                    </gml:begin>
                    <gml:end>
                        <gml:TimeInstant>
                            <gml:timePosition gml:frame="http://gplates.org/TRS/flat">0</gml:timePosition>
                        </gml:TimeInstant>
                    </gml:end>
                </gml:TimePeriod>
            </gml:validTime>
            <gpml:reconstructionPlateId>
                <gpml:ConstantValue>
                    <gpml:value>8013</gpml:value>
                    <gml:description></gml:description>
                    <gpml:valueType xmlns:gpml="http://www.gplates.org/gplates">gpml:plateId</gpml:valueType>
                </gpml:ConstantValue>
            </gpml:reconstructionPlateId>
            <gpml:geometryImportTime>
                <gml:TimeInstant>
                    <gml:timePosition gml:frame="http://gplates.org/TRS/flat">0</gml:timePosition>
                </gml:TimeInstant>
            </gpml:geometryImportTime>
            <gpml:outlineOf>
                <gpml:ConstantValue>
                    <gpml:value>
                        <gml:Polygon>
                            <gml:exterior>
                                <gml:LinearRing>
                                    <gml:posList gml:dimension="2">-34.494843603838994 172.64345019704024 -34.428263543486914 172.6877923867587 -34.439016931964822 173.04449749981825 -34.506519432445423 173.0278989454122 -34.502897540546712 172.90431483225743 -34.746512133444341 173.100422731903 -34.729621413663651 172.90812127346319 -34.494843603838994 172.64345019704024 </gml:posList>
                                </gml:LinearRing>
                            </gml:exterior>
                        </gml:Polygon>
                    </gpml:value>
                    <gml:description></gml:description>
                    <gpml:valueType xmlns:gml="http://www.opengis.net/gml">gml:Polygon</gpml:valueType>
                </gpml:ConstantValue>
            </gpml:outlineOf>
        </gpml:Ophiolite>
    </gml:featureMember>
    <gml:featureMember>
        <gpml:Ophiolite>
            <gpml:identity>GPlates-86f1b0df-43d4-4811-934e-2fb9c5f1c01e</gpml:identity>
            <gpml:revision>GPlates-c5c42419-1612-4028-9266-e3b7c1c8d520</gpml:revision>
            <gml:name>Northland Ophiolite</gml:name>
            <gml:validTime>
                <gml:TimePeriod>
                    <gml:begin>
                        <gml:TimeInstant>
                            <gml:timePosition gml:frame="http://gplates.org/TRS/flat">100</gml:timePosition>
                        </gml:TimeInstant>
                    </gml:begin>
                    <gml:end>
                        <gml:TimeInstant>
                            <gml:timePosition gml:frame="http://gplates.org/TRS/flat">0</gml:timePosition>
                        </gml:TimeInstant>
                    </gml:end>
                </gml:TimePeriod>
            </gml:validTime>
            <gpml:reconstructionPlateId>
                <gpml:ConstantValue>
                    <gpml:value>8013</gpml:value>
                    <gml:description></gml:description>
                    <gpml:valueType xmlns:gpml="http://www.gplates.org/gplates">gpml:plateId</gpml:valueType>
                </gpml:ConstantValue>
            </gpml:reconstructionPlateId>
            <gpml:geometryImportTime>
                <gml:TimeInstant>
                    <gml:timePosition gml:frame="http://gplates.org/TRS/flat">0</gml:timePosition>
                </gml:TimeInstant>
            </gpml:geometryImportTime>
            <gpml:outlineOf>
                <gpml:ConstantValue>
                    <gpml:value>
                        <gml:Polygon>
                            <gml:exterior>
                                <gml:LinearRing>
                                    <gml:posList gml:dimension="2">-35.078173518877001 173.18476316605856 -35.002249431879306 173.35139328006406 -34.996943986844805 173.49332158178916 -34.937157170191419 173.60446501298966 -34.97592975700038 173.73387120790736 -35.082251084272251 173.697516776947 -34.98755779861871 173.8533792581124 -35.078690989792044 173.9377135099129 -35.241840199728294 174.0528506848492 -35.31499625118812 174.13820617427913 -35.56577121729395 174.1748429697077 -35.691794514706515 174.22622985291392 -36.031821208563187 173.81920591522308 -35.548258989109435 173.39604055237294 -35.39903362685034 173.50033844458886 -35.378704442152348 173.40251054787498 -35.484376309860949 173.34364260022932 -35.327699685624907 173.1636318563051 -35.25751323011287 173.21025947366925 -35.192042875568475 173.1036228485714 -35.148950030797153 173.16003425836337 -35.078173518877001 173.18476316605856 </gml:posList>
                                </gml:LinearRing>
                            </gml:exterior>
                        </gml:Polygon>
                    </gpml:value>
                    <gml:description></gml:description>
                    <gpml:valueType xmlns:gml="http://www.opengis.net/gml">gml:Polygon</gpml:valueType>
                </gpml:ConstantValue>
            </gpml:outlineOf>
        </gpml:Ophiolite>
    </gml:featureMember>
    <gml:featureMember>
        <gpml:Ophiolite>
            <gpml:identity>GPlates-bb05a628-eeda-4ff2-9f7d-d8176e339175</gpml:identity>
            <gpml:revision>GPlates-20b11130-6049-4cf8-ae30-df2fe6210741</gpml:revision>
            <gml:name>Vanautu Ophiolite</gml:name>
            <gml:validTime>
                <gml:TimePeriod>
                    <gml:begin>
                        <gml:TimeInstant>
                            <gml:timePosition gml:frame="http://gplates.org/TRS/flat">35</gml:timePosition>
                        </gml:TimeInstant>
                    </gml:begin>
                    <gml:end>
                        <gml:TimeInstant>
                            <gml:timePosition gml:frame="http://gplates.org/TRS/flat">0</gml:timePosition>
                        </gml:TimeInstant>
                    </gml:end>
                </gml:TimePeriod>
            </gml:validTime>
            <gpml:reconstructionPlateId>
                <gpml:ConstantValue>
                    <gpml:value>8017</gpml:value>
                    <gml:description></gml:description>
                    <gpml:valueType xmlns:gpml="http://www.gplates.org/gplates">gpml:plateId</gpml:valueType>
                </gpml:ConstantValue>
            </gpml:reconstructionPlateId>
            <gpml:geometryImportTime>
                <gml:TimeInstant>
                    <gml:timePosition gml:frame="http://gplates.org/TRS/flat">0</gml:timePosition>
                </gml:TimeInstant>
            </gpml:geometryImportTime>
            <gpml:outlineOf>
                <gpml:ConstantValue>
                    <gpml:value>
                        <gml:Polygon>
                            <gml:exterior>
                                <gml:LinearRing>
                                    <gml:posList gml:dimension="2">-15.593880085154309 168.20176220773808 -15.700739617516192 168.16700473282665 -15.759591290434575 168.18183303222162 -15.840229454648091 168.22172694426953 -15.841738062642154 168.26061699605435 -15.593880085154309 168.20176220773808 </gml:posList>
                                </gml:LinearRing>
                            </gml:exterior>
                        </gml:Polygon>
                    </gpml:value>
                    <gml:description></gml:description>
                    <gpml:valueType xmlns:gml="http://www.opengis.net/gml">gml:Polygon</gpml:valueType>
                </gpml:ConstantValue>
            </gpml:outlineOf>
        </gpml:Ophiolite>
    </gml:featureMember>
    <gml:featureMember>
        <gpml:Ophiolite>
            <gpml:identity>GPlates-b56d9661-9b93-4bb1-8284-712a2e30875c</gpml:identity>
            <gpml:revision>GPlates-c5ea069c-09dc-42ed-8900-5536d1d3836e</gpml:revision>
            <gml:name>Solomon Islands Ophiolite</gml:name>
            <gml:validTime>
                <gml:TimePeriod>
                    <gml:begin>
                        <gml:TimeInstant>
                            <gml:timePosition gml:frame="http://gplates.org/TRS/flat">35</gml:timePosition>
                        </gml:TimeInstant>
                    </gml:begin>
                    <gml:end>
                        <gml:TimeInstant>
                            <gml:timePosition gml:frame="http://gplates.org/TRS/flat">0</gml:timePosition>
                        </gml:TimeInstant>
                    </gml:end>
                </gml:TimePeriod>
            </gml:validTime>
            <gpml:reconstructionPlateId>
                <gpml:ConstantValue>
                    <gpml:value>8507</gpml:value>
                    <gml:description></gml:description>
                    <gpml:valueType xmlns:gpml="http://www.gplates.org/gplates">gpml:plateId</gpml:valueType>
                </gpml:ConstantValue>
            </gpml:reconstructionPlateId>
            <gpml:geometryImportTime>
                <gml:TimeInstant>
                    <gml:timePosition gml:frame="http://gplates.org/TRS/flat">0</gml:timePosition>
                </gml:TimeInstant>
            </gpml:geometryImportTime>
            <gpml:outlineOf>
                <gpml:ConstantValue>
                    <gpml:value>
                        <gml:Polygon>
                            <gml:exterior>
                                <gml:LinearRing>
                                    <gml:posList gml:dimension="2">-10.338023928586511 161.31018338153964 -10.264234370844083 161.33689906232664 -10.234143255242989 161.35983018292845 -10.270116298064819 161.50312022437421 -10.334413842214197 161.55453979651895 -10.37754531079878 161.64033603586748 -10.419320763190695 161.70999804354071 -10.456464367694576 161.82076290516119 -10.460791190065521 161.92212191900927 -10.493571709967515 161.98039259774154 -10.535951854993915 162.00937764335237 -10.534949979165782 162.04609285618699 -10.488586074537428 162.06627218455043 -10.514734927181308 162.09256218415592 -10.604106218554836 162.15833324689598 -10.639870665090619 162.15533698865406 -10.694488062795406 162.18741163073696 -10.706045003225377 162.23124192773329 -10.740131082384064 162.25690573273764 -10.783190844711651 162.24516615864403 -10.81104791648464 162.19395440779371 -10.806470640355442 162.08841872750969 -10.79159269791155 162.00412392531732 -10.784641947190709 161.91916819345582 -10.749854572931964 161.83657806676206 -10.70776754106466 161.76277353045063 -10.652408176529111 161.67383621017012 -10.575819035245807 161.57046820487506 -10.540340256813584 161.52873750659975 -10.467144319089353 161.51467333263071 -10.394957869353732 161.51273483851179 -10.356847074865559 161.48753359846265 -10.338023928586511 161.31018338153964 </gml:posList>
                                </gml:LinearRing>
                            </gml:exterior>
                        </gml:Polygon>
                    </gpml:value>
                    <gml:description></gml:description>
                    <gpml:valueType xmlns:gml="http://www.opengis.net/gml">gml:Polygon</gpml:valueType>
                </gpml:ConstantValue>
            </gpml:outlineOf>
        </gpml:Ophiolite>
    </gml:featureMember>
    <gml:featureMember>
        <gpml:Ophiolite>
            <gpml:identity>GPlates-29fc92eb-fd98-4737-a549-de88bf4d54b5</gpml:identity>
            <gpml:revision>GPlates-1f32ea86-766e-4db3-ba16-f82b27de3ad2</gpml:revision>
            <gml:name>Solomon Islands Ophiolite</gml:name>
            <gml:validTime>
                <gml:TimePeriod>
                    <gml:begin>
                        <gml:TimeInstant>
                            <gml:timePosition gml:frame="http://gplates.org/TRS/flat">35</gml:timePosition>
                        </gml:TimeInstant>
                    </gml:begin>
                    <gml:end>
                        <gml:TimeInstant>
                            <gml:timePosition gml:frame="http://gplates.org/TRS/flat">0</gml:timePosition>
                        </gml:TimeInstant>
                    </gml:end>
                </gml:TimePeriod>
            </gml:validTime>
            <gpml:reconstructionPlateId>
                <gpml:ConstantValue>
                    <gpml:value>8507</gpml:value>
                    <gml:description></gml:description>
                    <gpml:valueType xmlns:gpml="http://www.gplates.org/gplates">gpml:plateId</gpml:valueType>
                </gpml:ConstantValue>
            </gpml:reconstructionPlateId>
            <gpml:geometryImportTime>
                <gml:TimeInstant>
                    <gml:timePosition gml:frame="http://gplates.org/TRS/flat">0</gml:timePosition>
                </gml:TimeInstant>
            </gpml:geometryImportTime>
            <gpml:outlineOf>
                <gpml:ConstantValue>
                    <gpml:value>
                        <gml:Polygon>
                            <gml:exterior>
                                <gml:LinearRing>
                                    <gml:posList gml:dimension="2">-6.7430245781907443 156.44088804733695 -6.6754272455488479 156.52731916770387 -6.6805288314651667 156.59046109777182 -6.7497141425816976 156.66571790223324 -6.7703559190116938 156.77962389981647 -6.8356577245743342 156.87836483682179 -6.9312834608250622 156.99781506732683 -6.9994991443067249 157.06170025306542 -7.0930079526540633 157.08308552628114 -7.2994407417477758 157.29794630155357 -7.284816826806721 157.11393940288619 -7.2138484712080064 157.01550384574099 -7.2144969903809884 156.95181259780654 -7.1088341354221543 156.85045185790324 -7.0187109934631868 156.79992634531783 -6.9678654825922433 156.80983381202938 -6.950002164093851 156.73033983807869 -6.8533904598891837 156.59946724946934 -6.7430245781907443 156.44088804733695 </gml:posList>
                                </gml:LinearRing>
                            </gml:exterior>
                        </gml:Polygon>
                    </gpml:value>
                    <gml:description></gml:description>
                    <gpml:valueType xmlns:gml="http://www.opengis.net/gml">gml:Polygon</gpml:valueType>
                </gpml:ConstantValue>
            </gpml:outlineOf>
        </gpml:Ophiolite>
    </gml:featureMember>
    <gml:featureMember>
        <gpml:Ophiolite>
            <gpml:identity>GPlates-0981be01-c75d-40f8-a501-7fcdfbc4b359</gpml:identity>
            <gpml:revision>GPlates-ab004590-5758-4cf7-a759-ef6402708e6b</gpml:revision>
            <gml:name>Solomon Islands Ophiolite</gml:name>
            <gml:validTime>
                <gml:TimePeriod>
                    <gml:begin>
                        <gml:TimeInstant>
                            <gml:timePosition gml:frame="http://gplates.org/TRS/flat">35</gml:timePosition>
                        </gml:TimeInstant>
                    </gml:begin>
                    <gml:end>
                        <gml:TimeInstant>
                            <gml:timePosition gml:frame="http://gplates.org/TRS/flat">0</gml:timePosition>
                        </gml:TimeInstant>
                    </gml:end>
                </gml:TimePeriod>
            </gml:validTime>
            <gpml:reconstructionPlateId>
                <gpml:ConstantValue>
                    <gpml:value>8507</gpml:value>
                    <gml:description></gml:description>
                    <gpml:valueType xmlns:gpml="http://www.gplates.org/gplates">gpml:plateId</gpml:valueType>
                </gpml:ConstantValue>
            </gpml:reconstructionPlateId>
            <gpml:geometryImportTime>
                <gml:TimeInstant>
                    <gml:timePosition gml:frame="http://gplates.org/TRS/flat">0</gml:timePosition>
                </gml:TimeInstant>
            </gpml:geometryImportTime>
            <gpml:outlineOf>
                <gpml:ConstantValue>
                    <gpml:value>
                        <gml:Polygon>
                            <gml:exterior>
                                <gml:LinearRing>
                                    <gml:posList gml:dimension="2">-8.3993891273971908 159.54047629827284 -8.4334063585365282 159.63407878806564 -8.5011147034319752 159.69313695445368 -8.546488989349184 159.69433808338061 -8.5488521973487028 159.60256410822117 -8.5021459961745816 159.58315597400946 -8.4566079966062837 159.51787756437685 -8.3993891273971908 159.54047629827284 </gml:posList>
                                </gml:LinearRing>
                            </gml:exterior>
                        </gml:Polygon>
                    </gpml:value>
                    <gml:description></gml:description>
                    <gpml:valueType xmlns:gml="http://www.opengis.net/gml">gml:Polygon</gpml:valueType>
                </gpml:ConstantValue>
            </gpml:outlineOf>
        </gpml:Ophiolite>
    </gml:featureMember>
    <gml:featureMember>
        <gpml:Ophiolite>
            <gpml:identity>GPlates-82de2181-6a5f-4e0a-826e-c619288434f0</gpml:identity>
            <gpml:revision>GPlates-cbe689d8-520f-4931-872a-a646908f0b14</gpml:revision>
            <gml:name>Solomon Islands Ophiolite</gml:name>
            <gml:validTime>
                <gml:TimePeriod>
                    <gml:begin>
                        <gml:TimeInstant>
                            <gml:timePosition gml:frame="http://gplates.org/TRS/flat">35</gml:timePosition>
                        </gml:TimeInstant>
                    </gml:begin>
                    <gml:end>
                        <gml:TimeInstant>
                            <gml:timePosition gml:frame="http://gplates.org/TRS/flat">0</gml:timePosition>
                        </gml:TimeInstant>
                    </gml:end>
                </gml:TimePeriod>
            </gml:validTime>
            <gpml:reconstructionPlateId>
                <gpml:ConstantValue>
                    <gpml:value>8507</gpml:value>
                    <gml:description></gml:description>
                    <gpml:valueType xmlns:gpml="http://www.gplates.org/gplates">gpml:plateId</gpml:valueType>
                </gpml:ConstantValue>
            </gpml:reconstructionPlateId>
            <gpml:geometryImportTime>
                <gml:TimeInstant>
                    <gml:timePosition gml:frame="http://gplates.org/TRS/flat">0</gml:timePosition>
                </gml:TimeInstant>
            </gpml:geometryImportTime>
            <gpml:outlineOf>
                <gpml:ConstantValue>
                    <gpml:value>
                        <gml:Polygon>
                            <gml:exterior>
                                <gml:LinearRing>
                                    <gml:posList gml:dimension="2">-9.0065686371732827 160.23849256452846 -9.0946636350339674 160.21551190865839 -9.1296816647523826 160.2293247460025 -9.0886156337908677 160.33070569525822 -9.0483395141181386 160.30706354504449 -9.0065686371732827 160.23849256452846 </gml:posList>
                                </gml:LinearRing>
                            </gml:exterior>
                        </gml:Polygon>
                    </gpml:value>
                    <gml:description></gml:description>
                    <gpml:valueType xmlns:gml="http://www.opengis.net/gml">gml:Polygon</gpml:valueType>
                </gpml:ConstantValue>
            </gpml:outlineOf>
        </gpml:Ophiolite>
    </gml:featureMember>
    <gml:featureMember>
        <gpml:Ophiolite>
            <gpml:identity>GPlates-37c1dfa0-afda-40d4-b497-e8df7558a66e</gpml:identity>
            <gpml:revision>GPlates-2208f0e6-ed9a-4a22-83f1-4f10326729a9</gpml:revision>
            <gml:name>Halmahera Ophiolite</gml:name>
            <gml:validTime>
                <gml:TimePeriod>
                    <gml:begin>
                        <gml:TimeInstant>
                            <gml:timePosition gml:frame="http://gplates.org/TRS/flat">100</gml:timePosition>
                        </gml:TimeInstant>
                    </gml:begin>
                    <gml:end>
                        <gml:TimeInstant>
                            <gml:timePosition gml:frame="http://gplates.org/TRS/flat">0</gml:timePosition>
                        </gml:TimeInstant>
                    </gml:end>
                </gml:TimePeriod>
            </gml:validTime>
            <gpml:reconstructionPlateId>
                <gpml:ConstantValue>
                    <gpml:value>8132</gpml:value>
                    <gml:description></gml:description>
                    <gpml:valueType xmlns:gpml="http://www.gplates.org/gplates">gpml:plateId</gpml:valueType>
                </gpml:ConstantValue>
            </gpml:reconstructionPlateId>
            <gpml:geometryImportTime>
                <gml:TimeInstant>
                    <gml:timePosition gml:frame="http://gplates.org/TRS/flat">0</gml:timePosition>
                </gml:TimeInstant>
            </gpml:geometryImportTime>
            <gpml:outlineOf>
                <gpml:ConstantValue>
                    <gpml:value>
                        <gml:Polygon>
                            <gml:exterior>
                                <gml:LinearRing>
                                    <gml:posList gml:dimension="2">1.3452926277798722 128.71145179056742 1.5186244031070464 128.5204204264962 1.4003726998181514 128.33622121464853 1.2523317837056496 128.21344131011901 1.2020637913825691 128.2671858696431 1.0850358066416219 128.24941023616012 1.0258925060725186 128.157368904273 1.0692472884230506 128.10339265310094 0.94073975542702715 128.01598686544421 0.85967097869391429 127.95788320799727 0.78527607568143398 127.90693644905629 0.67514191838848137 127.88944701260638 0.6594399011027402 127.94433629366242 0.63729277396217165 127.98516264831903 0.56957091824048378 127.9413750841403 0.52832641832614724 127.93309235289549 0.48308899636256264 128.0424226099926 0.50100606171139639 128.12613104071724 0.56157634080983843 128.17661458243646 0.65812241733004639 128.18672766883304 0.68341566866779768 128.2568401312441 0.80328810121933136 128.19153295573676 0.91011116790404323 128.30593186620661 0.91897062087876025 128.45173612045357 1.0627314714118787 128.69911090431563 1.194767239685268 128.68275659944487 1.3452926277798722 128.71145179056742 </gml:posList>
                                </gml:LinearRing>
                            </gml:exterior>
                        </gml:Polygon>
                    </gpml:value>
                    <gml:description></gml:description>
                    <gpml:valueType xmlns:gml="http://www.opengis.net/gml">gml:Polygon</gpml:valueType>
                </gpml:ConstantValue>
            </gpml:outlineOf>
        </gpml:Ophiolite>
    </gml:featureMember>
    <gml:featureMember>
        <gpml:Ophiolite>
            <gpml:identity>GPlates-944860e2-03a8-41a4-ad89-a58a0929b9b1</gpml:identity>
            <gpml:revision>GPlates-0485e06f-7068-4cd5-a589-938f3a7f8c33</gpml:revision>
            <gml:name>Halmahera Ophiolite</gml:name>
            <gml:validTime>
                <gml:TimePeriod>
                    <gml:begin>
                        <gml:TimeInstant>
                            <gml:timePosition gml:frame="http://gplates.org/TRS/flat">100</gml:timePosition>
                        </gml:TimeInstant>
                    </gml:begin>
                    <gml:end>
                        <gml:TimeInstant>
                            <gml:timePosition gml:frame="http://gplates.org/TRS/flat">0</gml:timePosition>
                        </gml:TimeInstant>
                    </gml:end>
                </gml:TimePeriod>
            </gml:validTime>
            <gpml:reconstructionPlateId>
                <gpml:ConstantValue>
                    <gpml:value>8132</gpml:value>
                    <gml:description></gml:description>
                    <gpml:valueType xmlns:gpml="http://www.gplates.org/gplates">gpml:plateId</gpml:valueType>
                </gpml:ConstantValue>
            </gpml:reconstructionPlateId>
            <gpml:geometryImportTime>
                <gml:TimeInstant>
                    <gml:timePosition gml:frame="http://gplates.org/TRS/flat">0</gml:timePosition>
                </gml:TimeInstant>
            </gpml:geometryImportTime>
            <gpml:outlineOf>
                <gpml:ConstantValue>
                    <gpml:value>
                        <gml:Polygon>
                            <gml:exterior>
                                <gml:LinearRing>
                                    <gml:posList gml:dimension="2">0.045441327689099281 129.34842682821102 -0.18601497114986001 129.57479237076234 -0.21494755684082062 129.51526354970215 -0.1367095678477295 129.48059250144763 -0.086972221732082744 129.37486267089866 0.045441327689099281 129.34842682821102 </gml:posList>
                                </gml:LinearRing>
                            </gml:exterior>
                        </gml:Polygon>
                    </gpml:value>
                    <gml:description></gml:description>
                    <gpml:valueType xmlns:gml="http://www.opengis.net/gml">gml:Polygon</gpml:valueType>
                </gpml:ConstantValue>
            </gpml:outlineOf>
        </gpml:Ophiolite>
    </gml:featureMember>
    <gml:featureMember>
        <gpml:Ophiolite>
            <gpml:identity>GPlates-2eaa13db-7035-4a9c-bdef-85fe25929622</gpml:identity>
            <gpml:revision>GPlates-e756171d-096c-46e5-9731-adff32ea1f2a</gpml:revision>
            <gml:name>Halmahera Ophiolite</gml:name>
            <gml:validTime>
                <gml:TimePeriod>
                    <gml:begin>
                        <gml:TimeInstant>
                            <gml:timePosition gml:frame="http://gplates.org/TRS/flat">100</gml:timePosition>
                        </gml:TimeInstant>
                    </gml:begin>
                    <gml:end>
                        <gml:TimeInstant>
                            <gml:timePosition gml:frame="http://gplates.org/TRS/flat">0</gml:timePosition>
                        </gml:TimeInstant>
                    </gml:end>
                </gml:TimePeriod>
            </gml:validTime>
            <gpml:reconstructionPlateId>
                <gpml:ConstantValue>
                    <gpml:value>8132</gpml:value>
                    <gml:description></gml:description>
                    <gpml:valueType xmlns:gpml="http://www.gplates.org/gplates">gpml:plateId</gpml:valueType>
                </gpml:ConstantValue>
            </gpml:reconstructionPlateId>
            <gpml:geometryImportTime>
                <gml:TimeInstant>
                    <gml:timePosition gml:frame="http://gplates.org/TRS/flat">0</gml:timePosition>
                </gml:TimeInstant>
            </gpml:geometryImportTime>
            <gpml:outlineOf>
                <gpml:ConstantValue>
                    <gpml:value>
                        <gml:Polygon>
                            <gml:exterior>
                                <gml:LinearRing>
                                    <gml:posList gml:dimension="2">-0.6406501713809819 127.63195057244837 -0.66127520541952656 127.50688858087261 -0.75771332473193143 127.56331919043139 -0.69632244552879807 127.65991472356166 -0.6406501713809819 127.63195057244837 </gml:posList>
                                </gml:LinearRing>
                            </gml:exterior>
                        </gml:Polygon>
                    </gpml:value>
                    <gml:description></gml:description>
                    <gpml:valueType xmlns:gml="http://www.opengis.net/gml">gml:Polygon</gpml:valueType>
                </gpml:ConstantValue>
            </gpml:outlineOf>
        </gpml:Ophiolite>
    </gml:featureMember>
    <gml:featureMember>
        <gpml:Ophiolite>
            <gpml:identity>GPlates-f7bc9832-4803-41c6-a30e-97ee13f32e06</gpml:identity>
            <gpml:revision>GPlates-712c8371-c27d-45f3-baf1-4b9d115249fd</gpml:revision>
            <gml:name>Waigeo Ophiolite</gml:name>
            <gml:validTime>
                <gml:TimePeriod>
                    <gml:begin>
                        <gml:TimeInstant>
                            <gml:timePosition gml:frame="http://gplates.org/TRS/flat">35</gml:timePosition>
                        </gml:TimeInstant>
                    </gml:begin>
                    <gml:end>
                        <gml:TimeInstant>
                            <gml:timePosition gml:frame="http://gplates.org/TRS/flat">0</gml:timePosition>
                        </gml:TimeInstant>
                    </gml:end>
                </gml:TimePeriod>
            </gml:validTime>
            <gpml:reconstructionPlateId>
                <gpml:ConstantValue>
                    <gpml:value>8132</gpml:value>
                    <gml:description></gml:description>
                    <gpml:valueType xmlns:gpml="http://www.gplates.org/gplates">gpml:plateId</gpml:valueType>
                </gpml:ConstantValue>
            </gpml:reconstructionPlateId>
            <gpml:geometryImportTime>
                <gml:TimeInstant>
                    <gml:timePosition gml:frame="http://gplates.org/TRS/flat">0</gml:timePosition>
                </gml:TimeInstant>
            </gpml:geometryImportTime>
            <gpml:outlineOf>
                <gpml:ConstantValue>
                    <gpml:value>
                        <gml:Polygon>
                            <gml:exterior>
                                <gml:LinearRing>
                                    <gml:posList gml:dimension="2">-0.14558905610155942 130.56003264565007 -0.082648724014614178 130.60981506833909 -0.08531027298529123 130.68799415831552 -0.12453884712136735 130.74110964026661 -0.11183082500861086 130.867463573366 -0.093989100668635958 130.94294681149228 -0.11773235410688973 131.04084429276375 -0.22032218960500455 131.15649298318635 -0.27588858877130551 131.08993314802845 -0.307585099955342 131.22161431816235 -0.25997155387775711 131.32195142439411 -0.1674173746121477 131.30126291661915 -0.10900069701048973 131.18410372116051 -0.067805068704274468 131.07317689002943 -0.010977004577725089 130.80283030831396 -0.046702355089899207 130.5531890762486 -0.092158365911802029 130.28963350163858 -0.16023244857563185 130.29071991123672 -0.13381719249763216 130.41411274745107 -0.17683295007780708 130.37862301565232 -0.18887829081272955 130.4326565927685 -0.14558905610155942 130.56003264565007 </gml:posList>
                                </gml:LinearRing>
                            </gml:exterior>
                        </gml:Polygon>
                    </gpml:value>
                    <gml:description></gml:description>
                    <gpml:valueType xmlns:gml="http://www.opengis.net/gml">gml:Polygon</gpml:valueType>
                </gpml:ConstantValue>
            </gpml:outlineOf>
        </gpml:Ophiolite>
    </gml:featureMember>
    <gml:featureMember>
        <gpml:Isochron>
            <gpml:identity>GPlates-9cc48bb6-cd08-46cd-8a9f-878c7ab5deab</gpml:identity>
            <gpml:revision>GPlates-cb67fa61-369e-47b6-9728-3b4ef53a52ab</gpml:revision>
            <gml:name>Cyclops ophiolite</gml:name>
            <gml:validTime>
                <gml:TimePeriod>
                    <gml:begin>
                        <gml:TimeInstant>
                            <gml:timePosition gml:frame="http://gplates.org/TRS/flat">45</gml:timePosition>
                        </gml:TimeInstant>
                    </gml:begin>
                    <gml:end>
                        <gml:TimeInstant>
                            <gml:timePosition gml:frame="http://gplates.org/TRS/flat">0</gml:timePosition>
                        </gml:TimeInstant>
                    </gml:end>
                </gml:TimePeriod>
            </gml:validTime>
            <gpml:reconstructionPlateId>
                <gpml:ConstantValue>
                    <gpml:value>8529</gpml:value>
                    <gml:description></gml:description>
                    <gpml:valueType xmlns:gpml="http://www.gplates.org/gplates">gpml:plateId</gpml:valueType>
                </gpml:ConstantValue>
            </gpml:reconstructionPlateId>
            <gpml:geometryImportTime>
                <gml:TimeInstant>
                    <gml:timePosition gml:frame="http://gplates.org/TRS/flat">0</gml:timePosition>
                </gml:TimeInstant>
            </gpml:geometryImportTime>
            <gpml:centerLineOf>
                <gpml:ConstantValue>
                    <gpml:value>
                        <gml:Polygon>
                            <gml:exterior>
                                <gml:LinearRing>
                                    <gml:posList gml:dimension="2">-2.2174593964580134 138.97260841385454 -2.2154484823508707 139.20874872000394 -2.2557839331135696 139.20681096771369 -2.2810439153516442 139.17187662794936 -2.2969676481497108 139.08343425281186 -2.3068154293405327 139.00876865402881 -2.2804220447207504 138.88188822245985 -2.250416742454878 138.95753029846918 -2.2174593964580134 138.97260841385454 </gml:posList>
                                </gml:LinearRing>
                            </gml:exterior>
                        </gml:Polygon>
                    </gpml:value>
                    <gml:description></gml:description>
                    <gpml:valueType xmlns:gml="http://www.opengis.net/gml">gml:Polygon</gpml:valueType>
                </gpml:ConstantValue>
            </gpml:centerLineOf>
        </gpml:Isochron>
    </gml:featureMember>
    <gml:featureMember>
        <gpml:Isochron>
            <gpml:identity>GPlates-762d1e03-e2b9-4092-a292-cc37a142174c</gpml:identity>
            <gpml:revision>GPlates-a5ac3506-967b-46f9-94d0-90eebc0b48b4</gpml:revision>
            <gml:name>Cyclops ophiolite (?)</gml:name>
            <gml:validTime>
                <gml:TimePeriod>
                    <gml:begin>
                        <gml:TimeInstant>
                            <gml:timePosition gml:frame="http://gplates.org/TRS/flat">45</gml:timePosition>
                        </gml:TimeInstant>
                    </gml:begin>
                    <gml:end>
                        <gml:TimeInstant>
                            <gml:timePosition gml:frame="http://gplates.org/TRS/flat">0</gml:timePosition>
                        </gml:TimeInstant>
                    </gml:end>
                </gml:TimePeriod>
            </gml:validTime>
            <gpml:reconstructionPlateId>
                <gpml:ConstantValue>
                    <gpml:value>8529</gpml:value>
                    <gml:description></gml:description>
                    <gpml:valueType xmlns:gpml="http://www.gplates.org/gplates">gpml:plateId</gpml:valueType>
                </gpml:ConstantValue>
            </gpml:reconstructionPlateId>
            <gpml:geometryImportTime>
                <gml:TimeInstant>
                    <gml:timePosition gml:frame="http://gplates.org/TRS/flat">0</gml:timePosition>
                </gml:TimeInstant>
            </gpml:geometryImportTime>
            <gpml:centerLineOf>
                <gpml:ConstantValue>
                    <gpml:value>
                        <gml:Polygon>
                            <gml:exterior>
                                <gml:LinearRing>
                                    <gml:posList gml:dimension="2">-1.9806812193946723 138.81541141514961 -2.0533194010604778 138.78493294912127 -2.1087458185899122 138.81598184978554 -2.0780874540165959 138.87815974574593 -1.9977397847402016 138.88877343945964 -1.9806812193946723 138.81541141514961 </gml:posList>
                                </gml:LinearRing>
                            </gml:exterior>
                        </gml:Polygon>
                    </gpml:value>
                    <gml:description></gml:description>
                    <gpml:valueType xmlns:gml="http://www.opengis.net/gml">gml:Polygon</gpml:valueType>
                </gpml:ConstantValue>
            </gpml:centerLineOf>
        </gpml:Isochron>
    </gml:featureMember>
    <gml:featureMember>
        <gpml:Ophiolite>
            <gpml:identity>GPlates-52da65ce-10f0-40a8-8893-7236b286014e</gpml:identity>
            <gpml:revision>GPlates-ee05d96f-bbff-4870-9041-e4a2f46288b4</gpml:revision>
            <gml:name>Baliojong Ophiolite</gml:name>
            <gml:validTime>
                <gml:TimePeriod>
                    <gml:begin>
                        <gml:TimeInstant>
                            <gml:timePosition gml:frame="http://gplates.org/TRS/flat">135</gml:timePosition>
                        </gml:TimeInstant>
                    </gml:begin>
                    <gml:end>
                        <gml:TimeInstant>
                            <gml:timePosition gml:frame="http://gplates.org/TRS/flat">0</gml:timePosition>
                        </gml:TimeInstant>
                    </gml:end>
                </gml:TimePeriod>
            </gml:validTime>
            <gpml:reconstructionPlateId>
                <gpml:ConstantValue>
                    <gpml:value>9012</gpml:value>
                    <gml:description></gml:description>
                    <gpml:valueType xmlns:gpml="http://www.gplates.org/gplates">gpml:plateId</gpml:valueType>
                </gpml:ConstantValue>
            </gpml:reconstructionPlateId>
            <gpml:geometryImportTime>
                <gml:TimeInstant>
                    <gml:timePosition gml:frame="http://gplates.org/TRS/flat">0</gml:timePosition>
                </gml:TimeInstant>
            </gpml:geometryImportTime>
            <gpml:outlineOf>
                <gpml:ConstantValue>
                    <gpml:value>
                        <gml:Polygon>
                            <gml:exterior>
                                <gml:LinearRing>
                                    <gml:posList gml:dimension="2">6.6485237014788723 116.94744178339711 6.6014022533154995 116.88821449467103 6.5194578931209684 116.8996235229926 6.5019938180010177 117.02735087944352 6.547845545121036 117.04349894800998 6.6440396611353689 117.01162355837472 6.6485237014788723 116.94744178339711 </gml:posList>
                                </gml:LinearRing>
                            </gml:exterior>
                        </gml:Polygon>
                    </gpml:value>
                    <gml:description></gml:description>
                    <gpml:valueType xmlns:gml="http://www.opengis.net/gml">gml:Polygon</gpml:valueType>
                </gpml:ConstantValue>
            </gpml:outlineOf>
        </gpml:Ophiolite>
    </gml:featureMember>
    <gml:featureMember>
        <gpml:Ophiolite>
            <gpml:identity>GPlates-e8a44e7e-c470-4bce-8472-39d42c624841</gpml:identity>
            <gpml:revision>GPlates-1cb22344-3510-4597-8ced-afd819c3e623</gpml:revision>
            <gml:name>Itogon Ophiolite</gml:name>
            <gml:validTime>
                <gml:TimePeriod>
                    <gml:begin>
                        <gml:TimeInstant>
                            <gml:timePosition gml:frame="http://gplates.org/TRS/flat">135</gml:timePosition>
                        </gml:TimeInstant>
                    </gml:begin>
                    <gml:end>
                        <gml:TimeInstant>
                            <gml:timePosition gml:frame="http://gplates.org/TRS/flat">40.009999999999998</gml:timePosition>
                        </gml:TimeInstant>
                    </gml:end>
                </gml:TimePeriod>
            </gml:validTime>
            <gpml:reconstructionPlateId>
                <gpml:ConstantValue>
                    <gpml:value>9010</gpml:value>
                    <gml:description></gml:description>
                    <gpml:valueType xmlns:gpml="http://www.gplates.org/gplates">gpml:plateId</gpml:valueType>
                </gpml:ConstantValue>
            </gpml:reconstructionPlateId>
            <gpml:geometryImportTime>
                <gml:TimeInstant>
                    <gml:timePosition gml:frame="http://gplates.org/TRS/flat">40</gml:timePosition>
                </gml:TimeInstant>
            </gpml:geometryImportTime>
            <gpml:outlineOf>
                <gpml:ConstantValue>
                    <gpml:value>
                        <gml:Polygon>
                            <gml:exterior>
                                <gml:LinearRing>
                                    <gml:posList gml:dimension="2">-12.995591435929283 126.93136465958739 -12.938391452013823 126.92415547913106 -12.849836175272694 126.93679417615706 -12.792626536213778 126.97020990415109 -12.765067506127734 127.00132305196153 -12.759097678345023 127.04237238796591 -12.78256709361731 127.0782875038612 -12.82372685379576 127.02875145816483 -12.848956952746683 127.00651471520688 -12.889433075230986 126.98890544647571 -12.930747918466238 126.98283699673911 -12.962532810320663 126.96877960164501 -12.995159238410038 126.96627495578079 -13.026730930857441 126.9493142361847 -13.025462707988989 126.9319680181554 -12.995591435929283 126.93136465958739 </gml:posList>
                                </gml:LinearRing>
                            </gml:exterior>
                        </gml:Polygon>
                    </gpml:value>
                    <gml:description></gml:description>
                    <gpml:valueType xmlns:gml="http://www.opengis.net/gml">gml:Polygon</gpml:valueType>
                </gpml:ConstantValue>
            </gpml:outlineOf>
        </gpml:Ophiolite>
    </gml:featureMember>
    <gml:featureMember>
        <gpml:Ophiolite>
            <gpml:identity>GPlates-172411e8-5a8a-4a40-b51d-2cb904df4d77</gpml:identity>
            <gpml:revision>GPlates-9a2fd600-1936-4f40-99ec-2a33a8c23fd9</gpml:revision>
            <gml:name>Obi Ophiolite</gml:name>
            <gml:validTime>
                <gml:TimePeriod>
                    <gml:begin>
                        <gml:TimeInstant>
                            <gml:timePosition gml:frame="http://gplates.org/TRS/flat">85</gml:timePosition>
                        </gml:TimeInstant>
                    </gml:begin>
                    <gml:end>
                        <gml:TimeInstant>
                            <gml:timePosition gml:frame="http://gplates.org/TRS/flat">0</gml:timePosition>
                        </gml:TimeInstant>
                    </gml:end>
                </gml:TimePeriod>
            </gml:validTime>
            <gpml:reconstructionPlateId>
                <gpml:ConstantValue>
                    <gpml:value>8132</gpml:value>
                    <gml:description></gml:description>
                    <gpml:valueType xmlns:gpml="http://www.gplates.org/gplates">gpml:plateId</gpml:valueType>
                </gpml:ConstantValue>
            </gpml:reconstructionPlateId>
            <gpml:geometryImportTime>
                <gml:TimeInstant>
                    <gml:timePosition gml:frame="http://gplates.org/TRS/flat">6</gml:timePosition>
                </gml:TimeInstant>
            </gpml:geometryImportTime>
            <gpml:outlineOf>
                <gpml:ConstantValue>
                    <gpml:value>
                        <gml:Polygon>
                            <gml:exterior>
                                <gml:LinearRing>
                                    <gml:posList gml:dimension="2">-1.4156689342886257 127.5657432002948 -1.450305498274848 127.47634058266104 -1.513924707360389 127.39579797165131 -1.6354689222095267 127.684202449076 -1.558957999850392 127.75104153309955 -1.5678573017652762 127.54644091640321 -1.4156689342886257 127.5657432002948 </gml:posList>
                                </gml:LinearRing>
                            </gml:exterior>
                        </gml:Polygon>
                    </gpml:value>
                    <gml:description></gml:description>
                    <gpml:valueType xmlns:gml="http://www.opengis.net/gml">gml:Polygon</gpml:valueType>
                </gpml:ConstantValue>
            </gpml:outlineOf>
        </gpml:Ophiolite>
    </gml:featureMember>
    <gml:featureMember>
        <gpml:UnclassifiedFeature>
            <gpml:identity>GPlates-6a45d846-5e8d-47fa-81f2-7af5bbd48084</gpml:identity>
            <gpml:revision>GPlates-bb3fb2ca-4a1d-4591-9adb-af6351e0f691</gpml:revision>
            <gpml:centerLineOf>
                <gpml:ConstantValue>
                    <gpml:value>
                        <gml:Polygon>
                            <gml:exterior>
                                <gml:LinearRing>
                                    <gml:posList gml:dimension="2">34.070224838204531 76.604540565777398 34.116718897956417 76.594560465294947 34.167148010164119 76.676740866758223 34.170446223335937 76.699287587296681 34.121223013043434 76.756272065396473 34.070334500346803 76.801921447239806 34.006854760868165 76.826967857856985 33.964732135890927 76.801088353648126 33.958169080936742 76.756100355720122 33.957593686231235 76.686646378800248 34.000793226234521 76.654230799342699 34.070224838204531 76.604540565777398 </gml:posList>
                                </gml:LinearRing>
                            </gml:exterior>
                        </gml:Polygon>
                    </gpml:value>
                    <gml:description></gml:description>
                    <gpml:valueType xmlns:gml="http://www.opengis.net/gml">gml:Polygon</gpml:valueType>
                </gpml:ConstantValue>
            </gpml:centerLineOf>
            <gpml:reconstructionPlateId>
                <gpml:ConstantValue>
                    <gpml:value>4018</gpml:value>
                    <gml:description></gml:description>
                    <gpml:valueType xmlns:gpml="http://www.gplates.org/gplates">gpml:plateId</gpml:valueType>
                </gpml:ConstantValue>
            </gpml:reconstructionPlateId>
            <gml:name>ophiolite</gml:name>
            <gml:validTime>
                <gml:TimePeriod>
                    <gml:begin>
                        <gml:TimeInstant>
                            <gml:timePosition gml:frame="http://gplates.org/TRS/flat">130</gml:timePosition>
                        </gml:TimeInstant>
                    </gml:begin>
                    <gml:end>
                        <gml:TimeInstant>
                            <gml:timePosition gml:frame="http://gplates.org/TRS/flat">0</gml:timePosition>
                        </gml:TimeInstant>
                    </gml:end>
                </gml:TimePeriod>
            </gml:validTime>
        </gpml:UnclassifiedFeature>
    </gml:featureMember>
    <gml:featureMember>
        <gpml:UnclassifiedFeature>
            <gpml:identity>GPlates-c2254592-e2e4-4a04-8a25-1a39bc148ae6</gpml:identity>
            <gpml:revision>GPlates-9e8c572b-f2f2-41e1-bc33-52089c8c00e6</gpml:revision>
            <gpml:centerLineOf>
                <gpml:ConstantValue>
                    <gpml:value>
                        <gml:Polygon>
                            <gml:exterior>
                                <gml:LinearRing>
                                    <gml:posList gml:dimension="2">33.310342246799138 78.212743059841117 33.330767227998798 78.151479472011317 33.360485297917009 78.088377900969093 33.327950394730728 78.060265065379397 33.279806973851329 78.058129469573345 33.212550277323395 78.197140375224592 33.045493851597726 78.377673167325327 33.015619680395162 78.440425657977713 32.998004752240021 78.52365779029013 32.914460920297962 78.687517570394661 32.915924336516277 78.698647120065971 32.957651677463133 78.725139522965748 32.999941018025943 78.68308564414059 33.210069750991231 78.392250603010694 33.274232162123262 78.299882650080377 33.310342246799138 78.212743059841117 </gml:posList>
                                </gml:LinearRing>
                            </gml:exterior>
                        </gml:Polygon>
                    </gpml:value>
                    <gml:description></gml:description>
                    <gpml:valueType xmlns:gml="http://www.opengis.net/gml">gml:Polygon</gpml:valueType>
                </gpml:ConstantValue>
            </gpml:centerLineOf>
            <gpml:reconstructionPlateId>
                <gpml:ConstantValue>
                    <gpml:value>4018</gpml:value>
                    <gml:description></gml:description>
                    <gpml:valueType xmlns:gpml="http://www.gplates.org/gplates">gpml:plateId</gpml:valueType>
                </gpml:ConstantValue>
            </gpml:reconstructionPlateId>
            <gml:name>ophiolite</gml:name>
            <gml:validTime>
                <gml:TimePeriod>
                    <gml:begin>
                        <gml:TimeInstant>
                            <gml:timePosition gml:frame="http://gplates.org/TRS/flat">130</gml:timePosition>
                        </gml:TimeInstant>
                    </gml:begin>
                    <gml:end>
                        <gml:TimeInstant>
                            <gml:timePosition gml:frame="http://gplates.org/TRS/flat">0</gml:timePosition>
                        </gml:TimeInstant>
                    </gml:end>
                </gml:TimePeriod>
            </gml:validTime>
        </gpml:UnclassifiedFeature>
    </gml:featureMember>
    <gml:featureMember>
        <gpml:UnclassifiedFeature>
            <gpml:identity>GPlates-47354787-9134-4b22-a668-96287fe9c733</gpml:identity>
            <gpml:revision>GPlates-77da1bae-a7b9-4655-81c2-518d2416c6ea</gpml:revision>
            <gpml:centerLineOf>
                <gpml:ConstantValue>
                    <gpml:value>
                        <gml:Polygon>
                            <gml:exterior>
                                <gml:LinearRing>
                                    <gml:posList gml:dimension="2">33.019683519661285 78.25689448620777 33.027785520117433 78.175358279669453 33.016946382528445 78.16600652759621 32.970309548831175 78.174935412683695 32.926690323100551 78.206105375252761 32.929705643826651 78.228359507402089 32.935723851595277 78.27287112799813 32.955884348887309 78.280454967307591 32.985373307273122 78.286268888489744 33.019683519661285 78.25689448620777 </gml:posList>
                                </gml:LinearRing>
                            </gml:exterior>
                        </gml:Polygon>
                    </gpml:value>
                    <gml:description></gml:description>
                    <gpml:valueType xmlns:gml="http://www.opengis.net/gml">gml:Polygon</gpml:valueType>
                </gpml:ConstantValue>
            </gpml:centerLineOf>
            <gpml:reconstructionPlateId>
                <gpml:ConstantValue>
                    <gpml:value>4018</gpml:value>
                    <gml:description></gml:description>
                    <gpml:valueType xmlns:gpml="http://www.gplates.org/gplates">gpml:plateId</gpml:valueType>
                </gpml:ConstantValue>
            </gpml:reconstructionPlateId>
            <gml:name>ophiolite</gml:name>
            <gml:validTime>
                <gml:TimePeriod>
                    <gml:begin>
                        <gml:TimeInstant>
                            <gml:timePosition gml:frame="http://gplates.org/TRS/flat">130</gml:timePosition>
                        </gml:TimeInstant>
                    </gml:begin>
                    <gml:end>
                        <gml:TimeInstant>
                            <gml:timePosition gml:frame="http://gplates.org/TRS/flat">0</gml:timePosition>
                        </gml:TimeInstant>
                    </gml:end>
                </gml:TimePeriod>
            </gml:validTime>
        </gpml:UnclassifiedFeature>
    </gml:featureMember>
    <gml:featureMember>
        <gpml:UnclassifiedFeature>
            <gpml:identity>GPlates-508e62f7-b7ce-4f78-a604-857497967483</gpml:identity>
            <gpml:revision>GPlates-61e07db6-6f5c-4302-a0de-c4e54366af57</gpml:revision>
            <gpml:centerLineOf>
                <gpml:ConstantValue>
                    <gpml:value>
                        <gml:Polygon>
                            <gml:exterior>
                                <gml:LinearRing>
                                    <gml:posList gml:dimension="2">30.771819032749235 80.925717944706761 30.821789308976552 80.96159521988443 30.826345602799663 81.043335315922178 30.787354754807176 81.185477180370398 30.779643114556709 81.224373064668313 30.754011069713279 81.273978227143886 30.741916000072983 81.328626304526395 30.735127380131004 81.37481443538627 30.705585062515791 81.395070278619485 30.666854284825966 81.394478449858383 30.66057877772452 81.298228215368013 30.662019052756772 81.260516699582624 30.709753018413046 81.087038323004364 30.712115701731296 81.056621560073268 30.713486319910377 81.018884818608896 30.737044843643616 80.954591568719749 30.771819032749235 80.925717944706761 </gml:posList>
                                </gml:LinearRing>
                            </gml:exterior>
                        </gml:Polygon>
                    </gpml:value>
                    <gml:description></gml:description>
                    <gpml:valueType xmlns:gml="http://www.opengis.net/gml">gml:Polygon</gpml:valueType>
                </gpml:ConstantValue>
            </gpml:centerLineOf>
            <gpml:reconstructionPlateId>
                <gpml:ConstantValue>
                    <gpml:value>4019</gpml:value>
                    <gml:description></gml:description>
                    <gpml:valueType xmlns:gpml="http://www.gplates.org/gplates">gpml:plateId</gpml:valueType>
                </gpml:ConstantValue>
            </gpml:reconstructionPlateId>
            <gml:name>ophiolite</gml:name>
            <gml:validTime>
                <gml:TimePeriod>
                    <gml:begin>
                        <gml:TimeInstant>
                            <gml:timePosition gml:frame="http://gplates.org/TRS/flat">130</gml:timePosition>
                        </gml:TimeInstant>
                    </gml:begin>
                    <gml:end>
                        <gml:TimeInstant>
                            <gml:timePosition gml:frame="http://gplates.org/TRS/flat">0</gml:timePosition>
                        </gml:TimeInstant>
                    </gml:end>
                </gml:TimePeriod>
            </gml:validTime>
        </gpml:UnclassifiedFeature>
    </gml:featureMember>
    <gml:featureMember>
        <gpml:UnclassifiedFeature>
            <gpml:identity>GPlates-730764bc-a0e3-48e1-9993-ef96757a5e29</gpml:identity>
            <gpml:revision>GPlates-ecab2ea8-fb12-4d5a-8122-043a4ff602f8</gpml:revision>
            <gpml:centerLineOf>
                <gpml:ConstantValue>
                    <gpml:value>
                        <gml:Polygon>
                            <gml:exterior>
                                <gml:LinearRing>
                                    <gml:posList gml:dimension="2">30.844655389766544 80.844767707180452 30.871702064767504 80.712058073810823 30.909945862686062 80.614737535896481 30.953587393267668 80.463644589870754 30.986382872034081 80.374659375600373 30.972045484478191 80.272003279159449 30.932396211993364 80.219367347242951 30.902004955446284 80.232701377308857 30.898681128586531 80.301033270450318 30.904825782327897 80.344993311947633 30.894138375814563 80.407182342663759 30.856243872048445 80.459444956817961 30.823601520302024 80.503161352883396 30.789710158733403 80.584625013400938 30.776896397850106 80.632067575609085 30.761790435861851 80.709941756625213 30.779768692795315 80.841710471921658 30.844655389766544 80.844767707180452 </gml:posList>
                                </gml:LinearRing>
                            </gml:exterior>
                        </gml:Polygon>
                    </gpml:value>
                    <gml:description></gml:description>
                    <gpml:valueType xmlns:gml="http://www.opengis.net/gml">gml:Polygon</gpml:valueType>
                </gpml:ConstantValue>
            </gpml:centerLineOf>
            <gpml:reconstructionPlateId>
                <gpml:ConstantValue>
                    <gpml:value>4018</gpml:value>
                    <gml:description></gml:description>
                    <gpml:valueType xmlns:gpml="http://www.gplates.org/gplates">gpml:plateId</gpml:valueType>
                </gpml:ConstantValue>
            </gpml:reconstructionPlateId>
            <gml:name>ophiolite</gml:name>
            <gml:validTime>
                <gml:TimePeriod>
                    <gml:begin>
                        <gml:TimeInstant>
                            <gml:timePosition gml:frame="http://gplates.org/TRS/flat">130</gml:timePosition>
                        </gml:TimeInstant>
                    </gml:begin>
                    <gml:end>
                        <gml:TimeInstant>
                            <gml:timePosition gml:frame="http://gplates.org/TRS/flat">0</gml:timePosition>
                        </gml:TimeInstant>
                    </gml:end>
                </gml:TimePeriod>
            </gml:validTime>
        </gpml:UnclassifiedFeature>
    </gml:featureMember>
    <gml:featureMember>
        <gpml:UnclassifiedFeature>
            <gpml:identity>GPlates-ed26149b-a327-439f-a089-20a3a9470f9e</gpml:identity>
            <gpml:revision>GPlates-e33ef8cf-121d-4d96-b9c3-14ab68cedd5e</gpml:revision>
            <gpml:centerLineOf>
                <gpml:ConstantValue>
                    <gpml:value>
                        <gml:Polygon>
                            <gml:exterior>
                                <gml:LinearRing>
                                    <gml:posList gml:dimension="2">30.166393234554501 82.134367821365871 30.192922592992165 82.054888513338568 30.203874783115683 82.010366828437739 30.158973272436242 81.995594656490297 30.126900098508866 81.985051522436876 30.07470587661318 81.999951407336454 30.067408563551012 82.029595658208024 30.06103572504194 82.0835755603905 30.091271806926841 82.101554618008251 30.120581214399415 82.095189603612923 30.130651105329438 82.082476601040312 30.143477413589075 82.086705890412091 30.166393234554501 82.134367821365871 </gml:posList>
                                </gml:LinearRing>
                            </gml:exterior>
                        </gml:Polygon>
                    </gpml:value>
                    <gml:description></gml:description>
                    <gpml:valueType xmlns:gml="http://www.opengis.net/gml">gml:Polygon</gpml:valueType>
                </gpml:ConstantValue>
            </gpml:centerLineOf>
            <gpml:reconstructionPlateId>
                <gpml:ConstantValue>
                    <gpml:value>4020</gpml:value>
                    <gml:description></gml:description>
                    <gpml:valueType xmlns:gpml="http://www.gplates.org/gplates">gpml:plateId</gpml:valueType>
                </gpml:ConstantValue>
            </gpml:reconstructionPlateId>
            <gml:name>ophiolite</gml:name>
            <gml:validTime>
                <gml:TimePeriod>
                    <gml:begin>
                        <gml:TimeInstant>
                            <gml:timePosition gml:frame="http://gplates.org/TRS/flat">130</gml:timePosition>
                        </gml:TimeInstant>
                    </gml:begin>
                    <gml:end>
                        <gml:TimeInstant>
                            <gml:timePosition gml:frame="http://gplates.org/TRS/flat">0</gml:timePosition>
                        </gml:TimeInstant>
                    </gml:end>
                </gml:TimePeriod>
            </gml:validTime>
        </gpml:UnclassifiedFeature>
    </gml:featureMember>
    <gml:featureMember>
        <gpml:UnclassifiedFeature>
            <gpml:identity>GPlates-55e5bc22-626b-4fd0-8ae6-d14ba9619890</gpml:identity>
            <gpml:revision>GPlates-44ef241b-6011-4d56-9ff5-9149bea77d0e</gpml:revision>
            <gpml:centerLineOf>
                <gpml:ConstantValue>
                    <gpml:value>
                        <gml:Polygon>
                            <gml:exterior>
                                <gml:LinearRing>
                                    <gml:posList gml:dimension="2">30.115304238696524 82.398488502353629 30.147496084262656 82.350604993778262 30.174371456216754 82.242320046695355 30.146277271963118 82.233006872311336 30.118182647460106 82.22369917912755 30.099452650165393 82.217497089763029 30.035218597331525 82.231357287321401 30.024482699312294 82.274618586139681 29.996299800416033 82.347194498470827 30.031053849726479 82.370449417250015 30.101970876379937 82.370614050535423 30.123387355978625 82.366023143615692 30.115304238696524 82.398488502353629 </gml:posList>
                                </gml:LinearRing>
                            </gml:exterior>
                        </gml:Polygon>
                    </gpml:value>
                    <gml:description></gml:description>
                    <gpml:valueType xmlns:gml="http://www.opengis.net/gml">gml:Polygon</gpml:valueType>
                </gpml:ConstantValue>
            </gpml:centerLineOf>
            <gpml:reconstructionPlateId>
                <gpml:ConstantValue>
                    <gpml:value>4020</gpml:value>
                    <gml:description></gml:description>
                    <gpml:valueType xmlns:gpml="http://www.gplates.org/gplates">gpml:plateId</gpml:valueType>
                </gpml:ConstantValue>
            </gpml:reconstructionPlateId>
            <gml:name>ophiolite</gml:name>
            <gml:validTime>
                <gml:TimePeriod>
                    <gml:begin>
                        <gml:TimeInstant>
                            <gml:timePosition gml:frame="http://gplates.org/TRS/flat">130</gml:timePosition>
                        </gml:TimeInstant>
                    </gml:begin>
                    <gml:end>
                        <gml:TimeInstant>
                            <gml:timePosition gml:frame="http://gplates.org/TRS/flat">0</gml:timePosition>
                        </gml:TimeInstant>
                    </gml:end>
                </gml:TimePeriod>
            </gml:validTime>
        </gpml:UnclassifiedFeature>
    </gml:featureMember>
    <gml:featureMember>
        <gpml:UnclassifiedFeature>
            <gpml:identity>GPlates-cf592364-2d70-44a8-a584-e89c049eafdc</gpml:identity>
            <gpml:revision>GPlates-4b61ea85-677e-4b41-895a-b9cea0e0a0c5</gpml:revision>
            <gpml:centerLineOf>
                <gpml:ConstantValue>
                    <gpml:value>
                        <gml:Polygon>
                            <gml:exterior>
                                <gml:LinearRing>
                                    <gml:posList gml:dimension="2">29.998453820501407 83.632198019500095 30.019485242914453 83.596074278856577 30.021440580669069 83.541304598689678 29.958386326756358 83.567847031478337 29.955447269856119 83.609038315905778 29.946629350697926 83.650786378447464 29.966646903030597 83.682967896684019 29.998453820501407 83.632198019500095 </gml:posList>
                                </gml:LinearRing>
                            </gml:exterior>
                        </gml:Polygon>
                    </gpml:value>
                    <gml:description></gml:description>
                    <gpml:valueType xmlns:gml="http://www.opengis.net/gml">gml:Polygon</gpml:valueType>
                </gpml:ConstantValue>
            </gpml:centerLineOf>
            <gpml:reconstructionPlateId>
                <gpml:ConstantValue>
                    <gpml:value>4020</gpml:value>
                    <gml:description></gml:description>
                    <gpml:valueType xmlns:gpml="http://www.gplates.org/gplates">gpml:plateId</gpml:valueType>
                </gpml:ConstantValue>
            </gpml:reconstructionPlateId>
            <gml:name>ophiolite</gml:name>
            <gml:validTime>
                <gml:TimePeriod>
                    <gml:begin>
                        <gml:TimeInstant>
                            <gml:timePosition gml:frame="http://gplates.org/TRS/flat">130</gml:timePosition>
                        </gml:TimeInstant>
                    </gml:begin>
                    <gml:end>
                        <gml:TimeInstant>
                            <gml:timePosition gml:frame="http://gplates.org/TRS/flat">0</gml:timePosition>
                        </gml:TimeInstant>
                    </gml:end>
                </gml:TimePeriod>
            </gml:validTime>
        </gpml:UnclassifiedFeature>
    </gml:featureMember>
    <gml:featureMember>
        <gpml:UnclassifiedFeature>
            <gpml:identity>GPlates-118559a4-9179-493a-8307-780918ba9f82</gpml:identity>
            <gpml:revision>GPlates-5ba826fb-ba30-4472-9e8d-7a4508857701</gpml:revision>
            <gpml:centerLineOf>
                <gpml:ConstantValue>
                    <gpml:value>
                        <gml:Polygon>
                            <gml:exterior>
                                <gml:LinearRing>
                                    <gml:posList gml:dimension="2">29.815436026861995 84.627085926473939 29.828571668907696 84.535443352102178 29.776222654566165 84.53877204354923 29.72579658086125 84.582296950369013 29.626314620832883 84.699331093786711 29.61073804918373 84.7405645476057 29.587348809783677 84.802389489123627 29.581840701100461 84.873172223354814 29.576294370263899 84.943945560961154 29.577196075870127 84.964017508720403 29.585922933310744 84.963501936564569 29.627295794120855 84.910716854509403 29.692986535855049 84.816119747322986 29.743025153277834 84.762678949288116 29.774649983914856 84.690150774223085 29.814959776069834 84.617026537025779 29.815436026861995 84.627085926473939 </gml:posList>
                                </gml:LinearRing>
                            </gml:exterior>
                        </gml:Polygon>
                    </gpml:value>
                    <gml:description></gml:description>
                    <gpml:valueType xmlns:gml="http://www.opengis.net/gml">gml:Polygon</gpml:valueType>
                </gpml:ConstantValue>
            </gpml:centerLineOf>
            <gpml:reconstructionPlateId>
                <gpml:ConstantValue>
                    <gpml:value>4020</gpml:value>
                    <gml:description></gml:description>
                    <gpml:valueType xmlns:gpml="http://www.gplates.org/gplates">gpml:plateId</gpml:valueType>
                </gpml:ConstantValue>
            </gpml:reconstructionPlateId>
            <gml:name>ophiolite</gml:name>
            <gml:validTime>
                <gml:TimePeriod>
                    <gml:begin>
                        <gml:TimeInstant>
                            <gml:timePosition gml:frame="http://gplates.org/TRS/flat">130</gml:timePosition>
                        </gml:TimeInstant>
                    </gml:begin>
                    <gml:end>
                        <gml:TimeInstant>
                            <gml:timePosition gml:frame="http://gplates.org/TRS/flat">0</gml:timePosition>
                        </gml:TimeInstant>
                    </gml:end>
                </gml:TimePeriod>
            </gml:validTime>
        </gpml:UnclassifiedFeature>
    </gml:featureMember>
    <gml:featureMember>
        <gpml:Ophiolite>
            <gpml:identity>GPlates-f73b438e-80c3-42d2-86a2-3127492972ce</gpml:identity>
            <gpml:revision>GPlates-10bc34c7-08ed-4c98-9a9f-9726199b36e6</gpml:revision>
            <gml:name>Xigaze ophiolite</gml:name>
            <gml:validTime>
                <gml:TimePeriod>
                    <gml:begin>
                        <gml:TimeInstant>
                            <gml:timePosition gml:frame="http://gplates.org/TRS/flat">130</gml:timePosition>
                        </gml:TimeInstant>
                    </gml:begin>
                    <gml:end>
                        <gml:TimeInstant>
                            <gml:timePosition gml:frame="http://gplates.org/TRS/flat">0</gml:timePosition>
                        </gml:TimeInstant>
                    </gml:end>
                </gml:TimePeriod>
            </gml:validTime>
            <gpml:reconstructionPlateId>
                <gpml:ConstantValue>
                    <gpml:value>4021</gpml:value>
                    <gml:description></gml:description>
                    <gpml:valueType xmlns:gpml="http://www.gplates.org/gplates">gpml:plateId</gpml:valueType>
                </gpml:ConstantValue>
            </gpml:reconstructionPlateId>
            <gpml:outlineOf>
                <gpml:ConstantValue>
                    <gpml:value>
                        <gml:Polygon>
                            <gml:exterior>
                                <gml:LinearRing>
                                    <gml:posList gml:dimension="2">29.049631466645344 87.448857832661375 28.990650703147683 88.066123784235245 28.98876965908109 89.057610332270784 29.129083683329934 89.88597735242125 29.173864915728686 90.371302074345024 29.301930790061792 90.389984723608563 29.309509800778571 90.022098474079286 29.062345641525241 89.288003458395806 29.086117846861924 88.739560623544591 29.086815469710597 88.0779454219401 29.123972162435141 87.347276427692776 29.189582418092701 86.987092214882352 29.206076494473987 86.805030355856516 29.132570806637805 86.539609477279939 29.093324987878482 86.976278167587623 29.049631466645344 87.448857832661375 </gml:posList>
                                </gml:LinearRing>
                            </gml:exterior>
                        </gml:Polygon>
                    </gpml:value>
                    <gml:description></gml:description>
                    <gpml:valueType xmlns:gml="http://www.opengis.net/gml">gml:Polygon</gpml:valueType>
                </gpml:ConstantValue>
            </gpml:outlineOf>
        </gpml:Ophiolite>
    </gml:featureMember>
    <gml:featureMember>
        <gpml:ClosedPlateBoundary>
            <gpml:identity>GPlates-17568f5a-1a8a-4259-916a-62fd188e8ac4</gpml:identity>
            <gpml:revision>GPlates-ff6ef3aa-9a2f-4f13-9e9b-90b473917e14</gpml:revision>
            <gml:name>Bela Ophiolite</gml:name>
            <gpml:shapefileAttributes>
                <gpml:KeyValueDictionary>
                    <gpml:element>
                        <gpml:KeyValueDictionaryElement>
                            <gpml:key>FEATURE_ID</gpml:key>
                            <gpml:valueType xmlns:xsi="http://www.w3.org/XMLSchema-instance">xsi:string</gpml:valueType>
                            <gpml:value>GPlates-0b390aac-6fe1-4bfe-adcd-01306b8237d0</gpml:value>
                        </gpml:KeyValueDictionaryElement>
                    </gpml:element>
                    <gpml:element>
                        <gpml:KeyValueDictionaryElement>
                            <gpml:key>PLATEID1</gpml:key>
                            <gpml:valueType xmlns:xsi="http://www.w3.org/XMLSchema-instance">xsi:integer</gpml:valueType>
                            <gpml:value>4024</gpml:value>
                        </gpml:KeyValueDictionaryElement>
                    </gpml:element>
                    <gpml:element>
                        <gpml:KeyValueDictionaryElement>
                            <gpml:key>GPGIM_TYPE</gpml:key>
                            <gpml:valueType xmlns:xsi="http://www.w3.org/XMLSchema-instance">xsi:string</gpml:valueType>
                            <gpml:value>gpml:ClosedPlateBoundary</gpml:value>
                        </gpml:KeyValueDictionaryElement>
                    </gpml:element>
                    <gpml:element>
                        <gpml:KeyValueDictionaryElement>
                            <gpml:key>TYPE</gpml:key>
                            <gpml:valueType xmlns:xsi="http://www.w3.org/XMLSchema-instance">xsi:string</gpml:valueType>
                            <gpml:value></gpml:value>
                        </gpml:KeyValueDictionaryElement>
                    </gpml:element>
                    <gpml:element>
                        <gpml:KeyValueDictionaryElement>
                            <gpml:key>FROMAGE</gpml:key>
                            <gpml:valueType xmlns:xsi="http://www.w3.org/XMLSchema-instance">xsi:double</gpml:valueType>
                            <gpml:value>80</gpml:value>
                        </gpml:KeyValueDictionaryElement>
                    </gpml:element>
                    <gpml:element>
                        <gpml:KeyValueDictionaryElement>
                            <gpml:key>TOAGE</gpml:key>
                            <gpml:valueType xmlns:xsi="http://www.w3.org/XMLSchema-instance">xsi:double</gpml:valueType>
                            <gpml:value>0</gpml:value>
                        </gpml:KeyValueDictionaryElement>
                    </gpml:element>
                    <gpml:element>
                        <gpml:KeyValueDictionaryElement>
                            <gpml:key>NAME</gpml:key>
                            <gpml:valueType xmlns:xsi="http://www.w3.org/XMLSchema-instance">xsi:string</gpml:valueType>
                            <gpml:value>Bela Ophiolite</gpml:value>
                        </gpml:KeyValueDictionaryElement>
                    </gpml:element>
                    <gpml:element>
                        <gpml:KeyValueDictionaryElement>
                            <gpml:key>IMPORT_AGE</gpml:key>
                            <gpml:valueType xmlns:xsi="http://www.w3.org/XMLSchema-instance">xsi:double</gpml:valueType>
                            <gpml:value>0</gpml:value>
                        </gpml:KeyValueDictionaryElement>
                    </gpml:element>
                </gpml:KeyValueDictionary>
            </gpml:shapefileAttributes>
            <gml:validTime>
                <gml:TimePeriod>
                    <gml:begin>
                        <gml:TimeInstant>
                            <gml:timePosition gml:frame="http://gplates.org/TRS/flat">70</gml:timePosition>
                        </gml:TimeInstant>
                    </gml:begin>
                    <gml:end>
                        <gml:TimeInstant>
                            <gml:timePosition gml:frame="http://gplates.org/TRS/flat">0</gml:timePosition>
                        </gml:TimeInstant>
                    </gml:end>
                </gml:TimePeriod>
            </gml:validTime>
            <gpml:reconstructionPlateId>
                <gpml:ConstantValue>
                    <gpml:value>4024</gpml:value>
                    <gml:description></gml:description>
                    <gpml:valueType xmlns:gpml="http://www.gplates.org/gplates">gpml:plateId</gpml:valueType>
                </gpml:ConstantValue>
            </gpml:reconstructionPlateId>
            <gpml:geometryImportTime>
                <gml:TimeInstant>
                    <gml:timePosition gml:frame="http://gplates.org/TRS/flat">0</gml:timePosition>
                </gml:TimeInstant>
            </gpml:geometryImportTime>
            <gpml:boundary>
                <gpml:ConstantValue>
                    <gpml:value>
                        <gml:Polygon>
                            <gml:exterior>
                                <gml:LinearRing>
                                    <gml:posList gml:dimension="2">27.925278319200135 65.994558175341822 27.843773196561735 66.029906191844233 27.674119523609832 66.250587805414796 27.540712940303241 66.23634465663514 27.421291449111116 66.2478900065761 27.344177284126221 66.262101703987923 27.059466093177132 66.235356690459071 26.894165972844199 66.197223743765903 26.662328152212115 66.232925538160103 26.387846838342462 66.420263591664607 26.35865643449938 66.479138984737716 26.235101098015871 66.517469337817161 26.160696980411302 66.542239506498404 26.058697799910856 66.600785530622943 25.976706524211078 66.632482656041233 25.411472449244144 66.796794570611169 25.355097371140285 66.848388188667784 25.392874927172283 66.871676020649076 25.426111245937534 66.893907098669942 25.467332301686682 66.881365266110507 25.506802893970288 66.900088392114299 25.566363525892122 66.919268740980655 25.667703963421804 66.905838493640118 25.711556336193834 66.901946249705233 25.833539840129884 66.86881405483804 25.877138792840036 66.833707966481796 25.900735512172488 66.827134594369838 25.938283962741743 66.819307088283495 26.01639875038251 66.789970191245544 26.084703841270183 66.763712575285425 26.172167198894606 66.697682052234185 26.267899805881271 66.635264646997157 26.326704853501308 66.616442055551772 26.368883979410533 66.617045976815234 26.401286728884031 66.593906437362548 26.443156264417084 66.56315573806738 26.48086861218399 66.530525105387255 26.528366172352975 66.521632185303019 26.587811521269373 66.53854759470039 26.592137266287775 66.51570569985239 26.661884022093762 66.482299775371942 26.714017267392858 66.428016490686957 26.736103321410273 66.428192707786636 26.785919481184287 66.42351983051833 26.866279816128952 66.397975869812285 26.918403995618394 66.370559234604229 26.949131271740075 66.378912297198369 26.963597937305732 66.411318883095504 27.018889621692612 66.399353307374554 27.066712401208942 66.394841512477058 27.094943848698808 66.396684320398663 27.119190072607271 66.398904156338517 27.166678277802713 66.38990770739008 27.213460036366492 66.402279848782058 27.227494866000736 66.403197626998505 27.24104379029254 66.424358428967537 27.259710943587841 66.460753103347756 27.622243305553528 66.37254366009104 27.683011949539576 66.384787071687128 27.74740921961002 66.39218962514299 27.821860882154255 66.373827920973554 27.87797880590584 66.350419183939238 27.941347241016963 66.317255481155584 27.90178589238662 66.162990312345855 27.944204149487245 66.091086056391831 27.995887707390576 66.036287881102353 27.925278319200135 65.994558175341822 </gml:posList>
                                </gml:LinearRing>
                            </gml:exterior>
                        </gml:Polygon>
                    </gpml:value>
                    <gml:description></gml:description>
                    <gpml:valueType xmlns:gml="http://www.opengis.net/gml">gml:Polygon</gpml:valueType>
                </gpml:ConstantValue>
            </gpml:boundary>
        </gpml:ClosedPlateBoundary>
    </gml:featureMember>
    <gml:featureMember>
        <gpml:ClosedPlateBoundary>
            <gpml:identity>GPlates-5c06f368-7266-4660-aa67-8248758fc152</gpml:identity>
            <gpml:revision>GPlates-c57d0ab4-a0c0-45cd-b0b0-61920a7d19b3</gpml:revision>
            <gml:name>Muslim Bagh Ophiolite</gml:name>
            <gpml:shapefileAttributes>
                <gpml:KeyValueDictionary>
                    <gpml:element>
                        <gpml:KeyValueDictionaryElement>
                            <gpml:key>FID_</gpml:key>
                            <gpml:valueType xmlns:xsi="http://www.w3.org/XMLSchema-instance">xsi:string</gpml:valueType>
                            <gpml:value>1211</gpml:value>
                        </gpml:KeyValueDictionaryElement>
                    </gpml:element>
                    <gpml:element>
                        <gpml:KeyValueDictionaryElement>
                            <gpml:key>OBJECTID_1</gpml:key>
                            <gpml:valueType xmlns:xsi="http://www.w3.org/XMLSchema-instance">xsi:string</gpml:valueType>
                            <gpml:value>0</gpml:value>
                        </gpml:KeyValueDictionaryElement>
                    </gpml:element>
                    <gpml:element>
                        <gpml:KeyValueDictionaryElement>
                            <gpml:key>OBJECTID_2</gpml:key>
                            <gpml:valueType xmlns:xsi="http://www.w3.org/XMLSchema-instance">xsi:string</gpml:valueType>
                            <gpml:value>0</gpml:value>
                        </gpml:KeyValueDictionaryElement>
                    </gpml:element>
                    <gpml:element>
                        <gpml:KeyValueDictionaryElement>
                            <gpml:key>OBJECTID_3</gpml:key>
                            <gpml:valueType xmlns:xsi="http://www.w3.org/XMLSchema-instance">xsi:double</gpml:valueType>
                            <gpml:value>0</gpml:value>
                        </gpml:KeyValueDictionaryElement>
                    </gpml:element>
                    <gpml:element>
                        <gpml:KeyValueDictionaryElement>
                            <gpml:key>PLATEID1</gpml:key>
                            <gpml:valueType xmlns:xsi="http://www.w3.org/XMLSchema-instance">xsi:string</gpml:valueType>
                            <gpml:value>4025</gpml:value>
                        </gpml:KeyValueDictionaryElement>
                    </gpml:element>
                    <gpml:element>
                        <gpml:KeyValueDictionaryElement>
                            <gpml:key>FROMAGE</gpml:key>
                            <gpml:valueType xmlns:xsi="http://www.w3.org/XMLSchema-instance">xsi:double</gpml:valueType>
                            <gpml:value>80</gpml:value>
                        </gpml:KeyValueDictionaryElement>
                    </gpml:element>
                    <gpml:element>
                        <gpml:KeyValueDictionaryElement>
                            <gpml:key>TOAGE</gpml:key>
                            <gpml:valueType xmlns:xsi="http://www.w3.org/XMLSchema-instance">xsi:double</gpml:valueType>
                            <gpml:value>0</gpml:value>
                        </gpml:KeyValueDictionaryElement>
                    </gpml:element>
                    <gpml:element>
                        <gpml:KeyValueDictionaryElement>
                            <gpml:key>NAME</gpml:key>
                            <gpml:valueType xmlns:xsi="http://www.w3.org/XMLSchema-instance">xsi:string</gpml:valueType>
                            <gpml:value>Muslim Bagh Ophiolite</gpml:value>
                        </gpml:KeyValueDictionaryElement>
                    </gpml:element>
                    <gpml:element>
                        <gpml:KeyValueDictionaryElement>
                            <gpml:key>ORIG_FID</gpml:key>
                            <gpml:valueType xmlns:xsi="http://www.w3.org/XMLSchema-instance">xsi:double</gpml:valueType>
                            <gpml:value>0</gpml:value>
                        </gpml:KeyValueDictionaryElement>
                    </gpml:element>
                    <gpml:element>
                        <gpml:KeyValueDictionaryElement>
                            <gpml:key>Shape_Leng</gpml:key>
                            <gpml:valueType xmlns:xsi="http://www.w3.org/XMLSchema-instance">xsi:double</gpml:valueType>
                            <gpml:value>0</gpml:value>
                        </gpml:KeyValueDictionaryElement>
                    </gpml:element>
                    <gpml:element>
                        <gpml:KeyValueDictionaryElement>
                            <gpml:key>Shape_Le_1</gpml:key>
                            <gpml:valueType xmlns:xsi="http://www.w3.org/XMLSchema-instance">xsi:double</gpml:valueType>
                            <gpml:value>0</gpml:value>
                        </gpml:KeyValueDictionaryElement>
                    </gpml:element>
                    <gpml:element>
                        <gpml:KeyValueDictionaryElement>
                            <gpml:key>Shape_Le_2</gpml:key>
                            <gpml:valueType xmlns:xsi="http://www.w3.org/XMLSchema-instance">xsi:double</gpml:valueType>
                            <gpml:value>0</gpml:value>
                        </gpml:KeyValueDictionaryElement>
                    </gpml:element>
                    <gpml:element>
                        <gpml:KeyValueDictionaryElement>
                            <gpml:key>Shape_Le_3</gpml:key>
                            <gpml:valueType xmlns:xsi="http://www.w3.org/XMLSchema-instance">xsi:double</gpml:valueType>
                            <gpml:value>0</gpml:value>
                        </gpml:KeyValueDictionaryElement>
                    </gpml:element>
                    <gpml:element>
                        <gpml:KeyValueDictionaryElement>
                            <gpml:key>FEATURE_ID</gpml:key>
                            <gpml:valueType xmlns:xsi="http://www.w3.org/XMLSchema-instance">xsi:string</gpml:valueType>
                            <gpml:value>GPlates-3be16330-4efc-444d-962c-1dacda9952bb</gpml:value>
                        </gpml:KeyValueDictionaryElement>
                    </gpml:element>
                    <gpml:element>
                        <gpml:KeyValueDictionaryElement>
                            <gpml:key>GPGIM_TYPE</gpml:key>
                            <gpml:valueType xmlns:xsi="http://www.w3.org/XMLSchema-instance">xsi:string</gpml:valueType>
                            <gpml:value>gpml:ClosedPlateBoundary</gpml:value>
                        </gpml:KeyValueDictionaryElement>
                    </gpml:element>
                    <gpml:element>
                        <gpml:KeyValueDictionaryElement>
                            <gpml:key>IMPORT_AGE</gpml:key>
                            <gpml:valueType xmlns:xsi="http://www.w3.org/XMLSchema-instance">xsi:double</gpml:valueType>
                            <gpml:value>0</gpml:value>
                        </gpml:KeyValueDictionaryElement>
                    </gpml:element>
                    <gpml:element>
                        <gpml:KeyValueDictionaryElement>
                            <gpml:key>SHAPE_Le_4</gpml:key>
                            <gpml:valueType xmlns:xsi="http://www.w3.org/XMLSchema-instance">xsi:double</gpml:valueType>
                            <gpml:value>0</gpml:value>
                        </gpml:KeyValueDictionaryElement>
                    </gpml:element>
                    <gpml:element>
                        <gpml:KeyValueDictionaryElement>
                            <gpml:key>SHAPE_Ar_1</gpml:key>
                            <gpml:valueType xmlns:xsi="http://www.w3.org/XMLSchema-instance">xsi:double</gpml:valueType>
                            <gpml:value>0</gpml:value>
                        </gpml:KeyValueDictionaryElement>
                    </gpml:element>
                    <gpml:element>
                        <gpml:KeyValueDictionaryElement>
                            <gpml:key>Plate_ID</gpml:key>
                            <gpml:valueType xmlns:xsi="http://www.w3.org/XMLSchema-instance">xsi:string</gpml:valueType>
                            <gpml:value>0</gpml:value>
                        </gpml:KeyValueDictionaryElement>
                    </gpml:element>
                    <gpml:element>
                        <gpml:KeyValueDictionaryElement>
                            <gpml:key>OldestUnit</gpml:key>
                            <gpml:valueType xmlns:xsi="http://www.w3.org/XMLSchema-instance">xsi:double</gpml:valueType>
                            <gpml:value>0</gpml:value>
                        </gpml:KeyValueDictionaryElement>
                    </gpml:element>
                    <gpml:element>
                        <gpml:KeyValueDictionaryElement>
                            <gpml:key>PLATEID2</gpml:key>
                            <gpml:valueType xmlns:xsi="http://www.w3.org/XMLSchema-instance">xsi:string</gpml:valueType>
                            <gpml:value>0</gpml:value>
                        </gpml:KeyValueDictionaryElement>
                    </gpml:element>
                    <gpml:element>
                        <gpml:KeyValueDictionaryElement>
                            <gpml:key>L_PLATE</gpml:key>
                            <gpml:valueType xmlns:xsi="http://www.w3.org/XMLSchema-instance">xsi:string</gpml:valueType>
                            <gpml:value>0</gpml:value>
                        </gpml:KeyValueDictionaryElement>
                    </gpml:element>
                    <gpml:element>
                        <gpml:KeyValueDictionaryElement>
                            <gpml:key>R_PLATE</gpml:key>
                            <gpml:valueType xmlns:xsi="http://www.w3.org/XMLSchema-instance">xsi:string</gpml:valueType>
                            <gpml:value>0</gpml:value>
                        </gpml:KeyValueDictionaryElement>
                    </gpml:element>
                    <gpml:element>
                        <gpml:KeyValueDictionaryElement>
                            <gpml:key>SPREAD_ASY</gpml:key>
                            <gpml:valueType xmlns:xsi="http://www.w3.org/XMLSchema-instance">xsi:double</gpml:valueType>
                            <gpml:value>0</gpml:value>
                        </gpml:KeyValueDictionaryElement>
                    </gpml:element>
                    <gpml:element>
                        <gpml:KeyValueDictionaryElement>
                            <gpml:key>PlateID</gpml:key>
                            <gpml:valueType xmlns:xsi="http://www.w3.org/XMLSchema-instance">xsi:string</gpml:valueType>
                            <gpml:value>0</gpml:value>
                        </gpml:KeyValueDictionaryElement>
                    </gpml:element>
                    <gpml:element>
                        <gpml:KeyValueDictionaryElement>
                            <gpml:key>FromAge_1</gpml:key>
                            <gpml:valueType xmlns:xsi="http://www.w3.org/XMLSchema-instance">xsi:double</gpml:valueType>
                            <gpml:value>0</gpml:value>
                        </gpml:KeyValueDictionaryElement>
                    </gpml:element>
                    <gpml:element>
                        <gpml:KeyValueDictionaryElement>
                            <gpml:key>ToAge_1</gpml:key>
                            <gpml:valueType xmlns:xsi="http://www.w3.org/XMLSchema-instance">xsi:double</gpml:valueType>
                            <gpml:value>0</gpml:value>
                        </gpml:KeyValueDictionaryElement>
                    </gpml:element>
                    <gpml:element>
                        <gpml:KeyValueDictionaryElement>
                            <gpml:key>SHAPE_Le_5</gpml:key>
                            <gpml:valueType xmlns:xsi="http://www.w3.org/XMLSchema-instance">xsi:double</gpml:valueType>
                            <gpml:value>2.4307050784499999</gpml:value>
                        </gpml:KeyValueDictionaryElement>
                    </gpml:element>
                    <gpml:element>
                        <gpml:KeyValueDictionaryElement>
                            <gpml:key>SHAPE_Area</gpml:key>
                            <gpml:valueType xmlns:xsi="http://www.w3.org/XMLSchema-instance">xsi:double</gpml:valueType>
                            <gpml:value>0.175681697183</gpml:value>
                        </gpml:KeyValueDictionaryElement>
                    </gpml:element>
                </gpml:KeyValueDictionary>
            </gpml:shapefileAttributes>
            <gml:validTime>
                <gml:TimePeriod>
                    <gml:begin>
                        <gml:TimeInstant>
                            <gml:timePosition gml:frame="http://gplates.org/TRS/flat">80</gml:timePosition>
                        </gml:TimeInstant>
                    </gml:begin>
                    <gml:end>
                        <gml:TimeInstant>
                            <gml:timePosition gml:frame="http://gplates.org/TRS/flat">0</gml:timePosition>
                        </gml:TimeInstant>
                    </gml:end>
                </gml:TimePeriod>
            </gml:validTime>
            <gpml:reconstructionPlateId>
                <gpml:ConstantValue>
                    <gpml:value>4025</gpml:value>
                    <gml:description></gml:description>
                    <gpml:valueType xmlns:gpml="http://www.gplates.org/gplates">gpml:plateId</gpml:valueType>
                </gpml:ConstantValue>
            </gpml:reconstructionPlateId>
            <gpml:geometryImportTime>
                <gml:TimeInstant>
                    <gml:timePosition gml:frame="http://gplates.org/TRS/flat">0</gml:timePosition>
                </gml:TimeInstant>
            </gpml:geometryImportTime>
            <gpml:boundary>
                <gpml:ConstantValue>
                    <gpml:value>
                        <gml:Polygon>
                            <gml:exterior>
                                <gml:LinearRing>
                                    <gml:posList gml:dimension="2">30.677599816000054 67.453113538000082 30.597975323000075 67.340190606000078 30.551509656000064 67.225746335000053 30.724948016000042 67.413232540000081 30.939665213000069 67.721751368000071 30.967439130000059 67.828558770000029 31.011472729000047 67.999467075000041 30.848591386000063 68.075135154000066 30.82070187700003 68.122075874000075 30.753737572000034 68.157239384000036 30.67551540400007 68.222180625000078 30.645439048000075 68.096073496000031 30.630740963000036 68.017894157000057 30.61339684000006 67.960276508000049 30.634777194000023 67.897894913000073 30.639028905000032 67.808233560000076 30.655823342000076 67.760223885000073 30.697078626000064 67.737244741000055 30.734630389000078 67.693480242000078 30.746862703000037 67.62795720500003 30.742627112000037 67.601525873000071 30.743475011000047 67.574657174000038 30.677599816000054 67.453113538000082 </gml:posList>
                                </gml:LinearRing>
                            </gml:exterior>
                        </gml:Polygon>
                    </gpml:value>
                    <gml:description></gml:description>
                    <gpml:valueType xmlns:gml="http://www.opengis.net/gml">gml:Polygon</gpml:valueType>
                </gpml:ConstantValue>
            </gpml:boundary>
            <gpml:conjugatePlateId>0</gpml:conjugatePlateId>
            <gpml:leftPlate>0</gpml:leftPlate>
            <gpml:rightPlate>0</gpml:rightPlate>
            <gpml:spreadingAsymmetry>0</gpml:spreadingAsymmetry>
        </gpml:ClosedPlateBoundary>
    </gml:featureMember>
    <gml:featureMember>
        <gpml:ClosedPlateBoundary>
            <gpml:identity>GPlates-9ed99347-a6ea-479d-9587-f87f33fe2397</gpml:identity>
            <gpml:revision>GPlates-c4b44753-3e09-4f3b-8f2e-6a47b417099a</gpml:revision>
            <gml:name>Kabul-Altimur Ophiolites</gml:name>
            <gpml:shapefileAttributes>
                <gpml:KeyValueDictionary>
                    <gpml:element>
                        <gpml:KeyValueDictionaryElement>
                            <gpml:key>FID_</gpml:key>
                            <gpml:valueType xmlns:xsi="http://www.w3.org/XMLSchema-instance">xsi:string</gpml:valueType>
                            <gpml:value>1218</gpml:value>
                        </gpml:KeyValueDictionaryElement>
                    </gpml:element>
                    <gpml:element>
                        <gpml:KeyValueDictionaryElement>
                            <gpml:key>OBJECTID_1</gpml:key>
                            <gpml:valueType xmlns:xsi="http://www.w3.org/XMLSchema-instance">xsi:string</gpml:valueType>
                            <gpml:value>0</gpml:value>
                        </gpml:KeyValueDictionaryElement>
                    </gpml:element>
                    <gpml:element>
                        <gpml:KeyValueDictionaryElement>
                            <gpml:key>OBJECTID_2</gpml:key>
                            <gpml:valueType xmlns:xsi="http://www.w3.org/XMLSchema-instance">xsi:string</gpml:valueType>
                            <gpml:value>0</gpml:value>
                        </gpml:KeyValueDictionaryElement>
                    </gpml:element>
                    <gpml:element>
                        <gpml:KeyValueDictionaryElement>
                            <gpml:key>OBJECTID_3</gpml:key>
                            <gpml:valueType xmlns:xsi="http://www.w3.org/XMLSchema-instance">xsi:double</gpml:valueType>
                            <gpml:value>0</gpml:value>
                        </gpml:KeyValueDictionaryElement>
                    </gpml:element>
                    <gpml:element>
                        <gpml:KeyValueDictionaryElement>
                            <gpml:key>PLATEID1</gpml:key>
                            <gpml:valueType xmlns:xsi="http://www.w3.org/XMLSchema-instance">xsi:string</gpml:valueType>
                            <gpml:value>4029</gpml:value>
                        </gpml:KeyValueDictionaryElement>
                    </gpml:element>
                    <gpml:element>
                        <gpml:KeyValueDictionaryElement>
                            <gpml:key>FROMAGE</gpml:key>
                            <gpml:valueType xmlns:xsi="http://www.w3.org/XMLSchema-instance">xsi:double</gpml:valueType>
                            <gpml:value>160</gpml:value>
                        </gpml:KeyValueDictionaryElement>
                    </gpml:element>
                    <gpml:element>
                        <gpml:KeyValueDictionaryElement>
                            <gpml:key>TOAGE</gpml:key>
                            <gpml:valueType xmlns:xsi="http://www.w3.org/XMLSchema-instance">xsi:double</gpml:valueType>
                            <gpml:value>0</gpml:value>
                        </gpml:KeyValueDictionaryElement>
                    </gpml:element>
                    <gpml:element>
                        <gpml:KeyValueDictionaryElement>
                            <gpml:key>NAME</gpml:key>
                            <gpml:valueType xmlns:xsi="http://www.w3.org/XMLSchema-instance">xsi:string</gpml:valueType>
                            <gpml:value>Kabul-Altimur Ophiolites</gpml:value>
                        </gpml:KeyValueDictionaryElement>
                    </gpml:element>
                    <gpml:element>
                        <gpml:KeyValueDictionaryElement>
                            <gpml:key>ORIG_FID</gpml:key>
                            <gpml:valueType xmlns:xsi="http://www.w3.org/XMLSchema-instance">xsi:double</gpml:valueType>
                            <gpml:value>0</gpml:value>
                        </gpml:KeyValueDictionaryElement>
                    </gpml:element>
                    <gpml:element>
                        <gpml:KeyValueDictionaryElement>
                            <gpml:key>Shape_Leng</gpml:key>
                            <gpml:valueType xmlns:xsi="http://www.w3.org/XMLSchema-instance">xsi:double</gpml:valueType>
                            <gpml:value>0</gpml:value>
                        </gpml:KeyValueDictionaryElement>
                    </gpml:element>
                    <gpml:element>
                        <gpml:KeyValueDictionaryElement>
[truncated: 6,972,599 more chars]
