# Supplementary material for: Paleolatitude.org 3.0: A calculator for paleoclimate and paleobiology studies based on a new global paleogeography model
Source: PLoS One. 2026 Apr 29;21(4):e0346817. doi: 10.1371/journal.pone.0346817 (PMC13127928; doi:10.1371/journal.pone.0346817)
Supplement: S1 Data — Supplementary Files: A set of supplementary files is available at DOI: https://doi.org/10.6084/m9.figshare.31021144, containing the following elements: S1 File. GPlates files (www.gplates.org [15]) of the Utrecht Paleogeography Model presented in the paleogeographic maps of Figs 1 and 3, and the rigid polygon version that is used as basis for the Paleolatitude.org tool. These consist of a rotation file, and a series of shape files (in gpml format) that underpin the paleogeographic model, a gpml file of the rigid polygons that are used to rotate coordinates in the Paleolatitude.org tool, as well as a project file (gproj) of the entire paleogeographic reconstruction. S2 File. Details of gAPWP25. In addition to a Readme.txt file with general descriptions and the gAPWP25.rot file with the updated paleomagnetic reference frame in GPlates rotation format, the files contain: S1 Table. Changelog of the update of gAPWP23 to gAPWP25. S2 Table. Paleomagnetic database used to compute the global apparent polar wander path for the last 320 Ma. We have listed age constraints, statistical parameters, Euler rotation parameters and other metadata per paleomagnetic pole used in the parametric re-sampling scheme. For more details, see main text. The grey-colored entries are excluded from the computation of the APWP. See columns ‘age constraints’, ‘comments’ and ‘reliability’ for specific details for a given dataset. Abbreviations: min_age and max_age = lower and upper boundaries of age uncertainty range; slat/slon = latitude and longitude of (mean) sampling location; N = number of paleomagnetic sites used to compute the paleopole; mDec/mInc = mean declination of inclination; α95/A95 = radius of the 95% confidence circle about the mean of the distribution of directions/VGPs; k/K = Fisher [109] precision parameter of the distribution of directions/VGPs; plat/plon = paleopole latitude and longitude (south pole); K_est/A95_est = values estimated using formula of Cox [214] (eq. 24); plateID [file pone.0346817.s001.zip › Supplementary information_vanHinsbergen_PLoSOne_2026/Supplementary Files 1_Utrecht Paleogeography Model 1.0 2025/Paleogeography/OceanicTerranes.gpml]

<?xml version="1.0" encoding="UTF-8"?>
<gpml:FeatureCollection xmlns:gpml="http://www.gplates.org/gplates" xmlns:gml="http://www.opengis.net/gml" xmlns:xsi="http://www.w3.org/XMLSchema-instance" gpml:version="1.6.0339" xsi:schemaLocation="http://www.gplates.org/gplates ../xsd/gpml.xsd http://www.opengis.net/gml ../../../gml/current/base">
    <gml:featureMember>
        <gpml:IslandArc>
            <gpml:identity>GPlates-5d62e46a-3fb8-47ac-8b5f-33c45e7d460b</gpml:identity>
            <gpml:revision>GPlates-e516a2c6-8c8d-4b4e-83c1-03a2a06eaca1</gpml:revision>
            <gml:name>Kermadec Ridge</gml:name>
            <gml:validTime>
                <gml:TimePeriod>
                    <gml:begin>
                        <gml:TimeInstant>
                            <gml:timePosition gml:frame="http://gplates.org/TRS/flat">7</gml:timePosition>
                        </gml:TimeInstant>
                    </gml:begin>
                    <gml:end>
                        <gml:TimeInstant>
                            <gml:timePosition gml:frame="http://gplates.org/TRS/flat">0</gml:timePosition>
                        </gml:TimeInstant>
                    </gml:end>
                </gml:TimePeriod>
            </gml:validTime>
            <gpml:reconstructionPlateId>
                <gpml:ConstantValue>
                    <gpml:value>8009</gpml:value>
                    <gml:description></gml:description>
                    <gpml:valueType xmlns:gpml="http://www.gplates.org/gplates">gpml:plateId</gpml:valueType>
                </gpml:ConstantValue>
            </gpml:reconstructionPlateId>
            <gpml:outlineOf>
                <gpml:ConstantValue>
                    <gpml:value>
                        <gml:Polygon>
                            <gml:exterior>
                                <gml:LinearRing>
                                    <gml:posList gml:dimension="2">-35.87345457951514 178.27214133783511 -34.87552536786081 179.07747332792025 -34.498299414004336 179.32382575488054 -34.057335136230563 179.65738218771611 -33.535196310799655 179.97517856075231 -33.025943320612825 -179.83945490817504 -32.536405229577369 -179.58886636249977 -32.130229023656582 -179.36059784165167 -31.730073547880384 -179.13306667413536 -31.338180794408398 -179.01271353243487 -30.890936731756632 -178.86216061112819 -30.477253171819179 -178.70783892228764 -30.106425708273537 -178.62770074536212 -29.728465046901402 -178.48993547806108 -29.215215818087586 -178.37521170280874 -28.750367996971256 -178.23320481368313 -28.215495809535295 -178.08446577728557 -27.749726059604079 -177.97272262668628 -27.248859790546817 -177.82121922423184 -26.897005411330184 -177.70540718379584 -26.518233265080568 -177.5669893618323 -26.184131977437655 -177.39636707397406 -25.809046763546331 -177.21269257959381 -26.107611853580895 -176.94652410076415 -26.106223536215769 -176.4562290009471 -26.288190565804594 -176.547685896362 -26.707098877860734 -176.70602258174759 -27.016875834736368 -176.82633558234843 -27.355061198613477 -176.90362283357351 -27.715122893084622 -177.01662743203656 -28.164383950969768 -177.15427943668439 -28.420535289476604 -177.26721051770264 -28.83579537892415 -177.41278380941458 -29.265290249308631 -177.53748811910887 -29.663438696701164 -177.68842452794561 -30.138431520532308 -177.76741103064626 -30.463961864679909 -177.89233273837664 -30.712225395300784 -177.95086169604684 -30.979738479274232 -178.02660564985629 -31.213466970977922 -178.10842370207226 -31.557913330553973 -178.25319488748192 -31.880633528384767 -178.36211177050816 -32.508914653174635 -178.58479368338556 -32.727698310487412 -178.69215943291377 -32.982445704678817 -178.81476907847031 -33.194214717992303 -178.86277323153246 -33.547887255364785 -178.95011848709987 -33.829447327473339 -179.00836235251225 -34.43298835224968 -179.1821078915799 -34.735735085425645 -179.28012397929783 -35.055321167521491 -179.37625015615723 -35.460937308809889 -179.31182369635738 -35.748194355302537 -179.26562906366107 -36.133159352760764 -179.33098236842096 -36.463016508608604 -179.36317072726899 -37.144526899139059 -179.81316190939143 -37.332579276442395 -179.9782392978619 -37.582725905719521 179.56183165941511 -37.727042399646834 179.30095819140865 -37.380551506979621 179.45799583137514 -37.001579205417571 178.95725622070537 -37.103509336327001 178.38608622840528 -37.301976634128344 177.75016507839408 -37.566254665981212 177.29139349835904 -37.411172615621645 176.7923947924541 -37.040479127457637 176.79341053785313 -36.362678230012264 177.6136578290762 -35.87345457951514 178.27214133783511 </gml:posList>
                                </gml:LinearRing>
                            </gml:exterior>
                        </gml:Polygon>
                    </gpml:value>
                    <gml:description></gml:description>
                    <gpml:valueType xmlns:gml="http://www.opengis.net/gml">gml:Polygon</gpml:valueType>
                </gpml:ConstantValue>
            </gpml:outlineOf>
        </gpml:IslandArc>
    </gml:featureMember>
    <gml:featureMember>
        <gpml:IslandArc>
            <gpml:identity>GPlates-b54209f4-3603-4a73-8f5a-b6568c0eff5d</gpml:identity>
            <gpml:revision>GPlates-501568c8-1b20-4a95-aa86-c3cf6a97186b</gpml:revision>
            <gml:name>Colville Ridge</gml:name>
            <gml:validTime>
                <gml:TimePeriod>
                    <gml:begin>
                        <gml:TimeInstant>
                            <gml:timePosition gml:frame="http://gplates.org/TRS/flat">30</gml:timePosition>
                        </gml:TimeInstant>
                    </gml:begin>
                    <gml:end>
                        <gml:TimeInstant>
                            <gml:timePosition gml:frame="http://gplates.org/TRS/flat">0</gml:timePosition>
                        </gml:TimeInstant>
                    </gml:end>
                </gml:TimePeriod>
            </gml:validTime>
            <gpml:reconstructionPlateId>
                <gpml:ConstantValue>
                    <gpml:value>8008</gpml:value>
                    <gml:description></gml:description>
                    <gpml:valueType xmlns:gpml="http://www.gplates.org/gplates">gpml:plateId</gpml:valueType>
                </gpml:ConstantValue>
            </gpml:reconstructionPlateId>
            <gpml:outlineOf>
                <gpml:ConstantValue>
                    <gpml:value>
                        <gml:Polygon>
                            <gml:exterior>
                                <gml:LinearRing>
                                    <gml:posList gml:dimension="2">-35.869187150863105 178.29063246452475 -35.674210121311319 178.39207233948599 -35.466220927923914 178.04705747896594 -34.98769388178949 178.09325920608578 -34.519425538907896 178.27101559423363 -34.039497190990708 178.57539107280948 -33.288737140351159 178.99520670292898 -32.752820846693602 179.18113343441382 -32.246918595068635 179.49646977493978 -31.647403936467281 179.87109471876639 -31.17948985170926 -179.99290718881133 -30.650205309012915 -179.69214322647943 -30.008831805981284 -179.5594295003373 -29.473783722267196 -179.41318514396488 -28.836964417372652 -179.13543098257597 -28.335376458792307 -178.91541758313051 -27.690431072504278 -178.76658598746408 -27.214105461470744 -178.76475431461512 -26.620102852933364 -178.6837636928428 -26.177700329666866 -178.60514563419727 -25.656804564417719 -178.55706945217577 -25.272239596434527 -178.49461325637165 -24.872764474993076 -178.56098871609706 -24.805096662202867 -179.26285127242974 -25.090229186061393 -179.35410079688782 -25.527374828776022 -179.51824795407362 -26.038596352059955 -179.63807120705732 -26.653391503561963 -179.72038639395089 -27.07625490017648 -179.83356422737452 -27.645861066578078 -179.89931956324449 -28.04494175845365 -179.99001259881007 -28.616875614484474 179.91798293122656 -29.239033170999328 179.75723083283194 -29.842258365675743 179.56656142849664 -30.671256292980093 179.27556457525935 -31.069724692269645 179.17874243245814 -31.681761545139793 178.88119422669507 -32.084641104330963 178.73079185890415 -32.67662255138471 178.39801949691636 -33.014991626735139 178.23516255871391 -33.504847757754526 178.06381688999642 -34.089184764905362 177.53630225216037 -34.639960090925761 177.12850625007849 -34.946413268997645 176.79390456620419 -35.160675498779639 176.52629665407412 -35.455516338732401 176.02640019074116 -35.639911547130652 175.83367696274942 -35.707357381291537 175.99071924782368 -35.691874557763192 176.23858538003773 -35.683249534442496 176.47958687914777 -35.848382490421216 176.58225494473018 -36.214574312678032 176.42919225517224 -37.129943340251721 176.46430621212963 -37.380427422667651 176.62595372615328 -37.424683232120465 176.80789746308736 -37.044128163895692 176.80253103104567 -36.351495508714329 177.62100894327716 -35.869187150863105 178.29063246452475 </gml:posList>
                                </gml:LinearRing>
                            </gml:exterior>
                        </gml:Polygon>
                    </gpml:value>
                    <gml:description></gml:description>
                    <gpml:valueType xmlns:gml="http://www.opengis.net/gml">gml:Polygon</gpml:valueType>
                </gpml:ConstantValue>
            </gpml:outlineOf>
        </gpml:IslandArc>
    </gml:featureMember>
    <gml:featureMember>
        <gpml:IslandArc>
            <gpml:identity>GPlates-d6902ea3-f686-4430-a0f2-6d6de5c5ecca</gpml:identity>
            <gpml:revision>GPlates-2b8c4473-72a2-424f-8142-ff5fb4b1720f</gpml:revision>
            <gml:name>Three Kings Ridge</gml:name>
            <gml:validTime>
                <gml:TimePeriod>
                    <gml:begin>
                        <gml:TimeInstant>
                            <gml:timePosition gml:frame="http://gplates.org/TRS/flat">60</gml:timePosition>
                        </gml:TimeInstant>
                    </gml:begin>
                    <gml:end>
                        <gml:TimeInstant>
                            <gml:timePosition gml:frame="http://gplates.org/TRS/flat">0</gml:timePosition>
                        </gml:TimeInstant>
                    </gml:end>
                </gml:TimePeriod>
            </gml:validTime>
            <gpml:reconstructionPlateId>
                <gpml:ConstantValue>
                    <gpml:value>8002</gpml:value>
                    <gml:description></gml:description>
                    <gpml:valueType xmlns:gpml="http://www.gplates.org/gplates">gpml:plateId</gpml:valueType>
                </gpml:ConstantValue>
            </gpml:reconstructionPlateId>
            <gpml:outlineOf>
                <gpml:ConstantValue>
                    <gpml:value>
                        <gml:Polygon>
                            <gml:exterior>
                                <gml:LinearRing>
                                    <gml:posList gml:dimension="2">-33.847832155822921 173.99632493330915 -33.4509987240775 173.99270617167247 -32.941921183489129 173.89826996380626 -32.570920928629789 173.68361035661391 -32.1905089377248 173.54153932586573 -31.471178968771159 173.41187809432941 -30.918010429368589 173.4205204032688 -29.97049441671658 173.39588560133137 -29.198818480021245 173.43968845168024 -28.311740557442089 173.42672679078697 -27.647769287850053 173.34691904217766 -27.459883857399468 173.26056849430614 -27.136518485896168 172.34317205862274 -27.435042995425462 172.3542192992218 -28.232588914779051 172.36467382287455 -28.755430121268667 172.34470075598389 -29.342447617892045 172.29898930268266 -29.612526618940596 172.34270657176276 -29.88259787754907 172.3864895771336 -30.134571864978216 172.0713101084614 -30.455465770753257 171.9436946106492 -30.76809225671407 171.88538276406916 -31.213127598926413 171.73899541873848 -31.902631923827613 171.59171818558744 -32.313612538020969 171.47209353390329 -32.865174767885421 171.57504824060882 -33.258542348506317 171.72381076766095 -33.739439099423315 172.20338985431445 -34.169148463101848 173.0798529152963 -34.253331764547603 173.71494516000556 -33.847832155822921 173.99632493330915 </gml:posList>
                                </gml:LinearRing>
                            </gml:exterior>
                        </gml:Polygon>
                    </gpml:value>
                    <gml:description></gml:description>
                    <gpml:valueType xmlns:gml="http://www.opengis.net/gml">gml:Polygon</gpml:valueType>
                </gpml:ConstantValue>
            </gpml:outlineOf>
        </gpml:IslandArc>
    </gml:featureMember>
    <gml:featureMember>
        <gpml:IslandArc>
            <gpml:identity>GPlates-ea8517eb-9452-4b39-9253-091ce6b1ce52</gpml:identity>
            <gpml:revision>GPlates-3b8b1047-4477-4228-a7ea-5757d490f2a2</gpml:revision>
            <gml:name>Loyalty Ridge</gml:name>
            <gml:validTime>
                <gml:TimePeriod>
                    <gml:begin>
                        <gml:TimeInstant>
                            <gml:timePosition gml:frame="http://gplates.org/TRS/flat">36</gml:timePosition>
                        </gml:TimeInstant>
                    </gml:begin>
                    <gml:end>
                        <gml:TimeInstant>
                            <gml:timePosition gml:frame="http://gplates.org/TRS/flat">0</gml:timePosition>
                        </gml:TimeInstant>
                    </gml:end>
                </gml:TimePeriod>
            </gml:validTime>
            <gpml:reconstructionPlateId>
                <gpml:ConstantValue>
                    <gpml:value>8011</gpml:value>
                    <gml:description></gml:description>
                    <gpml:valueType xmlns:gpml="http://www.gplates.org/gplates">gpml:plateId</gpml:valueType>
                </gpml:ConstantValue>
            </gpml:reconstructionPlateId>
            <gpml:outlineOf>
                <gpml:ConstantValue>
                    <gpml:value>
                        <gml:Polygon>
                            <gml:exterior>
                                <gml:LinearRing>
                                    <gml:posList gml:dimension="2">-19.232555442731044 164.84610647742417 -19.608835917572478 165.27726100123255 -20.055048996770367 165.67959649895954 -20.37086564439711 165.99912526227732 -20.655360622537778 166.28031595462792 -20.979593832062818 166.49270482005139 -21.087698876745659 166.83261553798587 -21.161323633578817 167.16964625201001 -21.21330472203292 167.3580706771848 -21.404097734578773 167.5234491890827 -21.696655582255055 167.69924492047645 -21.911369402146168 167.97846939206585 -22.210802159026191 168.4518266719875 -22.459472657299901 168.63921115484115 -22.743209002116352 168.96036797674705 -23.039165821227286 169.15226455123585 -23.430675601542305 169.35598023798576 -23.771500259039328 169.58123458304331 -24.072161915259546 169.72299117073001 -24.588251278547904 169.89113820938496 -24.960668861338402 170.0429298678493 -25.173534283827447 170.09554595022198 -25.503503078796179 170.189457821909 -26.030772896109127 170.25405189834566 -26.201515544567094 170.43509014964184 -26.374816932754577 170.84934493923731 -26.102840869595997 170.83102269049002 -25.738455397751238 170.72990731663833 -25.358015097444365 170.65490804472455 -24.908647031093857 170.54483543363014 -24.302848645886883 170.30943579611036 -23.952065686171416 170.18656665388013 -23.649120301205695 170.07004560541867 -23.098940970705787 169.76585271809176 -22.774512123931643 169.62186463070518 -22.670995457386447 169.78173169909792 -22.141500202872543 169.41595880519509 -21.848445941004012 169.19860043518923 -21.65085093879458 168.9929372248013 -21.474435073421791 168.81624422172143 -21.235850127026282 168.52876050490298 -21.111673985725211 168.30670247309976 -21.030206654569632 168.14205470249323 -20.742078326200144 167.85286703572604 -20.554066820280315 167.5233960188589 -20.361012306353668 167.24585290488923 -20.104488121146947 166.85982455455215 -19.899483804645183 166.42854618065803 -19.790258499885152 166.28977137782132 -19.585007901434992 166.14227292874082 -19.433873720549617 165.92320068335655 -19.190645999455704 165.64503698896198 -18.988971208325264 165.44800011040272 -18.797002062661566 165.12456698759149 -18.598685793747283 164.87780184077712 -18.449945769287012 164.61022694387313 -18.396820153034888 164.35093681191415 -18.767959272580921 164.22824541373456 -18.969003036178457 164.44918348452276 -19.188040198406451 164.74890095219106 -19.232555442731044 164.84610647742417 </gml:posList>
                                </gml:LinearRing>
                            </gml:exterior>
                        </gml:Polygon>
                    </gpml:value>
                    <gml:description></gml:description>
                    <gpml:valueType xmlns:gml="http://www.opengis.net/gml">gml:Polygon</gpml:valueType>
                </gpml:ConstantValue>
            </gpml:outlineOf>
        </gpml:IslandArc>
    </gml:featureMember>
    <gml:featureMember>
        <gpml:IslandArc>
            <gpml:identity>GPlates-f0ad8adc-7695-4ba5-9dbe-b9091846b2c9</gpml:identity>
            <gpml:revision>GPlates-6d26b400-2dd9-4f59-b70f-78348b2d0489</gpml:revision>
            <gml:name>LOYALTY RIDGE</gml:name>
            <gml:validTime>
                <gml:TimePeriod>
                    <gml:begin>
                        <gml:TimeInstant>
                            <gml:timePosition gml:frame="http://gplates.org/TRS/flat">50</gml:timePosition>
                        </gml:TimeInstant>
                    </gml:begin>
                    <gml:end>
                        <gml:TimeInstant>
                            <gml:timePosition gml:frame="http://gplates.org/TRS/flat">0</gml:timePosition>
                        </gml:TimeInstant>
                    </gml:end>
                </gml:TimePeriod>
            </gml:validTime>
            <gpml:reconstructionPlateId>
                <gpml:ConstantValue>
                    <gpml:value>8011</gpml:value>
                    <gml:description></gml:description>
                    <gpml:valueType xmlns:gpml="http://www.gplates.org/gplates">gpml:plateId</gpml:valueType>
                </gpml:ConstantValue>
            </gpml:reconstructionPlateId>
            <gpml:outlineOf>
                <gpml:ConstantValue>
                    <gpml:value>
                        <gml:Polygon>
                            <gml:exterior>
                                <gml:LinearRing>
                                    <gml:posList gml:dimension="2">-17.201806905090237 163.90342853174914 -17.288327651798649 163.59426974311575 -17.594201571747277 163.52790118560216 -18.0180381567381 163.92381622761465 -18.006666975674705 164.08157722639513 -17.48342225501359 164.17473358279946 -17.272764057326917 164.11232685569769 -17.201806905090237 163.90342853174914 </gml:posList>
                                </gml:LinearRing>
                            </gml:exterior>
                        </gml:Polygon>
                    </gpml:value>
                    <gml:description></gml:description>
                    <gpml:valueType xmlns:gml="http://www.opengis.net/gml">gml:Polygon</gpml:valueType>
                </gpml:ConstantValue>
            </gpml:outlineOf>
        </gpml:IslandArc>
    </gml:featureMember>
    <gml:featureMember>
        <gpml:IslandArc>
            <gpml:identity>GPlates-d09025a4-160a-4913-b8e7-456a3a0a3418</gpml:identity>
            <gpml:revision>GPlates-57428589-8c73-4f50-8663-62cb3329321d</gpml:revision>
            <gml:name>LOYALTY RIDGE</gml:name>
            <gml:validTime>
                <gml:TimePeriod>
                    <gml:begin>
                        <gml:TimeInstant>
                            <gml:timePosition gml:frame="http://gplates.org/TRS/flat">50</gml:timePosition>
                        </gml:TimeInstant>
                    </gml:begin>
                    <gml:end>
                        <gml:TimeInstant>
                            <gml:timePosition gml:frame="http://gplates.org/TRS/flat">0</gml:timePosition>
                        </gml:TimeInstant>
                    </gml:end>
                </gml:TimePeriod>
            </gml:validTime>
            <gpml:reconstructionPlateId>
                <gpml:ConstantValue>
                    <gpml:value>8011</gpml:value>
                    <gml:description></gml:description>
                    <gpml:valueType xmlns:gpml="http://www.gplates.org/gplates">gpml:plateId</gpml:valueType>
                </gpml:ConstantValue>
            </gpml:reconstructionPlateId>
            <gpml:outlineOf>
                <gpml:ConstantValue>
                    <gpml:value>
                        <gml:Polygon>
                            <gml:exterior>
                                <gml:LinearRing>
                                    <gml:posList gml:dimension="2">-16.79025421980975 163.32965419836574 -16.953905681670253 163.13945821865389 -17.198465331551315 163.02273049963802 -17.287189444265614 163.30056160275623 -17.163070020144556 163.53924459729743 -16.96887948799613 163.5464955204063 -16.802341914147895 163.46576652842788 -16.79025421980975 163.32965419836574 </gml:posList>
                                </gml:LinearRing>
                            </gml:exterior>
                        </gml:Polygon>
                    </gpml:value>
                    <gml:description></gml:description>
                    <gpml:valueType xmlns:gml="http://www.opengis.net/gml">gml:Polygon</gpml:valueType>
                </gpml:ConstantValue>
            </gpml:outlineOf>
        </gpml:IslandArc>
    </gml:featureMember>
    <gml:featureMember>
        <gpml:IslandArc>
            <gpml:identity>GPlates-91318b52-6b21-4edd-b21e-f2b5b54cdc47</gpml:identity>
            <gpml:revision>GPlates-cc110b17-5194-4e60-9fe3-25bdbd7c762a</gpml:revision>
            <gml:name>LOYALTY RIDGE</gml:name>
            <gml:validTime>
                <gml:TimePeriod>
                    <gml:begin>
                        <gml:TimeInstant>
                            <gml:timePosition gml:frame="http://gplates.org/TRS/flat">50</gml:timePosition>
                        </gml:TimeInstant>
                    </gml:begin>
                    <gml:end>
                        <gml:TimeInstant>
                            <gml:timePosition gml:frame="http://gplates.org/TRS/flat">0</gml:timePosition>
                        </gml:TimeInstant>
                    </gml:end>
                </gml:TimePeriod>
            </gml:validTime>
            <gpml:reconstructionPlateId>
                <gpml:ConstantValue>
                    <gpml:value>8011</gpml:value>
                    <gml:description></gml:description>
                    <gpml:valueType xmlns:gpml="http://www.gplates.org/gplates">gpml:plateId</gpml:valueType>
                </gpml:ConstantValue>
            </gpml:reconstructionPlateId>
            <gpml:outlineOf>
                <gpml:ConstantValue>
                    <gpml:value>
                        <gml:Polygon>
                            <gml:exterior>
                                <gml:LinearRing>
                                    <gml:posList gml:dimension="2">-16.223644965110687 163.73459176484141 -16.53919644759522 163.535040112969 -16.789766754489232 163.64497051485245 -16.798423473446451 163.82583673243664 -16.695013431171077 164.06508358070226 -16.429989833011181 164.15575513614544 -16.192624293630544 163.86679944169859 -16.223644965110687 163.73459176484141 </gml:posList>
                                </gml:LinearRing>
                            </gml:exterior>
                        </gml:Polygon>
                    </gpml:value>
                    <gml:description></gml:description>
                    <gpml:valueType xmlns:gml="http://www.opengis.net/gml">gml:Polygon</gpml:valueType>
                </gpml:ConstantValue>
            </gpml:outlineOf>
        </gpml:IslandArc>
    </gml:featureMember>
    <gml:featureMember>
        <gpml:IslandArc>
            <gpml:identity>GPlates-812d23e3-af9a-4034-aeb5-320c24d5c7a2</gpml:identity>
            <gpml:revision>GPlates-2d7c7c57-765b-4c09-9f49-f9cf3d9c39e3</gpml:revision>
            <gml:name>LOYALTY RIDGE</gml:name>
            <gml:validTime>
                <gml:TimePeriod>
                    <gml:begin>
                        <gml:TimeInstant>
                            <gml:timePosition gml:frame="http://gplates.org/TRS/flat">40</gml:timePosition>
                        </gml:TimeInstant>
                    </gml:begin>
                    <gml:end>
                        <gml:TimeInstant>
                            <gml:timePosition gml:frame="http://gplates.org/TRS/flat">0</gml:timePosition>
                        </gml:TimeInstant>
                    </gml:end>
                </gml:TimePeriod>
            </gml:validTime>
            <gpml:reconstructionPlateId>
                <gpml:ConstantValue>
                    <gpml:value>8011</gpml:value>
                    <gml:description></gml:description>
                    <gpml:valueType xmlns:gpml="http://www.gplates.org/gplates">gpml:plateId</gpml:valueType>
                </gpml:ConstantValue>
            </gpml:reconstructionPlateId>
            <gpml:outlineOf>
                <gpml:ConstantValue>
                    <gpml:value>
                        <gml:Polygon>
                            <gml:exterior>
                                <gml:LinearRing>
                                    <gml:posList gml:dimension="2">-16.070534007787725 165.98728791917657 -16.162341167241415 165.65926950985957 -16.442535596741397 165.39253647495079 -16.697387937501631 165.16774128767605 -16.884285902788378 164.98145507385996 -16.896410239168347 164.82486433566072 -16.666232719551427 164.73765771349971 -16.454682374626486 164.96675771335799 -16.200031434579365 165.19151967413572 -16.02345984066536 165.51225480639778 -15.924501884370656 165.92907155852808 -15.954237978664606 166.08864107767326 -16.070534007787725 165.98728791917657 </gml:posList>
                                </gml:LinearRing>
                            </gml:exterior>
                        </gml:Polygon>
                    </gpml:value>
                    <gml:description></gml:description>
                    <gpml:valueType xmlns:gml="http://www.opengis.net/gml">gml:Polygon</gpml:valueType>
                </gpml:ConstantValue>
            </gpml:outlineOf>
        </gpml:IslandArc>
    </gml:featureMember>
    <gml:featureMember>
        <gpml:IslandArc>
            <gpml:identity>GPlates-3fa54c2b-cfa2-4476-a386-33bba5fac0da</gpml:identity>
            <gpml:revision>GPlates-e6af18d4-ed75-4ec6-990e-1524b4194f1b</gpml:revision>
            <gml:name>LOYALTY RIDGE</gml:name>
            <gml:validTime>
                <gml:TimePeriod>
                    <gml:begin>
                        <gml:TimeInstant>
                            <gml:timePosition gml:frame="http://gplates.org/TRS/flat">40</gml:timePosition>
                        </gml:TimeInstant>
                    </gml:begin>
                    <gml:end>
                        <gml:TimeInstant>
                            <gml:timePosition gml:frame="http://gplates.org/TRS/flat">0</gml:timePosition>
                        </gml:TimeInstant>
                    </gml:end>
                </gml:TimePeriod>
            </gml:validTime>
            <gpml:reconstructionPlateId>
                <gpml:ConstantValue>
                    <gpml:value>8011</gpml:value>
                    <gml:description></gml:description>
                    <gpml:valueType xmlns:gpml="http://www.gplates.org/gplates">gpml:plateId</gpml:valueType>
                </gpml:ConstantValue>
            </gpml:reconstructionPlateId>
            <gpml:outlineOf>
                <gpml:ConstantValue>
                    <gpml:value>
                        <gml:Polygon>
                            <gml:exterior>
                                <gml:LinearRing>
                                    <gml:posList gml:dimension="2">-15.402780302676131 165.18858883202515 -15.626888716897886 164.80558842856789 -15.853513493197868 164.3770541599215 -16.000201598705633 164.14271408052159 -16.210995946806939 164.20503194694396 -16.222454855619354 164.34066720754208 -16.031037653547692 164.59376101670648 -15.823606162552986 165.04649297217938 -15.7114432676583 165.37244249027918 -15.525324044799872 165.80311237127299 -15.491767444514398 166.20246410945578 -15.369586061389519 166.36985804865938 -15.295379059326496 166.22889638502645 -15.329528948773852 165.56191826130998 -15.351086323722672 165.29575193961387 -15.402780302676131 165.18858883202515 </gml:posList>
                                </gml:LinearRing>
                            </gml:exterior>
                        </gml:Polygon>
                    </gpml:value>
                    <gml:description></gml:description>
                    <gpml:valueType xmlns:gml="http://www.opengis.net/gml">gml:Polygon</gpml:valueType>
                </gpml:ConstantValue>
            </gpml:outlineOf>
        </gpml:IslandArc>
    </gml:featureMember>
    <gml:featureMember>
        <gpml:IslandArc>
            <gpml:identity>GPlates-8a71bb66-c886-429c-996e-e63ecbe4ba46</gpml:identity>
            <gpml:revision>GPlates-9390f7ca-1f39-48cb-81f1-ba1a2cb9d7a0</gpml:revision>
            <gml:name>New Hebrides Arc</gml:name>
            <gml:validTime>
                <gml:TimePeriod>
                    <gml:begin>
                        <gml:TimeInstant>
                            <gml:timePosition gml:frame="http://gplates.org/TRS/flat">7</gml:timePosition>
                        </gml:TimeInstant>
                    </gml:begin>
                    <gml:end>
                        <gml:TimeInstant>
                            <gml:timePosition gml:frame="http://gplates.org/TRS/flat">0</gml:timePosition>
                        </gml:TimeInstant>
                    </gml:end>
                </gml:TimePeriod>
            </gml:validTime>
            <gpml:reconstructionPlateId>
                <gpml:ConstantValue>
                    <gpml:value>8017</gpml:value>
                    <gml:description></gml:description>
                    <gpml:valueType xmlns:gpml="http://www.gplates.org/gplates">gpml:plateId</gpml:valueType>
                </gpml:ConstantValue>
            </gpml:reconstructionPlateId>
            <gpml:outlineOf>
                <gpml:ConstantValue>
                    <gpml:value>
                        <gml:Polygon>
                            <gml:exterior>
                                <gml:LinearRing>
                                    <gml:posList gml:dimension="2">-21.014910209097582 169.8514753765383 -21.048824077732753 170.06023891109035 -21.06002768958593 170.29094690314813 -20.837192404847205 170.46324466511831 -20.682849180395433 170.54691023660789 -20.511338209666405 170.53774835705784 -20.153269989171026 170.38141637186675 -19.730837860644254 170.22252770564103 -19.543061937437283 170.09900655107327 -19.228623430549241 169.92403306201109 -18.808827593439474 169.69930480944259 -18.533108683988672 169.61824187120646 -18.404520454118302 169.61218746586349 -18.190203600447319 169.60211074479417 -17.87344791641959 169.47443077050238 -17.580781964209294 169.28070276571177 -17.075262059833626 169.03326976610384 -16.88927990881416 168.84558166005331 -16.829922676472901 168.7306284652654 -16.600150798041376 168.56400650046211 -16.325706308774901 168.44069859646385 -16.047856409373185 168.40695130876955 -15.619120362090721 168.38944035998352 -15.29925631654285 168.33189097161528 -14.959596369506615 168.22926087685568 -14.705629966512737 168.13032317659579 -14.43337782562894 167.94220964380165 -14.045823457226362 167.97148189766844 -13.525149225087072 167.85013061154692 -12.965625908836445 167.59549212416917 -12.32385843360281 167.50549987390113 -11.883870762805376 167.3361058319656 -11.404056849860151 167.12580530184465 -10.885040611161752 166.79301620876259 -10.459545202744508 166.67114644681718 -10.190798888520749 166.45823331546273 -10.142898389730652 166.29495883202722 -10.178746795409308 165.94101643197669 -10.275901909207775 165.68321143982743 -10.392416827709145 165.55657571210182 -10.648036240942337 165.30239956876721 -10.710485824552761 165.076086695036 -10.887739912799113 165.10841820181614 -10.962935978894224 165.21858175675078 -11.052184323335583 165.57961032099701 -11.112318003788253 165.73478201735233 -11.321942750812747 165.91666837040955 -11.619796838516539 166.01387424510918 -12.130109300535958 166.18394717269547 -12.386168603649173 166.23618077647691 -12.686405952652411 166.24585370127133 -12.983966493774052 166.34357722351618 -13.36993312084982 166.35602530551409 -13.733108396116856 166.41190023151731 -14.139844968822148 166.44710271937691 -14.418617139013014 166.4560325998132 -14.634423754034067 166.41852155528775 -14.894475930630405 166.33783353640015 -15.131755947087463 166.30070543821245 -15.303372846155122 166.30598921944596 -15.753281274222781 166.34209347446841 -16.005401417266778 166.52857502895952 -16.1479972088433 166.77901040946136 -16.228142483801413 166.9605571904053 -16.310946466470686 167.0786417699947 -16.548516556167527 167.18726330807903 -16.764649526782406 167.38932015559419 -16.894537740224408 167.51392942429004 -17.044222918397775 167.61941244060216 -17.216536034870703 167.62572792919846 -17.465492646454479 167.63485234113409 -17.697904608316524 167.56314212014388 -18.022113646055256 167.59540931287768 -18.289016529844002 167.62559050472299 -18.572256310503811 167.7372043554964 -18.871718522565697 167.93068039403329 -19.057807596383043 168.07973059361785 -19.204055202594105 168.26799179702331 -19.331026587145388 168.45576298661888 -19.531963811378841 168.70797459778902 -19.798183042615388 168.76041294117573 -20.142630808249141 168.77576503417848 -20.372332646259622 168.78603375466449 -20.52398220231386 168.83365598448555 -20.699732661716812 169.21008085702178 -20.877427838984428 169.52600437852459 -21.014910209097582 169.8514753765383 </gml:posList>
                                </gml:LinearRing>
                            </gml:exterior>
                        </gml:Polygon>
                    </gpml:value>
                    <gml:description></gml:description>
                    <gpml:valueType xmlns:gml="http://www.opengis.net/gml">gml:Polygon</gpml:valueType>
                </gpml:ConstantValue>
            </gpml:outlineOf>
        </gpml:IslandArc>
    </gml:featureMember>
    <gml:featureMember>
        <gpml:IslandArc>
            <gpml:identity>GPlates-e5e5557b-7125-4bba-b68c-e6ac690926ee</gpml:identity>
            <gpml:revision>GPlates-d2320af4-d1db-4239-977b-e07a6779e119</gpml:revision>
            <gml:name>NEW HEBRIDES ARC</gml:name>
            <gml:validTime>
                <gml:TimePeriod>
                    <gml:begin>
                        <gml:TimeInstant>
                            <gml:timePosition gml:frame="http://gplates.org/TRS/flat">5</gml:timePosition>
                        </gml:TimeInstant>
                    </gml:begin>
                    <gml:end>
                        <gml:TimeInstant>
                            <gml:timePosition gml:frame="http://gplates.org/TRS/flat">0</gml:timePosition>
                        </gml:TimeInstant>
                    </gml:end>
                </gml:TimePeriod>
            </gml:validTime>
            <gpml:reconstructionPlateId>
                <gpml:ConstantValue>
                    <gpml:value>8017</gpml:value>
                    <gml:description></gml:description>
                    <gpml:valueType xmlns:gpml="http://www.gplates.org/gplates">gpml:plateId</gpml:valueType>
                </gpml:ConstantValue>
            </gpml:reconstructionPlateId>
            <gpml:outlineOf>
                <gpml:ConstantValue>
                    <gpml:value>
                        <gml:Polygon>
                            <gml:exterior>
                                <gml:LinearRing>
                                    <gml:posList gml:dimension="2">-22.005667215502569 173.54023202476748 -21.922318075955705 174.03147741455237 -21.798000652979397 174.35323393118139 -21.714808319062335 174.56740898237135 -21.661457099611845 174.83895705037426 -21.684958392537091 174.98803635841901 -21.831439013793979 174.85295301781659 -21.982982790769054 174.64428599370339 -22.146838617532666 174.25165491430917 -22.262427309190642 173.79908468493718 -22.414371825834717 173.29291395998703 -22.451740885831835 172.96274508694501 -22.527930396342825 172.54243643345208 -22.571145834468346 172.08249061287782 -22.54605158629883 171.59957988089366 -22.442200303452683 171.29737280099815 -22.239313468233078 170.91614767580631 -22.159284170450633 171.15192180926621 -22.230265734049492 171.43308361705502 -22.271415340288168 172.24844828625214 -22.261971306774704 172.41407861842308 -22.179988319597648 172.64869304296951 -22.001487957340434 173.06071616036604 -22.005667215502569 173.54023202476748 </gml:posList>
                                </gml:LinearRing>
                            </gml:exterior>
                        </gml:Polygon>
                    </gpml:value>
                    <gml:description></gml:description>
                    <gpml:valueType xmlns:gml="http://www.opengis.net/gml">gml:Polygon</gpml:valueType>
                </gpml:ConstantValue>
            </gpml:outlineOf>
        </gpml:IslandArc>
    </gml:featureMember>
    <gml:featureMember>
        <gpml:IslandArc>
            <gpml:identity>GPlates-c0bfe24b-3b01-4263-8913-ea1e28abf4c7</gpml:identity>
            <gpml:revision>GPlates-e6168ba6-9c70-4cf4-90b1-a21df5be396a</gpml:revision>
            <gml:name>NEW HEBRIDES ARC</gml:name>
            <gml:validTime>
                <gml:TimePeriod>
                    <gml:begin>
                        <gml:TimeInstant>
                            <gml:timePosition gml:frame="http://gplates.org/TRS/flat">3</gml:timePosition>
                        </gml:TimeInstant>
                    </gml:begin>
                    <gml:end>
                        <gml:TimeInstant>
                            <gml:timePosition gml:frame="http://gplates.org/TRS/flat">0</gml:timePosition>
                        </gml:TimeInstant>
                    </gml:end>
                </gml:TimePeriod>
            </gml:validTime>
            <gpml:reconstructionPlateId>
                <gpml:ConstantValue>
                    <gpml:value>8005</gpml:value>
                    <gml:description></gml:description>
                    <gpml:valueType xmlns:gpml="http://www.gplates.org/gplates">gpml:plateId</gpml:valueType>
                </gpml:ConstantValue>
            </gpml:reconstructionPlateId>
            <gpml:outlineOf>
                <gpml:ConstantValue>
                    <gpml:value>
                        <gml:Polygon>
                            <gml:exterior>
                                <gml:LinearRing>
                                    <gml:posList gml:dimension="2">-18.495827431691609 178.612135594336 -18.696256969478991 178.31437183254471 -19.062057427092764 177.8503738164826 -19.2969794311242 177.87407409354452 -19.325933881941655 178.26539419604572 -19.142703860075262 178.61172492976101 -18.775374876372929 178.84655065265076 -18.4573166550468 178.79005595503747 -18.495827431691609 178.612135594336 </gml:posList>
                                </gml:LinearRing>
                            </gml:exterior>
                        </gml:Polygon>
                    </gpml:value>
                    <gml:description></gml:description>
                    <gpml:valueType xmlns:gml="http://www.opengis.net/gml">gml:Polygon</gpml:valueType>
                </gpml:ConstantValue>
            </gpml:outlineOf>
        </gpml:IslandArc>
    </gml:featureMember>
    <gml:featureMember>
        <gpml:IslandArc>
            <gpml:identity>GPlates-80ada0bc-436d-43d2-ad48-63eeb2713261</gpml:identity>
            <gpml:revision>GPlates-736f00a9-e76e-435f-b1d9-444e24aadc3a</gpml:revision>
            <gml:name>Fiji</gml:name>
            <gml:validTime>
                <gml:TimePeriod>
                    <gml:begin>
                        <gml:TimeInstant>
                            <gml:timePosition gml:frame="http://gplates.org/TRS/flat">26</gml:timePosition>
                        </gml:TimeInstant>
                    </gml:begin>
                    <gml:end>
                        <gml:TimeInstant>
                            <gml:timePosition gml:frame="http://gplates.org/TRS/flat">0</gml:timePosition>
                        </gml:TimeInstant>
                    </gml:end>
                </gml:TimePeriod>
            </gml:validTime>
            <gpml:reconstructionPlateId>
                <gpml:ConstantValue>
                    <gpml:value>8005</gpml:value>
                    <gml:description></gml:description>
                    <gpml:valueType xmlns:gpml="http://www.gplates.org/gplates">gpml:plateId</gpml:valueType>
                </gpml:ConstantValue>
            </gpml:reconstructionPlateId>
            <gpml:outlineOf>
                <gpml:ConstantValue>
                    <gpml:value>
                        <gml:Polygon>
                            <gml:exterior>
                                <gml:LinearRing>
                                    <gml:posList gml:dimension="2">-16.249791929237848 -178.81543418255805 -16.018897191811856 -178.99104206746262 -15.713843707327396 -179.34463876477497 -15.5974601129424 -179.65146814334986 -15.525713684131716 -179.97501900640685 -15.569782299409461 179.62565304898555 -15.677042717146213 179.23352650543589 -15.769454231066037 178.97424716707883 -15.93712767803153 178.61063328096498 -16.104139251932704 178.24614201430069 -16.263772603904357 177.94782180741291 -16.502387859246181 177.49902404553072 -16.735708696561826 177.09352135628799 -16.981130393471478 176.77882910570813 -17.226507273599783 176.69067058837319 -17.386445378241909 176.59332891603316 -17.636357085775312 176.68746040967412 -17.946053210250561 176.83354207862436 -18.176614580319477 177.13176953153823 -18.283043702082161 177.37164709810568 -18.378138824310131 177.7248773927663 -18.413117464374977 178.02599683038838 -18.353157410118399 178.40801028036518 -18.15281531241299 178.8877041362461 -18.103169177349095 179.15567053004557 -18.138459887818808 179.43338506585931 -18.060026706335055 179.56090724283931 -17.951012678031852 179.57079759191646 -17.82310322923767 179.55566252315063 -17.673879100574965 179.53800054827491 -17.629171110817129 179.3508356458758 -17.522701020916411 179.13381214616444 -17.35686143677405 179.06910123908119 -17.221827773249323 179.12148493368642 -17.096189325737701 179.28821919105195 -17.008229987603219 179.50445929735321 -16.988178099298807 179.88713360525733 -17.079959089508446 -179.96583627976895 -17.230579804313439 -179.76615103274233 -17.343418510628808 -179.61622447462562 -16.249791929237848 -178.81543418255805 </gml:posList>
                                </gml:LinearRing>
                            </gml:exterior>
                        </gml:Polygon>
                    </gpml:value>
                    <gml:description></gml:description>
                    <gpml:valueType xmlns:gml="http://www.opengis.net/gml">gml:Polygon</gpml:valueType>
                </gpml:ConstantValue>
            </gpml:outlineOf>
        </gpml:IslandArc>
    </gml:featureMember>
    <gml:featureMember>
        <gpml:IslandArc>
            <gpml:identity>GPlates-d253327c-431b-4711-b905-3ad77787635a</gpml:identity>
            <gpml:revision>GPlates-31ec83f7-e17b-4ea2-9398-0c00423a3914</gpml:revision>
            <gml:name>Lau Ridge</gml:name>
            <gml:validTime>
                <gml:TimePeriod>
                    <gml:begin>
                        <gml:TimeInstant>
                            <gml:timePosition gml:frame="http://gplates.org/TRS/flat">30</gml:timePosition>
                        </gml:TimeInstant>
                    </gml:begin>
                    <gml:end>
                        <gml:TimeInstant>
                            <gml:timePosition gml:frame="http://gplates.org/TRS/flat">0</gml:timePosition>
                        </gml:TimeInstant>
                    </gml:end>
                </gml:TimePeriod>
            </gml:validTime>
            <gpml:reconstructionPlateId>
                <gpml:ConstantValue>
                    <gpml:value>8004</gpml:value>
                    <gml:description></gml:description>
                    <gpml:valueType xmlns:gpml="http://www.gplates.org/gplates">gpml:plateId</gpml:valueType>
                </gpml:ConstantValue>
            </gpml:reconstructionPlateId>
            <gpml:outlineOf>
                <gpml:ConstantValue>
                    <gpml:value>
                        <gml:Polygon>
                            <gml:exterior>
                                <gml:LinearRing>
                                    <gml:posList gml:dimension="2">-24.81316706367295 -179.27285891623595 -24.868597696626242 -178.58933289403794 -24.774217515313328 -178.48565586487629 -24.444253838191266 -178.45435562981561 -23.799342527097888 -178.37165631780553 -23.340629570922626 -178.26486757639503 -23.042576288266261 -178.21176218259694 -22.602896755792393 -178.1223145833049 -21.877807861663115 -178.09070549130064 -21.575293552097072 -178.00214199442206 -20.953662222710005 -177.97567485667304 -20.568833736287118 -177.91754233479259 -19.759265919685802 -177.89901737414175 -19.218303744172548 -177.97198157955287 -18.823013481218133 -177.97060545164169 -18.328350982558259 -178.00071478943968 -17.973171244191594 -178.04821424805604 -17.56722194907352 -178.24647611673856 -16.98567786424092 -178.41274067986882 -16.446393815474885 -178.6440055279466 -16.235641009129203 -178.81199100678691 -17.347994401438758 -179.62546695245413 -17.656585993316988 -179.4605337812329 -17.974063409527027 -179.38481760803225 -18.325370954695288 -179.30465147646478 -18.729478976768629 -179.23571986138236 -18.930529122622048 -179.19222149720932 -19.076474266290091 -179.18889063944187 -19.56656247179129 -179.02228662837777 -20.068278199279799 -178.95685182398637 -20.549062573041859 -178.91995204025517 -20.979166736839495 -178.86368703153215 -21.221093918641611 -178.85804380858789 -21.579606102389508 -178.81105717278433 -22.239928736838859 -178.85549023428629 -22.559729668896203 -178.89255551721624 -22.903547855139166 -178.92679105827611 -23.32518667546988 -179.00415390775174 -23.773881888711674 -179.10529730865008 -24.246756217252024 -179.20432375148485 -24.615217501419007 -179.23744569083962 -24.81316706367295 -179.27285891623595 </gml:posList>
                                </gml:LinearRing>
                            </gml:exterior>
                        </gml:Polygon>
                    </gpml:value>
                    <gml:description></gml:description>
                    <gpml:valueType xmlns:gml="http://www.opengis.net/gml">gml:Polygon</gpml:valueType>
                </gpml:ConstantValue>
            </gpml:outlineOf>
        </gpml:IslandArc>
    </gml:featureMember>
    <gml:featureMember>
        <gpml:IslandArc>
            <gpml:identity>GPlates-009fc679-58b7-4cb2-ae88-2c0a995ee2de</gpml:identity>
            <gpml:revision>GPlates-5fc8fd11-32bd-4d91-808d-054ce32117bb</gpml:revision>
            <gml:name>NEW HEBRIDES ARC</gml:name>
            <gml:validTime>
                <gml:TimePeriod>
                    <gml:begin>
                        <gml:TimeInstant>
                            <gml:timePosition gml:frame="http://gplates.org/TRS/flat">3</gml:timePosition>
                        </gml:TimeInstant>
                    </gml:begin>
                    <gml:end>
                        <gml:TimeInstant>
                            <gml:timePosition gml:frame="http://gplates.org/TRS/flat">0</gml:timePosition>
                        </gml:TimeInstant>
                    </gml:end>
                </gml:TimePeriod>
            </gml:validTime>
            <gpml:reconstructionPlateId>
                <gpml:ConstantValue>
                    <gpml:value>8005</gpml:value>
                    <gml:description></gml:description>
                    <gpml:valueType xmlns:gpml="http://www.gplates.org/gplates">gpml:plateId</gpml:valueType>
                </gpml:ConstantValue>
            </gpml:reconstructionPlateId>
            <gpml:outlineOf>
                <gpml:ConstantValue>
                    <gpml:value>
                        <gml:Polygon>
                            <gml:exterior>
                                <gml:LinearRing>
                                    <gml:posList gml:dimension="2">-18.495827431691609 178.612135594336 -18.696256969478991 178.31437183254471 -19.062057427092764 177.8503738164826 -19.2969794311242 177.87407409354452 -19.325933881941655 178.26539419604572 -19.142703860075262 178.61172492976101 -18.775374876372929 178.84655065265076 -18.4573166550468 178.79005595503747 -18.495827431691609 178.612135594336 </gml:posList>
                                </gml:LinearRing>
                            </gml:exterior>
                        </gml:Polygon>
                    </gpml:value>
                    <gml:description></gml:description>
                    <gpml:valueType xmlns:gml="http://www.opengis.net/gml">gml:Polygon</gpml:valueType>
                </gpml:ConstantValue>
            </gpml:outlineOf>
        </gpml:IslandArc>
    </gml:featureMember>
    <gml:featureMember>
        <gpml:IslandArc>
            <gpml:identity>GPlates-189986b4-1786-4eb2-b200-fe8ecaefaf34</gpml:identity>
            <gpml:revision>GPlates-79d8c8e2-621d-40cd-b6ab-799897a142d8</gpml:revision>
            <gml:name>Tonga Ridge</gml:name>
            <gml:validTime>
                <gml:TimePeriod>
                    <gml:begin>
                        <gml:TimeInstant>
                            <gml:timePosition gml:frame="http://gplates.org/TRS/flat">7</gml:timePosition>
                        </gml:TimeInstant>
                    </gml:begin>
                    <gml:end>
                        <gml:TimeInstant>
                            <gml:timePosition gml:frame="http://gplates.org/TRS/flat">0</gml:timePosition>
                        </gml:TimeInstant>
                    </gml:end>
                </gml:TimePeriod>
            </gml:validTime>
            <gpml:reconstructionPlateId>
                <gpml:ConstantValue>
                    <gpml:value>8006</gpml:value>
                    <gml:description></gml:description>
                    <gpml:valueType xmlns:gpml="http://www.gplates.org/gplates">gpml:plateId</gpml:valueType>
                </gpml:ConstantValue>
            </gpml:reconstructionPlateId>
            <gpml:geometryImportTime>
                <gml:TimeInstant>
                    <gml:timePosition gml:frame="http://gplates.org/TRS/flat">0</gml:timePosition>
                </gml:TimeInstant>
            </gpml:geometryImportTime>
            <gpml:outlineOf>
                <gpml:ConstantValue>
                    <gpml:value>
                        <gml:Polygon>
                            <gml:exterior>
                                <gml:LinearRing>
                                    <gml:posList gml:dimension="2">-26.097951446234571 -176.94235943216461 -26.122695124120678 -176.45231136933737 -25.714790114935809 -176.23659707452995 -25.348034951709174 -176.13755141712986 -24.92774942091177 -176.04699877415575 -24.588008329018262 -175.94565749934307 -24.228772754574255 -175.90774219641642 -23.976782700336873 -175.85461048968929 -23.534922267666083 -175.59120540389696 -23.126963550816292 -175.38410586198049 -22.814031986983828 -175.2826101856688 -22.565786161742345 -175.2606425961489 -22.268336290378429 -175.06917364019401 -22.085234312061338 -174.9200658899552 -21.88667672973693 -174.86202187094128 -21.661365865426383 -174.80826901446636 -21.260341974644664 -174.66446111498772 -20.67486760880562 -174.16992859479654 -20.08092467450426 -173.82467873713804 -19.483909190184633 -173.65693738078767 -19.032477302624816 -173.55445317204027 -18.412753972922339 -173.42179898832771 -18.074501165189911 -173.15914430203841 -17.752275988760452 -173.00983106443056 -17.411438048786202 -172.92145655126768 -16.959623721864364 -172.82288288607811 -16.550880962148319 -172.83201311278614 -16.203697762681475 -172.888190923005 -15.829706540967582 -172.94856498325075 -15.455594305215836 -173.00881756262311 -15.190070570102359 -173.24983432587609 -15.092716431834896 -173.5202549399267 -15.128736568150281 -173.76947107627643 -15.405205722167347 -173.98124039509841 -15.703368420619636 -173.96304862575198 -15.944029660276028 -173.92543126624176 -16.425212862186548 -173.85010214924165 -17.132888986365845 -174.02514364304852 -17.561253150359708 -174.1591420780108 -18.077455789209939 -174.33796788734131 -18.471062430694563 -174.42153801395625 -18.83404122276383 -174.48145776730428 -19.216301732924144 -174.68366816601403 -19.606003415347327 -174.74074648147695 -19.953723010470728 -174.89190975635125 -20.328144138295759 -175.03994970920448 -20.939450376940901 -175.33059035985835 -21.145334777235171 -175.44592702397159 -21.458151381985889 -175.54568096137135 -21.747793868753377 -175.67878406640983 -22.003259762021671 -175.75865433201176 -22.407009465976 -175.93516527563332 -22.76062200773934 -176.14976195062556 -23.33881451663601 -176.42264391280105 -23.708134948039092 -176.54877655172285 -24.080906034299783 -176.70523217582246 -24.369733895619664 -176.84449580283152 -24.708678648127911 -176.9475567848624 -25.111545821410665 -177.13305129623487 -25.4973784632122 -177.17107732545159 -25.856502431509654 -177.21321260276648 -26.097951446234571 -176.94235943216461 </gml:posList>
                                </gml:LinearRing>
                            </gml:exterior>
                        </gml:Polygon>
                    </gpml:value>
                    <gml:description></gml:description>
                    <gpml:valueType xmlns:gml="http://www.opengis.net/gml">gml:Polygon</gpml:valueType>
                </gpml:ConstantValue>
            </gpml:outlineOf>
        </gpml:IslandArc>
    </gml:featureMember>
    <gml:featureMember>
        <gpml:IslandArc>
            <gpml:identity>GPlates-05a82bcc-3ead-4a5b-b313-47b3ba7b97a7</gpml:identity>
            <gpml:revision>GPlates-79eab292-3bb7-4f42-a366-a24361d6a9ee</gpml:revision>
            <gml:name>LOYALTY RIDGE</gml:name>
            <gml:validTime>
                <gml:TimePeriod>
                    <gml:begin>
                        <gml:TimeInstant>
                            <gml:timePosition gml:frame="http://gplates.org/TRS/flat">40</gml:timePosition>
                        </gml:TimeInstant>
                    </gml:begin>
                    <gml:end>
                        <gml:TimeInstant>
                            <gml:timePosition gml:frame="http://gplates.org/TRS/flat">36</gml:timePosition>
                        </gml:TimeInstant>
                    </gml:end>
                </gml:TimePeriod>
            </gml:validTime>
            <gpml:reconstructionPlateId>
                <gpml:ConstantValue>
                    <gpml:value>8011</gpml:value>
                    <gml:description></gml:description>
                    <gpml:valueType xmlns:gpml="http://www.gplates.org/gplates">gpml:plateId</gpml:valueType>
                </gpml:ConstantValue>
            </gpml:reconstructionPlateId>
            <gpml:outlineOf>
                <gpml:ConstantValue>
                    <gpml:value>
                        <gml:Polygon>
                            <gml:exterior>
                                <gml:LinearRing>
                                    <gml:posList gml:dimension="2">-19.232555442733325 164.8461064774242 -19.608835917574815 165.27726100123252 -20.055048996772737 165.67959649895954 -20.37086564439953 165.99912526227732 -20.655360622540243 166.28031595462792 -20.979593832065319 166.49270482005139 -21.087698876748195 166.83261553798587 -21.16132363358135 167.16964625201001 -21.213304722035467 167.3580706771848 -21.40409773458132 167.5234491890827 -21.696655582257666 167.69924492047645 -21.911369402148779 167.97846939206585 -22.014854073311167 168.24489373684338 -21.97285684509697 168.53325999548713 -21.82819894537122 168.7100089949144 -21.63591229696307 168.73668511176027 -21.396723203033019 168.68568048400314 -21.235850127028819 168.528760504903 -21.111673985727744 168.30670247309976 -21.030206654572133 168.14205470249323 -20.742078326202623 167.85286703572604 -20.554066820282753 167.5233960188589 -20.361012306356098 167.24585290488923 -20.104488121149345 166.85982455455215 -19.899483804647542 166.42854618065803 -19.790258499887514 166.28977137782132 -19.585007901437315 166.14227292874082 -19.433873720551908 165.92320068335655 -19.190645999457978 165.64503698896198 -18.988971208327509 165.44800011040275 -18.797002062663747 165.12456698759149 -18.598685793749471 164.87780184077712 -18.449945769289197 164.61022694387313 -18.396820153037055 164.35093681191415 -18.767959272583116 164.22824541373456 -18.969003036180691 164.44918348452276 -19.188040198408721 164.74890095219106 -19.232555442733325 164.8461064774242 </gml:posList>
                                </gml:LinearRing>
                            </gml:exterior>
                        </gml:Polygon>
                    </gpml:value>
                    <gml:description></gml:description>
                    <gpml:valueType xmlns:gml="http://www.opengis.net/gml">gml:Polygon</gpml:valueType>
                </gpml:ConstantValue>
            </gpml:outlineOf>
        </gpml:IslandArc>
    </gml:featureMember>
    <gml:featureMember>
        <gpml:UnclassifiedFeature>
            <gpml:identity>GPlates-1bee9b4e-06b8-4c64-9a8c-f31e882c478d</gpml:identity>
            <gpml:revision>GPlates-016f4981-029c-4240-a276-b26b7545a532</gpml:revision>
            <gpml:geometryImportTime>
                <gml:TimeInstant>
                    <gml:timePosition gml:frame="http://gplates.org/TRS/flat">0</gml:timePosition>
                </gml:TimeInstant>
            </gpml:geometryImportTime>
            <gpml:reconstructionPlateId>
                <gpml:ConstantValue>
                    <gpml:value>8107</gpml:value>
                    <gml:description></gml:description>
                    <gpml:valueType xmlns:gpml="http://www.gplates.org/gplates">gpml:plateId</gpml:valueType>
                </gpml:ConstantValue>
            </gpml:reconstructionPlateId>
            <gpml:unclassifiedGeometry>
                <gpml:ConstantValue>
                    <gpml:value>
                        <gml:OrientableCurve gml:orientation="+">
                            <gml:baseCurve>
                                <gml:LineString>
                                    <gml:posList gml:dimension="2">7.719427802000042 134.64820397200003 7.7264671900000508 134.64332116000003 7.7321638040000389 134.63428795700008 7.7340762390000464 134.62533613400001 7.7296817080000446 134.62142988400001 7.7179629580000464 134.62370853000004 7.6981875670000486 134.63298587300008 7.6459821640000882 134.64096113400001 7.629339911000045 134.63502037900003 7.6225446640000882 134.61117597700002 7.6205508480000592 134.58611087300005 7.613714911000045 134.56910241000003 7.6011416690000724 134.55697675900001 7.5816104190000706 134.54639733200008 7.5803897160000702 134.54712975400003 7.5667178410000702 134.54721113400001 7.56118398600006 134.54639733200008 7.5618350280000746 134.54476972700002 7.5536970070000393 134.53272545700008 7.5348574890000473 134.51929772200003 7.5276553410000711 134.51156660200002 7.5160993510000935 134.52833092500009 7.5079613300000583 134.53614342500009 7.4997012390000464 134.53882897200003 7.4859886740000556 134.53386478000007 7.4788272160000764 134.52442467500009 7.4805362000000848 134.51547285200002 7.4934756530000781 134.51156660200002 7.488348700000075 134.50131269600001 7.4801292990000547 134.49333743600005 7.4699160830000446 134.48755944100003 7.458726304000038 134.48438561300009 7.4457868510000926 134.48292076900009 7.4441592470000764 134.48552493600005 7.4445661480000922 134.49122155000009 7.4382184920000904 134.49927819100003 7.4240176450000499 134.50586998800009 7.3917910830000446 134.51343834700003 7.367010809000079 134.52230879000001 7.3610293640000464 134.52377363400001 7.3575707050000574 134.52800540500004 7.3556989600000406 134.53882897200003 7.3585472680000521 134.54420006600003 7.3725446640000989 134.55469811300009 7.3761660830000437 134.55933678500003 7.3753115910000702 134.56560306100005 7.369574286000045 134.57496178500003 7.3685977230000557 134.58668053500003 7.3668887390000473 134.59164472700004 7.3699404970000737 134.59620201900009 7.3836123720000719 134.60108483200008 7.4211286480000922 134.59424889400009 7.4425723330000437 134.59961998800009 7.4728050800000583 134.62289472700002 7.4986839860000591 134.63135826900009 7.5031598980000922 134.63599694100003 7.5094668640000464 134.63599694100003 7.5239118510000926 134.62484785200002 7.5305036480000913 134.62574303500003 7.5574404970000728 134.64535566500001 7.5910505230000966 134.65821373800009 7.6385765650000508 134.66334069100003 7.6860212260000367 134.66016686300009 7.719427802000042 134.64820397200003 </gml:posList>
                                </gml:LineString>
                            </gml:baseCurve>
                        </gml:OrientableCurve>
                    </gpml:value>
                    <gml:description></gml:description>
                    <gpml:valueType xmlns:gml="http://www.opengis.net/gml">gml:OrientableCurve</gpml:valueType>
                </gpml:ConstantValue>
            </gpml:unclassifiedGeometry>
            <gml:name>Palau</gml:name>
            <gml:validTime>
                <gml:TimePeriod>
                    <gml:begin>
                        <gml:TimeInstant>
                            <gml:timePosition gml:frame="http://gplates.org/TRS/flat">33.899999999999999</gml:timePosition>
                        </gml:TimeInstant>
                    </gml:begin>
                    <gml:end>
                        <gml:TimeInstant>
                            <gml:timePosition gml:frame="http://gplates.org/TRS/flat">0</gml:timePosition>
                        </gml:TimeInstant>
                    </gml:end>
                </gml:TimePeriod>
            </gml:validTime>
        </gpml:UnclassifiedFeature>
    </gml:featureMember>
    <gml:featureMember>
        <gpml:IslandArc>
            <gpml:identity>GPlates-739ce86c-75a9-4fa2-903c-77b7772778d0</gpml:identity>
            <gpml:revision>GPlates-cc94bc98-d9fc-481f-ba55-42134009959a</gpml:revision>
            <gml:name>Oki-Daito Ridge</gml:name>
            <gml:validTime>
                <gml:TimePeriod>
                    <gml:begin>
                        <gml:TimeInstant>
                            <gml:timePosition gml:frame="http://gplates.org/TRS/flat">100</gml:timePosition>
                        </gml:TimeInstant>
                    </gml:begin>
                    <gml:end>
                        <gml:TimeInstant>
                            <gml:timePosition gml:frame="http://gplates.org/TRS/flat">0</gml:timePosition>
                        </gml:TimeInstant>
                    </gml:end>
                </gml:TimePeriod>
            </gml:validTime>
            <gpml:reconstructionPlateId>
                <gpml:ConstantValue>
                    <gpml:value>8133</gpml:value>
                    <gml:description></gml:description>
                    <gpml:valueType xmlns:gpml="http://www.gplates.org/gplates">gpml:plateId</gpml:valueType>
                </gpml:ConstantValue>
            </gpml:reconstructionPlateId>
            <gpml:geometryImportTime>
                <gml:TimeInstant>
                    <gml:timePosition gml:frame="http://gplates.org/TRS/flat">0</gml:timePosition>
                </gml:TimeInstant>
            </gpml:geometryImportTime>
            <gpml:outlineOf>
                <gpml:ConstantValue>
                    <gpml:value>
                        <gml:Polygon>
                            <gml:exterior>
                                <gml:LinearRing>
                                    <gml:posList gml:dimension="2">24.283412679665563 132.78092390496218 23.85043111157589 133.38907287735961 23.443892438292302 133.79438838023808 23.230290733027005 134.39097933302907 22.991411913215053 134.95754290858915 22.574072370352955 135.20218704592182 22.511768513960803 134.93948372681288 22.703093612350198 134.56581225689655 22.937233369647068 134.30095103601681 23.154565795401975 133.96588128353488 23.382529817048095 133.60092153764489 23.680108141478158 133.10328942858456 23.766261532529494 132.78710434599543 24.001399253140253 132.37524238228485 24.151220893879977 131.50237423792981 24.295667032988625 130.90693670715922 24.574224472483497 130.9014851338124 24.810672110488984 130.72181963139508 24.993664331676108 130.70652251950884 25.134197765536502 130.68034234367855 25.275252693031806 130.88914477349752 25.24824623339806 131.27715448182127 25.07573789351629 131.54348860124702 24.805856862519757 131.65210556179753 24.649085321376848 131.96933934926403 24.586182489388449 132.09250108640063 24.35548188480135 132.23688782617776 24.283412679665563 132.78092390496218 </gml:posList>
                                </gml:LinearRing>
                            </gml:exterior>
                        </gml:Polygon>
                    </gpml:value>
                    <gml:description></gml:description>
                    <gpml:valueType xmlns:gml="http://www.opengis.net/gml">gml:Polygon</gpml:valueType>
                </gpml:ConstantValue>
            </gpml:outlineOf>
        </gpml:IslandArc>
    </gml:featureMember>
    <gml:featureMember>
        <gpml:IslandArc>
            <gpml:identity>GPlates-36268e9d-14a4-4d17-9e57-844c3da4c45d</gpml:identity>
            <gpml:revision>GPlates-75d2c508-6517-40c9-a7e2-6258081ed277</gpml:revision>
            <gml:name>Solomon Islands Arc</gml:name>
            <gml:validTime>
                <gml:TimePeriod>
                    <gml:begin>
                        <gml:TimeInstant>
                            <gml:timePosition gml:frame="http://gplates.org/TRS/flat">62</gml:timePosition>
                        </gml:TimeInstant>
                    </gml:begin>
                    <gml:end>
                        <gml:TimeInstant>
                            <gml:timePosition gml:frame="http://gplates.org/TRS/flat">0</gml:timePosition>
                        </gml:TimeInstant>
                    </gml:end>
                </gml:TimePeriod>
            </gml:validTime>
            <gpml:reconstructionPlateId>
                <gpml:ConstantValue>
                    <gpml:value>8507</gpml:value>
                    <gml:description></gml:description>
                    <gpml:valueType xmlns:gpml="http://www.gplates.org/gplates">gpml:plateId</gpml:valueType>
                </gpml:ConstantValue>
            </gpml:reconstructionPlateId>
            <gpml:geometryImportTime>
                <gml:TimeInstant>
                    <gml:timePosition gml:frame="http://gplates.org/TRS/flat">0</gml:timePosition>
                </gml:TimeInstant>
            </gpml:geometryImportTime>
            <gpml:outlineOf>
                <gpml:ConstantValue>
                    <gpml:value>
                        <gml:Polygon>
                            <gml:exterior>
                                <gml:LinearRing>
                                    <gml:posList gml:dimension="2">-10.174372680508867 162.12861679882965 -10.027273596213034 161.87317780989278 -9.6561922062200942 161.37437160710502 -9.1870080157465619 160.89007925544647 -8.9386318730669991 160.60608277354129 -8.640341370672477 160.05324142754779 -8.4016223627163011 159.71385436337101 -8.3236171589402375 159.46809522256044 -8.004453787096832 158.7370230506454 -7.2505648191286447 157.74320953501584 -6.9456308877026398 157.36357808348308 -6.5534184623446041 156.66367028486584 -6.1904918188383524 156.14697535511402 -5.5541645990040616 155.38820393668158 -4.4928893192745711 154.66157703784111 -3.8293928087525426 154.16864961303594 -4.2285793949220691 153.91257261360684 -4.661279887043535 153.11542709654972 -5.0752591164915914 153.38320954704838 -5.6055657294010928 153.65559552081706 -6.1124711388756596 154.06582492444207 -6.2440812649459643 154.35404584887576 -6.5138527063874907 154.56285491804874 -7.0248550960638347 155.04982145428812 -7.6697087173735055 155.68823311395801 -7.7309839520730357 156.14549140406706 -8.0030341951711517 156.35866781722942 -8.3958139898609225 156.6636154123822 -8.6674933435910617 157.091264405739 -9.2993716521489365 158.22402839659952 -9.3282647468622351 158.5608295752894 -9.4470496735094986 158.99010666162258 -9.7757183995044219 159.60528653351872 -9.9553068853550197 159.85219802921213 -10.283098097608718 160.43887619224185 -10.491043658225292 160.84099371495205 -10.847505010070623 161.46162995658554 -11.08256676608794 162.05135431204738 -11.045892980483879 162.54463915966008 -11.011341028681901 162.85282881756956 -10.830773511347079 162.78752675099133 -10.442403793272655 162.44109341493581 -10.174372680508867 162.12861679882965 </gml:posList>
                                </gml:LinearRing>
                            </gml:exterior>
                        </gml:Polygon>
                    </gpml:value>
                    <gml:description></gml:description>
                    <gpml:valueType xmlns:gml="http://www.opengis.net/gml">gml:Polygon</gpml:valueType>
                </gpml:ConstantValue>
            </gpml:outlineOf>
        </gpml:IslandArc>
    </gml:featureMember>
    <gml:featureMember>
        <gpml:IslandArc>
            <gpml:identity>GPlates-5588cd7c-ce9e-40c4-a768-7a8c61824263</gpml:identity>
            <gpml:revision>GPlates-5b2104e9-5433-44b9-b46a-916c9f3234c8</gpml:revision>
            <gml:name>Gagua Ridge</gml:name>
            <gml:validTime>
                <gml:TimePeriod>
                    <gml:begin>
                        <gml:TimeInstant>
                            <gml:timePosition gml:frame="http://gplates.org/TRS/flat">156</gml:timePosition>
                        </gml:TimeInstant>
                    </gml:begin>
                    <gml:end>
                        <gml:TimeInstant>
                            <gml:timePosition gml:frame="http://gplates.org/TRS/flat">0</gml:timePosition>
                        </gml:TimeInstant>
                    </gml:end>
                </gml:TimePeriod>
            </gml:validTime>
            <gpml:reconstructionPlateId>
                <gpml:ConstantValue>
                    <gpml:value>8124</gpml:value>
                    <gml:description></gml:description>
                    <gpml:valueType xmlns:gpml="http://www.gplates.org/gplates">gpml:plateId</gpml:valueType>
                </gpml:ConstantValue>
            </gpml:reconstructionPlateId>
            <gpml:geometryImportTime>
                <gml:TimeInstant>
                    <gml:timePosition gml:frame="http://gplates.org/TRS/flat">0</gml:timePosition>
                </gml:TimeInstant>
            </gpml:geometryImportTime>
            <gpml:outlineOf>
                <gpml:ConstantValue>
                    <gpml:value>
                        <gml:Polygon>
                            <gml:exterior>
                                <gml:LinearRing>
                                    <gml:posList gml:dimension="2">23.243618266865653 122.9836926835369 23.219643171515195 122.80190889305551 20.551417177525316 122.75106702962114 20.453319987536446 122.91592045561758 21.940952431525965 123.060277493729 23.235186571895014 123.07230771388782 23.243618266865653 122.9836926835369 </gml:posList>
                                </gml:LinearRing>
                            </gml:exterior>
                        </gml:Polygon>
                    </gpml:value>
                    <gml:description></gml:description>
                    <gpml:valueType xmlns:gml="http://www.opengis.net/gml">gml:Polygon</gpml:valueType>
                </gpml:ConstantValue>
            </gpml:outlineOf>
        </gpml:IslandArc>
    </gml:featureMember>
    <gml:featureMember>
        <gpml:IslandArc>
            <gpml:identity>GPlates-5cd2cb85-832f-4fb9-b92a-3465b57dd0e1</gpml:identity>
            <gpml:revision>GPlates-9d22c91d-93ba-47c3-bc47-fa816e9ba588</gpml:revision>
            <gml:name>Bonin Ridge</gml:name>
            <gml:validTime>
                <gml:TimePeriod>
                    <gml:begin>
                        <gml:TimeInstant>
                            <gml:timePosition gml:frame="http://gplates.org/TRS/flat">48</gml:timePosition>
                        </gml:TimeInstant>
                    </gml:begin>
                    <gml:end>
                        <gml:TimeInstant>
                            <gml:timePosition gml:frame="http://gplates.org/TRS/flat">0</gml:timePosition>
                        </gml:TimeInstant>
                    </gml:end>
                </gml:TimePeriod>
            </gml:validTime>
            <gpml:reconstructionPlateId>
                <gpml:ConstantValue>
                    <gpml:value>8102</gpml:value>
                    <gml:description></gml:description>
                    <gpml:valueType xmlns:gpml="http://www.gplates.org/gplates">gpml:plateId</gpml:valueType>
                </gpml:ConstantValue>
            </gpml:reconstructionPlateId>
            <gpml:geometryImportTime>
                <gml:TimeInstant>
                    <gml:timePosition gml:frame="http://gplates.org/TRS/flat">0</gml:timePosition>
                </gml:TimeInstant>
            </gpml:geometryImportTime>
            <gpml:outlineOf>
                <gpml:ConstantValue>
                    <gpml:value>
                        <gml:Polygon>
                            <gml:exterior>
                                <gml:LinearRing>
                                    <gml:posList gml:dimension="2">29.868277982234652 141.39139568958632 30.153032229572201 141.760384317627 29.135862311191403 142.39987190712196 28.685979681560852 142.68281556112532 28.284106100318304 142.84475409889589 27.796429809316024 142.85401275092411 27.150438873981905 142.9534927472975 26.949888500875446 142.93266912547483 26.338166427110547 143.18588602912197 25.580999476254629 142.97507487919813 25.122332801921026 142.93708345039394 24.553192676550015 143.11666132410974 24.235363635506872 143.03964738971499 23.902904569630056 142.81398358429442 24.240468035575599 142.45725468064299 24.858856360923742 142.36020228848926 25.670573976913207 142.40655530667837 25.976352725895779 142.43059578825506 26.226163973223738 142.16958422266433 26.623843647636509 141.94253747975424 27.027804240580263 141.91426946464154 27.474114544157189 141.89583430283835 27.755288607607294 141.81280418550097 28.180369169617169 141.7886662701174 28.588714409797767 141.73505629801119 29.240195603432291 141.56156732321767 29.868277982234652 141.39139568958632 </gml:posList>
                                </gml:LinearRing>
                            </gml:exterior>
                        </gml:Polygon>
                    </gpml:value>
                    <gml:description></gml:description>
                    <gpml:valueType xmlns:gml="http://www.opengis.net/gml">gml:Polygon</gpml:valueType>
                </gpml:ConstantValue>
            </gpml:outlineOf>
        </gpml:IslandArc>
    </gml:featureMember>
    <gml:featureMember>
        <gpml:IslandArc>
            <gpml:identity>GPlates-14909de2-ceb1-4abd-bd38-011b688cd7d8</gpml:identity>
            <gpml:revision>GPlates-5451d9b8-8d3c-4b76-9f37-f4ef054852c8</gpml:revision>
            <gml:name>Souther Mariana Arc</gml:name>
            <gml:validTime>
                <gml:TimePeriod>
                    <gml:begin>
                        <gml:TimeInstant>
                            <gml:timePosition gml:frame="http://gplates.org/TRS/flat">55</gml:timePosition>
                        </gml:TimeInstant>
                    </gml:begin>
                    <gml:end>
                        <gml:TimeInstant>
                            <gml:timePosition gml:frame="http://gplates.org/TRS/flat">0</gml:timePosition>
                        </gml:TimeInstant>
                    </gml:end>
                </gml:TimePeriod>
            </gml:validTime>
            <gpml:reconstructionPlateId>
                <gpml:ConstantValue>
                    <gpml:value>8100</gpml:value>
                    <gml:description></gml:description>
                    <gpml:valueType xmlns:gpml="http://www.gplates.org/gplates">gpml:plateId</gpml:valueType>
                </gpml:ConstantValue>
            </gpml:reconstructionPlateId>
            <gpml:geometryImportTime>
                <gml:TimeInstant>
                    <gml:timePosition gml:frame="http://gplates.org/TRS/flat">0</gml:timePosition>
                </gml:TimeInstant>
            </gpml:geometryImportTime>
            <gpml:outlineOf>
                <gpml:ConstantValue>
                    <gpml:value>
                        <gml:Polygon>
                            <gml:exterior>
                                <gml:LinearRing>
                                    <gml:posList gml:dimension="2">16.016751626725288 145.75318089053525 15.723524756258408 145.68431627825416 15.353892806051173 145.50105933092834 14.555031937119686 145.04759228477201 13.701356627951471 144.54282419812614 13.006875994414267 144.20441169834766 12.580224423163001 144.17948359873796 12.434387121784326 144.31652411104261 12.595606244447067 144.56109867080031 13.036360474107273 144.80509656936209 13.170366174389372 145.10524553559756 13.477093025822532 145.43296473961402 13.849974840718218 145.50127204244916 14.302585598898064 145.59728212494204 14.621724435481745 145.85859548224025 15.033995041543303 145.98320791425527 15.312999477556582 146.13555853475742 15.791473169206789 146.27528570830208 16.110585791733968 146.31806961518112 16.708760588636636 146.22504511856775 16.696731093721034 146.07053799648642 16.016751626725288 145.75318089053525 </gml:posList>
                                </gml:LinearRing>
                            </gml:exterior>
                        </gml:Polygon>
                    </gpml:value>
                    <gml:description></gml:description>
                    <gpml:valueType xmlns:gml="http://www.opengis.net/gml">gml:Polygon</gpml:valueType>
                </gpml:ConstantValue>
            </gpml:outlineOf>
        </gpml:IslandArc>
    </gml:featureMember>
    <gml:featureMember>
        <gpml:IslandArc>
            <gpml:identity>GPlates-4839ad9f-59d7-4c34-948f-9fac5c3bf77a</gpml:identity>
            <gpml:revision>GPlates-0f61dde2-3cbc-4b33-858c-584f71886f4a</gpml:revision>
            <gml:name>Kyushu Ridge</gml:name>
            <gml:validTime>
                <gml:TimePeriod>
                    <gml:begin>
                        <gml:TimeInstant>
                            <gml:timePosition gml:frame="http://gplates.org/TRS/flat">40</gml:timePosition>
                        </gml:TimeInstant>
                    </gml:begin>
                    <gml:end>
                        <gml:TimeInstant>
                            <gml:timePosition gml:frame="http://gplates.org/TRS/flat">0</gml:timePosition>
                        </gml:TimeInstant>
                    </gml:end>
                </gml:TimePeriod>
            </gml:validTime>
            <gpml:reconstructionPlateId>
                <gpml:ConstantValue>
                    <gpml:value>8106</gpml:value>
                    <gml:description></gml:description>
                    <gpml:valueType xmlns:gpml="http://www.gplates.org/gplates">gpml:plateId</gpml:valueType>
                </gpml:ConstantValue>
            </gpml:reconstructionPlateId>
            <gpml:geometryImportTime>
                <gml:TimeInstant>
                    <gml:timePosition gml:frame="http://gplates.org/TRS/flat">0</gml:timePosition>
                </gml:TimeInstant>
            </gpml:geometryImportTime>
            <gpml:outlineOf>
                <gpml:ConstantValue>
                    <gpml:value>
                        <gml:Polygon>
                            <gml:exterior>
                                <gml:LinearRing>
                                    <gml:posList gml:dimension="2">30.503645463408816 132.87394919997615 29.955624469160657 133.48650584988243 29.308220810526073 134.14717020293133 28.663075372655129 134.50256195002729 28.153473064839812 134.85716684597517 27.6342907874132 135.17885537480333 27.179175281597669 135.57305304387586 26.643719413713363 135.72525903959271 26.068643993586299 135.98664175667406 25.53997354192343 136.21071184584599 25.014728278047674 136.41130274015737 24.104501028978252 136.90214999283305 23.177671258362178 137.04831957795969 22.883903780263644 136.85513594994151 24.011657763532913 136.51113265357665 24.608777703459207 136.2510193343617 25.096516249124271 136.06918689449853 25.314866964251802 135.75604175937161 25.623128771224181 135.50616424683341 26.032819850184048 135.25391175429547 26.276862124410702 135.37365203904454 27.210548868705441 135.02505304884423 27.579974092298933 134.75934273496213 27.940075536609644 134.42099112347432 28.395798328562524 133.98463925738326 28.61858715952043 133.72940442455703 29.125390620130656 133.2046549486511 29.674588354763799 133.19660025891994 29.894924751133658 132.88781305657309 30.044214016237518 132.56426029573038 30.503645463408816 132.87394919997615 </gml:posList>
                                </gml:LinearRing>
                            </gml:exterior>
                        </gml:Polygon>
                    </gpml:value>
                    <gml:description></gml:description>
                    <gpml:valueType xmlns:gml="http://www.opengis.net/gml">gml:Polygon</gpml:valueType>
                </gpml:ConstantValue>
            </gpml:outlineOf>
        </gpml:IslandArc>
    </gml:featureMember>
    <gml:featureMember>
        <gpml:IslandArc>
            <gpml:identity>GPlates-7c588cf2-33c1-4e33-a9bd-3be77bf78eb5</gpml:identity>
            <gpml:revision>GPlates-2beef6d5-ebb9-48ea-a479-04446613e4e4</gpml:revision>
            <gml:name>Kyushu Ridge</gml:name>
            <gml:validTime>
                <gml:TimePeriod>
                    <gml:begin>
                        <gml:TimeInstant>
                            <gml:timePosition gml:frame="http://gplates.org/TRS/flat">30</gml:timePosition>
                        </gml:TimeInstant>
                    </gml:begin>
                    <gml:end>
                        <gml:TimeInstant>
                            <gml:timePosition gml:frame="http://gplates.org/TRS/flat">0</gml:timePosition>
                        </gml:TimeInstant>
                    </gml:end>
                </gml:TimePeriod>
            </gml:validTime>
            <gpml:reconstructionPlateId>
                <gpml:ConstantValue>
                    <gpml:value>8107</gpml:value>
                    <gml:description></gml:description>
                    <gpml:valueType xmlns:gpml="http://www.gplates.org/gplates">gpml:plateId</gpml:valueType>
                </gpml:ConstantValue>
            </gpml:reconstructionPlateId>
            <gpml:geometryImportTime>
                <gml:TimeInstant>
                    <gml:timePosition gml:frame="http://gplates.org/TRS/flat">0</gml:timePosition>
                </gml:TimeInstant>
            </gpml:geometryImportTime>
            <gpml:outlineOf>
                <gpml:ConstantValue>
                    <gpml:value>
                        <gml:Polygon>
                            <gml:exterior>
                                <gml:LinearRing>
                                    <gml:posList gml:dimension="2">23.09536376814259 136.88080522596729 21.998215318572452 136.54807414241861 21.107448573107717 136.32855101307305 20.425662365388909 135.96146541754348 19.009440377064092 135.5725018639032 18.289737527197978 135.09501450672823 17.331129940801727 134.72386051655286 16.462022422186553 134.56805983834764 15.405178654511241 134.20585533240342 14.774924274550196 134.11077926469736 14.031544630071878 134.12858737385542 13.350447390734519 134.15749310381906 12.545802046942413 134.15967028333995 11.790647879134406 134.4027477333309 10.962320941511406 134.58080932342168 11.17116748556302 134.77069729318427 11.469947130764718 135.21525601890633 13.145066046848594 134.8827852876293 14.303366358914673 134.71994468433169 15.541311313532509 134.82391075886284 16.457663815970193 135.08632035938439 17.119859899587965 135.15981331029741 17.913686373817516 135.38562391120868 18.484642132028959 135.77445945975222 19.177972557792469 136.01031016876556 19.702459930054626 136.29580693087755 20.573243972575277 136.62428386391881 21.178767388694379 136.82702155257903 22.416698512324782 137.10176377077116 23.33038431626273 137.05945925867198 23.09536376814259 136.88080522596729 </gml:posList>
                                </gml:LinearRing>
                            </gml:exterior>
                        </gml:Polygon>
                    </gpml:value>
                    <gml:description></gml:description>
                    <gpml:valueType xmlns:gml="http://www.opengis.net/gml">gml:Polygon</gpml:valueType>
                </gpml:ConstantValue>
            </gpml:outlineOf>
        </gpml:IslandArc>
    </gml:featureMember>
    <gml:featureMember>
        <gpml:IslandArc>
            <gpml:identity>GPlates-66bd418f-03ab-4a04-81e1-536a17335d19</gpml:identity>
            <gpml:revision>GPlates-02369ee0-0bcc-4ca6-ae72-e0ce077be268</gpml:revision>
            <gml:name>Palau Ridge</gml:name>
            <gml:validTime>
                <gml:TimePeriod>
                    <gml:begin>
                        <gml:TimeInstant>
                            <gml:timePosition gml:frame="http://gplates.org/TRS/flat">30</gml:timePosition>
                        </gml:TimeInstant>
                    </gml:begin>
                    <gml:end>
                        <gml:TimeInstant>
                            <gml:timePosition gml:frame="http://gplates.org/TRS/flat">0</gml:timePosition>
                        </gml:TimeInstant>
                    </gml:end>
                </gml:TimePeriod>
            </gml:validTime>
            <gpml:reconstructionPlateId>
                <gpml:ConstantValue>
                    <gpml:value>8107</gpml:value>
                    <gml:description></gml:description>
                    <gpml:valueType xmlns:gpml="http://www.gplates.org/gplates">gpml:plateId</gpml:valueType>
                </gpml:ConstantValue>
            </gpml:reconstructionPlateId>
            <gpml:geometryImportTime>
                <gml:TimeInstant>
                    <gml:timePosition gml:frame="http://gplates.org/TRS/flat">0</gml:timePosition>
                </gml:TimeInstant>
            </gpml:geometryImportTime>
            <gpml:outlineOf>
                <gpml:ConstantValue>
                    <gpml:value>
                        <gml:Polygon>
                            <gml:exterior>
                                <gml:LinearRing>
                                    <gml:posList gml:dimension="2">11.058114423958559 134.5952530940458 9.8356416852754176 134.5572740082724 8.439517847369757 134.46008078211278 7.8249937482616492 134.33449260481129 7.3591142886250376 134.1133315419244 6.7153917992620595 133.77920443789986 6.3176822826302894 133.30396873428495 6.0955580838602517 133.33224195602074 6.1184521267166492 133.57539945267405 6.515164582489863 134.01344323511069 7.031776540311184 134.43568409015123 7.380575181206197 134.74446610973646 7.9880038514160683 134.84242160436014 8.6595286413441084 134.86443723320366 9.7067389599999991 134.99598518278012 11.525835916524496 135.19299769131601 11.058114423958559 134.5952530940458 </gml:posList>
                                </gml:LinearRing>
                            </gml:exterior>
                        </gml:Polygon>
                    </gpml:value>
                    <gml:description></gml:description>
                    <gpml:valueType xmlns:gml="http://www.opengis.net/gml">gml:Polygon</gpml:valueType>
                </gpml:ConstantValue>
            </gpml:outlineOf>
        </gpml:IslandArc>
    </gml:featureMember>
    <gml:featureMember>
        <gpml:IslandArc>
            <gpml:identity>GPlates-4d90c9d5-a676-42db-a1f0-ac97474da1a8</gpml:identity>
            <gpml:revision>GPlates-b27aedd4-ed67-40ad-8c78-75a5b4e8f288</gpml:revision>
            <gml:name>West Mariana Ridge</gml:name>
            <gml:validTime>
                <gml:TimePeriod>
                    <gml:begin>
                        <gml:TimeInstant>
                            <gml:timePosition gml:frame="http://gplates.org/TRS/flat">15</gml:timePosition>
                        </gml:TimeInstant>
                    </gml:begin>
                    <gml:end>
                        <gml:TimeInstant>
                            <gml:timePosition gml:frame="http://gplates.org/TRS/flat">0</gml:timePosition>
                        </gml:TimeInstant>
                    </gml:end>
                </gml:TimePeriod>
            </gml:validTime>
            <gpml:reconstructionPlateId>
                <gpml:ConstantValue>
                    <gpml:value>8101</gpml:value>
                    <gml:description></gml:description>
                    <gpml:valueType xmlns:gpml="http://www.gplates.org/gplates">gpml:plateId</gpml:valueType>
                </gpml:ConstantValue>
            </gpml:reconstructionPlateId>
            <gpml:geometryImportTime>
                <gml:TimeInstant>
                    <gml:timePosition gml:frame="http://gplates.org/TRS/flat">0</gml:timePosition>
                </gml:TimeInstant>
            </gpml:geometryImportTime>
            <gpml:outlineOf>
                <gpml:ConstantValue>
                    <gpml:value>
                        <gml:Polygon>
                            <gml:exterior>
                                <gml:LinearRing>
                                    <gml:posList gml:dimension="2">23.109473059407033 141.81402056233617 21.928123734971397 142.29893926155017 20.801968847480371 142.82527165571901 19.673401617080032 143.20545796508532 18.712141322002495 143.41606090912029 17.525034363767567 143.4663869090509 16.106180207840683 143.52900740865195 14.83538660335431 143.2225587288516 13.395079305857911 142.64676904082737 12.283037955233528 142.05528265134373 11.646365154291153 141.3777591952273 11.7434411680299 140.93384778960743 13.226072230658774 141.93706554987656 14.556719074653749 142.71735393715593 16.150838589907259 142.89337025673612 18.146263012157679 142.72590390946328 20.10067459178217 142.44285935524843 21.805334580237691 141.95236176115606 22.944543946449723 141.37231280899255 23.109473059407033 141.81402056233617 </gml:posList>
                                </gml:LinearRing>
                            </gml:exterior>
                        </gml:Polygon>
                    </gpml:value>
                    <gml:description></gml:description>
                    <gpml:valueType xmlns:gml="http://www.opengis.net/gml">gml:Polygon</gpml:valueType>
                </gpml:ConstantValue>
            </gpml:outlineOf>
        </gpml:IslandArc>
    </gml:featureMember>
    <gml:featureMember>
        <gpml:IslandArc>
            <gpml:identity>GPlates-d670afdc-5c08-4601-a03b-7bdbbd64bf08</gpml:identity>
            <gpml:revision>GPlates-1a9fd0b9-20ab-4bd7-899a-587197c2c2f2</gpml:revision>
            <gml:name>Bonin arc</gml:name>
            <gml:validTime>
                <gml:TimePeriod>
                    <gml:begin>
                        <gml:TimeInstant>
                            <gml:timePosition gml:frame="http://gplates.org/TRS/flat">15</gml:timePosition>
                        </gml:TimeInstant>
                    </gml:begin>
                    <gml:end>
                        <gml:TimeInstant>
                            <gml:timePosition gml:frame="http://gplates.org/TRS/flat">0</gml:timePosition>
                        </gml:TimeInstant>
                    </gml:end>
                </gml:TimePeriod>
            </gml:validTime>
            <gpml:reconstructionPlateId>
                <gpml:ConstantValue>
                    <gpml:value>8104</gpml:value>
                    <gml:description></gml:description>
                    <gpml:valueType xmlns:gpml="http://www.gplates.org/gplates">gpml:plateId</gpml:valueType>
                </gpml:ConstantValue>
            </gpml:reconstructionPlateId>
            <gpml:geometryImportTime>
                <gml:TimeInstant>
                    <gml:timePosition gml:frame="http://gplates.org/TRS/flat">0</gml:timePosition>
                </gml:TimeInstant>
            </gpml:geometryImportTime>
            <gpml:outlineOf>
                <gpml:ConstantValue>
                    <gpml:value>
                        <gml:Polygon>
                            <gml:exterior>
                                <gml:LinearRing>
                                    <gml:posList gml:dimension="2">28.414118802085913 140.28819320866307 29.321372556524146 140.87574101618847 29.916176847058285 140.745201208521 30.30558933183627 140.82032512572755 31.429887021105387 140.56067560477143 32.550304435854002 140.64167446444955 33.036283021081175 140.89209224612844 33.792657012686469 140.79924636683211 34.140508077664776 140.38330107733518 34.528573855669364 140.01020656429094 34.716980709056614 139.57988078205116 34.522151995043039 138.97444604391603 33.923371530083045 138.53752248969386 32.187680159347295 138.90820543463423 30.155287452236475 139.52600018845467 29.060013343159625 139.63082024987386 27.730334098216975 139.99069039314952 28.414118802085913 140.28819320866307 </gml:posList>
                                </gml:LinearRing>
                            </gml:exterior>
                        </gml:Polygon>
                    </gpml:value>
                    <gml:description></gml:description>
                    <gpml:valueType xmlns:gml="http://www.opengis.net/gml">gml:Polygon</gpml:valueType>
                </gpml:ConstantValue>
            </gpml:outlineOf>
        </gpml:IslandArc>
    </gml:featureMember>
    <gml:featureMember>
        <gpml:IslandArc>
            <gpml:identity>GPlates-29aa37bb-633b-4fab-a87b-1faca4ed972e</gpml:identity>
            <gpml:revision>GPlates-5946562a-1a21-48c4-959d-8fe876b3b26f</gpml:revision>
            <gml:name></gml:name>
            <gml:validTime>
                <gml:TimePeriod>
                    <gml:begin>
                        <gml:TimeInstant>
                            <gml:timePosition gml:frame="http://gplates.org/TRS/flat">55</gml:timePosition>
                        </gml:TimeInstant>
                    </gml:begin>
                    <gml:end>
                        <gml:TimeInstant>
                            <gml:timePosition gml:frame="http://gplates.org/TRS/flat">0</gml:timePosition>
                        </gml:TimeInstant>
                    </gml:end>
                </gml:TimePeriod>
            </gml:validTime>
            <gpml:reconstructionPlateId>
                <gpml:ConstantValue>
                    <gpml:value>8104</gpml:value>
                    <gml:description></gml:description>
                    <gpml:valueType xmlns:gpml="http://www.gplates.org/gplates">gpml:plateId</gpml:valueType>
                </gpml:ConstantValue>
            </gpml:reconstructionPlateId>
            <gpml:geometryImportTime>
                <gml:TimeInstant>
                    <gml:timePosition gml:frame="http://gplates.org/TRS/flat">11</gml:timePosition>
                </gml:TimeInstant>
            </gpml:geometryImportTime>
            <gpml:outlineOf>
                <gpml:ConstantValue>
                    <gpml:value>
                        <gml:Polygon>
                            <gml:exterior>
                                <gml:LinearRing>
                                    <gml:posList gml:dimension="2">32.964399454530707 141.19389346340614 33.209038918257285 140.76188779157167 32.998352228071958 140.51507649314058 32.391047291956262 140.52254930613222 31.538950356746501 140.7553542870653 29.86808271445107 141.37520539645297 30.11090979172193 141.76089535470223 30.434693465114538 141.85466488082662 30.915685859294729 141.84471886655004 31.921305613015804 141.48937304753261 32.964399454530707 141.19389346340614 </gml:posList>
                                </gml:LinearRing>
                            </gml:exterior>
                        </gml:Polygon>
                    </gpml:value>
                    <gml:description></gml:description>
                    <gpml:valueType xmlns:gml="http://www.opengis.net/gml">gml:Polygon</gpml:valueType>
                </gpml:ConstantValue>
            </gpml:outlineOf>
        </gpml:IslandArc>
    </gml:featureMember>
    <gml:featureMember>
        <gpml:IslandArc>
            <gpml:identity>GPlates-9b06da6a-a02f-4b92-a01c-1900b423b7d4</gpml:identity>
            <gpml:revision>GPlates-4bc6fb87-bef6-4d7c-aa72-7f42daa44a5b</gpml:revision>
            <gml:name>Bonin Arc</gml:name>
            <gml:validTime>
                <gml:TimePeriod>
                    <gml:begin>
                        <gml:TimeInstant>
                            <gml:timePosition gml:frame="http://gplates.org/TRS/flat">55</gml:timePosition>
                        </gml:TimeInstant>
                    </gml:begin>
                    <gml:end>
                        <gml:TimeInstant>
                            <gml:timePosition gml:frame="http://gplates.org/TRS/flat">45</gml:timePosition>
                        </gml:TimeInstant>
                    </gml:end>
                </gml:TimePeriod>
            </gml:validTime>
            <gpml:reconstructionPlateId>
                <gpml:ConstantValue>
                    <gpml:value>8102</gpml:value>
                    <gml:description></gml:description>
                    <gpml:valueType xmlns:gpml="http://www.gplates.org/gplates">gpml:plateId</gpml:valueType>
                </gpml:ConstantValue>
            </gpml:reconstructionPlateId>
            <gpml:geometryImportTime>
                <gml:TimeInstant>
                    <gml:timePosition gml:frame="http://gplates.org/TRS/flat">0</gml:timePosition>
                </gml:TimeInstant>
            </gpml:geometryImportTime>
            <gpml:outlineOf>
                <gpml:ConstantValue>
                    <gpml:value>
                        <gml:Polygon>
                            <gml:exterior>
                                <gml:LinearRing>
                                    <gml:posList gml:dimension="2">29.776729159237096 141.40939636721532 29.754892004676165 142.01620230369656 29.135862311192938 142.39987190712202 28.68597968156234 142.68281556112535 28.284106100319775 142.84475409889595 27.796429809317484 142.85401275092417 27.150438873983322 142.95349274729753 26.949888500876842 142.93266912547483 26.391485563590297 142.80346162345492 25.976352725897144 142.43059578825512 26.226163973225102 142.16958422266435 26.623843647637894 141.94253747975429 27.027804240581684 141.91426946464159 27.474114544158617 141.89583430283841 27.755288607608751 141.81280418550102 28.180369169618647 141.78866627011746 28.588714409799262 141.73505629801124 29.240195603433826 141.56156732321773 29.776729159237096 141.40939636721532 </gml:posList>
                                </gml:LinearRing>
                            </gml:exterior>
                        </gml:Polygon>
                    </gpml:value>
                    <gml:description></gml:description>
                    <gpml:valueType xmlns:gml="http://www.opengis.net/gml">gml:Polygon</gpml:valueType>
                </gpml:ConstantValue>
            </gpml:outlineOf>
        </gpml:IslandArc>
    </gml:featureMember>
    <gml:featureMember>
        <gpml:IslandArc>
            <gpml:identity>GPlates-01fb655c-8ef3-4c66-80b5-7095db35bdf8</gpml:identity>
            <gpml:revision>GPlates-7568cf7e-e588-468d-9c64-e75667ad9344</gpml:revision>
            <gml:name>Mariana arc</gml:name>
            <gml:validTime>
                <gml:TimePeriod>
                    <gml:begin>
                        <gml:TimeInstant>
                            <gml:timePosition gml:frame="http://gplates.org/TRS/flat">1</gml:timePosition>
                        </gml:TimeInstant>
                    </gml:begin>
                    <gml:end>
                        <gml:TimeInstant>
                            <gml:timePosition gml:frame="http://gplates.org/TRS/flat">0</gml:timePosition>
                        </gml:TimeInstant>
                    </gml:end>
                </gml:TimePeriod>
            </gml:validTime>
            <gpml:reconstructionPlateId>
                <gpml:ConstantValue>
                    <gpml:value>8100</gpml:value>
                    <gml:description></gml:description>
                    <gpml:valueType xmlns:gpml="http://www.gplates.org/gplates">gpml:plateId</gpml:valueType>
                </gpml:ConstantValue>
            </gpml:reconstructionPlateId>
            <gpml:geometryImportTime>
                <gml:TimeInstant>
                    <gml:timePosition gml:frame="http://gplates.org/TRS/flat">0</gml:timePosition>
                </gml:TimeInstant>
            </gpml:geometryImportTime>
            <gpml:outlineOf>
                <gpml:ConstantValue>
                    <gpml:value>
                        <gml:Polygon>
                            <gml:exterior>
                                <gml:LinearRing>
                                    <gml:posList gml:dimension="2">23.582730833837616 142.05373184618571 23.287714900737875 141.97451837816357 22.595207596222032 142.75721615912755 22.411816067018194 142.96253132079096 22.268765318024343 143.20970921899692 22.150971204249942 143.36975564156981 21.885209030600151 143.41694975154607 21.741616110890078 143.66267351691752 21.530876032296351 143.88006317504613 21.332711633456999 144.03953652584374 21.0291870602959 144.35636356556961 20.724030917466163 144.48698516413219 20.473040547992422 144.80130395671591 20.181274768373971 145.01553075450107 19.822687451900144 145.20087857999241 19.503698043228017 145.31476996510497 19.277800579614361 145.45625701489939 18.905385283706924 145.51311151501466 18.293451400793096 145.58402598580344 17.827742141795767 145.62647228995192 17.282048295023259 145.72455886187541 16.789374304764767 145.82214812103783 16.576282716179993 145.82219570165833 16.269920085390542 145.7668506875452 16.016754605924788 145.73933889421946 15.883372756307212 145.90545317603477 15.976434243289408 146.05769050044125 16.349236033913218 146.18279139484923 16.77522329033609 146.26686767053681 17.254830198793499 146.17041614227077 17.894033642675847 146.01788718696932 18.399826414157701 145.90640912222889 18.905468842362826 145.79437106824813 19.317861805996145 145.79454584468075 19.849982982579281 145.63926067665417 20.35536070691899 145.45466855976429 20.793906332890451 145.19794459401709 21.166066267899403 145.05419273530114 21.364474306185894 144.76773026952088 21.628729178980986 144.43704252388977 21.905627203117522 144.09065244636059 22.102924532597683 143.83007969425111 22.339000085758876 143.49625603942377 22.680299230295745 143.10169025731582 22.994912139662219 142.74896347753528 23.582730833837616 142.05373184618571 </gml:posList>
                                </gml:LinearRing>
                            </gml:exterior>
                        </gml:Polygon>
                    </gpml:value>
                    <gml:description></gml:description>
                    <gpml:valueType xmlns:gml="http://www.opengis.net/gml">gml:Polygon</gpml:valueType>
                </gpml:ConstantValue>
            </gpml:outlineOf>
        </gpml:IslandArc>
    </gml:featureMember>
    <gml:featureMember>
        <gpml:IslandArc>
            <gpml:identity>GPlates-eb47119e-1875-44d7-a8b7-43d7a2d60df2</gpml:identity>
            <gpml:revision>GPlates-6b0d983b-2553-4be9-8b92-888c06177fd8</gpml:revision>
            <gml:name>Yap arc</gml:name>
            <gml:validTime>
                <gml:TimePeriod>
                    <gml:begin>
                        <gml:TimeInstant>
                            <gml:timePosition gml:frame="http://gplates.org/TRS/flat">22</gml:timePosition>
                        </gml:TimeInstant>
                    </gml:begin>
                    <gml:end>
                        <gml:TimeInstant>
                            <gml:timePosition gml:frame="http://gplates.org/TRS/flat">0</gml:timePosition>
                        </gml:TimeInstant>
                    </gml:end>
                </gml:TimePeriod>
            </gml:validTime>
            <gpml:reconstructionPlateId>
                <gpml:ConstantValue>
                    <gpml:value>8107</gpml:value>
                    <gml:description></gml:description>
                    <gpml:valueType xmlns:gpml="http://www.gplates.org/gplates">gpml:plateId</gpml:valueType>
                </gpml:ConstantValue>
            </gpml:reconstructionPlateId>
            <gpml:geometryImportTime>
                <gml:TimeInstant>
                    <gml:timePosition gml:frame="http://gplates.org/TRS/flat">0</gml:timePosition>
                </gml:TimeInstant>
            </gpml:geometryImportTime>
            <gpml:outlineOf>
                <gpml:ConstantValue>
                    <gpml:value>
                        <gml:Polygon>
                            <gml:exterior>
                                <gml:LinearRing>
                                    <gml:posList gml:dimension="2">11.309898143876495 138.36433914733007 11.428458025609755 138.55524669284921 11.412257643717126 138.65892649099013 11.251693181309841 138.68592981792611 10.967363145845201 138.64581197802926 10.740754609652717 138.53150877389797 10.230572776523717 138.39810252384888 9.9163742115044293 138.36985342823783 9.6433035672376874 138.36046636929555 9.427878396301459 138.27708239239595 9.2523471389066199 138.18192559322571 9.1150461140091004 138.03413160616299 8.7847699456346522 137.86385196661257 8.5964302290492558 137.7082794119207 8.3702191963577821 137.61571602419781 8.1439488300188589 137.52324386539149 7.9049089918925999 137.3702038934891 7.710446445362849 137.08284310426055 7.6050372996773463 136.98547072980449 7.5134123155159616 136.74482742563293 7.5349532578978202 136.55017566392223 7.6757927125223713 136.53369901856055 7.9019673160704613 136.61541565311182 8.0638377424316641 136.84294788656243 8.1981668652370203 136.90847524358614 8.4808470269252236 137.13095415424365 8.7216664375920363 137.32484454390035 9.0569771862883215 137.60695343546564 9.2255803720849929 137.77372173672251 9.5831638733187354 137.87125677111501 9.8310202152312645 138.00431811387134 10.167905361131567 138.09282873127557 10.524921839426831 138.18067545424412 11.002916590103561 138.2637237695206 11.309898143876495 138.36433914733007 </gml:posList>
                                </gml:LinearRing>
                            </gml:exterior>
                        </gml:Polygon>
                    </gpml:value>
                    <gml:description></gml:description>
                    <gpml:valueType xmlns:gml="http://www.opengis.net/gml">gml:Polygon</gpml:valueType>
                </gpml:ConstantValue>
            </gpml:outlineOf>
        </gpml:IslandArc>
    </gml:featureMember>
    <gml:featureMember>
        <gpml:IslandArc>
            <gpml:identity>GPlates-de42a9ab-b1ab-42b3-8199-c76e08390b6c</gpml:identity>
            <gpml:revision>GPlates-ad42086b-4cb0-40c1-9551-7d6845e4bd1c</gpml:revision>
            <gml:name>Amami Plateau</gml:name>
            <gml:validTime>
                <gml:TimePeriod>
                    <gml:begin>
                        <gml:TimeInstant>
                            <gml:timePosition gml:frame="http://gplates.org/TRS/flat">156</gml:timePosition>
                        </gml:TimeInstant>
                    </gml:begin>
                    <gml:end>
                        <gml:TimeInstant>
                            <gml:timePosition gml:frame="http://gplates.org/TRS/flat">0</gml:timePosition>
                        </gml:TimeInstant>
                    </gml:end>
                </gml:TimePeriod>
            </gml:validTime>
            <gpml:reconstructionPlateId>
                <gpml:ConstantValue>
                    <gpml:value>8135</gpml:value>
                    <gml:description></gml:description>
                    <gpml:valueType xmlns:gpml="http://www.gplates.org/gplates">gpml:plateId</gpml:valueType>
                </gpml:ConstantValue>
            </gpml:reconstructionPlateId>
            <gpml:geometryImportTime>
                <gml:TimeInstant>
                    <gml:timePosition gml:frame="http://gplates.org/TRS/flat">0</gml:timePosition>
                </gml:TimeInstant>
            </gpml:geometryImportTime>
            <gpml:outlineOf>
                <gpml:ConstantValue>
                    <gpml:value>
                        <gml:Polygon>
                            <gml:exterior>
                                <gml:LinearRing>
                                    <gml:posList gml:dimension="2">28.485633619419065 132.06015669148164 28.676083619615891 132.00128419142578 28.742150538116153 132.16092460059497 28.586515460402033 132.44707888364124 28.475403557863707 132.63707900530383 28.528591416731302 133.00137060755748 28.406215103057502 133.1978039258982 28.296956423833745 133.33708934280529 28.098603801110023 133.24734001581223 27.885046237852553 133.24277241681824 27.816855460447016 133.04654195090254 27.905882794135071 132.54329366029557 27.857505992990028 132.15195698904316 27.939551973786063 131.58950546665611 28.012252456267056 131.11468661204964 28.131104294223032 130.95779036395444 28.238146919509113 131.40380524009873 28.3676808691439 131.81936929934582 28.408405967500116 132.06608336857775 28.485633619419065 132.06015669148164 </gml:posList>
                                </gml:LinearRing>
                            </gml:exterior>
                        </gml:Polygon>
                    </gpml:value>
                    <gml:description></gml:description>
                    <gpml:valueType xmlns:gml="http://www.opengis.net/gml">gml:Polygon</gpml:valueType>
                </gpml:ConstantValue>
            </gpml:outlineOf>
        </gpml:IslandArc>
    </gml:featureMember>
    <gml:featureMember>
        <gpml:IslandArc>
            <gpml:identity>GPlates-4991055b-701b-41ae-b558-96e67c763231</gpml:identity>
            <gpml:revision>GPlates-526b1b48-d2bb-4e0f-86a7-88aaef10cf3a</gpml:revision>
            <gml:name>Daito Ridge</gml:name>
            <gml:validTime>
                <gml:TimePeriod>
                    <gml:begin>
                        <gml:TimeInstant>
                            <gml:timePosition gml:frame="http://gplates.org/TRS/flat">156</gml:timePosition>
                        </gml:TimeInstant>
                    </gml:begin>
                    <gml:end>
                        <gml:TimeInstant>
                            <gml:timePosition gml:frame="http://gplates.org/TRS/flat">0</gml:timePosition>
                        </gml:TimeInstant>
                    </gml:end>
                </gml:TimePeriod>
            </gml:validTime>
            <gpml:reconstructionPlateId>
                <gpml:ConstantValue>
                    <gpml:value>8134</gpml:value>
                    <gml:description></gml:description>
                    <gpml:valueType xmlns:gpml="http://www.gplates.org/gplates">gpml:plateId</gpml:valueType>
                </gpml:ConstantValue>
            </gpml:reconstructionPlateId>
            <gpml:geometryImportTime>
                <gml:TimeInstant>
                    <gml:timePosition gml:frame="http://gplates.org/TRS/flat">0</gml:timePosition>
                </gml:TimeInstant>
            </gpml:geometryImportTime>
            <gpml:outlineOf>
                <gpml:ConstantValue>
                    <gpml:value>
                        <gml:Polygon>
                            <gml:exterior>
                                <gml:LinearRing>
                                    <gml:posList gml:dimension="2">26.423075247455643 130.23568527321106 26.06310603872388 130.60535611352648 25.799989621309155 131.0996188323488 25.579409445234422 131.52118272408589 25.483276796329761 132.01454086817978 25.429996831022358 132.43732422109258 25.329265387148386 132.72399679745405 25.128722118514094 133.08032679797296 25.298455286717129 133.61232803276289 25.476978444244164 134.10233069690224 25.729717762106802 133.97312974677621 25.799154742164607 133.55732333828931 25.891075882909931 133.05882790261512 26.024387329218321 132.4315179627103 26.182644953634448 132.0456037135263 26.291895387505175 131.72007645909173 26.49804138773575 131.11131341366351 26.551128254187024 130.57147990647519 26.472245460473381 130.3759025945572 26.423075247455643 130.23568527321106 </gml:posList>
                                </gml:LinearRing>
                            </gml:exterior>
                        </gml:Polygon>
                    </gpml:value>
                    <gml:description></gml:description>
                    <gpml:valueType xmlns:gml="http://www.opengis.net/gml">gml:Polygon</gpml:valueType>
                </gpml:ConstantValue>
            </gpml:outlineOf>
        </gpml:IslandArc>
    </gml:featureMember>
    <gml:featureMember>
        <gpml:IslandArc>
            <gpml:identity>GPlates-de9cd169-f872-4b3e-80f2-9f1163682f9e</gpml:identity>
            <gpml:revision>GPlates-46fa6941-248b-45e9-8011-d868bf2076af</gpml:revision>
            <gml:name>South Ryukyu Arc</gml:name>
            <gml:validTime>
                <gml:TimePeriod>
                    <gml:begin>
                        <gml:TimeInstant>
                            <gml:timePosition gml:frame="http://gplates.org/TRS/flat">10</gml:timePosition>
                        </gml:TimeInstant>
                    </gml:begin>
                    <gml:end>
                        <gml:TimeInstant>
                            <gml:timePosition gml:frame="http://gplates.org/TRS/flat">0</gml:timePosition>
                        </gml:TimeInstant>
                    </gml:end>
                </gml:TimePeriod>
            </gml:validTime>
            <gpml:reconstructionPlateId>
                <gpml:ConstantValue>
                    <gpml:value>8151</gpml:value>
                    <gml:description></gml:description>
                    <gpml:valueType xmlns:gpml="http://www.gplates.org/gplates">gpml:plateId</gpml:valueType>
                </gpml:ConstantValue>
            </gpml:reconstructionPlateId>
            <gpml:geometryImportTime>
                <gml:TimeInstant>
                    <gml:timePosition gml:frame="http://gplates.org/TRS/flat">0</gml:timePosition>
                </gml:TimeInstant>
            </gpml:geometryImportTime>
            <gpml:outlineOf>
                <gpml:ConstantValue>
                    <gpml:value>
                        <gml:Polygon>
                            <gml:exterior>
                                <gml:LinearRing>
                                    <gml:posList gml:dimension="2">24.925068582539105 121.95765391953562 24.626547884797837 122.5816837298301 24.48779078436673 123.02207761743215 24.565423299860552 123.57043068015429 24.724121742992132 124.04585856728043 24.881066065843971 124.52233513033828 25.127310541175916 125.02466456198545 25.376104967650448 125.5942161811964 25.76589518639301 126.0887706819601 25.997830929993729 126.46631639984604 25.923256400409887 126.70289064774546 25.663101250894208 126.8209785743219 25.424582931962771 126.8056324651802 25.309721405364272 126.38752644937382 24.961277244675696 126.05425516008009 24.863905531946713 125.93115511609649 24.74849103737446 125.54824306634242 24.607093467173605 125.23346416323422 24.457597994580823 124.82210693344211 24.292395917977572 124.60858049324864 24.167839057049385 124.16374889790249 23.992910192943182 123.49643412285457 23.964692060626607 123.17349699308322 24.172007650250677 122.82605128634742 24.419026060530779 122.27649011660078 24.670066471690124 121.78934665495493 24.925068582539105 121.95765391953562 </gml:posList>
                                </gml:LinearRing>
                            </gml:exterior>
                        </gml:Polygon>
                    </gpml:value>
                    <gml:description></gml:description>
                    <gpml:valueType xmlns:gml="http://www.opengis.net/gml">gml:Polygon</gpml:valueType>
                </gpml:ConstantValue>
            </gpml:outlineOf>
        </gpml:IslandArc>
    </gml:featureMember>
    <gml:featureMember>
        <gpml:IslandArc>
            <gpml:identity>GPlates-6f1a8019-3b95-47af-8f12-bc9cd63bc0d4</gpml:identity>
            <gpml:revision>GPlates-371fa36e-25a1-43f6-b6bf-7566a37fbd3c</gpml:revision>
            <gml:name>North Ryukyu Arc</gml:name>
            <gml:validTime>
                <gml:TimePeriod>
                    <gml:begin>
                        <gml:TimeInstant>
                            <gml:timePosition gml:frame="http://gplates.org/TRS/flat">250</gml:timePosition>
                        </gml:TimeInstant>
                    </gml:begin>
                    <gml:end>
                        <gml:TimeInstant>
                            <gml:timePosition gml:frame="http://gplates.org/TRS/flat">0</gml:timePosition>
                        </gml:TimeInstant>
                    </gml:end>
                </gml:TimePeriod>
            </gml:validTime>
            <gpml:reconstructionPlateId>
                <gpml:ConstantValue>
                    <gpml:value>8152</gpml:value>
                    <gml:description></gml:description>
                    <gpml:valueType xmlns:gpml="http://www.gplates.org/gplates">gpml:plateId</gpml:valueType>
                </gpml:ConstantValue>
            </gpml:reconstructionPlateId>
            <gpml:geometryImportTime>
                <gml:TimeInstant>
                    <gml:timePosition gml:frame="http://gplates.org/TRS/flat">0</gml:timePosition>
                </gml:TimeInstant>
            </gpml:geometryImportTime>
            <gpml:outlineOf>
                <gpml:ConstantValue>
                    <gpml:value>
                        <gml:Polygon>
                            <gml:exterior>
                                <gml:LinearRing>
                                    <gml:posList gml:dimension="2">29.04285076818579 129.95537918192304 28.670621472839152 129.49946700073804 28.294036876322934 128.97982058880132 27.943456093372394 128.42879097967875 27.689334758611579 128.07586813777147 27.288268076865947 127.76766951823082 26.882807693389239 127.39548497506644 26.541043408347928 127.12073438165272 26.025199874313532 126.92631823752427 25.796376379753696 127.07463693036956 25.973645391700821 127.58970777340069 26.240887924039576 128.16667489594565 26.585207461901117 128.54297520130177 26.921061096253691 128.75583822320289 27.19738263861365 128.9732932945949 27.476056122061966 129.25854455362523 27.837567356010819 129.40709418090057 27.964905909620793 129.63546123500984 28.274053044377983 129.99048201124683 28.606265150114151 130.17788942508514 28.96111676479736 130.16237299568149 29.04285076818579 129.95537918192304 </gml:posList>
                                </gml:LinearRing>
                            </gml:exterior>
                        </gml:Polygon>
                    </gpml:value>
                    <gml:description></gml:description>
                    <gpml:valueType xmlns:gml="http://www.opengis.net/gml">gml:Polygon</gpml:valueType>
                </gpml:ConstantValue>
            </gpml:outlineOf>
        </gpml:IslandArc>
    </gml:featureMember>
    <gml:featureMember>
        <gpml:IslandArc>
            <gpml:identity>GPlates-67ced957-a02e-4ec7-9f8f-248c757d9d5c</gpml:identity>
            <gpml:revision>GPlates-6a53dba5-424b-4d8d-9920-46d9717ad9e6</gpml:revision>
            <gml:name>New Britain Arc</gml:name>
            <gml:validTime>
                <gml:TimePeriod>
                    <gml:begin>
                        <gml:TimeInstant>
                            <gml:timePosition gml:frame="http://gplates.org/TRS/flat">35</gml:timePosition>
                        </gml:TimeInstant>
                    </gml:begin>
                    <gml:end>
                        <gml:TimeInstant>
                            <gml:timePosition gml:frame="http://gplates.org/TRS/flat">0</gml:timePosition>
                        </gml:TimeInstant>
                    </gml:end>
                </gml:TimePeriod>
            </gml:validTime>
            <gpml:reconstructionPlateId>
                <gpml:ConstantValue>
                    <gpml:value>8509</gpml:value>
                    <gml:description></gml:description>
                    <gpml:valueType xmlns:gpml="http://www.gplates.org/gplates">gpml:plateId</gpml:valueType>
                </gpml:ConstantValue>
            </gpml:reconstructionPlateId>
            <gpml:geometryImportTime>
                <gml:TimeInstant>
                    <gml:timePosition gml:frame="http://gplates.org/TRS/flat">0</gml:timePosition>
                </gml:TimeInstant>
            </gpml:geometryImportTime>
            <gpml:outlineOf>
                <gpml:ConstantValue>
                    <gpml:value>
                        <gml:Polygon>
                            <gml:exterior>
                                <gml:LinearRing>
                                    <gml:posList gml:dimension="2">-6.4633986163004717 148.24198022002318 -6.4811766267651771 148.79501655054523 -6.7287998215195923 150.04924181424613 -6.5259271520082001 150.87738138618153 -6.2009783893279788 151.44081348434989 -5.7837185893605119 152.10231735658127 -5.5475885369749429 152.47212110551112 -5.5290004049865233 152.87597794513493 -5.1467095290265403 153.4217500130957 -4.6639035860523226 153.12646112032238 -4.1455078131521965 152.47017500318518 -3.921314551057768 151.90318549696315 -3.8720539691538978 151.50375332271503 -4.228956312097047 151.39808793105988 -4.5869667904389875 151.3307145216564 -4.695016205362367 151.13677426524518 -4.9155957201572953 150.76811777623266 -4.9151239314550921 150.25280306860344 -4.8324725915514382 150.02640706796151 -5.0905270541499803 149.79002950760625 -5.2367091586571624 149.61411882810728 -5.322499427398883 149.32559561713779 -5.3282419858662307 148.90611838596695 -5.2775969187840346 148.5076034842503 -5.1901495131029627 148.14853496402515 -5.0836274414593694 147.7902778781465 -5.1460660218622953 147.38856276861037 -5.6793899448764504 147.46618859640802 -6.0707983113665716 147.83466311145747 -6.4633986163004717 148.24198022002318 </gml:posList>
                                </gml:LinearRing>
                            </gml:exterior>
                        </gml:Polygon>
                    </gpml:value>
                    <gml:description></gml:description>
                    <gpml:valueType xmlns:gml="http://www.opengis.net/gml">gml:Polygon</gpml:valueType>
                </gpml:ConstantValue>
            </gpml:outlineOf>
        </gpml:IslandArc>
    </gml:featureMember>
    <gml:featureMember>
        <gpml:IslandArc>
            <gpml:identity>GPlates-e8fe2b51-5e59-448a-a0d8-5c6cbfb2a1a2</gpml:identity>
            <gpml:revision>GPlates-505a1304-bccb-41d7-a47a-822e44e23d9d</gpml:revision>
            <gml:name>New Ireland/Manus Arc</gml:name>
            <gml:validTime>
                <gml:TimePeriod>
                    <gml:begin>
                        <gml:TimeInstant>
                            <gml:timePosition gml:frame="http://gplates.org/TRS/flat">62</gml:timePosition>
                        </gml:TimeInstant>
                    </gml:begin>
                    <gml:end>
                        <gml:TimeInstant>
                            <gml:timePosition gml:frame="http://gplates.org/TRS/flat">0</gml:timePosition>
                        </gml:TimeInstant>
                    </gml:end>
                </gml:TimePeriod>
            </gml:validTime>
            <gpml:reconstructionPlateId>
                <gpml:ConstantValue>
                    <gpml:value>8508</gpml:value>
                    <gml:description></gml:description>
                    <gpml:valueType xmlns:gpml="http://www.gplates.org/gplates">gpml:plateId</gpml:valueType>
                </gpml:ConstantValue>
            </gpml:reconstructionPlateId>
            <gpml:geometryImportTime>
                <gml:TimeInstant>
                    <gml:timePosition gml:frame="http://gplates.org/TRS/flat">0</gml:timePosition>
                </gml:TimeInstant>
            </gpml:geometryImportTime>
            <gpml:outlineOf>
                <gpml:ConstantValue>
                    <gpml:value>
                        <gml:Polygon>
                            <gml:exterior>
                                <gml:LinearRing>
                                    <gml:posList gml:dimension="2">-2.4421847431100798 145.95841617778242 -2.487234407223696 146.32933333945491 -2.5971934171842483 146.88667242584404 -2.547722057684974 147.34389473516038 -2.393597084911415 147.59308212875294 -2.3227458051109449 147.90447962073375 -2.3183499445163918 148.26243270861323 -2.3699425580974451 148.84627129086022 -2.3966695952377499 149.17073795459794 -2.5091212903528088 149.63894176052239 -2.6152542320937076 149.91221517881675 -2.7720491622789472 150.24911308035266 -2.8865417447405011 150.79924867825812 -3.0253516635986974 151.08825939990948 -3.313623879525009 151.48709538383852 -3.6935072282343344 152.2428809812732 -3.894534782065735 152.44949240375945 -4.1433066525489455 152.62231067702385 -4.4779614350314541 152.9566304286634 -4.661744827103055 153.13178267044816 -4.5851708271827727 153.29747004753131 -4.2638440923817571 153.34821368438671 -3.8980333149494957 153.14521312641995 -3.5803534028963733 153.0170843128387 -3.2645163301257849 152.76606161138645 -2.9546788141558937 152.09712379559122 -2.4737132446046721 151.35251443730928 -2.1883438224103466 150.6601855176402 -1.9103620654201336 149.37783793420169 -1.7546230601660553 148.07164318020492 -1.6917083692224026 147.15939858560131 -1.7980925575076085 146.44543061202384 -2.0003143755097583 145.9292055893205 -2.3212435574584358 145.78426701648823 -2.4421847431100798 145.95841617778242 </gml:posList>
                                </gml:LinearRing>
                            </gml:exterior>
                        </gml:Polygon>
                    </gpml:value>
                    <gml:description></gml:description>
                    <gpml:valueType xmlns:gml="http://www.opengis.net/gml">gml:Polygon</gpml:valueType>
                </gpml:ConstantValue>
            </gpml:outlineOf>
        </gpml:IslandArc>
    </gml:featureMember>
    <gml:featureMember>
        <gpml:IslandArc>
            <gpml:identity>GPlates-10a73593-f436-4722-bc9e-74b15d3040a9</gpml:identity>
            <gpml:revision>GPlates-139886f3-8bec-448d-83d3-aabea42d03a5</gpml:revision>
            <gml:name>Philippine Arc</gml:name>
            <gml:validTime>
                <gml:TimePeriod>
                    <gml:begin>
                        <gml:TimeInstant>
                            <gml:timePosition gml:frame="http://gplates.org/TRS/flat">100</gml:timePosition>
                        </gml:TimeInstant>
                    </gml:begin>
                    <gml:end>
                        <gml:TimeInstant>
                            <gml:timePosition gml:frame="http://gplates.org/TRS/flat">0</gml:timePosition>
                        </gml:TimeInstant>
                    </gml:end>
                </gml:TimePeriod>
            </gml:validTime>
            <gpml:reconstructionPlateId>
                <gpml:ConstantValue>
                    <gpml:value>8118</gpml:value>
                    <gml:description></gml:description>
                    <gpml:valueType xmlns:gpml="http://www.gplates.org/gplates">gpml:plateId</gpml:valueType>
                </gpml:ConstantValue>
            </gpml:reconstructionPlateId>
            <gpml:geometryImportTime>
                <gml:TimeInstant>
                    <gml:timePosition gml:frame="http://gplates.org/TRS/flat">0</gml:timePosition>
                </gml:TimeInstant>
            </gpml:geometryImportTime>
            <gpml:outlineOf>
                <gpml:ConstantValue>
                    <gpml:value>
                        <gml:Polygon>
                            <gml:exterior>
                                <gml:LinearRing>
                                    <gml:posList gml:dimension="2">16.311735948342843 120.12583188439237 15.791525233171718 121.72006257741489 15.702518338646621 121.65731514121796 15.245375865201989 121.33775196715378 15.545133801536112 121.06117609996434 16.311735948342843 120.12583188439237 </gml:posList>
                                </gml:LinearRing>
                            </gml:exterior>
                        </gml:Polygon>
                    </gpml:value>
                    <gml:description></gml:description>
                    <gpml:valueType xmlns:gml="http://www.opengis.net/gml">gml:Polygon</gpml:valueType>
                </gpml:ConstantValue>
            </gpml:outlineOf>
        </gpml:IslandArc>
    </gml:featureMember>
    <gml:featureMember>
        <gpml:IslandArc>
            <gpml:identity>GPlates-7d2bf113-ffa8-4054-ad70-24f869c48199</gpml:identity>
            <gpml:revision>GPlates-e962a791-377c-49dc-a6bd-b31146bddf9b</gpml:revision>
            <gml:name>Snellius Plateau</gml:name>
            <gml:validTime>
                <gml:TimePeriod>
                    <gml:begin>
                        <gml:TimeInstant>
                            <gml:timePosition gml:frame="http://gplates.org/TRS/flat">45</gml:timePosition>
                        </gml:TimeInstant>
                    </gml:begin>
                    <gml:end>
                        <gml:TimeInstant>
                            <gml:timePosition gml:frame="http://gplates.org/TRS/flat">0</gml:timePosition>
                        </gml:TimeInstant>
                    </gml:end>
                </gml:TimePeriod>
            </gml:validTime>
            <gpml:reconstructionPlateId>
                <gpml:ConstantValue>
                    <gpml:value>8132</gpml:value>
                    <gml:description></gml:description>
                    <gpml:valueType xmlns:gpml="http://www.gplates.org/gplates">gpml:plateId</gpml:valueType>
                </gpml:ConstantValue>
            </gpml:reconstructionPlateId>
            <gpml:geometryImportTime>
                <gml:TimeInstant>
                    <gml:timePosition gml:frame="http://gplates.org/TRS/flat">0</gml:timePosition>
                </gml:TimeInstant>
            </gpml:geometryImportTime>
            <gpml:outlineOf>
                <gpml:ConstantValue>
                    <gpml:value>
                        <gml:Polygon>
                            <gml:exterior>
                                <gml:LinearRing>
                                    <gml:posList gml:dimension="2">3.4739944006721015 129.28873573844584 3.2757594210176992 129.42047778530113 2.8307422887796396 129.30348974777394 2.4435204885814819 129.27618246770896 2.0461135084495337 129.34476560949898 2.0649381423803037 129.59038736229809 2.334484135604828 129.88096963527263 2.5816299715565449 129.96431287152441 2.5810407358074516 130.16282526507675 2.3498446485931437 130.26143054199039 2.481089842181099 130.47691945006105 2.7613437691668965 130.51093759278419 3.0590039116374377 130.26368260961183 3.456895957715588 129.53686135615459 3.5892551017669554 129.37182490958324 3.4739944006721015 129.28873573844584 </gml:posList>
                                </gml:LinearRing>
                            </gml:exterior>
                        </gml:Polygon>
                    </gpml:value>
                    <gml:description></gml:description>
                    <gpml:valueType xmlns:gml="http://www.opengis.net/gml">gml:Polygon</gpml:valueType>
                </gpml:ConstantValue>
            </gpml:outlineOf>
        </gpml:IslandArc>
    </gml:featureMember>
    <gml:featureMember>
        <gpml:IslandArc>
            <gpml:identity>GPlates-3862da13-2f3c-41ac-bc18-15396f1be42f</gpml:identity>
            <gpml:revision>GPlates-d08e294c-1bf0-464e-a691-2204e49666cc</gpml:revision>
            <gml:name>Papua arc</gml:name>
            <gml:validTime>
                <gml:TimePeriod>
                    <gml:begin>
                        <gml:TimeInstant>
                            <gml:timePosition gml:frame="http://gplates.org/TRS/flat">40</gml:timePosition>
                        </gml:TimeInstant>
                    </gml:begin>
                    <gml:end>
                        <gml:TimeInstant>
                            <gml:timePosition gml:frame="http://gplates.org/TRS/flat">0</gml:timePosition>
                        </gml:TimeInstant>
                    </gml:end>
                </gml:TimePeriod>
            </gml:validTime>
            <gpml:reconstructionPlateId>
                <gpml:ConstantValue>
                    <gpml:value>8525</gpml:value>
                    <gml:description></gml:description>
                    <gpml:valueType xmlns:gpml="http://www.gplates.org/gplates">gpml:plateId</gpml:valueType>
                </gpml:ConstantValue>
            </gpml:reconstructionPlateId>
            <gpml:geometryImportTime>
                <gml:TimeInstant>
                    <gml:timePosition gml:frame="http://gplates.org/TRS/flat">0</gml:timePosition>
                </gml:TimeInstant>
            </gpml:geometryImportTime>
            <gpml:outlineOf>
                <gpml:ConstantValue>
                    <gpml:value>
                        <gml:Polygon>
                            <gml:exterior>
                                <gml:LinearRing>
                                    <gml:posList gml:dimension="2">-0.27181406794645768 132.44445373450279 -0.47590630765351388 132.03276526462935 -0.58533774289090157 132.20248499789832 -0.57084933298289675 132.87993284665961 -0.58908796786973305 133.22984449399422 -0.72975750115290827 133.5232601967669 -0.77914965742503561 133.99692115145075 -1.1035504986723743 134.45641404888207 -1.2599777563605206 135.07528530310836 -1.4463746865936495 136.32053555834926 -1.4668081671460365 136.74647647129245 -1.2964483007148666 136.85561206136447 -1.0604735106197223 136.6415679240209 -0.48995571539924976 135.74219610924297 -0.2937378935469922 135.32593835345563 -0.57554101336422703 134.93511167272584 -0.73195024403961917 134.55088814418917 -0.66545348200400367 134.22843642483568 -0.51733428511993063 133.78496388001972 -0.32406623338844603 133.44416645624045 -0.22688233931022189 133.02320392082174 -0.18088369710719893 132.62463545299769 -0.27181406794645768 132.44445373450279 </gml:posList>
                                </gml:LinearRing>
                            </gml:exterior>
                        </gml:Polygon>
                    </gpml:value>
                    <gml:description></gml:description>
                    <gpml:valueType xmlns:gml="http://www.opengis.net/gml">gml:Polygon</gpml:valueType>
                </gpml:ConstantValue>
            </gpml:outlineOf>
        </gpml:IslandArc>
    </gml:featureMember>
    <gml:featureMember>
        <gpml:TerraneBoundary>
            <gpml:identity>GPlates-eada7e3f-8fb7-4d16-b3bb-e47449c31a05</gpml:identity>
            <gpml:revision>GPlates-c018df64-5b04-4b6b-9a14-4b83fad15583</gpml:revision>
            <gml:name>East Sakhalin-Nemuro arc</gml:name>
            <gml:validTime>
                <gml:TimePeriod>
                    <gml:begin>
                        <gml:TimeInstant>
                            <gml:timePosition gml:frame="http://gplates.org/TRS/flat">85</gml:timePosition>
                        </gml:TimeInstant>
                    </gml:begin>
                    <gml:end>
                        <gml:TimeInstant>
                            <gml:timePosition gml:frame="http://gplates.org/TRS/flat">40</gml:timePosition>
                        </gml:TimeInstant>
                    </gml:end>
                </gml:TimePeriod>
            </gml:validTime>
            <gpml:reconstructionPlateId>
                <gpml:ConstantValue>
                    <gpml:value>4259</gpml:value>
                    <gml:description></gml:description>
                    <gpml:valueType xmlns:gpml="http://www.gplates.org/gplates">gpml:plateId</gpml:valueType>
                </gpml:ConstantValue>
            </gpml:reconstructionPlateId>
            <gpml:unclassifiedGeometry>
                <gpml:ConstantValue>
                    <gpml:value>
                        <gml:Polygon>
                            <gml:exterior>
                                <gml:LinearRing>
                                    <gml:posList gml:dimension="2">51.580767901419335 143.27567537555709 50.606140067444493 143.40568012629649 49.640861524656664 143.72757434445143 49.213118945644723 143.76574826975602 48.490117992134131 143.60200050914264 47.547917554826064 143.32880496432506 46.929565486210883 143.11596460569658 46.493449894162808 143.29064992334469 46.290166195443767 143.5047145043475 45.878793269533858 143.70072517408275 45.618987603286158 143.82634611849704 45.528225829362064 144.23570945051193 45.775562595052392 144.40759786210884 46.111616792699685 144.56143846410347 46.774420274207309 144.57906444815029 47.586637343617909 144.73112427414276 48.3786556479238 144.9264068354436 49.613339336359687 145.02841592515111 50.300798593738484 144.87050818979438 51.542858377764702 144.35467678177986 52.77538818244799 144.44890269166856 53.104938847163965 144.09976307304208 53.209009318058371 143.54170780071391 52.98350489982743 143.11408035030587 51.580767901419335 143.27567537555709 </gml:posList>
                                </gml:LinearRing>
                            </gml:exterior>
                        </gml:Polygon>
                    </gpml:value>
                    <gml:description></gml:description>
                    <gpml:valueType xmlns:gml="http://www.opengis.net/gml">gml:Polygon</gpml:valueType>
                </gpml:ConstantValue>
            </gpml:unclassifiedGeometry>
        </gpml:TerraneBoundary>
    </gml:featureMember>
    <gml:featureMember>
        <gpml:IslandArc>
            <gpml:identity>GPlates-a9b8cb7c-1adf-4cdf-b1dc-c5435dd7fef7</gpml:identity>
            <gpml:revision>GPlates-10d40d66-c812-4545-9342-3d90dc52769d</gpml:revision>
            <gml:name>Nemuro-Lesser Kuriles</gml:name>
            <gml:validTime>
                <gml:TimePeriod>
                    <gml:begin>
                        <gml:TimeInstant>
                            <gml:timePosition gml:frame="http://gplates.org/TRS/flat">85</gml:timePosition>
                        </gml:TimeInstant>
                    </gml:begin>
                    <gml:end>
                        <gml:TimeInstant>
                            <gml:timePosition gml:frame="http://gplates.org/TRS/flat">0</gml:timePosition>
                        </gml:TimeInstant>
                    </gml:end>
                </gml:TimePeriod>
            </gml:validTime>
            <gpml:reconstructionPlateId>
                <gpml:ConstantValue>
                    <gpml:value>4266</gpml:value>
                    <gml:description></gml:description>
                    <gpml:valueType xmlns:gpml="http://www.gplates.org/gplates">gpml:plateId</gpml:valueType>
                </gpml:ConstantValue>
            </gpml:reconstructionPlateId>
            <gpml:outlineOf>
                <gpml:ConstantValue>
                    <gpml:value>
                        <gml:Polygon>
                            <gml:exterior>
                                <gml:LinearRing>
                                    <gml:posList gml:dimension="2">43.37017283953157 145.54937838392084 43.314270789086514 145.42179721446158 43.250689416003382 145.22742378584593 43.186479411065079 145.2447307262523 43.163160363390936 145.32557446694514 43.190832982777899 145.4771726458153 43.279200679148751 145.74242917601927 43.405279140405241 146.02676832156072 43.485013872041392 146.2617051396264 43.636335036634492 146.66580593284326 43.778585767603793 146.92229917668885 43.913403857921324 146.99442656875524 43.967141117222475 146.85357204473968 43.893970323767064 146.60188696727172 43.723720701141659 146.26332763492195 43.486519949862675 145.8265266731122 43.372685933759918 145.55999891317259 43.37017283953157 145.54937838392084 </gml:posList>
                                </gml:LinearRing>
                            </gml:exterior>
                        </gml:Polygon>
                    </gpml:value>
                    <gml:description></gml:description>
                    <gpml:valueType xmlns:gml="http://www.opengis.net/gml">gml:Polygon</gpml:valueType>
                </gpml:ConstantValue>
            </gpml:outlineOf>
        </gpml:IslandArc>
    </gml:featureMember>
    <gml:featureMember>
        <gpml:TerraneBoundary>
            <gpml:identity>GPlates-5702f35c-62d1-42d5-9c36-dfc1d83ef19a</gpml:identity>
            <gpml:revision>GPlates-e02948b2-2a2c-4e09-b6e3-c790e2cdad01</gpml:revision>
            <gml:name>Olyutorsky arc (southern segment)</gml:name>
            <gml:validTime>
                <gml:TimePeriod>
                    <gml:begin>
                        <gml:TimeInstant>
                            <gml:timePosition gml:frame="http://gplates.org/TRS/flat">85</gml:timePosition>
                        </gml:TimeInstant>
                    </gml:begin>
                    <gml:end>
                        <gml:TimeInstant>
                            <gml:timePosition gml:frame="http://gplates.org/TRS/flat">45</gml:timePosition>
                        </gml:TimeInstant>
                    </gml:end>
                </gml:TimePeriod>
            </gml:validTime>
            <gpml:reconstructionPlateId>
                <gpml:ConstantValue>
                    <gpml:value>42521</gpml:value>
                    <gml:description></gml:description>
                    <gpml:valueType xmlns:gpml="http://www.gplates.org/gplates">gpml:plateId</gpml:valueType>
                </gpml:ConstantValue>
            </gpml:reconstructionPlateId>
            <gpml:geometryImportTime>
                <gml:TimeInstant>
                    <gml:timePosition gml:frame="http://gplates.org/TRS/flat">45</gml:timePosition>
                </gml:TimeInstant>
            </gpml:geometryImportTime>
            <gpml:centerLineOf>
                <gpml:ConstantValue>
                    <gpml:value>
                        <gml:Polygon>
                            <gml:exterior>
                                <gml:LinearRing>
                                    <gml:posList gml:dimension="2">57.014627670847965 162.81095858254793 55.824587320658317 161.32611842534183 54.903510383194529 160.24600663342918 54.764531122600928 159.71451089608092 54.520434044709702 159.07305849726436 54.01630465063193 158.22627792830929 53.754666048796821 158.2500604863809 53.041250737262551 158.98223635011453 52.422964252837332 158.62331288449894 51.742712742624235 158.10526974616275 50.968073175963042 157.29040631317466 51.914726233652466 156.99316221126426 53.005649949048177 157.32815740448979 53.801374601379038 157.45215796372921 54.608655563073178 157.61510619342008 55.163443415901007 157.40723868750243 55.343841196658502 157.17463796507167 55.870655202297542 156.84610128765596 56.477554828875348 156.62909502294445 57.156053083507985 157.23349502224693 58.447805711917717 160.00080952147192 59.322936322102478 160.98808678308055 57.765290782138848 162.24712361771057 57.014627670847965 162.81095858254793 </gml:posList>
                                </gml:LinearRing>
                            </gml:exterior>
                        </gml:Polygon>
                    </gpml:value>
                    <gml:description></gml:description>
                    <gpml:valueType xmlns:gml="http://www.opengis.net/gml">gml:Polygon</gpml:valueType>
                </gpml:ConstantValue>
            </gpml:centerLineOf>
        </gpml:TerraneBoundary>
    </gml:featureMember>
    <gml:featureMember>
        <gpml:TerraneBoundary>
            <gpml:identity>GPlates-f30b143c-c0f2-4575-8973-a3fbf35d2bba</gpml:identity>
            <gpml:revision>GPlates-44a3693e-c1e8-4477-b86c-07f2fcad8e13</gpml:revision>
            <gml:name>Shirshov Ridge</gml:name>
            <gml:validTime>
                <gml:TimePeriod>
                    <gml:begin>
                        <gml:TimeInstant>
                            <gml:timePosition gml:frame="http://gplates.org/TRS/flat">85</gml:timePosition>
                        </gml:TimeInstant>
                    </gml:begin>
                    <gml:end>
                        <gml:TimeInstant>
                            <gml:timePosition gml:frame="http://gplates.org/TRS/flat">0</gml:timePosition>
                        </gml:TimeInstant>
                    </gml:end>
                </gml:TimePeriod>
            </gml:validTime>
            <gpml:reconstructionPlateId>
                <gpml:ConstantValue>
                    <gpml:value>4262</gpml:value>
                    <gml:description></gml:description>
                    <gpml:valueType xmlns:gpml="http://www.gplates.org/gplates">gpml:plateId</gpml:valueType>
                </gpml:ConstantValue>
            </gpml:reconstructionPlateId>
            <gpml:unclassifiedGeometry>
                <gpml:ConstantValue>
                    <gpml:value>
                        <gml:Polygon>
                            <gml:exterior>
                                <gml:LinearRing>
                                    <gml:posList gml:dimension="2">54.537539074149223 170.99425739226896 55.417566849641581 171.02507479614485 56.239189396338489 171.41025536705624 57.770134093959818 172.02587024323245 58.950615503810091 171.72492268971712 59.871980293348976 171.03600888706265 59.705003453569248 170.44378877490328 59.63009954799351 169.9828434848506 58.290077241489335 169.82123222517276 57.184239436459741 169.97425738118341 55.977534553682318 169.91138795251297 54.682550505929136 170.06641012606016 54.407414482856666 170.33407573003637 54.33959328962888 170.69323823326215 54.537539074149223 170.99425739226896 </gml:posList>
                                </gml:LinearRing>
                            </gml:exterior>
                        </gml:Polygon>
                    </gpml:value>
                    <gml:description></gml:description>
                    <gpml:valueType xmlns:gml="http://www.opengis.net/gml">gml:Polygon</gpml:valueType>
                </gpml:ConstantValue>
            </gpml:unclassifiedGeometry>
        </gpml:TerraneBoundary>
    </gml:featureMember>
    <gml:featureMember>
        <gpml:TerraneBoundary>
            <gpml:identity>GPlates-f429db63-34a4-49ed-a8f9-19ca5fdb812a</gpml:identity>
            <gpml:revision>GPlates-92594bcb-bbbd-41a8-9e41-9916d69a0197</gpml:revision>
            <gml:name>Olyutorsky arc (northern segment)</gml:name>
            <gml:validTime>
                <gml:TimePeriod>
                    <gml:begin>
                        <gml:TimeInstant>
                            <gml:timePosition gml:frame="http://gplates.org/TRS/flat">85</gml:timePosition>
                        </gml:TimeInstant>
                    </gml:begin>
                    <gml:end>
                        <gml:TimeInstant>
                            <gml:timePosition gml:frame="http://gplates.org/TRS/flat">45</gml:timePosition>
                        </gml:TimeInstant>
                    </gml:end>
                </gml:TimePeriod>
            </gml:validTime>
            <gpml:reconstructionPlateId>
                <gpml:ConstantValue>
                    <gpml:value>42520</gpml:value>
                    <gml:description></gml:description>
                    <gpml:valueType xmlns:gpml="http://www.gplates.org/gplates">gpml:plateId</gpml:valueType>
                </gpml:ConstantValue>
            </gpml:reconstructionPlateId>
            <gpml:unclassifiedGeometry>
                <gpml:ConstantValue>
                    <gpml:value>
                        <gml:Polygon>
                            <gml:exterior>
                                <gml:LinearRing>
                                    <gml:posList gml:dimension="2">60.328629103456549 166.78747532429327 60.00820165015724 166.24566013399743 59.10994196582493 164.62073299410514 58.623367284937991 164.06778448646256 57.710315761657206 162.28573310260197 59.062444509018142 161.2329183867744 59.38614664405997 160.8724307987537 59.959593981544572 162.80301349635303 60.454756452713077 164.3305677967376 60.927066511642884 166.18030765997591 61.385872332445963 167.12612361287034 61.903305658728819 169.72646783981872 61.88286547753021 171.1276000637408 61.360688046316305 173.05094806819099 60.527109864019174 172.68121547032862 59.874621320803207 171.04092917955398 59.707733734749432 170.4588193933993 59.628656962148462 169.9875044346355 60.371262750619607 169.76796875621477 60.57165124247139 169.11002086440377 60.533508892351207 167.81291163129288 60.477863548716265 167.21154034830545 60.328629103456549 166.78747532429327 </gml:posList>
                                </gml:LinearRing>
                            </gml:exterior>
                        </gml:Polygon>
                    </gpml:value>
                    <gml:description></gml:description>
                    <gpml:valueType xmlns:gml="http://www.opengis.net/gml">gml:Polygon</gpml:valueType>
                </gpml:ConstantValue>
            </gpml:unclassifiedGeometry>
        </gpml:TerraneBoundary>
    </gml:featureMember>
    <gml:featureMember>
        <gpml:IslandArc>
            <gpml:identity>GPlates-523b4fa2-093a-41f4-9922-fd8ad0fb0edc</gpml:identity>
            <gpml:revision>GPlates-bedd5fdc-3fd8-46f6-a070-420ef6f1f8be</gpml:revision>
            <gml:name>Kuriles</gml:name>
            <gml:validTime>
                <gml:TimePeriod>
                    <gml:begin>
                        <gml:TimeInstant>
                            <gml:timePosition gml:frame="http://gplates.org/TRS/flat">30</gml:timePosition>
                        </gml:TimeInstant>
                    </gml:begin>
                    <gml:end>
                        <gml:TimeInstant>
                            <gml:timePosition gml:frame="http://gplates.org/TRS/flat">0</gml:timePosition>
                        </gml:TimeInstant>
                    </gml:end>
                </gml:TimePeriod>
            </gml:validTime>
            <gpml:reconstructionPlateId>
                <gpml:ConstantValue>
                    <gpml:value>4255</gpml:value>
                    <gml:description></gml:description>
                    <gpml:valueType xmlns:gpml="http://www.gplates.org/gplates">gpml:plateId</gpml:valueType>
                </gpml:ConstantValue>
            </gpml:reconstructionPlateId>
            <gpml:outlineOf>
                <gpml:ConstantValue>
                    <gpml:value>
                        <gml:Polygon>
                            <gml:exterior>
                                <gml:LinearRing>
                                    <gml:posList gml:dimension="2">46.731572671002745 151.99812741910495 46.997661240648561 152.39496499181482 47.144638731614187 152.45984192124791 47.206637110306239 152.23153717975021 47.066877966445553 151.97346608683111 46.841022581924449 151.64566736174845 46.71372971794105 151.50747326127663 46.681291330545356 151.68528107291948 46.731572671002745 151.99812741910495 </gml:posList>
                                </gml:LinearRing>
                            </gml:exterior>
                        </gml:Polygon>
                    </gpml:value>
                    <gml:description></gml:description>
                    <gpml:valueType xmlns:gml="http://www.opengis.net/gml">gml:Polygon</gpml:valueType>
                </gpml:ConstantValue>
            </gpml:outlineOf>
        </gpml:IslandArc>
    </gml:featureMember>
    <gml:featureMember>
        <gpml:IslandArc>
            <gpml:identity>GPlates-26311cbf-6bb9-4546-8fc6-a2aa46f0c4f7</gpml:identity>
            <gpml:revision>GPlates-3e336329-bd44-48e3-8782-34cf5de79021</gpml:revision>
            <gml:name>Kuriles</gml:name>
            <gml:validTime>
                <gml:TimePeriod>
                    <gml:begin>
                        <gml:TimeInstant>
                            <gml:timePosition gml:frame="http://gplates.org/TRS/flat">30</gml:timePosition>
                        </gml:TimeInstant>
                    </gml:begin>
                    <gml:end>
                        <gml:TimeInstant>
                            <gml:timePosition gml:frame="http://gplates.org/TRS/flat">0</gml:timePosition>
                        </gml:TimeInstant>
                    </gml:end>
                </gml:TimePeriod>
            </gml:validTime>
            <gpml:reconstructionPlateId>
                <gpml:ConstantValue>
                    <gpml:value>4255</gpml:value>
                    <gml:description></gml:description>
                    <gpml:valueType xmlns:gpml="http://www.gplates.org/gplates">gpml:plateId</gpml:valueType>
                </gpml:ConstantValue>
            </gpml:reconstructionPlateId>
            <gpml:outlineOf>
                <gpml:ConstantValue>
                    <gpml:value>
                        <gml:Polygon>
                            <gml:exterior>
                                <gml:LinearRing>
                                    <gml:posList gml:dimension="2">47.278028440320092 152.66046769169762 47.610633343376939 153.11108878097465 47.902178421819556 153.36234825467923 48.08116990845955 153.45557195885468 48.076774140506977 153.2539955476708 47.575155034147031 152.80350777505325 47.408474065337074 152.57859040760931 47.278028440320092 152.66046769169762 </gml:posList>
                                </gml:LinearRing>
                            </gml:exterior>
                        </gml:Polygon>
                    </gpml:value>
                    <gml:description></gml:description>
                    <gpml:valueType xmlns:gml="http://www.opengis.net/gml">gml:Polygon</gpml:valueType>
                </gpml:ConstantValue>
            </gpml:outlineOf>
        </gpml:IslandArc>
    </gml:featureMember>
    <gml:featureMember>
        <gpml:IslandArc>
            <gpml:identity>GPlates-974c60fe-f281-4e8a-be8c-3f94e3f4975a</gpml:identity>
            <gpml:revision>GPlates-0fc29079-f257-437d-b07a-35fa5e71a5bc</gpml:revision>
            <gml:name>Olyutorsky arc</gml:name>
            <gml:validTime>
                <gml:TimePeriod>
                    <gml:begin>
                        <gml:TimeInstant>
                            <gml:timePosition gml:frame="http://gplates.org/TRS/flat">45</gml:timePosition>
                        </gml:TimeInstant>
                    </gml:begin>
                    <gml:end>
                        <gml:TimeInstant>
                            <gml:timePosition gml:frame="http://gplates.org/TRS/flat">0</gml:timePosition>
                        </gml:TimeInstant>
                    </gml:end>
                </gml:TimePeriod>
            </gml:validTime>
            <gpml:reconstructionPlateId>
                <gpml:ConstantValue>
                    <gpml:value>4252</gpml:value>
                    <gml:description></gml:description>
                    <gpml:valueType xmlns:gpml="http://www.gplates.org/gplates">gpml:plateId</gpml:valueType>
                </gpml:ConstantValue>
            </gpml:reconstructionPlateId>
            <gpml:outlineOf>
                <gpml:ConstantValue>
                    <gpml:value>
                        <gml:Polygon>
                            <gml:exterior>
                                <gml:LinearRing>
                                    <gml:posList gml:dimension="2">60.328629103457658 166.78747532429327 60.008201650158256 166.24566013399743 58.951202180106378 164.13164555147776 58.068590610382742 162.76071762706678 57.014627670847908 162.81095858254793 55.885058082538045 161.47235023606117 55.134472595222853 160.59013662154609 54.76453112260085 159.71451089608092 54.52043404470966 159.07305849726436 54.016304650631881 158.22627792830929 53.754666048796757 158.2500604863809 53.041250737262502 158.98223635011453 52.422964252837289 158.62331288449892 51.742712742624178 158.10526974616275 50.968073175963006 157.29040631317463 51.914726233652381 156.99316221126426 53.00564994904812 157.32815740448979 53.801374601378939 157.45215796372921 54.608655563073143 157.61510619342008 55.163443415900964 157.40723868750243 55.34384119665846 157.17463796507167 55.870655202297478 156.84610128765596 56.477554828875277 156.62909502294445 57.156053083507892 157.23349502224693 58.447805711917702 160.00080952147192 59.386146644060986 160.8724307987537 59.959593981545602 162.80301349635303 60.454756452714115 164.3305677967376 60.927066511643964 166.18030765997591 61.385872332447029 167.12612361287034 61.903305658729927 169.72646783981872 61.88286547753129 171.1276000637408 61.360688046317399 173.05094806819099 60.527109864020254 172.68121547032862 59.874621320804224 171.04092917955398 59.707733734750455 170.4588193933993 59.628656962149456 169.9875044346355 60.371262750620637 169.76796875621477 60.571651242472591 169.11002086440377 60.53350889235228 167.81291163129288 60.477863548717295 167.21154034830545 60.328629103457658 166.78747532429327 </gml:posList>
                                </gml:LinearRing>
                            </gml:exterior>
                        </gml:Polygon>
                    </gpml:value>
                    <gml:description></gml:description>
                    <gpml:valueType xmlns:gml="http://www.opengis.net/gml">gml:Polygon</gpml:valueType>
                </gpml:ConstantValue>
            </gpml:outlineOf>
        </gpml:IslandArc>
    </gml:featureMember>
    <gml:featureMember>
        <gpml:IslandArc>
            <gpml:identity>GPlates-03006176-3135-4801-bf30-ab40ebc22e27</gpml:identity>
            <gpml:revision>GPlates-fd645333-8b53-408c-ab12-babfc3f4c224</gpml:revision>
            <gml:name>Kronotsky arc</gml:name>
            <gml:validTime>
                <gml:TimePeriod>
                    <gml:begin>
                        <gml:TimeInstant>
                            <gml:timePosition gml:frame="http://gplates.org/TRS/flat">85</gml:timePosition>
                        </gml:TimeInstant>
                    </gml:begin>
                    <gml:end>
                        <gml:TimeInstant>
                            <gml:timePosition gml:frame="http://gplates.org/TRS/flat">0</gml:timePosition>
                        </gml:TimeInstant>
                    </gml:end>
                </gml:TimePeriod>
            </gml:validTime>
            <gpml:reconstructionPlateId>
                <gpml:ConstantValue>
                    <gpml:value>4254</gpml:value>
                    <gml:description></gml:description>
                    <gpml:valueType xmlns:gpml="http://www.gplates.org/gplates">gpml:plateId</gpml:valueType>
                </gpml:ConstantValue>
            </gpml:reconstructionPlateId>
            <gpml:outlineOf>
                <gpml:ConstantValue>
                    <gpml:value>
                        <gml:Polygon>
                            <gml:exterior>
                                <gml:LinearRing>
                                    <gml:posList gml:dimension="2">56.889318076554915 162.89864190188771 56.424062947066076 162.3834085301296 55.970318050154454 162.13344813853405 55.220400163194022 161.78521625879142 54.553207206815287 160.94202831345797 53.776600088567591 159.92811827546478 53.538241987823156 159.79589439478082 53.231594456802583 159.66925895400215 53.075909198678801 159.55851270764714 52.971689919858079 159.95633448440313 54.484932466125677 161.96382484371895 55.06816003328202 162.4318308953018 55.995215073495665 163.201590093021 56.561779384682247 163.74716348773921 56.85924813072215 163.22623508045797 56.889318076554915 162.89864190188771 </gml:posList>
                                </gml:LinearRing>
                            </gml:exterior>
                        </gml:Polygon>
                    </gpml:value>
                    <gml:description></gml:description>
                    <gpml:valueType xmlns:gml="http://www.opengis.net/gml">gml:Polygon</gpml:valueType>
                </gpml:ConstantValue>
            </gpml:outlineOf>
        </gpml:IslandArc>
    </gml:featureMember>
    <gml:featureMember>
        <gpml:TerraneBoundary>
            <gpml:identity>GPlates-a18af68c-bb02-4788-9149-70e75b4a70f1</gpml:identity>
            <gpml:revision>GPlates-9aba70e3-b4cb-4d92-a80f-70b0691cd90f</gpml:revision>
            <gml:name>Bowers Ridge</gml:name>
            <gml:validTime>
                <gml:TimePeriod>
                    <gml:begin>
                        <gml:TimeInstant>
                            <gml:timePosition gml:frame="http://gplates.org/TRS/flat">26</gml:timePosition>
                        </gml:TimeInstant>
                    </gml:begin>
                    <gml:end>
                        <gml:TimeInstant>
                            <gml:timePosition gml:frame="http://gplates.org/TRS/flat">0</gml:timePosition>
                        </gml:TimeInstant>
                    </gml:end>
                </gml:TimePeriod>
            </gml:validTime>
            <gpml:reconstructionPlateId>
                <gpml:ConstantValue>
                    <gpml:value>4261</gpml:value>
                    <gml:description></gml:description>
                    <gpml:valueType xmlns:gpml="http://www.gplates.org/gplates">gpml:plateId</gpml:valueType>
                </gpml:ConstantValue>
            </gpml:reconstructionPlateId>
            <gpml:unclassifiedGeometry>
                <gpml:ConstantValue>
                    <gpml:value>
                        <gml:Polygon>
                            <gml:exterior>
                                <gml:LinearRing>
                                    <gml:posList gml:dimension="2">55.224131540249395 177.86750924047303 55.135165558597727 176.80401285516652 54.590184821617321 176.79895636702253 54.424962864527735 178.12891985704084 54.017808320152056 179.25048533633503 53.382013005940493 179.92112030816625 52.834173882592282 -179.92930094403076 52.415489598389961 179.77027367988808 51.90722015188549 178.92291244535357 51.822118529110021 179.61010565548682 51.834431773036833 -179.67803579324945 52.574792357840572 -179.2197132715761 53.15824437109012 -179.1143626723906 54.102305101941511 -179.45550537347799 54.856756816674334 179.31435226784379 55.224131540249395 177.86750924047303 </gml:posList>
                                </gml:LinearRing>
                            </gml:exterior>
                        </gml:Polygon>
                    </gpml:value>
                    <gml:description></gml:description>
                    <gpml:valueType xmlns:gml="http://www.opengis.net/gml">gml:Polygon</gpml:valueType>
                </gpml:ConstantValue>
            </gpml:unclassifiedGeometry>
        </gpml:TerraneBoundary>
    </gml:featureMember>
    <gml:featureMember>
        <gpml:IslandArc>
            <gpml:identity>GPlates-a8633b92-e219-4789-ade7-53bca09733b8</gpml:identity>
            <gpml:revision>GPlates-e1ee4b28-2338-432f-97af-0673c9838af5</gpml:revision>
            <gml:name>Komandorsky Islands</gml:name>
            <gml:validTime>
                <gml:TimePeriod>
                    <gml:begin>
                        <gml:TimeInstant>
                            <gml:timePosition gml:frame="http://gplates.org/TRS/flat">85</gml:timePosition>
                        </gml:TimeInstant>
                    </gml:begin>
                    <gml:end>
                        <gml:TimeInstant>
                            <gml:timePosition gml:frame="http://gplates.org/TRS/flat">0</gml:timePosition>
                        </gml:TimeInstant>
                    </gml:end>
                </gml:TimePeriod>
            </gml:validTime>
            <gpml:reconstructionPlateId>
                <gpml:ConstantValue>
                    <gpml:value>4269</gpml:value>
                    <gml:description></gml:description>
                    <gpml:valueType xmlns:gpml="http://www.gplates.org/gplates">gpml:plateId</gpml:valueType>
                </gpml:ConstantValue>
            </gpml:reconstructionPlateId>
            <gpml:outlineOf>
                <gpml:ConstantValue>
                    <gpml:value>
                        <gml:Polygon>
                            <gml:exterior>
                                <gml:LinearRing>
                                    <gml:posList gml:dimension="2">55.619265409534812 164.93538528714558 55.592584371751883 165.56641738264619 55.418984435376615 166.25945851651332 55.06681301025673 167.10858151383144 54.723687497816783 167.87585004429084 54.304148186199242 168.67171128584849 54.389910522690364 168.18413519769763 54.420647192556473 167.73510375040183 54.572422252032887 167.48652296680569 54.593922025844748 167.22756224962299 54.578353841020117 166.97513229449615 54.444536967401838 166.61821294860488 54.692600188022141 166.18493752812927 54.868306531142544 166.05166869337253 54.964177090117751 165.8375058056011 55.041455272775366 165.62635907561386 55.619265409534812 164.93538528714558 </gml:posList>
                                </gml:LinearRing>
                            </gml:exterior>
                        </gml:Polygon>
                    </gpml:value>
                    <gml:description></gml:description>
                    <gpml:valueType xmlns:gml="http://www.opengis.net/gml">gml:Polygon</gpml:valueType>
                </gpml:ConstantValue>
            </gpml:outlineOf>
        </gpml:IslandArc>
    </gml:featureMember>
    <gml:featureMember>
        <gpml:IslandArc>
            <gpml:identity>GPlates-d9683466-0783-4c00-b518-035aca28d094</gpml:identity>
            <gpml:revision>GPlates-06c4dad9-f460-4da3-bf0d-ab8b54b59710</gpml:revision>
            <gml:name>Attu Island block of Aleutians</gml:name>
            <gml:validTime>
                <gml:TimePeriod>
                    <gml:begin>
                        <gml:TimeInstant>
                            <gml:timePosition gml:frame="http://gplates.org/TRS/flat">50</gml:timePosition>
                        </gml:TimeInstant>
                    </gml:begin>
                    <gml:end>
                        <gml:TimeInstant>
                            <gml:timePosition gml:frame="http://gplates.org/TRS/flat">0</gml:timePosition>
                        </gml:TimeInstant>
                    </gml:end>
                </gml:TimePeriod>
            </gml:validTime>
            <gpml:reconstructionPlateId>
                <gpml:ConstantValue>
                    <gpml:value>4270</gpml:value>
                    <gml:description></gml:description>
                    <gpml:valueType xmlns:gpml="http://www.gplates.org/gplates">gpml:plateId</gpml:valueType>
                </gpml:ConstantValue>
            </gpml:reconstructionPlateId>
            <gpml:outlineOf>
                <gpml:ConstantValue>
                    <gpml:value>
                        <gml:Polygon>
                            <gml:exterior>
                                <gml:LinearRing>
                                    <gml:posList gml:dimension="2">52.553915351802132 174.95955263179269 52.857605622386423 173.99738707497804 53.100325335079091 173.20849000606222 53.135120088599386 172.72177520546651 53.060217299868306 172.40189886829569 53.011176369119944 172.03537803770709 52.911632213617274 171.92628625473611 52.783503583027837 172.43912007181007 52.324897633269892 173.30180078164614 52.230434496166559 173.55370900122429 52.095114385930501 174.00840642603598 52.110129636160821 174.2791054377341 52.179992412739644 174.57247756852661 52.31851747450002 174.82175998567061 52.553915351802132 174.95955263179269 </gml:posList>
                                </gml:LinearRing>
                            </gml:exterior>
                        </gml:Polygon>
                    </gpml:value>
                    <gml:description></gml:description>
                    <gpml:valueType xmlns:gml="http://www.opengis.net/gml">gml:Polygon</gpml:valueType>
                </gpml:ConstantValue>
            </gpml:outlineOf>
        </gpml:IslandArc>
    </gml:featureMember>
    <gml:featureMember>
        <gpml:TerraneBoundary>
            <gpml:identity>GPlates-fcfe2cab-261e-402c-950f-b42e13f376ba</gpml:identity>
            <gpml:revision>GPlates-e681f667-af63-40a8-ad16-4549be01cde1</gpml:revision>
            <gml:name>Aleutian arc</gml:name>
            <gml:validTime>
                <gml:TimePeriod>
                    <gml:begin>
                        <gml:TimeInstant>
                            <gml:timePosition gml:frame="http://gplates.org/TRS/flat">47.350000000000001</gml:timePosition>
                        </gml:TimeInstant>
                    </gml:begin>
                    <gml:end>
                        <gml:TimeInstant>
                            <gml:timePosition gml:frame="http://gplates.org/TRS/flat">http://gplates.org/times/distantFuture</gml:timePosition>
                        </gml:TimeInstant>
                    </gml:end>
                </gml:TimePeriod>
            </gml:validTime>
            <gpml:reconstructionPlateId>
                <gpml:ConstantValue>
                    <gpml:value>4263</gpml:value>
                    <gml:description></gml:description>
                    <gpml:valueType xmlns:gpml="http://www.gplates.org/gplates">gpml:plateId</gpml:valueType>
                </gpml:ConstantValue>
            </gpml:reconstructionPlateId>
            <gpml:unclassifiedGeometry>
                <gpml:ConstantValue>
                    <gpml:value>
                        <gml:Polygon>
                            <gml:exterior>
                                <gml:LinearRing>
                                    <gml:posList gml:dimension="2">58.675664349665801 -156.31472453163562 57.954443385113663 -154.56262566927947 56.117051684234994 -158.03190186531353 54.951376922251292 -161.52293805847259 53.943657358013638 -165.36524399931005 52.873241584273153 -168.54088525284905 51.888799147383089 -172.34867242514667 51.388093402080095 -176.55882929401588 50.951309252618806 -179.4192013347209 51.770610585020904 -179.77686564692809 52.208447858818147 -175.95231678471976 52.929099160941092 -171.96789181108559 53.590547857134354 -169.43073066854413 54.669165503816835 -165.59833976372039 56.198088862958436 -161.16266895461899 57.140931545902632 -158.89012130811901 58.675664349665801 -156.31472453163562 </gml:posList>
                                </gml:LinearRing>
                            </gml:exterior>
                        </gml:Polygon>
                    </gpml:value>
                    <gml:description></gml:description>
                    <gpml:valueType xmlns:gml="http://www.opengis.net/gml">gml:Polygon</gpml:valueType>
                </gpml:ConstantValue>
            </gpml:unclassifiedGeometry>
        </gpml:TerraneBoundary>
    </gml:featureMember>
    <gml:featureMember>
        <gpml:IslandArc>
            <gpml:identity>GPlates-6bb905a9-65fb-4c5d-8862-98d2f683d6e3</gpml:identity>
            <gpml:revision>GPlates-f31cfbec-edf4-43a9-b0b8-301bd0445933</gpml:revision>
            <gml:name></gml:name>
            <gml:validTime>
                <gml:TimePeriod>
                    <gml:begin>
                        <gml:TimeInstant>
                            <gml:timePosition gml:frame="http://gplates.org/TRS/flat">60</gml:timePosition>
                        </gml:TimeInstant>
                    </gml:begin>
                    <gml:end>
                        <gml:TimeInstant>
                            <gml:timePosition gml:frame="http://gplates.org/TRS/flat">40</gml:timePosition>
                        </gml:TimeInstant>
                    </gml:end>
                </gml:TimePeriod>
            </gml:validTime>
            <gpml:reconstructionPlateId>
                <gpml:ConstantValue>
                    <gpml:value>8011</gpml:value>
                    <gml:description></gml:description>
                    <gpml:valueType xmlns:gpml="http://www.gplates.org/gplates">gpml:plateId</gpml:valueType>
                </gpml:ConstantValue>
            </gpml:reconstructionPlateId>
            <gpml:outlineOf>
                <gpml:ConstantValue>
                    <gpml:value>
                        <gml:Polygon>
                            <gml:exterior>
                                <gml:LinearRing>
                                    <gml:posList gml:dimension="2">-19.232555442733346 164.8461064774242 -19.608835917574822 165.27726100123252 -20.055048996772747 165.67959649895954 -20.37086564439954 165.99912526227732 -20.655360622540254 166.28031595462792 -20.625334111834174 166.61439592515802 -20.434613396815703 166.85954318418794 -20.16643925151611 166.88917801999355 -20.009699178892969 166.69965890172239 -19.899483804647552 166.42854618065803 -19.790258499887525 166.28977137782132 -19.585007901437336 166.14227292874082 -19.433873720551919 165.92320068335655 -19.190645999457988 165.64503698896198 -18.988971208327523 165.44800011040275 -18.797002062663758 165.12456698759149 -18.598685793749482 164.87780184077712 -18.449945769289204 164.61022694387313 -18.396820153037059 164.35093681191415 -18.767959272583127 164.22824541373456 -18.969003036180705 164.44918348452276 -19.188040198408743 164.74890095219106 -19.232555442733346 164.8461064774242 </gml:posList>
                                </gml:LinearRing>
                            </gml:exterior>
                        </gml:Polygon>
                    </gpml:value>
                    <gml:description></gml:description>
                    <gpml:valueType xmlns:gml="http://www.opengis.net/gml">gml:Polygon</gpml:valueType>
                </gpml:ConstantValue>
            </gpml:outlineOf>
        </gpml:IslandArc>
    </gml:featureMember>
    <gml:featureMember>
        <gpml:IslandArc>
            <gpml:identity>GPlates-c21011bf-a6de-4c81-a3d6-3018f222b79f</gpml:identity>
            <gpml:revision>GPlates-1f9a26d6-cd54-40c5-b78c-639826b7102f</gpml:revision>
            <gml:name>Lau Ridge</gml:name>
            <gml:validTime>
                <gml:TimePeriod>
                    <gml:begin>
                        <gml:TimeInstant>
                            <gml:timePosition gml:frame="http://gplates.org/TRS/flat">45</gml:timePosition>
                        </gml:TimeInstant>
                    </gml:begin>
                    <gml:end>
                        <gml:TimeInstant>
                            <gml:timePosition gml:frame="http://gplates.org/TRS/flat">0</gml:timePosition>
                        </gml:TimeInstant>
                    </gml:end>
                </gml:TimePeriod>
            </gml:validTime>
            <gpml:reconstructionPlateId>
                <gpml:ConstantValue>
                    <gpml:value>8004</gpml:value>
                    <gml:description></gml:description>
                    <gpml:valueType xmlns:gpml="http://www.gplates.org/gplates">gpml:plateId</gpml:valueType>
                </gpml:ConstantValue>
            </gpml:reconstructionPlateId>
            <gpml:outlineOf>
                <gpml:ConstantValue>
                    <gpml:value>
                        <gml:Polygon>
                            <gml:exterior>
                                <gml:LinearRing>
                                    <gml:posList gml:dimension="2">-28.916562823334335 179.81010290435995 -29.296513677326249 -179.43281832312078 -24.774217515313321 -178.48565586487629 -24.444253838191248 -178.45435562981561 -23.799342527097878 -178.37165631780553 -23.340629570922616 -178.26486757639503 -23.042576288266257 -178.21176218259694 -22.602896755792383 -178.1223145833049 -21.877807861663108 -178.09070549130064 -21.575293552097058 -178.00214199442206 -20.953662222709998 -177.97567485667304 -20.568833736287104 -177.91754233479259 -19.759265919685802 -177.89901737414175 -19.218303744172541 -177.97198157955287 -18.823013481218133 -177.97060545164169 -18.328350982558252 -178.00071478943968 -17.97317124419159 -178.04821424805604 -17.567221949073517 -178.24647611673856 -16.985677864240913 -178.41274067986882 -16.446393815474877 -178.6440055279466 -16.235641009129189 -178.81199100678691 -17.347994401438747 -179.62546695245413 -17.656585993316977 -179.4605337812329 -17.97406340952702 -179.38481760803225 -18.325370954695281 -179.30465147646478 -18.729478976768629 -179.23571986138236 -18.93052912262204 -179.19222149720932 -19.076474266290081 -179.18889063944187 -19.566562471791286 -179.02228662837777 -20.068278199279789 -178.95685182398637 -20.549062573041848 -178.91995204025517 -20.979166736839492 -178.86368703153215 -21.2210939186416 -178.85804380858789 -21.579606102389501 -178.81105717278433 -22.239928736838852 -178.85549023428629 -22.559729668896196 -178.89255551721624 -22.903547855139159 -178.92679105827611 -23.325186675469872 -179.00415390775174 -23.773881888711664 -179.10529730865008 -24.246756217252006 -179.20432375148485 -24.615217501418993 -179.23744569083962 -28.916562823334335 179.81010290435995 </gml:posList>
                                </gml:LinearRing>
                            </gml:exterior>
                        </gml:Polygon>
                    </gpml:value>
                    <gml:description></gml:description>
                    <gpml:valueType xmlns:gml="http://www.opengis.net/gml">gml:Polygon</gpml:valueType>
                </gpml:ConstantValue>
            </gpml:outlineOf>
        </gpml:IslandArc>
    </gml:featureMember>
    <gml:featureMember>
        <gpml:IslandArc>
            <gpml:identity>GPlates-3e66169f-1639-46fa-89be-e93a95290a91</gpml:identity>
            <gpml:revision>GPlates-2f01447d-bbf7-4013-be4e-913af1b9bb21</gpml:revision>
            <gml:name>LOYALTY RIDGE</gml:name>
            <gml:validTime>
                <gml:TimePeriod>
                    <gml:begin>
                        <gml:TimeInstant>
                            <gml:timePosition gml:frame="http://gplates.org/TRS/flat">40</gml:timePosition>
                        </gml:TimeInstant>
                    </gml:begin>
                    <gml:end>
                        <gml:TimeInstant>
                            <gml:timePosition gml:frame="http://gplates.org/TRS/flat">36</gml:timePosition>
                        </gml:TimeInstant>
                    </gml:end>
                </gml:TimePeriod>
            </gml:validTime>
            <gpml:reconstructionPlateId>
                <gpml:ConstantValue>
                    <gpml:value>8011</gpml:value>
                    <gml:description></gml:description>
                    <gpml:valueType xmlns:gpml="http://www.gplates.org/gplates">gpml:plateId</gpml:valueType>
                </gpml:ConstantValue>
            </gpml:reconstructionPlateId>
            <gpml:outlineOf>
                <gpml:ConstantValue>
                    <gpml:value>
                        <gml:Polygon>
                            <gml:exterior>
                                <gml:LinearRing>
                                    <gml:posList gml:dimension="2">-19.232555442733325 164.8461064774242 -19.608835917574815 165.27726100123252 -20.055048996772737 165.67959649895954 -20.37086564439953 165.99912526227732 -20.655360622540243 166.28031595462792 -20.979593832065319 166.49270482005139 -21.087698876748195 166.83261553798587 -21.16132363358135 167.16964625201001 -21.213304722035467 167.3580706771848 -21.40409773458132 167.5234491890827 -21.696655582257666 167.69924492047645 -21.911369402148779 167.97846939206585 -22.014854073311167 168.24489373684338 -21.97285684509697 168.53325999548713 -21.82819894537122 168.7100089949144 -21.63591229696307 168.73668511176027 -21.396723203033019 168.68568048400314 -21.235850127028819 168.528760504903 -21.111673985727744 168.30670247309976 -21.030206654572133 168.14205470249323 -20.742078326202623 167.85286703572604 -20.554066820282753 167.5233960188589 -20.361012306356098 167.24585290488923 -20.104488121149345 166.85982455455215 -19.899483804647542 166.42854618065803 -19.790258499887514 166.28977137782132 -19.585007901437315 166.14227292874082 -19.433873720551908 165.92320068335655 -19.190645999457978 165.64503698896198 -18.988971208327509 165.44800011040275 -18.797002062663747 165.12456698759149 -18.598685793749471 164.87780184077712 -18.449945769289197 164.61022694387313 -18.396820153037055 164.35093681191415 -18.767959272583116 164.22824541373456 -18.969003036180691 164.44918348452276 -19.188040198408721 164.74890095219106 -19.232555442733325 164.8461064774242 </gml:posList>
                                </gml:LinearRing>
                            </gml:exterior>
                        </gml:Polygon>
                    </gpml:value>
                    <gml:description></gml:description>
                    <gpml:valueType xmlns:gml="http://www.opengis.net/gml">gml:Polygon</gpml:valueType>
                </gpml:ConstantValue>
            </gpml:outlineOf>
        </gpml:IslandArc>
    </gml:featureMember>
    <gml:featureMember>
        <gpml:IslandArc>
            <gpml:identity>GPlates-c5318245-5d6d-4916-8a58-6ca995b36867</gpml:identity>
            <gpml:revision>GPlates-c2928033-6384-470e-adae-c2a505040795</gpml:revision>
            <gml:name>New Hebrides Arc</gml:name>
            <gml:validTime>
                <gml:TimePeriod>
                    <gml:begin>
                        <gml:TimeInstant>
                            <gml:timePosition gml:frame="http://gplates.org/TRS/flat">62</gml:timePosition>
                        </gml:TimeInstant>
                    </gml:begin>
                    <gml:end>
                        <gml:TimeInstant>
                            <gml:timePosition gml:frame="http://gplates.org/TRS/flat">7.0099999999999998</gml:timePosition>
                        </gml:TimeInstant>
                    </gml:end>
                </gml:TimePeriod>
            </gml:validTime>
            <gpml:reconstructionPlateId>
                <gpml:ConstantValue>
                    <gpml:value>8017</gpml:value>
                    <gml:description></gml:description>
                    <gpml:valueType xmlns:gpml="http://www.gplates.org/gplates">gpml:plateId</gpml:valueType>
                </gpml:ConstantValue>
            </gpml:reconstructionPlateId>
            <gpml:outlineOf>
                <gpml:ConstantValue>
                    <gpml:value>
                        <gml:Polygon>
                            <gml:exterior>
                                <gml:LinearRing>
                                    <gml:posList gml:dimension="2">-21.014910209097572 169.8514753765383 -21.048824077732753 170.06023891109035 -21.060027689585926 170.29094690314815 -20.837192404847205 170.46324466511831 -20.682849180395433 170.54691023660789 -20.511338209666398 170.53774835705784 -20.153269989171022 170.38141637186678 -19.730837860644254 170.22252770564103 -19.54306193743728 170.0990065510733 -19.228623430549238 169.92403306201109 -18.808827593439471 169.69930480944262 -18.533108683988669 169.61824187120646 -18.404520454118302 169.61218746586349 -18.190203600447315 169.60211074479417 -17.873447916419583 169.47443077050238 -17.580781964209294 169.28070276571177 -17.075262059833626 169.03326976610384 -16.889279908814157 168.84558166005331 -16.829922676472901 168.7306284652654 -16.600150798041369 168.56400650046211 -16.325706308774897 168.44069859646385 -16.047856409373185 168.40695130876955 -15.619120362090721 168.38944035998352 -15.299256316542843 168.33189097161528 -14.959596369506608 168.22926087685568 -14.705629966512737 168.13032317659579 -14.433377825628934 167.94220964380165 -14.04582345722633 167.97148189766847 -13.525149225087064 167.85013061154692 -13.030598392331893 167.67984431309799 -12.866345067548869 167.5059845765071 -12.684260116418921 167.27510548257794 -12.597318804238023 166.83700033972275 -12.60091215028935 166.53319415121715 -12.686405952652413 166.24585370127133 -12.983966493774041 166.34357722351618 -13.369933120849819 166.35602530551409 -13.733108396116856 166.41190023151731 -14.139844968822144 166.44710271937694 -14.418617139013012 166.4560325998132 -14.634423754034067 166.41852155528775 -14.894475930630399 166.33783353640015 -15.131755947087466 166.30070543821245 -15.30337284615511 166.30598921944596 -15.753281274222784 166.34209347446841 -16.005401417266775 166.52857502895952 -16.147997208843307 166.77901040946136 -16.228142483801406 166.9605571904053 -16.310946466470689 167.0786417699947 -16.54851655616752 167.18726330807903 -16.764649526782403 167.38932015559419 -16.894537740224408 167.51392942429007 -17.044222918397775 167.61941244060216 -17.216536034870703 167.62572792919846 -17.465492646454479 167.63485234113409 -17.697904608316524 167.56314212014388 -18.02211364605526 167.59540931287768 -18.289016529844002 167.62559050472299 -18.572256310503811 167.7372043554964 -18.871718522565686 167.93068039403329 -19.057807596383014 168.07973059361791 -19.204055202594105 168.26799179702331 -19.331026587145388 168.45576298661891 -19.531963811378841 168.70797459778902 -19.798183042615388 168.76041294117573 -20.142630808249137 168.77576503417848 -20.372332646259618 168.78603375466449 -20.52398220231386 168.83365598448555 -20.699732661716812 169.21008085702178 -20.877427838984428 169.52600437852459 -21.014910209097572 169.8514753765383 </gml:posList>
                                </gml:LinearRing>
                            </gml:exterior>
                        </gml:Polygon>
                    </gpml:value>
                    <gml:description></gml:description>
                    <gpml:valueType xmlns:gml="http://www.opengis.net/gml">gml:Polygon</gpml:valueType>
                </gpml:ConstantValue>
            </gpml:outlineOf>
        </gpml:IslandArc>
    </gml:featureMember>
    <gml:featureMember>
        <gpml:IslandArc>
            <gpml:identity>GPlates-b25408d3-4332-4d92-93d1-3ee240d02e2e</gpml:identity>
            <gpml:revision>GPlates-eef9aeed-5eb8-4858-b1b8-ea2a5f697ab1</gpml:revision>
            <gml:name>Kyushu Ridge</gml:name>
            <gml:validTime>
                <gml:TimePeriod>
                    <gml:begin>
                        <gml:TimeInstant>
                            <gml:timePosition gml:frame="http://gplates.org/TRS/flat">48</gml:timePosition>
                        </gml:TimeInstant>
                    </gml:begin>
                    <gml:end>
                        <gml:TimeInstant>
                            <gml:timePosition gml:frame="http://gplates.org/TRS/flat">40.009999999999998</gml:timePosition>
                        </gml:TimeInstant>
                    </gml:end>
                </gml:TimePeriod>
            </gml:validTime>
            <gpml:reconstructionPlateId>
                <gpml:ConstantValue>
                    <gpml:value>8106</gpml:value>
                    <gml:description></gml:description>
                    <gpml:valueType xmlns:gpml="http://www.gplates.org/gplates">gpml:plateId</gpml:valueType>
                </gpml:ConstantValue>
            </gpml:reconstructionPlateId>
            <gpml:geometryImportTime>
                <gml:TimeInstant>
                    <gml:timePosition gml:frame="http://gplates.org/TRS/flat">0</gml:timePosition>
                </gml:TimeInstant>
            </gpml:geometryImportTime>
            <gpml:outlineOf>
                <gpml:ConstantValue>
                    <gpml:value>
                        <gml:Polygon>
                            <gml:exterior>
                                <gml:LinearRing>
                                    <gml:posList gml:dimension="2">30.503645463408816 132.87394919997615 29.955624469160657 133.48650584988243 29.308220810526073 134.14717020293133 28.663075372655129 134.50256195002729 28.153473064839812 134.85716684597517 27.6342907874132 135.17885537480333 27.179175281597669 135.57305304387586 26.643719413713363 135.72525903959271 26.068643993586299 135.98664175667406 25.53997354192343 136.21071184584599 25.244138360131149 136.35718783364348 25.096516249124271 136.06918689449853 25.314866964251802 135.75604175937161 25.623128771224181 135.50616424683341 26.032819850184048 135.25391175429547 26.276862124410702 135.37365203904454 27.210548868705441 135.02505304884423 27.579974092298933 134.75934273496213 27.940075536609644 134.42099112347432 28.395798328562524 133.98463925738326 28.61858715952043 133.72940442455703 29.125390620130656 133.2046549486511 29.674588354763799 133.19660025891994 29.894924751133658 132.88781305657309 30.044214016237518 132.56426029573038 30.503645463408816 132.87394919997615 </gml:posList>
                                </gml:LinearRing>
                            </gml:exterior>
                        </gml:Polygon>
                    </gpml:value>
                    <gml:description></gml:description>
                    <gpml:valueType xmlns:gml="http://www.opengis.net/gml">gml:Polygon</gpml:valueType>
                </gpml:ConstantValue>
            </gpml:outlineOf>
        </gpml:IslandArc>
    </gml:featureMember>
    <gml:featureMember>
        <gpml:IslandArc>
            <gpml:identity>GPlates-b15eee81-0a96-4f78-a566-81f1f79d3139</gpml:identity>
            <gpml:revision>GPlates-26e18814-af5b-4126-a3b7-ee41a866eb33</gpml:revision>
            <gml:name>Finisterre arc</gml:name>
            <gml:validTime>
                <gml:TimePeriod>
                    <gml:begin>
                        <gml:TimeInstant>
                            <gml:timePosition gml:frame="http://gplates.org/TRS/flat">35</gml:timePosition>
                        </gml:TimeInstant>
                    </gml:begin>
                    <gml:end>
                        <gml:TimeInstant>
                            <gml:timePosition gml:frame="http://gplates.org/TRS/flat">0</gml:timePosition>
                        </gml:TimeInstant>
                    </gml:end>
                </gml:TimePeriod>
            </gml:validTime>
            <gpml:reconstructionPlateId>
                <gpml:ConstantValue>
                    <gpml:value>8521</gpml:value>
                    <gml:description></gml:description>
                    <gpml:valueType xmlns:gpml="http://www.gplates.org/gplates">gpml:plateId</gpml:valueType>
                </gpml:ConstantValue>
            </gpml:reconstructionPlateId>
            <gpml:geometryImportTime>
                <gml:TimeInstant>
                    <gml:timePosition gml:frame="http://gplates.org/TRS/flat">0</gml:timePosition>
                </gml:TimeInstant>
            </gpml:geometryImportTime>
            <gpml:outlineOf>
                <gpml:ConstantValue>
                    <gpml:value>
                        <gml:Polygon>
                            <gml:exterior>
                                <gml:LinearRing>
                                    <gml:posList gml:dimension="2">-4.0365059260585054 144.45639157524369 -4.5203220119069787 144.64185814023935 -5.1558958252128466 145.01528893010604 -5.5658878468356177 145.33238486370584 -5.9001188042066435 145.66367788336163 -6.0019905571325776 145.90048784349182 -6.2533893246422769 146.20800385596829 -6.5011885951081414 146.49665473580305 -6.6061836990701073 146.75273548895285 -6.7316784542261914 147.12313322765652 -6.7796763768663801 147.38974164814852 -6.7810593950947275 147.72384647407 -6.6399918063857264 147.80850787173316 -6.4353657448444146 147.86535118961433 -6.2326155938550185 147.82358323884088 -6.0232938945748815 147.52773955506024 -5.9357753102265525 147.36693245989636 -5.9187206096332776 147.05579900326615 -5.8207538935362084 146.8380194764014 -5.6263996050950587 146.52010749510271 -5.53515234293726 146.34045225792667 -5.486692076186972 146.07434897739449 -5.4037897386837113 145.8342199327289 -5.1203125747594429 145.88651380248595 -4.9174307892224034 145.84533102823156 -4.6712993387676471 145.67467770792391 -4.334065208033854 145.31748538570636 -4.1151066522036643 144.89307600696634 -3.9514561224139189 144.66051941082929 -4.0365059260585054 144.45639157524369 </gml:posList>
                                </gml:LinearRing>
                            </gml:exterior>
                        </gml:Polygon>
                    </gpml:value>
                    <gml:description></gml:description>
                    <gpml:valueType xmlns:gml="http://www.opengis.net/gml">gml:Polygon</gpml:valueType>
                </gpml:ConstantValue>
            </gpml:outlineOf>
        </gpml:IslandArc>
    </gml:featureMember>
    <gml:featureMember>
        <gpml:IslandArc>
            <gpml:identity>GPlates-2e051eeb-ddda-4690-a740-335d5d011524</gpml:identity>
            <gpml:revision>GPlates-de4ce65f-01df-4979-a693-21169d27533e</gpml:revision>
            <gml:name>Solomon Islands OJP derived</gml:name>
            <gml:validTime>
                <gml:TimePeriod>
                    <gml:begin>
                        <gml:TimeInstant>
                            <gml:timePosition gml:frame="http://gplates.org/TRS/flat">62</gml:timePosition>
                        </gml:TimeInstant>
                    </gml:begin>
                    <gml:end>
                        <gml:TimeInstant>
                            <gml:timePosition gml:frame="http://gplates.org/TRS/flat">0</gml:timePosition>
                        </gml:TimeInstant>
                    </gml:end>
                </gml:TimePeriod>
            </gml:validTime>
            <gpml:reconstructionPlateId>
                <gpml:ConstantValue>
                    <gpml:value>8050</gpml:value>
                    <gml:description></gml:description>
                    <gpml:valueType xmlns:gpml="http://www.gplates.org/gplates">gpml:plateId</gpml:valueType>
                </gpml:ConstantValue>
            </gpml:reconstructionPlateId>
            <gpml:geometryImportTime>
                <gml:TimeInstant>
                    <gml:timePosition gml:frame="http://gplates.org/TRS/flat">0</gml:timePosition>
                </gml:TimeInstant>
            </gpml:geometryImportTime>
            <gpml:outlineOf>
                <gpml:ConstantValue>
                    <gpml:value>
                        <gml:Polygon>
                            <gml:exterior>
                                <gml:LinearRing>
                                    <gml:posList gml:dimension="2">-10.174372680508867 162.12861679882965 -9.6606596888911085 162.1204702900464 -9.2082764130027872 162.05223950851709 -8.9394194604861159 161.80310462693168 -8.7023526531027446 161.4018115036404 -8.4938753141877363 161.12393433486304 -8.0726197725171414 160.9665075281585 -7.7134408885250272 160.62709513552306 -7.4783862403499297 159.83220743828184 -7.3295022088075452 159.52645901812807 -7.2104163914116741 159.25160064697684 -6.9723844478676904 158.55028195782177 -6.9449232927178022 157.7286747731799 -6.9456308877026398 157.36357808348308 -7.3353479479568913 157.85651896457503 -8.0018567373501881 158.72917145325835 -8.3332478130123295 159.43367310306891 -8.4288174724638552 159.80000165520775 -8.6087201330653293 159.98403905730069 -8.9386318730669991 160.60608277354129 -9.1592793986421253 160.87573694162882 -9.6837766162075347 161.40290593792383 -10.054829151389274 161.90179795629453 -10.174372680508867 162.12861679882965 </gml:posList>
                                </gml:LinearRing>
                            </gml:exterior>
                        </gml:Polygon>
                    </gpml:value>
                    <gml:description></gml:description>
                    <gpml:valueType xmlns:gml="http://www.opengis.net/gml">gml:Polygon</gpml:valueType>
                </gpml:ConstantValue>
            </gpml:outlineOf>
        </gpml:IslandArc>
    </gml:featureMember>
    <gml:featureMember>
        <gpml:IslandArc>
            <gpml:identity>GPlates-5ca22bf3-e4f2-4c57-aa45-05eb69bdb7dc</gpml:identity>
            <gpml:revision>GPlates-d51dcd14-de95-41f8-9005-e4f21a31b4a4</gpml:revision>
            <gml:name>Waigeo</gml:name>
            <gml:validTime>
                <gml:TimePeriod>
                    <gml:begin>
                        <gml:TimeInstant>
                            <gml:timePosition gml:frame="http://gplates.org/TRS/flat">35</gml:timePosition>
                        </gml:TimeInstant>
                    </gml:begin>
                    <gml:end>
                        <gml:TimeInstant>
                            <gml:timePosition gml:frame="http://gplates.org/TRS/flat">0</gml:timePosition>
                        </gml:TimeInstant>
                    </gml:end>
                </gml:TimePeriod>
            </gml:validTime>
            <gpml:reconstructionPlateId>
                <gpml:ConstantValue>
                    <gpml:value>8132</gpml:value>
                    <gml:description></gml:description>
                    <gpml:valueType xmlns:gpml="http://www.gplates.org/gplates">gpml:plateId</gpml:valueType>
                </gpml:ConstantValue>
            </gpml:reconstructionPlateId>
            <gpml:geometryImportTime>
                <gml:TimeInstant>
                    <gml:timePosition gml:frame="http://gplates.org/TRS/flat">0</gml:timePosition>
                </gml:TimeInstant>
            </gpml:geometryImportTime>
            <gpml:outlineOf>
                <gpml:ConstantValue>
                    <gpml:value>
                        <gml:Polygon>
                            <gml:exterior>
                                <gml:LinearRing>
                                    <gml:posList gml:dimension="2">0.008359554083922827 129.68424474410176 0.20649466461778218 129.61301325161222 0.39334007653970787 129.65610600835041 0.42267480831307719 129.89559539482553 0.37986362822280456 130.051281151632 0.24338202134814932 130.21660904537771 0.1698573201244985 130.30962373284561 0.12596129561426739 130.60046528183827 0.11274476956217803 130.9539284883073 0.038787797585101258 131.09891506243972 -0.098070352112375372 131.30578436986391 -0.22412022692085162 131.46074882367779 -0.30714601155528559 131.43928231745733 -0.3891650559944787 131.29303694382588 -0.45022330762494639 131.12616033943036 -0.50080489789984295 130.94896529004629 -0.5721111993323752 130.76119542280469 -0.63393432431791852 130.68789205534011 -0.69510006203658625 130.53138887836275 -0.75635420262038489 130.38527533412201 -0.84849134589097974 130.19728702506907 -0.58716286630644743 130.03303627232307 -0.3896436385042143 130.04506855143691 -0.12844235806624352 129.89118099971765 0.008359554083922827 129.68424474410176 </gml:posList>
                                </gml:LinearRing>
                            </gml:exterior>
                        </gml:Polygon>
                    </gpml:value>
                    <gml:description></gml:description>
                    <gpml:valueType xmlns:gml="http://www.opengis.net/gml">gml:Polygon</gpml:valueType>
                </gpml:ConstantValue>
            </gpml:outlineOf>
        </gpml:IslandArc>
    </gml:featureMember>
    <gml:featureMember>
        <gpml:UnclassifiedFeature>
            <gpml:identity>GPlates-1684b1ad-e3b6-4a6c-9427-3450fa905665</gpml:identity>
            <gpml:revision>GPlates-d6ac8784-8602-460a-819f-ca2dc3f20a2b</gpml:revision>
            <gpml:geometryImportTime>
                <gml:TimeInstant>
                    <gml:timePosition gml:frame="http://gplates.org/TRS/flat">85.821899999999999</gml:timePosition>
                </gml:TimeInstant>
            </gpml:geometryImportTime>
            <gpml:reconstructionPlateId>
                <gpml:ConstantValue>
                    <gpml:value>42571</gpml:value>
                    <gml:description></gml:description>
                    <gpml:valueType xmlns:gpml="http://www.gplates.org/gplates">gpml:plateId</gpml:valueType>
                </gpml:ConstantValue>
            </gpml:reconstructionPlateId>
            <gpml:unclassifiedGeometry>
                <gpml:ConstantValue>
                    <gpml:value>
                        <gml:Polygon>
                            <gml:exterior>
                                <gml:LinearRing>
                                    <gml:posList gml:dimension="2">53.958248189530373 142.85130371342038 53.648475836313011 141.77457864965413 52.85203924591449 141.48896902806456 51.081862415854424 141.61482262644682 49.541066331320323 141.83938687547092 47.547895641770566 141.94814050257293 46.499567089629949 142.62883228892485 45.972210422966548 143.82551288395899 46.754491352716514 144.71300740454578 49.203960271616317 144.44020762611248 50.788093022178629 144.06499221850228 52.861806926913289 143.91916636596483 53.958248189530373 142.85130371342038 </gml:posList>
                                </gml:LinearRing>
                            </gml:exterior>
                        </gml:Polygon>
                    </gpml:value>
                    <gml:description></gml:description>
                    <gpml:valueType xmlns:gml="http://www.opengis.net/gml">gml:Polygon</gpml:valueType>
                </gpml:ConstantValue>
            </gpml:unclassifiedGeometry>
            <gml:name></gml:name>
            <gml:validTime>
                <gml:TimePeriod>
                    <gml:begin>
                        <gml:TimeInstant>
                            <gml:timePosition gml:frame="http://gplates.org/TRS/flat">250</gml:timePosition>
                        </gml:TimeInstant>
                    </gml:begin>
                    <gml:end>
                        <gml:TimeInstant>
                            <gml:timePosition gml:frame="http://gplates.org/TRS/flat">85</gml:timePosition>
                        </gml:TimeInstant>
                    </gml:end>
                </gml:TimePeriod>
            </gml:validTime>
        </gpml:UnclassifiedFeature>
    </gml:featureMember>
    <gml:featureMember>
        <gpml:UnclassifiedFeature>
            <gpml:identity>GPlates-d5c0da3d-b1c1-46c7-8288-96964107f2ff</gpml:identity>
            <gpml:revision>GPlates-9dcde511-713a-415c-8658-0d6606f5f2d3</gpml:revision>
            <gpml:geometryImportTime>
                <gml:TimeInstant>
                    <gml:timePosition gml:frame="http://gplates.org/TRS/flat">85.821899999999999</gml:timePosition>
                </gml:TimeInstant>
            </gpml:geometryImportTime>
            <gpml:reconstructionPlateId>
                <gpml:ConstantValue>
                    <gpml:value>42561</gpml:value>
                    <gml:description></gml:description>
                    <gpml:valueType xmlns:gpml="http://www.gplates.org/gplates">gpml:plateId</gpml:valueType>
                </gpml:ConstantValue>
            </gpml:reconstructionPlateId>
            <gpml:unclassifiedGeometry>
                <gpml:ConstantValue>
                    <gpml:value>
                        <gml:Polygon>
                            <gml:exterior>
                                <gml:LinearRing>
                                    <gml:posList gml:dimension="2">45.49080716514954 142.5346433698472 44.698713610480354 141.94911978159573 42.337378099006557 142.32618886351051 41.79404380825352 143.06375733771526 42.0333412130149 144.12082920389705 43.668657718171076 144.47828611989391 45.302588579777108 144.59934343743922 45.854581789645344 143.74492435476446 45.49080716514954 142.5346433698472 </gml:posList>
                                </gml:LinearRing>
                            </gml:exterior>
                        </gml:Polygon>
                    </gpml:value>
                    <gml:description></gml:description>
                    <gpml:valueType xmlns:gml="http://www.opengis.net/gml">gml:Polygon</gpml:valueType>
                </gpml:ConstantValue>
            </gpml:unclassifiedGeometry>
            <gml:name></gml:name>
            <gml:validTime>
                <gml:TimePeriod>
                    <gml:begin>
                        <gml:TimeInstant>
                            <gml:timePosition gml:frame="http://gplates.org/TRS/flat">250</gml:timePosition>
                        </gml:TimeInstant>
                    </gml:begin>
                    <gml:end>
                        <gml:TimeInstant>
                            <gml:timePosition gml:frame="http://gplates.org/TRS/flat">85</gml:timePosition>
                        </gml:TimeInstant>
                    </gml:end>
                </gml:TimePeriod>
            </gml:validTime>
        </gpml:UnclassifiedFeature>
    </gml:featureMember>
    <gml:featureMember>
        <gpml:UnclassifiedFeature>
            <gpml:identity>GPlates-e03d705e-cc5a-45a2-8af6-e51b1f51c224</gpml:identity>
            <gpml:revision>GPlates-063e0795-51d2-4905-ac15-f165f8273fb7</gpml:revision>
            <gpml:geometryImportTime>
                <gml:TimeInstant>
                    <gml:timePosition gml:frame="http://gplates.org/TRS/flat">0</gml:timePosition>
                </gml:TimeInstant>
            </gpml:geometryImportTime>
            <gpml:reconstructionPlateId>
                <gpml:ConstantValue>
                    <gpml:value>8522</gpml:value>
                    <gml:description></gml:description>
                    <gpml:valueType xmlns:gpml="http://www.gplates.org/gplates">gpml:plateId</gpml:valueType>
                </gpml:ConstantValue>
            </gpml:reconstructionPlateId>
            <gpml:unclassifiedGeometry>
                <gpml:ConstantValue>
                    <gpml:value>
                        <gml:Polygon>
                            <gml:exterior>
                                <gml:LinearRing>
                                    <gml:posList gml:dimension="2">-3.6770247706372081 142.16041281689888 -3.4377354725703828 141.66751632561662 -3.3203710773766297 141.13161345637943 -3.1722754537827065 140.35657952174881 -2.8622459409564756 139.57293847278237 -2.7862075181888226 138.85600474922057 -2.7245459199133775 138.30451196214443 -2.7386373967626172 137.97799117343584 -2.7279667162410273 137.4966686070575 -2.8252693628532244 137.03132086474682 -2.7522166099898491 136.46348636295113 -2.5182066375612542 136.44217645377466 -2.3961783154956091 137.03911814012346 -2.4140068407131592 137.44210177063755 -2.2749441122405627 137.81065875029407 -2.4053952352367598 138.81523215413702 -2.5663266638345554 139.99207731709666 -2.6936621842262678 140.43771512033962 -2.9972482544754571 140.76448127755475 -3.0851395407867206 141.26339194775287 -3.0943813430304101 141.68718177703121 -3.6770247706372081 142.16041281689888 </gml:posList>
                                </gml:LinearRing>
                            </gml:exterior>
                        </gml:Polygon>
                    </gpml:value>
                    <gml:description></gml:description>
                    <gpml:valueType xmlns:gml="http://www.opengis.net/gml">gml:Polygon</gpml:valueType>
                </gpml:ConstantValue>
            </gpml:unclassifiedGeometry>
            <gml:name>Accreted arc terranes</gml:name>
            <gml:validTime>
                <gml:TimePeriod>
                    <gml:begin>
                        <gml:TimeInstant>
                            <gml:timePosition gml:frame="http://gplates.org/TRS/flat">45</gml:timePosition>
                        </gml:TimeInstant>
                    </gml:begin>
                    <gml:end>
                        <gml:TimeInstant>
                            <gml:timePosition gml:frame="http://gplates.org/TRS/flat">0</gml:timePosition>
                        </gml:TimeInstant>
                    </gml:end>
                </gml:TimePeriod>
            </gml:validTime>
        </gpml:UnclassifiedFeature>
    </gml:featureMember>
    <gml:featureMember>
        <gpml:UnclassifiedFeature>
            <gpml:identity>GPlates-750d701f-b038-4390-acfa-d87ef5af58f9</gpml:identity>
            <gpml:revision>GPlates-da17062b-46a1-4a22-b7b3-8ac0c30c4c42</gpml:revision>
            <gpml:geometryImportTime>
                <gml:TimeInstant>
                    <gml:timePosition gml:frame="http://gplates.org/TRS/flat">0</gml:timePosition>
                </gml:TimeInstant>
            </gpml:geometryImportTime>
            <gpml:reconstructionPlateId>
                <gpml:ConstantValue>
                    <gpml:value>8531</gpml:value>
                    <gml:description></gml:description>
                    <gpml:valueType xmlns:gpml="http://www.gplates.org/gplates">gpml:plateId</gpml:valueType>
                </gpml:ConstantValue>
            </gpml:reconstructionPlateId>
            <gpml:unclassifiedGeometry>
                <gpml:ConstantValue>
                    <gpml:value>
                        <gml:Polygon>
                            <gml:exterior>
                                <gml:LinearRing>
                                    <gml:posList gml:dimension="2">-3.8164473572834523 143.97844680036908 -3.6735847194070215 142.99450778666488 -3.7434258165608303 142.52362021403133 -3.6770247706372081 142.16041281689888 -3.0943813430304101 141.68718177703121 -3.3252376271787805 142.26887920015085 -3.371915922464777 142.92539910996587 -3.4778230352781216 143.51283883700236 -3.8164473572834523 143.97844680036908 </gml:posList>
                                </gml:LinearRing>
                            </gml:exterior>
                        </gml:Polygon>
                    </gpml:value>
                    <gml:description></gml:description>
                    <gpml:valueType xmlns:gml="http://www.opengis.net/gml">gml:Polygon</gpml:valueType>
                </gpml:ConstantValue>
            </gpml:unclassifiedGeometry>
            <gml:name>Accreted arc terranes</gml:name>
            <gml:validTime>
                <gml:TimePeriod>
                    <gml:begin>
                        <gml:TimeInstant>
                            <gml:timePosition gml:frame="http://gplates.org/TRS/flat">35</gml:timePosition>
                        </gml:TimeInstant>
                    </gml:begin>
                    <gml:end>
                        <gml:TimeInstant>
                            <gml:timePosition gml:frame="http://gplates.org/TRS/flat">0</gml:timePosition>
                        </gml:TimeInstant>
                    </gml:end>
                </gml:TimePeriod>
            </gml:validTime>
        </gpml:UnclassifiedFeature>
    </gml:featureMember>
    <gml:featureMember>
        <gpml:OceanicCrust>
            <gpml:identity>GPlates-cc4a5b9e-d27e-4754-8fa3-9cd23a88979d</gpml:identity>
            <gpml:revision>GPlates-30a30104-d9aa-4f26-9abc-501252a0a169</gpml:revision>
            <gml:name>Marum Ophiolite oceanic crust</gml:name>
            <gml:validTime>
                <gml:TimePeriod>
                    <gml:begin>
                        <gml:TimeInstant>
                            <gml:timePosition gml:frame="http://gplates.org/TRS/flat">140</gml:timePosition>
                        </gml:TimeInstant>
                    </gml:begin>
                    <gml:end>
                        <gml:TimeInstant>
                            <gml:timePosition gml:frame="http://gplates.org/TRS/flat">0</gml:timePosition>
                        </gml:TimeInstant>
                    </gml:end>
                </gml:TimePeriod>
            </gml:validTime>
            <gpml:reconstructionPlateId>
                <gpml:ConstantValue>
                    <gpml:value>8531</gpml:value>
                    <gml:description></gml:description>
                    <gpml:valueType xmlns:gpml="http://www.gplates.org/gplates">gpml:plateId</gpml:valueType>
                </gpml:ConstantValue>
            </gpml:reconstructionPlateId>
            <gpml:geometryImportTime>
                <gml:TimeInstant>
                    <gml:timePosition gml:frame="http://gplates.org/TRS/flat">0</gml:timePosition>
                </gml:TimeInstant>
            </gpml:geometryImportTime>
            <gpml:outlineOf>
                <gpml:ConstantValue>
                    <gpml:value>
                        <gml:Polygon>
                            <gml:exterior>
                                <gml:LinearRing>
                                    <gml:posList gml:dimension="2">-5.3563236539122734 143.77809843677755 -4.8995538432871415 144.05522639082756 -4.8553380288377088 144.19508292106997 -4.9260597740866778 144.41988538334445 -5.1197447349298795 144.6359991406328 -5.3254668590826242 144.83490827956913 -5.4561452476835406 144.99092591105733 -5.5953610849175792 145.27065025855214 -5.7684882816152605 145.36326423878276 -5.8739730423939278 145.5835523599882 -5.9972190286619496 145.7926419469905 -6.1274836589545139 145.95495917133476 -6.2409541812426204 146.08748394924172 -6.5446173052763079 146.10753226616859 -6.813696812557823 146.1090059666025 -6.6090097839339572 145.88549996756461 -6.4233099533711115 145.60383711609458 -6.1043704777572732 145.26602998056265 -5.9685084376363653 145.08611898617372 -5.8021285724116751 144.71739572956938 -5.6252139945399344 144.28984216981243 -5.5159748368967243 143.95811126671322 -5.3563236539122734 143.77809843677755 </gml:posList>
                                </gml:LinearRing>
                            </gml:exterior>
                        </gml:Polygon>
                    </gpml:value>
                    <gml:description></gml:description>
                    <gpml:valueType xmlns:gml="http://www.opengis.net/gml">gml:Polygon</gpml:valueType>
                </gpml:ConstantValue>
            </gpml:outlineOf>
        </gpml:OceanicCrust>
    </gml:featureMember>
    <gml:featureMember>
        <gpml:OceanicCrust>
            <gpml:identity>GPlates-b6014dad-41c9-4c60-8a7f-8ff1965d74a2</gpml:identity>
            <gpml:revision>GPlates-8676aece-7432-47ae-bb9c-5fe7fdfe587f</gpml:revision>
            <gml:name>April Ophiolite oceanic crust</gml:name>
            <gml:validTime>
                <gml:TimePeriod>
                    <gml:begin>
                        <gml:TimeInstant>
                            <gml:timePosition gml:frame="http://gplates.org/TRS/flat">150</gml:timePosition>
                        </gml:TimeInstant>
                    </gml:begin>
                    <gml:end>
                        <gml:TimeInstant>
                            <gml:timePosition gml:frame="http://gplates.org/TRS/flat">0</gml:timePosition>
                        </gml:TimeInstant>
                    </gml:end>
                </gml:TimePeriod>
            </gml:validTime>
            <gpml:reconstructionPlateId>
                <gpml:ConstantValue>
                    <gpml:value>8532</gpml:value>
                    <gml:description></gml:description>
                    <gpml:valueType xmlns:gpml="http://www.gplates.org/gplates">gpml:plateId</gpml:valueType>
                </gpml:ConstantValue>
            </gpml:reconstructionPlateId>
            <gpml:geometryImportTime>
                <gml:TimeInstant>
                    <gml:timePosition gml:frame="http://gplates.org/TRS/flat">0</gml:timePosition>
                </gml:TimeInstant>
            </gpml:geometryImportTime>
            <gpml:outlineOf>
                <gpml:ConstantValue>
                    <gpml:value>
                        <gml:Polygon>
                            <gml:exterior>
                                <gml:LinearRing>
                                    <gml:posList gml:dimension="2">-4.7512084421054519 143.79347816345123 -4.8785962682278328 144.00080418686352 -5.3612204880142311 143.77826458780976 -5.3374271951760868 142.8749591290117 -5.2221259087257437 142.47967064007781 -5.0818638806346756 142.13883012480454 -4.9349119155739292 141.74301769432472 -4.7405184583663171 141.36191176050676 -4.5913847807965418 141.04470507179568 -4.5450751364859503 141.36526181619865 -4.6071094161399317 142.05685145218305 -4.6946323535797116 142.3177483255291 -4.7069326375199498 142.77288017389881 -4.7627524401368335 143.04091119178287 -4.7994308566140829 143.44181872471853 -4.7512084421054519 143.79347816345123 </gml:posList>
                                </gml:LinearRing>
                            </gml:exterior>
                        </gml:Polygon>
                    </gpml:value>
                    <gml:description></gml:description>
                    <gpml:valueType xmlns:gml="http://www.opengis.net/gml">gml:Polygon</gpml:valueType>
                </gpml:ConstantValue>
            </gpml:outlineOf>
        </gpml:OceanicCrust>
    </gml:featureMember>
    <gml:featureMember>
        <gpml:OceanicCrust>
            <gpml:identity>GPlates-4538b0fa-78b8-4e40-81b8-08106dfec13b</gpml:identity>
            <gpml:revision>GPlates-32f6011f-d3d3-4075-8fa2-45f704d0cebb</gpml:revision>
            <gml:name>Irian Ophiolite oceanic crust</gml:name>
            <gml:validTime>
                <gml:TimePeriod>
                    <gml:begin>
                        <gml:TimeInstant>
                            <gml:timePosition gml:frame="http://gplates.org/TRS/flat">150</gml:timePosition>
                        </gml:TimeInstant>
                    </gml:begin>
                    <gml:end>
                        <gml:TimeInstant>
                            <gml:timePosition gml:frame="http://gplates.org/TRS/flat">0</gml:timePosition>
                        </gml:TimeInstant>
                    </gml:end>
                </gml:TimePeriod>
            </gml:validTime>
            <gpml:reconstructionPlateId>
                <gpml:ConstantValue>
                    <gpml:value>8533</gpml:value>
                    <gml:description></gml:description>
                    <gpml:valueType xmlns:gpml="http://www.gplates.org/gplates">gpml:plateId</gpml:valueType>
                </gpml:ConstantValue>
            </gpml:reconstructionPlateId>
            <gpml:geometryImportTime>
                <gml:TimeInstant>
                    <gml:timePosition gml:frame="http://gplates.org/TRS/flat">0</gml:timePosition>
                </gml:TimeInstant>
            </gpml:geometryImportTime>
            <gpml:outlineOf>
                <gpml:ConstantValue>
                    <gpml:value>
                        <gml:Polygon>
                            <gml:exterior>
                                <gml:LinearRing>
                                    <gml:posList gml:dimension="2">-3.3915353553965537 135.94585349727237 -3.1878768048614767 136.12601943048097 -3.1027345683100385 136.27844359793465 -3.0890882518569005 136.39060546653278 -3.0110837838164932 136.46620812558106 -2.9383887873643171 136.57736568587325 -2.9541281418255743 136.69589975337053 -3.018566239189707 136.72654868351654 -3.0404911639624634 136.82745108767625 -3.086817950313538 136.88145745601773 -3.170157140912651 136.84146448700548 -3.2296844867513523 136.81289269135456 -3.3108317822545157 136.90298331983655 -3.3732577447778311 137.05192152899204 -3.3989234900386038 137.27714210793471 -3.3784513560841125 137.43649681869522 -3.3353788344466215 137.53629835415148 -3.268374088714745 137.65341212663824 -3.2708304560778245 137.8486286804268 -3.2857994453096357 138.00267165258893 -3.2886211866910333 138.17424508782156 -3.3032220677114519 138.34603950740177 -3.346658872540651 138.55387081383023 -3.3834942067629563 138.79710458281468 -3.4510136445433646 138.97587584410255 -3.4883176799556281 139.1896111432801 -3.578707476090162 139.4044211401847 -3.6882515006382772 139.54271971112308 -3.7981250068644909 139.66331258746811 -3.6502708543841149 139.05661072281023 -3.6695815975752821 138.65455464408836 -3.6096400028801359 138.38124803372253 -3.679714632876824 137.76716603272257 -3.7156517221936394 137.40093963445133 -3.5031101190747704 136.70506172755091 -3.6082446922942113 136.05582181828348 -3.6351769049942115 135.84907075397501 -3.3915353553965537 135.94585349727237 </gml:posList>
                                </gml:LinearRing>
                            </gml:exterior>
                        </gml:Polygon>
                    </gpml:value>
                    <gml:description></gml:description>
                    <gpml:valueType xmlns:gml="http://www.opengis.net/gml">gml:Polygon</gpml:valueType>
                </gpml:ConstantValue>
            </gpml:outlineOf>
        </gpml:OceanicCrust>
    </gml:featureMember>
    <gml:featureMember>
        <gpml:IslandArc>
            <gpml:identity>GPlates-faa0c280-3a8d-4c49-afbf-93eb55cf999d</gpml:identity>
            <gpml:revision>GPlates-05fa324d-14b5-4f2c-a9f8-3385d950901b</gpml:revision>
            <gml:name>Finisterre Arc</gml:name>
            <gml:validTime>
                <gml:TimePeriod>
                    <gml:begin>
                        <gml:TimeInstant>
                            <gml:timePosition gml:frame="http://gplates.org/TRS/flat">50</gml:timePosition>
                        </gml:TimeInstant>
                    </gml:begin>
                    <gml:end>
                        <gml:TimeInstant>
                            <gml:timePosition gml:frame="http://gplates.org/TRS/flat">0</gml:timePosition>
                        </gml:TimeInstant>
                    </gml:end>
                </gml:TimePeriod>
            </gml:validTime>
            <gpml:reconstructionPlateId>
                <gpml:ConstantValue>
                    <gpml:value>8521</gpml:value>
                    <gml:description></gml:description>
                    <gpml:valueType xmlns:gpml="http://www.gplates.org/gplates">gpml:plateId</gpml:valueType>
                </gpml:ConstantValue>
            </gpml:reconstructionPlateId>
            <gpml:geometryImportTime>
                <gml:TimeInstant>
                    <gml:timePosition gml:frame="http://gplates.org/TRS/flat">0</gml:timePosition>
                </gml:TimeInstant>
            </gpml:geometryImportTime>
            <gpml:outlineOf>
                <gpml:ConstantValue>
                    <gpml:value>
                        <gml:Polygon>
                            <gml:exterior>
                                <gml:LinearRing>
                                    <gml:posList gml:dimension="2">-5.4645177122783455 145.71959957493863 -5.5817829765893574 146.15054133981812 -5.6732593315937985 146.54140219971833 -5.8836985173209664 146.80484563427109 -5.9651068607923401 147.05901689639947 -5.9838771989013209 147.34332624975173 -6.101175626464193 147.60561754255014 -6.287198933569079 147.73256468383167 -6.4433704320438174 147.82305647500502 -6.5578579851345902 147.82602940320999 -6.656529664112858 147.75475731952298 -6.6866488098261119 147.62283461814329 -6.70824378702115 147.36146551802747 -6.6697250575175406 147.16899562181248 -6.5882975709371649 146.91441389747837 -6.4896406448157764 146.59614665483235 -6.2538135031667883 146.20440778722383 -6.0171922907480759 145.85842401678076 -6.0149778395726985 145.84752677119175 -5.7481838873827495 145.55585561626623 -5.5010942336747117 145.3393824273428 -5.3208721458511112 145.15736490642573 -5.2940725467001553 145.52199424924234 -5.4645177122783455 145.71959957493863 </gml:posList>
                                </gml:LinearRing>
                            </gml:exterior>
                        </gml:Polygon>
                    </gpml:value>
                    <gml:description></gml:description>
                    <gpml:valueType xmlns:gml="http://www.opengis.net/gml">gml:Polygon</gpml:valueType>
                </gpml:ConstantValue>
            </gpml:outlineOf>
        </gpml:IslandArc>
    </gml:featureMember>
    <gml:featureMember>
        <gpml:IslandArc>
            <gpml:identity>GPlates-3539e363-8a0e-49da-8875-5f0fa182d556</gpml:identity>
            <gpml:revision>GPlates-5a2cd78a-bd79-4635-95a4-17035cf0f672</gpml:revision>
            <gml:name>Cyclops Ophiolite</gml:name>
            <gml:validTime>
                <gml:TimePeriod>
                    <gml:begin>
                        <gml:TimeInstant>
                            <gml:timePosition gml:frame="http://gplates.org/TRS/flat">40</gml:timePosition>
                        </gml:TimeInstant>
                    </gml:begin>
                    <gml:end>
                        <gml:TimeInstant>
                            <gml:timePosition gml:frame="http://gplates.org/TRS/flat">0</gml:timePosition>
                        </gml:TimeInstant>
                    </gml:end>
                </gml:TimePeriod>
            </gml:validTime>
            <gpml:reconstructionPlateId>
                <gpml:ConstantValue>
                    <gpml:value>8529</gpml:value>
                    <gml:description></gml:description>
                    <gpml:valueType xmlns:gpml="http://www.gplates.org/gplates">gpml:plateId</gpml:valueType>
                </gpml:ConstantValue>
            </gpml:reconstructionPlateId>
            <gpml:geometryImportTime>
                <gml:TimeInstant>
                    <gml:timePosition gml:frame="http://gplates.org/TRS/flat">0</gml:timePosition>
                </gml:TimeInstant>
            </gpml:geometryImportTime>
            <gpml:outlineOf>
                <gpml:ConstantValue>
                    <gpml:value>
                        <gml:Polygon>
                            <gml:exterior>
                                <gml:LinearRing>
                                    <gml:posList gml:dimension="2">-1.98274186528165 138.77363928547746 -2.3545742883215488 138.90459653944373 -2.6071182898118375 140.3268817329274 -2.9233339019397335 140.82837541282765 -2.9891192784662799 141.69076188582395 -3.2560234037814837 142.21385168667368 -3.3157459442125554 142.85060332715594 -3.0852169578288176 142.26206125931446 -2.9647722335636377 141.88910820638827 -2.7234680036750736 141.40357443563516 -2.6068942920477589 141.1553797150743 -2.5908409188341177 140.79852586146487 -2.4303914023103239 140.66975125329662 -2.392361635265229 140.37524321315317 -2.3884474109614406 139.7929184608715 -2.2849614493209258 139.61831663213047 -2.1525383691106845 139.30325111781906 -1.9361808672657392 138.90024196891528 -1.8142742643822771 138.72484959054773 -1.98274186528165 138.77363928547746 </gml:posList>
                                </gml:LinearRing>
                            </gml:exterior>
                        </gml:Polygon>
                    </gpml:value>
                    <gml:description></gml:description>
                    <gpml:valueType xmlns:gml="http://www.opengis.net/gml">gml:Polygon</gpml:valueType>
                </gpml:ConstantValue>
            </gpml:outlineOf>
        </gpml:IslandArc>
    </gml:featureMember>
    <gml:featureMember>
        <gpml:RockUnit_metamorphic>
            <gpml:identity>GPlates-5fad7db1-8abb-431a-8816-c142ef7eca17</gpml:identity>
            <gpml:revision>GPlates-b300737b-cb68-42a8-83da-30163e141bd9</gpml:revision>
            <gml:name>Goropu metabasalts (Milne Terrain)</gml:name>
            <gml:validTime>
                <gml:TimePeriod>
                    <gml:begin>
                        <gml:TimeInstant>
                            <gml:timePosition gml:frame="http://gplates.org/TRS/flat">103</gml:timePosition>
                        </gml:TimeInstant>
                    </gml:begin>
                    <gml:end>
                        <gml:TimeInstant>
                            <gml:timePosition gml:frame="http://gplates.org/TRS/flat">0</gml:timePosition>
                        </gml:TimeInstant>
                    </gml:end>
                </gml:TimePeriod>
            </gml:validTime>
            <gpml:reconstructionPlateId>
                <gpml:ConstantValue>
                    <gpml:value>8538</gpml:value>
                    <gml:description></gml:description>
                    <gpml:valueType xmlns:gpml="http://www.gplates.org/gplates">gpml:plateId</gpml:valueType>
                </gpml:ConstantValue>
            </gpml:reconstructionPlateId>
            <gpml:geometryImportTime>
                <gml:TimeInstant>
                    <gml:timePosition gml:frame="http://gplates.org/TRS/flat">0</gml:timePosition>
                </gml:TimeInstant>
            </gpml:geometryImportTime>
            <gpml:outlineOf>
                <gpml:ConstantValue>
                    <gpml:value>
                        <gml:Polygon>
                            <gml:exterior>
                                <gml:LinearRing>
                                    <gml:posList gml:dimension="2">-9.6590391843829604 148.81147694567272 -9.630256982710188 148.81296859123023 -9.5926418262716933 148.86761760616349 -9.5668288730548436 148.92750362470935 -9.530695350384585 148.97924535365016 -9.5224306562854029 149.02163855850131 -9.5205458492219108 149.07949313877938 -9.5568616075026522 149.14464755123731 -9.5842407167027446 149.18839935708058 -9.6161546815305066 149.22479851554604 -9.6472536679216923 149.27447797563036 -9.6502419041123613 149.33823154205442 -9.662103983335431 149.38004812221436 -9.6656216666623287 149.42090252032958 -9.6642879871877803 149.45828264932422 -9.6856944119613821 149.50224217631083 -9.7301620733361514 149.52145730411416 -9.7741970341902977 149.52502533172478 -9.8069637685572495 149.55060593271364 -9.832708470873218 149.58000559721339 -9.855846934862706 149.60104644656809 -9.8611045775793933 149.70696239339844 -9.8698338836448745 149.72238808369352 -9.9040489325548791 149.71420349134686 -10.028887855417411 149.71773021169463 -10.115474556366864 149.78022008758404 -10.126029168164884 149.76626534845607 -10.031613441253329 149.35823920238997 -9.9598483450382442 149.02315220904146 -9.9258000828174762 149.18377179609399 -9.8537998412587662 149.22988251776295 -9.8383741600819938 149.14717312377249 -9.8167835083779469 149.09839921574479 -9.7721579031395311 148.99309704362602 -9.7259335444848336 148.87830458641852 -9.6590391843829604 148.81147694567272 </gml:posList>
                                </gml:LinearRing>
                            </gml:exterior>
                        </gml:Polygon>
                    </gpml:value>
                    <gml:description></gml:description>
                    <gpml:valueType xmlns:gml="http://www.opengis.net/gml">gml:Polygon</gpml:valueType>
                </gpml:ConstantValue>
            </gpml:outlineOf>
        </gpml:RockUnit_metamorphic>
    </gml:featureMember>
    <gml:featureMember>
        <gpml:RockUnit_volcanic>
            <gpml:identity>GPlates-fe3d8caa-fdb2-4a57-bfb2-9c5b8328ba68</gpml:identity>
            <gpml:revision>GPlates-8d9fa70f-3058-44e9-9918-f52a515004fe</gpml:revision>
            <gml:name>Kutu volcanics (Milne Terrain)</gml:name>
            <gml:validTime>
                <gml:TimePeriod>
                    <gml:begin>
                        <gml:TimeInstant>
                            <gml:timePosition gml:frame="http://gplates.org/TRS/flat">100</gml:timePosition>
                        </gml:TimeInstant>
                    </gml:begin>
                    <gml:end>
                        <gml:TimeInstant>
                            <gml:timePosition gml:frame="http://gplates.org/TRS/flat">0</gml:timePosition>
                        </gml:TimeInstant>
                    </gml:end>
                </gml:TimePeriod>
            </gml:validTime>
            <gpml:reconstructionPlateId>
                <gpml:ConstantValue>
                    <gpml:value>8538</gpml:value>
                    <gml:description></gml:description>
                    <gpml:valueType xmlns:gpml="http://www.gplates.org/gplates">gpml:plateId</gpml:valueType>
                </gpml:ConstantValue>
            </gpml:reconstructionPlateId>
            <gpml:geometryImportTime>
                <gml:TimeInstant>
                    <gml:timePosition gml:frame="http://gplates.org/TRS/flat">0</gml:timePosition>
                </gml:TimeInstant>
            </gpml:geometryImportTime>
            <gpml:outlineOf>
                <gpml:ConstantValue>
                    <gpml:value>
                        <gml:Polygon>
                            <gml:exterior>
                                <gml:LinearRing>
                                    <gml:posList gml:dimension="2">-9.9637810765735075 149.00986486781696 -9.9617344314007319 148.85920359670538 -9.9349025299723515 148.63695855008203 -9.9380634048351926 148.50663650633356 -9.9689108857616322 148.50566133158128 -9.9812914412919689 148.52215237952444 -10.006794527539149 148.69741736187288 -10.030891892384473 148.78832645670988 -10.041842718378264 148.87723616515231 -10.074445006280959 148.97635155813458 -10.088762755744504 149.01934184689202 -10.148023067375169 149.05616518618496 -10.171230691632276 149.07839330336753 -10.177299592535643 149.12405898534493 -10.157683648863607 149.14394502300698 -10.137900891420665 149.11678596997652 -10.043887649367136 149.10993460132005 -10.028775800747104 149.12123791097736 -10.028984160582587 149.12846736533416 -10.074592109743874 149.1452038381359 -10.097056409396927 149.18313561408837 -10.131810845772492 149.19417188385808 -10.150553904217588 149.18517394451132 -10.220604814983375 149.1432843178743 -10.247608697004052 149.17385858984011 -10.272236860542904 149.2045080836979 -10.270929621306822 149.24195884020395 -10.220353340559241 149.25913061731529 -10.19775946983555 149.21635653337796 -10.165757182656211 149.21850531024177 -10.165874763300835 149.26434677486299 -10.114990334690939 149.2706623208156 -10.087367452172494 149.30162460434113 -10.116185327939485 149.3128462910565 -10.152456700877352 149.29369328601172 -10.196393210102416 149.29361661527338 -10.193787705403615 149.32747604695402 -10.190737823597567 149.34566282683366 -10.20609478192368 149.38503439178396 -10.249250571559637 149.39947414330243 -10.284099966723433 149.414157445087 -10.310497735896954 149.4665040660681 -10.304348808856306 149.50168238242568 -10.271491440254321 149.51589567204391 -10.267677456978067 149.54979563632574 -10.283077448852529 149.59159949342887 -10.274308965401028 149.66184422361806 -10.314905146112716 149.71381193055345 -10.335126721026839 149.75911579396552 -10.33619510437055 149.79891897648037 -10.357624152573054 149.84540545794059 -10.345073281019435 149.95438880736219 -10.35440529463161 150.03863535106618 -10.401252453460234 150.10498748947637 -10.389754869340058 150.16565841112481 -10.36047747300346 150.22799943323426 -10.379627607091136 150.28061671646245 -10.411814570135569 150.32775337960507 -10.441454253389574 150.32805982497453 -10.447501952982552 150.31606522680423 -10.443536035879713 150.2429917344497 -10.467547007800427 150.18855135866292 -10.489710664031429 150.14491461919866 -10.521720209287452 150.11392558633395 -10.545600259846669 150.09606543486066 -10.577605979366703 150.10597636708582 -10.535269949497318 150.14693412173099 -10.505620223672395 150.18754569991327 -10.488637246436296 150.26871537085967 -10.473884624464008 150.35519990241153 -10.505309063046061 150.38452451278928 -10.526622468654461 150.3904336382864 -10.55421461326717 150.43601339075286 -10.570692398751699 150.46035286775339 -10.604376573683762 150.45303286020734 -10.625128957223497 150.43635113873478 -10.641462748776449 150.41224299068298 -10.678785761083482 150.38112946652845 -10.709295105934489 150.37387977253104 -10.721170658354211 150.38326667595271 -10.736540453920671 150.40548986988159 -10.735733331406466 150.45829002948042 -10.684255723305746 150.47360576252271 -10.66619888240003 150.51391108251516 -10.662306373222291 150.57108421914936 -10.642539533058788 150.62865296223194 -10.623944646806589 150.64742251711542 -10.609658813218001 150.71345756828862 -10.538331995890626 150.69584231689788 -10.507066395991965 150.67186141453291 -10.49004737277029 150.58080317398446 -10.457161903789871 150.44818938808936 -10.428985284366911 150.37896725878693 -10.387792806916211 150.38218111211262 -10.357925626010395 150.41522460755027 -10.351801982132272 150.51004949132803 -10.371777936180965 150.59130642637845 -10.375303156370212 150.69342376689698 -10.330920836981004 150.78487953813465 -10.292430688295626 150.85788280096696 -10.264982349632863 150.90586794951079 -10.254457033862881 150.86310504721956 -10.280790800806743 150.81299395018976 -10.279516668880722 150.75925016865733 -10.280503520055758 150.71190386891939 -10.297399626704564 150.66631285226245 -10.266397406056084 150.56599006371499 -10.249246413719353 150.47071024463199 -10.211893716333636 150.37273430943782 -10.16293071941708 150.31916374511005 -10.137630622827656 150.2391897835916 -10.157180567385799 150.13438881193915 -10.149169721338616 150.110948835995 -10.138787627068176 150.11875042567917 -10.120413816710053 150.14503877516543 -10.115470367522763 150.07636979256284 -10.127298361809952 150.0427276199151 -10.133330848078412 149.98988734824891 -10.098617921085223 149.95749938881173 -10.06092703875195 149.93272290521026 -10.049191177378976 149.88897397620224 -10.064287000218499 149.85954084341023 -10.083324664803781 149.81924706349352 -10.106788664614129 149.78635109350191 -10.110702924474877 149.77441754008649 -10.128727381865771 149.77497389684589 -10.082100169601157 149.57740202895042 -10.041157268534597 149.39799137169194 -9.9792288549187482 149.11714430330366 -9.9646204496595399 149.01441236937794 -9.9612921891542268 149.00913889639932 -9.9637810765735075 149.00986486781696 </gml:posList>
                                </gml:LinearRing>
                            </gml:exterior>
                        </gml:Polygon>
                    </gpml:value>
                    <gml:description></gml:description>
                    <gpml:valueType xmlns:gml="http://www.opengis.net/gml">gml:Polygon</gpml:valueType>
                </gpml:ConstantValue>
            </gpml:outlineOf>
        </gpml:RockUnit_volcanic>
    </gml:featureMember>
    <gml:featureMember>
        <gpml:RockUnit_metamorphic>
            <gpml:identity>GPlates-af8a7094-6686-4928-b507-874b82f23dbd</gpml:identity>
            <gpml:revision>GPlates-011cfdf8-7e6b-4bd9-95db-ef871dff3a86</gpml:revision>
            <gml:name>Emo metamorphics</gml:name>
            <gml:validTime>
                <gml:TimePeriod>
                    <gml:begin>
                        <gml:TimeInstant>
                            <gml:timePosition gml:frame="http://gplates.org/TRS/flat">100</gml:timePosition>
                        </gml:TimeInstant>
                    </gml:begin>
                    <gml:end>
                        <gml:TimeInstant>
                            <gml:timePosition gml:frame="http://gplates.org/TRS/flat">0</gml:timePosition>
                        </gml:TimeInstant>
                    </gml:end>
                </gml:TimePeriod>
            </gml:validTime>
            <gpml:reconstructionPlateId>
                <gpml:ConstantValue>
                    <gpml:value>8536</gpml:value>
                    <gml:description></gml:description>
                    <gpml:valueType xmlns:gpml="http://www.gplates.org/gplates">gpml:plateId</gpml:valueType>
                </gpml:ConstantValue>
            </gpml:reconstructionPlateId>
            <gpml:geometryImportTime>
                <gml:TimeInstant>
                    <gml:timePosition gml:frame="http://gplates.org/TRS/flat">0</gml:timePosition>
                </gml:TimeInstant>
            </gpml:geometryImportTime>
            <gpml:outlineOf>
                <gpml:ConstantValue>
                    <gpml:value>
                        <gml:Polygon>
                            <gml:exterior>
                                <gml:LinearRing>
                                    <gml:posList gml:dimension="2">-9.467153747306801 148.09476514239074 -9.479649605502642 148.10693967338523 -9.4737446934076779 148.15669805581911 -9.4681754075542024 148.18140072578532 -9.4249427232681917 148.20166272974421 -9.414217895487992 148.21575306371986 -9.3948246295481628 148.22473147441752 -9.3667001336256845 148.21809112104984 -9.349600272918293 148.21540803860753 -9.3322347883259482 148.21273377150146 -9.3141778420918353 148.20590307210665 -9.3062270494173909 148.19481686535582 -9.3101872727370178 148.17970852983106 -9.3167636626081336 148.17393183048074 -9.317015167158015 148.15509049809731 -9.2946306101211267 148.1350567883681 -9.2596337709774179 148.11693296329642 -9.2379071037724181 148.09773940555235 -9.2170443139668397 148.0725293019261 -9.1912524012869579 148.05176185168463 -9.1513649599366076 148.03274179739788 -9.1138794663101912 148.02284478934425 -9.0776073479682644 148.01453539378358 -9.0488493524478617 148.00443918893703 -9.028552378323571 147.99958565633307 -8.9978695705974783 147.98859545485004 -8.9780369058700149 147.97605134535095 -8.9634867930446518 147.95829718317319 -8.9500972369639076 147.91771705069786 -8.9410699449062374 147.85828474880884 -8.9324303874772095 147.81107580504388 -8.9245369798846852 147.77967547800969 -8.8990088924243995 147.73807294165147 -8.8691177076308705 147.71532994611573 -8.83528354934578 147.69681460981272 -8.8222022310395847 147.687205962295 -8.8149137967469535 147.68123086022416 -8.8634017332946247 147.68917058686696 -8.9021299442438853 147.68786858853736 -8.9331428107775004 147.69639818721498 -8.9915774736160472 147.7193265373686 -9.0438241117954927 147.74103308353969 -9.0971542706402069 147.76701950751945 -9.1615163784481659 147.79791385905241 -9.2098866444229515 147.81689735440693 -9.2879709672522406 147.87753698950726 -9.3269424074738794 147.91313977346744 -9.363763659801144 147.9555297881563 -9.3910110162226719 147.9944092226647 -9.4090976063072755 148.02784281335676 -9.4303049094205011 148.05542664441117 -9.466530735338754 148.0945080611763 -9.4681430066405898 148.09575633291595 -9.467153747306801 148.09476514239074 </gml:posList>
                                </gml:LinearRing>
                            </gml:exterior>
                        </gml:Polygon>
                    </gpml:value>
                    <gml:description></gml:description>
                    <gpml:valueType xmlns:gml="http://www.opengis.net/gml">gml:Polygon</gpml:valueType>
                </gpml:ConstantValue>
            </gpml:outlineOf>
        </gpml:RockUnit_metamorphic>
    </gml:featureMember>
    <gml:featureMember>
        <gpml:ClosedContinentalBoundary>
            <gpml:identity>GPlates-82745ab2-d89b-46b7-8ae0-58feba058a77</gpml:identity>
            <gpml:revision>GPlates-4b1561bf-fef3-4415-a450-0740986d13e3</gpml:revision>
            <gml:name>Sadowa Complex (Milne Terrain)</gml:name>
            <gml:validTime>
                <gml:TimePeriod>
                    <gml:begin>
                        <gml:TimeInstant>
                            <gml:timePosition gml:frame="http://gplates.org/TRS/flat">100</gml:timePosition>
                        </gml:TimeInstant>
                    </gml:begin>
                    <gml:end>
                        <gml:TimeInstant>
                            <gml:timePosition gml:frame="http://gplates.org/TRS/flat">0</gml:timePosition>
                        </gml:TimeInstant>
                    </gml:end>
                </gml:TimePeriod>
            </gml:validTime>
            <gpml:reconstructionPlateId>
                <gpml:ConstantValue>
                    <gpml:value>8538</gpml:value>
                    <gml:description></gml:description>
                    <gpml:valueType xmlns:gpml="http://www.gplates.org/gplates">gpml:plateId</gpml:valueType>
                </gpml:ConstantValue>
            </gpml:reconstructionPlateId>
            <gpml:geometryImportTime>
                <gml:TimeInstant>
                    <gml:timePosition gml:frame="http://gplates.org/TRS/flat">30</gml:timePosition>
                </gml:TimeInstant>
            </gpml:geometryImportTime>
            <gpml:boundary>
                <gpml:ConstantValue>
                    <gpml:value>
                        <gml:Polygon>
                            <gml:exterior>
                                <gml:LinearRing>
                                    <gml:posList gml:dimension="2">-9.7381328715852504 147.56249878725774 -9.6552831198205418 147.50418424581909 -9.5704181643348232 147.44214646680717 -9.5371934791051913 147.4050979588572 -9.5015955370829861 147.41012821544703 -9.5291160524907976 147.44545842127403 -9.560205291190206 147.47494604544789 -9.5237286085753396 147.51053915653236 -9.4913830020764731 147.55743626070526 -9.4618595017465434 147.57560394430641 -9.4868623909512788 147.59194125990496 -9.5303967473815625 147.65728699120078 -9.6011676858433521 147.77315041188737 -9.6847624798887715 147.89930504695656 -9.8661735271309414 148.19353061793589 -9.8869718273603588 148.17478703410728 -9.8951579266904446 148.13233290112453 -9.9245825827687444 148.08557758882495 -9.931551162754225 148.08053105724761 -9.9198748000143073 148.01097972812497 -9.8958556657739738 147.96474018525691 -9.8850337061169871 147.92289857499452 -9.8632230698618759 147.87177556143482 -9.8473372113437332 147.8204637904845 -9.8386010218507725 147.77012536566153 -9.7698163111075669 147.73624510382623 -9.7393425763803414 147.71194957822826 -9.753949925610625 147.68615717347009 -9.776353108937256 147.64443454501017 -9.8082294311681917 147.63854731484156 -9.8141613822186677 147.63834881685656 -9.7782302495519158 147.59254778631927 -9.7332350763534006 147.56031726269623 -9.7381328715852504 147.56249878725774 </gml:posList>
                                </gml:LinearRing>
                            </gml:exterior>
                        </gml:Polygon>
                    </gpml:value>
                    <gml:description></gml:description>
                    <gpml:valueType xmlns:gml="http://www.opengis.net/gml">gml:Polygon</gpml:valueType>
                </gpml:ConstantValue>
            </gpml:boundary>
        </gpml:ClosedContinentalBoundary>
    </gml:featureMember>
    <gml:featureMember>
        <gpml:OceanicCrust>
            <gpml:identity>GPlates-3657dfd1-7315-497c-a071-bda622a7179c</gpml:identity>
            <gpml:revision>GPlates-ccfbcc5a-abe7-4cdc-9f9c-1ce3eafc6e71</gpml:revision>
            <gml:name>Sadowa complex (Rogerson and Hilyard 1990)</gml:name>
            <gml:validTime>
                <gml:TimePeriod>
                    <gml:begin>
                        <gml:TimeInstant>
                            <gml:timePosition gml:frame="http://gplates.org/TRS/flat">100</gml:timePosition>
                        </gml:TimeInstant>
                    </gml:begin>
                    <gml:end>
                        <gml:TimeInstant>
                            <gml:timePosition gml:frame="http://gplates.org/TRS/flat">0</gml:timePosition>
                        </gml:TimeInstant>
                    </gml:end>
                </gml:TimePeriod>
            </gml:validTime>
            <gpml:reconstructionPlateId>
                <gpml:ConstantValue>
                    <gpml:value>8538</gpml:value>
                    <gml:description></gml:description>
                    <gpml:valueType xmlns:gpml="http://www.gplates.org/gplates">gpml:plateId</gpml:valueType>
                </gpml:ConstantValue>
            </gpml:reconstructionPlateId>
            <gpml:geometryImportTime>
                <gml:TimeInstant>
                    <gml:timePosition gml:frame="http://gplates.org/TRS/flat">0</gml:timePosition>
                </gml:TimeInstant>
            </gpml:geometryImportTime>
            <gpml:outlineOf>
                <gpml:ConstantValue>
                    <gpml:value>
                        <gml:Polygon>
                            <gml:exterior>
                                <gml:LinearRing>
                                    <gml:posList gml:dimension="2">-9.3398131679159668 147.2698310478518 -9.3218580709266483 147.25647066116386 -9.3101999918281102 147.25687229676763 -9.2987939372780151 147.26479150487165 -9.2849982172463239 147.26472882405398 -9.2691446104614634 147.25076074063514 -9.2471479384010351 147.24345595384963 -9.2231864486628812 147.25664396480343 -9.2116724437216391 147.26134010009989 -9.2002381977694991 147.25259712398901 -9.1873865341034975 147.26486302883652 -9.2122570635494441 147.29464239953793 -9.2340276604151672 147.31109472526526 -9.2629369991985779 147.33483001923497 -9.2924104570436779 147.35962496516419 -9.3234407598063083 147.3994242258984 -9.3409637234708125 147.3999029506619 -9.3448469818503703 147.38901770532382 -9.3457057336129683 147.36694460133609 -9.34068041792899 147.34345961841271 -9.3471757871629766 147.33140890946038 -9.34298284031102 147.31703580388205 -9.3423822903424849 147.2831840729163 -9.3387893149709029 147.27094159235057 -9.3383518465406201 147.26984096911187 -9.3358883717145833 147.26704385491905 -9.3392825859358179 147.2693286219633 -9.3398131679159668 147.2698310478518 </gml:posList>
                                </gml:LinearRing>
                            </gml:exterior>
                        </gml:Polygon>
                    </gpml:value>
                    <gml:description></gml:description>
                    <gpml:valueType xmlns:gml="http://www.opengis.net/gml">gml:Polygon</gpml:valueType>
                </gpml:ConstantValue>
            </gpml:outlineOf>
        </gpml:OceanicCrust>
    </gml:featureMember>
    <gml:featureMember>
        <gpml:LargeIgneousProvince>
            <gpml:identity>GPlates-f18116fa-0971-44dc-8d74-640a1bd7e3ca</gpml:identity>
            <gpml:revision>GPlates-b88b2406-e20b-42af-bd08-4dcdeb935daa</gpml:revision>
            <gml:name>Hikurangi Plateau</gml:name>
            <gml:validTime>
                <gml:TimePeriod>
                    <gml:begin>
                        <gml:TimeInstant>
                            <gml:timePosition gml:frame="http://gplates.org/TRS/flat">120</gml:timePosition>
                        </gml:TimeInstant>
                    </gml:begin>
                    <gml:end>
                        <gml:TimeInstant>
                            <gml:timePosition gml:frame="http://gplates.org/TRS/flat">0</gml:timePosition>
                        </gml:TimeInstant>
                    </gml:end>
                </gml:TimePeriod>
            </gml:validTime>
            <gpml:reconstructionPlateId>
                <gpml:ConstantValue>
                    <gpml:value>8052</gpml:value>
                    <gml:description></gml:description>
                    <gpml:valueType xmlns:gpml="http://www.gplates.org/gplates">gpml:plateId</gpml:valueType>
                </gpml:ConstantValue>
            </gpml:reconstructionPlateId>
            <gpml:geometryImportTime>
                <gml:TimeInstant>
                    <gml:timePosition gml:frame="http://gplates.org/TRS/flat">0</gml:timePosition>
                </gml:TimeInstant>
            </gpml:geometryImportTime>
            <gpml:outlineOf>
                <gpml:ConstantValue>
                    <gpml:value>
                        <gml:Polygon>
                            <gml:exterior>
                                <gml:LinearRing>
                                    <gml:posList gml:dimension="2">-36.415643170842372 -179.28769379005763 -36.23608004325591 -179.10895523537576 -35.980746517363826 -178.95059693849652 -35.986666373522048 -178.61763160777375 -36.266251196970288 -178.23021866661904 -36.724307549467625 -177.74065945141223 -37.148920095112551 -177.3334159055787 -37.801901445294071 -176.79307176047914 -38.139626292429377 -176.52039078764432 -38.599012032780465 -176.40085674949478 -38.938949067818299 -176.35958578028323 -39.375475535977195 -176.24888197655804 -39.720682947626351 -176.12674108840528 -40.180348273476064 -176.45040189606169 -40.541519606987421 -176.4050069604763 -40.674135068066391 -175.86116321234604 -40.649875029302535 -175.1714192074777 -40.379673853357446 -174.7614075869933 -40.04768267991026 -174.26428182978074 -40.201265694178282 -173.76412895579742 -40.766815755521449 -173.46020330996106 -41.302890018254232 -173.06150267802539 -41.426596678780719 -172.32867107317148 -41.058192245595556 -171.61743531697365 -40.948083739779143 -170.79033160865006 -40.990796243420753 -170.22741946056959 -41.643744248089412 -169.97502886206163 -41.93598298012656 -169.97821821402289 -42.123267536969244 -170.46604990516389 -42.234568221258165 -171.35200855637157 -42.329498799320163 -172.54838743818075 -42.431569075339134 -173.30525525131958 -42.510511697597579 -173.75266206641447 -42.510230954827861 -174.46041249849677 -42.491265426364421 -175.43137005148574 -42.388648130096456 -176.56871881341291 -42.392459307559619 -177.45169166546273 -42.354311026260888 -178.3732429862996 -42.326362917440093 -179.47240875352705 -42.387109915899202 179.76632605859351 -42.384360684372425 178.74892968172125 -42.398560617596367 177.37143215073894 -42.312005553150499 176.63530595837557 -42.120489966696127 175.12552511960044 -41.671312765107089 176.24889401341233 -41.498239168065069 176.98958461731982 -41.209969072761318 177.61771626210796 -40.978261412562262 178.18531032997913 -40.505731183855296 178.36226093246134 -40.069836831478291 178.572633117159 -39.661382309032234 178.73280149775167 -39.299200323696162 178.71371849824268 -39.119962386326527 178.87256490047471 -38.871921185964283 179.00063583317214 -38.482227317089283 179.02700966671424 -38.234091449654876 179.15341157960324 -37.829556807699234 179.34682666505202 -37.569997789596513 179.67901170985908 -37.470241039990853 179.98338545694097 -37.204974082550983 -179.72856546831312 -36.742139427773999 -179.45365148281959 -36.415643170842372 -179.28769379005763 </gml:posList>
                                </gml:LinearRing>
                            </gml:exterior>
                        </gml:Polygon>
                    </gpml:value>
                    <gml:description></gml:description>
                    <gpml:valueType xmlns:gml="http://www.opengis.net/gml">gml:Polygon</gpml:valueType>
                </gpml:ConstantValue>
            </gpml:outlineOf>
        </gpml:LargeIgneousProvince>
    </gml:featureMember>
    <gml:featureMember>
        <gpml:LargeIgneousProvince>
            <gpml:identity>GPlates-86bc5387-97a1-4176-8c48-b1a161feb01a</gpml:identity>
            <gpml:revision>GPlates-c96fd9f6-003d-485c-bc40-fb1de1e5cd70</gpml:revision>
            <gml:name>Manihiki Plateau</gml:name>
            <gml:validTime>
                <gml:TimePeriod>
                    <gml:begin>
                        <gml:TimeInstant>
                            <gml:timePosition gml:frame="http://gplates.org/TRS/flat">120</gml:timePosition>
                        </gml:TimeInstant>
                    </gml:begin>
                    <gml:end>
                        <gml:TimeInstant>
                            <gml:timePosition gml:frame="http://gplates.org/TRS/flat">0</gml:timePosition>
                        </gml:TimeInstant>
                    </gml:end>
                </gml:TimePeriod>
            </gml:validTime>
            <gpml:reconstructionPlateId>
                <gpml:ConstantValue>
                    <gpml:value>8051</gpml:value>
                    <gml:description></gml:description>
                    <gpml:valueType xmlns:gpml="http://www.gplates.org/gplates">gpml:plateId</gpml:valueType>
                </gpml:ConstantValue>
            </gpml:reconstructionPlateId>
            <gpml:geometryImportTime>
                <gml:TimeInstant>
                    <gml:timePosition gml:frame="http://gplates.org/TRS/flat">0</gml:timePosition>
                </gml:TimeInstant>
            </gpml:geometryImportTime>
            <gpml:outlineOf>
                <gpml:ConstantValue>
                    <gpml:value>
                        <gml:Polygon>
                            <gml:exterior>
                                <gml:LinearRing>
                                    <gml:posList gml:dimension="2">-9.6775121469330685 -168.46309137945047 -9.4180420480407037 -168.18746407560667 -9.1771054854264342 -168.18593911575755 -9.121504734747333 -167.8907099985629 -9.2697733987440198 -167.70201534990213 -9.1400383185280436 -167.49061708220103 -8.8620345393861388 -167.29952819186323 -8.676698661222904 -167.10903634125282 -8.3245604419873622 -167.17041692902785 -8.1021573252172949 -167.10618044186913 -7.9909557587175852 -166.85309532270716 -7.990955758717587 -166.62158819616351 -7.6860249906166258 -166.41179531879911 -7.4463061099421131 -166.19916558050403 -7.0757987372125921 -166.22320361399466 -6.7417516290016177 -166.1272112848369 -6.6304025887933422 -166.37949087523359 -6.3241927208279325 -166.63101649885917 -6.0336950592239429 -166.53901396548568 -5.949893264887459 -166.22888767213567 -5.7959313352878148 -166.03339448041257 -5.4944974107224249 -166.15540677190492 -5.2227531129647451 -166.19469540778599 -5.1138008930781256 -166.02836098225427 -4.8642257464287733 -165.93333260226109 -4.2541515421100176 -165.90024684884747 -3.9637922806933283 -165.83258628858493 -3.9320079192580115 -165.64599981513913 -3.7773490671928971 -165.27016589205016 -3.6163467612329074 -164.83049113021971 -3.8659225373025152 -164.42251634980195 -4.2264208980681008 -164.17179589820017 -4.781033805323113 -164.10998397009527 -5.1415315276010691 -164.11069652661777 -5.6684136042163509 -164.39480949034481 -6.195295699656409 -164.49041126297743 -6.5835246066704221 -164.30261332221258 -6.8053696890849142 -163.98850106186845 -6.7776390541805993 -163.20178564819483 -6.7499084191539938 -162.76121658355893 -7.4431742481013368 -162.762376646674 -7.9700561868799671 -162.38544642989206 -8.0255174376063696 -161.59826854492096 -8.1364399352019241 -160.93703494825655 -8.2473624274218018 -160.46467492658527 -8.2750930496041235 -160.21271572563279 -9.1902033548084887 -160.37044202641701 -12.627591532520674 -160.95081084780631 -13.700818685133225 -161.32896000770108 -14.086080242389045 -161.6753143193809 -14.278711149449466 -161.99009307632997 -14.141117635237515 -162.74409824135822 -13.810893382665551 -163.11999166183156 -12.875259176864816 -163.65009561631189 -12.462479812061488 -163.89939747586354 -11.884589002713403 -164.9629652931566 -11.526847190861943 -165.3059275588123 -10.783845076135348 -164.7384900795484 -10.316028890856245 -164.6426129763727 -9.8757294531004138 -164.64088877567067 -9.9032480214309313 -165.36074953805203 -10.288510288598175 -165.95726599869187 -10.591214892267574 -166.3032789055483 -10.893919463080724 -166.83745689752993 -10.893919463080721 -167.7770794897815 -10.701289284322106 -168.08887006665725 -10.646252088773146 -168.46423517914207 -10.838882269859599 -168.77890104951541 -10.921438059543091 -169.34335365297932 -10.453621895968306 -169.21419216595751 -10.040842846096576 -168.92925539969281 -9.765655173818816 -168.61432384133479 -9.6775121469330685 -168.46309137945047 </gml:posList>
                                </gml:LinearRing>
                            </gml:exterior>
                        </gml:Polygon>
                    </gpml:value>
                    <gml:description></gml:description>
                    <gpml:valueType xmlns:gml="http://www.opengis.net/gml">gml:Polygon</gpml:valueType>
                </gpml:ConstantValue>
            </gpml:outlineOf>
        </gpml:LargeIgneousProvince>
    </gml:featureMember>
    <gml:featureMember>
        <gpml:LargeIgneousProvince>
            <gpml:identity>GPlates-48c921e4-2b7f-4fc0-b3c5-8348a55aabf5</gpml:identity>
            <gpml:revision>GPlates-5f220e0a-fc4a-4b5f-8fd0-b76ab6c53883</gpml:revision>
            <gml:name>Ontong Java Plateau</gml:name>
            <gml:validTime>
                <gml:TimePeriod>
                    <gml:begin>
                        <gml:TimeInstant>
                            <gml:timePosition gml:frame="http://gplates.org/TRS/flat">120</gml:timePosition>
                        </gml:TimeInstant>
                    </gml:begin>
                    <gml:end>
                        <gml:TimeInstant>
                            <gml:timePosition gml:frame="http://gplates.org/TRS/flat">0</gml:timePosition>
                        </gml:TimeInstant>
                    </gml:end>
                </gml:TimePeriod>
            </gml:validTime>
            <gpml:reconstructionPlateId>
                <gpml:ConstantValue>
                    <gpml:value>901</gpml:value>
                    <gml:description></gml:description>
                    <gpml:valueType xmlns:gpml="http://www.gplates.org/gplates">gpml:plateId</gpml:valueType>
                </gpml:ConstantValue>
            </gpml:reconstructionPlateId>
            <gpml:geometryImportTime>
                <gml:TimeInstant>
                    <gml:timePosition gml:frame="http://gplates.org/TRS/flat">0</gml:timePosition>
                </gml:TimeInstant>
            </gpml:geometryImportTime>
            <gpml:outlineOf>
                <gpml:ConstantValue>
                    <gpml:value>
                        <gml:Polygon>
                            <gml:exterior>
                                <gml:LinearRing>
                                    <gml:posList gml:dimension="2">5.7232372113282972 158.39268885900367 5.6911370125631038 158.44069301327204 5.6864691795090607 158.44724222894581 5.6361690542585166 158.51354166571539 5.6357218897534835 158.51412771702064 5.6301217879901628 158.52095146783608 5.6240873847251107 158.5273943422751 5.6239834365863999 158.52749816720677 5.5781837041146787 158.57319825299703 5.5718447787136256 158.57912883043127 5.5650210269988634 158.58472894298643 5.5600744814522045 158.58834901549471 5.491274507612502 158.63633791276447 5.4890456593297481 158.6378596475048 5.4815493199452021 158.64252115742556 5.4781557228084239 158.64441580594473 5.3934556110876315 158.69011587105069 5.3890640569607058 158.69238248456406 5.3810234029077719 158.69602565256184 5.3727616981938722 158.69913514127381 5.3704619725420457 158.69989285247323 5.323511541324649 158.71489611446418 5.2761391877733672 158.73896209562429 5.3179075302084087 158.76258422358308 5.3189492760882899 158.7631795181203 5.326445615472835 158.76784103793364 5.3336210102015116 158.77298286586665 5.3404447619162738 158.7785829577374 5.3468876354560848 158.78461737089506 5.3529220486137206 158.79106024443479 5.3585221512763042 158.79788399614961 5.3636639684174838 158.8050594007708 5.3683254882307674 158.81255572936345 5.3724867403708458 158.82034089141905 5.3739412696738782 158.82338580521082 5.411626634261836 158.90488200120342 5.4374306344162733 158.94630520901819 5.4992964602634515 158.99902602952773 5.5007445423267995 159.00027790200363 5.5071874167659303 159.00631231516127 5.513221829923566 159.01275518870102 5.5188219316868299 159.01957894041584 5.5239637497273293 159.02675434503703 5.528625269540612 159.0342506736298 5.5327865207813716 159.04203583568528 5.5364297004703644 159.05007647984576 5.5395391783904415 159.05833818366034 5.5421016697562777 159.06678557589373 5.5441061776580227 159.07538247052469 5.5455441414489997 159.08409206099986 5.5464093800888463 159.09287705783004 5.5466982126524167 159.10169982888408 5.5465350225732664 159.10833324987959 5.5423519223033963 159.19329833515008 5.5502878754851395 159.36474531934107 5.5649562767108591 159.408684331117 5.5673015458297073 159.41648650205047 5.569306064523289 159.42508339668143 5.5707440274150031 159.4337929970493 5.5716092768466865 159.44257798398689 5.571898109410256 159.45140075504082 5.5716092768466865 159.46022352699424 5.5709394743772691 159.46745427409553 5.559466199805347 159.56317948504523 5.5692344443141906 159.62513925407336 5.5882972577123269 159.69881369999234 5.5900060424449407 159.70628762377487 5.5914440053365979 159.71499722414262 5.5916998903377433 159.71706402718314 5.6031001111812202 159.81536114809853 5.603709475611879 159.82207933109638 5.6039983081754485 159.83090209225782 5.6039576965904985 159.83421190675415 5.6016579079861231 159.92791614681278 5.6014096879068234 159.93342909347791 5.6005444384750946 159.94221408940882 5.5991064755834259 159.95092368078326 5.597101966782362 159.95952057451495 5.5945394754165365 159.96796796674835 5.5914299974964479 159.97622967146219 5.5877868285992918 159.98427031562267 5.5836255665666954 159.99205547677889 5.5789640467534154 159.99955181616349 5.5738222296122331 160.00672721089211 5.5682221269496495 160.01355096170755 5.5681793075290793 160.01359976431775 5.5200793125102905 160.06839407252846 5.5140877295651194 160.0747881443574 5.5076448452334716 160.08082255751503 5.500821104310547 160.08642264848652 5.4936456987900328 160.09156448721137 5.4861493701973245 160.09622599713214 5.4783642090410467 160.10038724837284 5.4703235648806867 160.10403042716257 5.4620618601667843 160.10713990598197 5.4536144679333916 160.10970239734786 5.4450175733024366 160.11170691514212 5.4363079729346282 160.11314486814126 5.4275229868963502 160.11401010768043 5.4187002149429873 160.114298940244 5.4152208044965846 160.11425405777857 5.3259206416243501 160.11194998840134 5.3205772918086041 160.11170603830305 5.311792294978491 160.11084078887143 5.3030827045032538 160.10940282597971 5.2944858098722989 160.10739831807803 5.2896735501942089 160.1060126543606 5.2231733649588827 160.0855200987736 5.2195382422960961 160.08434327112514 5.2112765276896766 160.08123379320512 5.2032358835292598 160.07759062430796 5.1954507223729829 160.07342936227531 5.1879543937802737 160.06876785235454 5.1860328321495217 160.06745982261282 5.1194430357675174 160.02128668173509 5.0421999405748492 159.99558756861143 5.0416145394794398 159.99546624826883 5.0373586849553931 159.99765581596318 5.0129617631748715 160.03167904135478 4.993780311212447 160.0624360136112 4.9986974588207431 160.08042152373437 5.02823150418061 160.11872691781309 5.0284220921059273 160.11897469542589 5.0335639200389437 160.1261501000472 5.0382254299596525 160.13364642953911 5.0423866812004121 160.14143157990361 5.0460298500975682 160.14947223485581 5.0491393487020559 160.15773393867039 5.0504265726282824 160.1617291633703 5.0798877396275088 160.2582904209662 5.1243187974745865 160.35517433552718 5.1263297121465721 160.35978412363841 5.1285126050727285 160.36540640358271 5.1766126000914596 160.49800527622256 5.1771955055681929 160.49964515400075 5.2161955422905066 160.61164466576872 5.2165392218076931 160.61264422265288 5.2191017032810123 160.62109161488615 5.220333481305147 160.62606453754847 5.2419549900308198 160.72104874940032 5.2723018822261452 160.81605554053078 5.2741015461494953 160.82218718748879 5.2761060540511835 160.83078408211975 5.2775440178422173 160.83949367259493 5.2784092564820639 160.84827866852584 5.2786980890456334 160.85710144047914 5.2784092564820639 160.86592420164061 5.2775440178422173 160.87470919847081 5.2761060540511835 160.88341878894607 5.2741015461494953 160.89201568357703 5.2715390547836023 160.90046307581042 5.2697181614640272 160.90549683940765 5.2910342505302879 160.99507893254679 5.2921063251468468 160.99998878665326 5.293544288038504 161.00869838792039 5.2944095275776704 161.01748338385119 5.2946983601412398 161.02630614501265 5.2944095275776704 161.03512891696596 5.2939452597659624 161.04054049384877 5.2779839095298371 161.19096108758424 5.2605332972739234 161.36443335581475 5.2671171215579875 161.55422208328264 5.2671982116282274 161.55889892124833 5.2669093889571741 161.56772169320163 5.2664116582714682 161.57344509561472 5.2550119122699925 161.67854764725621 5.2546443935240177 161.68160923088135 5.2532064306323036 161.69031882135664 5.2512019020462049 161.6989157159876 5.2486394205728288 161.70736310822099 5.2478126378430261 161.70972646000814 5.2157124282859968 161.79882252084269 5.2150202821603671 161.8006998394261 5.2081204549950257 161.81899514261181 5.2065299158230118 161.82301616616326 5.2028867370333387 161.83105683100803 5.1987254848932594 161.83884198137241 5.1940639758718135 161.84633831086444 5.188922147938797 161.85351370559306 5.1833220452762134 161.8603374564085 5.1802648980066692 161.86370710100198 5.0794280934318294 161.97115298192466 4.9832962261399985 162.07387865777389 4.9801874703754834 162.07709221963034 4.9737445860438356 162.08312662199603 4.9712622251715857 162.08525097535232 4.8863623236623539 162.15614331366305 4.8820209436116784 162.15961907286203 4.8748455380911651 162.16476089000309 4.8673492094984567 162.16942240981646 4.8595640483421789 162.17358365116468 4.8515234041818189 162.17722683085367 4.8432616895753426 162.18033631956553 4.8348143072345238 162.18289880013958 4.8291289479426496 162.18429072583638 4.7641265763804199 162.19871774632702 4.6928028359821496 162.23608477519224 4.6898639027969011 162.23757902934881 4.6818232478446475 162.24122219824596 4.6735615440300649 162.24433168695782 4.6651141517967289 162.24689416843114 4.6583214500749364 162.24852699012854 4.4978214041345268 162.28273719266735 4.4960172121246842 162.28310887887176 4.4873076216494496 162.28454684266273 4.4785226248193339 162.28541209209448 4.4696998636578087 162.28570092465807 4.4608770917044467 162.28541210198694 4.4608760089207067 162.28541198867242 4.4545719808123181 162.28484999243324 4.3535721408416634 162.27345168085048 4.3510922656955699 162.27314853018061 4.346288485725097 162.27242789353249 4.210888669176768 162.24961600167717 4.2069828487794894 162.2488986862254 4.1998778772622813 162.24728480335102 4.1105120881624089 162.22443104265858 3.9904724376528975 162.19399524078779 3.8658139113829293 162.17436307649484 3.8604826925222819 162.1734134463735 3.8518857978913279 162.17140892857924 3.8473496930339479 162.17010803675657 3.7279496727392711 162.13359375494792 3.724038395255775 162.13233217518984 3.7229116184764739 162.13194411862628 3.6379115747594137 162.10225051375028 3.6310167703077241 162.09962826513242 3.544699609199653 162.06406914157768 3.5252056509200997 162.06242763422802 3.5057921217090779 162.08449952613228 3.4998875184942335 162.09079461048296 3.4934446440551028 162.09682901374811 3.4866208932396607 162.10242912540389 3.4794454985109837 162.10757094344433 3.4719491591264386 162.11223246325767 3.4641639979701608 162.11639371449837 3.4561233538098008 162.12003688339553 3.4478616499952182 162.1231463721075 3.4394142568625057 162.12570886347339 3.4308173730233875 162.12771337137508 3.4221077726556359 162.12915133516606 3.4133227758255202 162.1300165845978 3.4045000146639923 162.13030540636953 3.3959885736138067 162.13003662688891 3.340327220924562 162.12651764627242 3.2201807543383976 162.14673115841629 3.2154076727259735 162.14744661676798 3.2066226866876946 162.14831186619972 3.1977999147343326 162.14860069876329 3.1889771535728078 162.14831186619972 3.1801921567426916 162.14744661676798 3.1734274823924693 162.14638071150068 3.0493275169513931 162.1235840874358 3.0473825909338643 162.12321204060325 3.0387856963029098 162.1212075219097 3.0303383139620883 162.11864504043638 3.0288230984073152 162.11812062416757 2.9951629976742429 162.10624655323591 2.9961297922561698 162.10838031350079 2.9992392809680837 162.11664201821463 3.0018017723339772 162.12508941044803 3.0038062811350414 162.13368630507898 3.0039393601134066 162.13436437051939 3.0154392384301332 162.19376683637051 3.0167441322359423 162.20179836140528 3.0176093708757867 162.21058335823548 3.0178982034393584 162.21940611939692 3.0176093708757867 162.22822889135034 3.0167441322359423 162.23701388728117 3.0153061693442851 162.24572347775631 3.0133016605432204 162.25432037238738 3.0107391691773842 162.26276776462066 3.0076296804654135 162.27102946933462 3.0039865016757403 162.27907011349498 2.9998252603275546 162.28685527465132 2.9951637405142719 162.29435160324397 2.9900219233730922 162.30152700876454 2.9844218108179339 162.30835075957998 2.9783874075528729 162.31479363401911 2.9719445340130619 162.3208280363848 2.9651207822982997 162.32642813904749 2.9579453875696231 162.33156996608113 2.9504490490843978 162.33623148679374 2.9426638870288002 162.34039272814198 2.9404114063613633 162.34147770623122 2.857711386871074 162.38037237118806 2.8519232242774137 162.38293057098917 2.843661520462831 162.38604005970103 2.8352141273301754 162.38860254117435 2.8266172335984834 162.39060705986799 2.8179076431233057 162.39204501196775 2.8091226462931331 162.39291027219133 2.8002998851316647 162.39319909396306 2.7914771131783027 162.39291027219133 2.7826921172474499 162.39204501196775 2.7739825258728956 162.39060705986799 2.7653856321412604 162.38860254117435 2.7569382399078659 162.38604005970103 2.7486765351939653 162.38293057098917 2.7406358811410314 162.37928740299128 2.7328507298773275 162.37512614095874 2.7297726212095768 162.37329408615324 2.6444711697087655 162.32097731125396 2.5594435320933826 162.3073680380046 2.4416897639714534 162.3190711298289 2.4364264106503697 162.32451840889757 2.4320135335977398 162.34995911981764 2.4314061908430631 162.35322164796071 2.4294016730488011 162.36181854259178 2.4292996737410135 162.36219704745588 2.3979920825685785 162.47769496065393 2.3619166816096118 162.64356736314335 2.3604016728989454 162.64981293352014 2.3578391815330519 162.65826032575353 2.3547296928211381 162.66652203046738 2.3516506038923239 162.67340494048574 2.2988506637271939 162.78310037298391 2.2982865837589088 162.78425810712599 2.2941253325181492 162.79204326828233 2.28946381180549 162.79953959687498 2.2843219946643671 162.80671500239555 2.2787218821092061 162.81353874331842 2.2726874896359845 162.81998162765001 2.2662446053043368 162.82601602012335 2.2594208643814113 162.83161613267839 2.2522454597602177 162.83675794981957 2.2447491302681897 162.84141946963291 2.2369639691119119 162.84558072177299 2.2289233249515519 162.84922388977077 2.2206616103450756 162.85233337848274 2.2123543324864841 162.85485824940872 2.1019543657014879 162.88456711128322 2.1018142612192037 162.88460473172302 2.0932173773800833 162.88660923962482 2.0845077761130142 162.88804720251645 2.0757227801822182 162.88891245194816 2.0669000181213733 162.88920128451173 2.058077247067331 162.88891245194816 2.049292261029052 162.88804720251645 2.0405826597619807 162.88660923962482 2.0343832713709276 162.88522361727621 1.8503832532845763 162.83952354227768 1.8479857479439377 162.83890466661717 1.8395383656031183 162.83634217525127 1.8312766509966991 162.8332326865393 1.8243091534447442 162.83011284123475 1.6725091166024981 162.75691642455342 1.6714359690947731 162.75639311085342 1.6636508079384953 162.75223184882088 1.656154479345787 162.74757032900754 1.6539505009149595 162.74606593499493 1.5262060157950259 162.65700514197374 1.3686971410602382 162.5608245763932 1.3640545294929893 162.55785781188854 1.3568791347643128 162.55271599474747 1.3500553830495505 162.54711588219232 1.3492197806683635 162.54637694613928 1.2595197810131253 162.46639037461614 1.2539125098545014 162.46109489841092 1.251382635999903 162.45849606544118 1.1408826601067403 162.34188840592526 1.137378120803703 162.33804437524782 1.13459117574223 162.33476224727997 1.0310436571390937 162.20879618589538 0.89514212860638054 162.10115287770316 0.88995538763106197 162.09682902364057 0.88351251319198809 162.09079461048296 0.87747810003435234 162.0843517360438 0.87259705660892461 162.07845669532026 0.80882385323826611 161.99682738887293 0.67370210976457667 161.94734668180399 0.38505585514366203 161.85933419701564 0.38103835873329217 161.85804017511407 0.37277665491870948 161.8549306864021 0.36473601075834955 161.85128751840432 0.35971297607301267 161.84867801947507 0.18203923622183993 161.75158843535803 0.17608997717076136 161.7491315019173 -0.028899192243898142 161.71730040189209 -0.034517355991113163 161.7163059108891 -0.043114239830231327 161.71430139219558 -0.047217374182423555 161.71313211525501 -0.1120573407736174 161.6935407280223 -0.11801133475523784 161.70277886175518 -0.11923614932879899 161.70464518342851 -0.12437796736924155 161.71182058894908 -0.1299780790250793 161.71864432987198 -0.13601248229019802 161.72508721420365 -0.14245536662184577 161.73112162736129 -0.14927910754471441 161.73672172912461 -0.15645451216596484 161.74186354716505 -0.16395084165799292 161.74652505618644 -0.1717359920223771 161.7506863182191 -0.17977664697463069 161.75432948711625 -0.18803836158105014 161.75743897582811 -0.19648574302254929 161.76000145640216 -0.20123883360525952 161.76118300908865 -0.29103886215369812 161.78178236996052 -0.2948826554101629 161.78260533686682 -0.30359225667723422 161.78404329975854 -0.31237724271551315 161.78490854919028 -0.32120001466887516 161.78519738175385 -0.32395734415604238 161.78516918980631 -0.42109425509573839 161.78318329067633 -0.46810581593058492 161.79317043916456 -0.51499537473671353 161.80482472927793 -0.56311206027334038 161.82961737164442 -0.56523599094816745 161.83068814584135 -0.57327663510858429 161.83433131473851 -0.58153833892316698 161.83744080345036 -0.58998573115650288 161.84000329481626 -0.59858262578751464 161.84200780271794 -0.60729221626274921 161.84344576650903 -0.61607721309286489 161.84431101594066 -0.62489998414690717 161.84459983771239 -0.63372274620769531 161.84431101594066 -0.63509390565917556 161.84421412298343 -0.65248640102652189 161.84289604601577 -0.65366075284140379 161.84676739180179 -0.65677024155337449 161.85502910640821 -0.66041341045047375 161.86306975056857 -0.66457466169123336 161.8708549117249 -0.66923618150451603 161.87835124031756 -0.67437800943753257 161.88552664583815 -0.67997810130827929 161.892350386761 -0.68601251446591505 161.8987932710927 -0.69245538890504577 161.90482767435779 -0.69927913972048827 161.91042777612108 -0.7064545452410016 161.91556959326218 -0.71395087383370992 161.92023111307549 -0.71580423987370523 161.92128173166668 -0.77278017206725735 161.95298776657228 -0.83539385794011878 161.98856343585396 -0.86864397124224912 162.00841651590952 -0.87035083772093458 162.00941874467935 -0.87813599887721239 162.01357999592017 -0.88617664303757238 162.01722317470978 -0.89443835764404866 162.02033265352918 -0.90288573998486754 162.02289514489507 -0.91148263461582246 162.02489965279676 -0.9201922349836309 162.02633761568848 -0.92897722102190972 162.02720285522764 -0.93779999297527183 162.02749168779121 -0.94662276492863373 162.02720285522764 -0.94852243706077388 162.02706487584339 -0.9718848534031963 162.02520200936533 -0.9869798912089891 162.08517024680953 -1.0020697003563441 162.19444752153595 -1.003393708352917 162.20231223582107 -1.0053982270464985 162.21090913045202 -1.0079607085198177 162.21935651279284 -1.0110701963324686 162.2276182265 -1.0143976609232936 162.23501437241543 -1.0488976663941685 162.30592195693282 -1.0492133707004427 162.30656646596969 -1.0533746219412026 162.31435161723346 -1.0580361426538047 162.32184794582611 -1.0631779597949844 162.3290233504473 -1.068778072350085 162.33584709137028 -1.074812474715884 162.3422899658093 -1.0812553590475318 162.34832437896694 -1.0880790999704573 162.35392449152209 -1.0952545054909706 162.35906630866327 -1.1027508340836789 162.36372782847661 -1.1105359853473828 162.36788908061669 -1.1185766394003167 162.37153224861447 -1.1232018077171801 162.37334899516009 -1.2152018217066711 162.40754394159967 -1.2188383581037101 162.40883667387345 -1.227285750337046 162.41139916523935 -1.2358826449680578 162.41340368393298 -1.2445922354432355 162.41484164682458 -1.2533772313740883 162.41570688636375 -1.2621999934348764 162.41599571802806 -1.265125351353845 162.41596398814761 -1.3664253499499068 162.41376672585375 -1.3692735172589894 162.41367483582508 -1.5302735313983362 162.40677786490667 -1.5333227880162212 162.40661264235962 -1.5421077749538201 162.40574739292788 -1.5508173753215715 162.40430943992874 -1.5594142699525266 162.40230492213448 -1.5678616522933453 162.39974244066116 -1.5761233660005018 162.39663295194919 -1.5841640101609187 162.39298978395141 -1.5879961886731166 162.39102328769468 -1.6195769120448062 162.37417525268586 -1.6156541223398335 162.38781878380988 -1.6149982872411215 162.3901803612348 -1.6129937685475397 162.39877724507392 -1.6115558155483996 162.40748684634093 -1.6106905769085513 162.41627184227173 -1.6104017443449834 162.42509460343331 -1.6106905769085513 162.43391737538661 -1.6115558155483996 162.44270236142495 -1.6129937685475397 162.45141196269196 -1.6149982872411215 162.46000885642366 -1.6175607884995316 162.46845623876447 -1.6206702673189284 162.47671795337089 -1.6243134362160845 162.48475859753137 -1.6284746874567873 162.49254375868762 -1.6331362072701268 162.50004008817962 -1.6375928210517827 162.50631470665849 -1.6507409633247221 162.52375067075695 -1.650179143352716 162.54776183554031 -1.6016430005240068 162.6553101699285 -1.5999701751833852 162.65917682305201 -1.5968606972633097 162.66743852686659 -1.5942982058974167 162.67588591909998 -1.5922936872038349 162.68448281373094 -1.5908557342046947 162.69319240420612 -1.5903048275057472 162.69805769510663 -1.5788048259818765 162.81925825706298 -1.5784904832491407 162.82317796209338 -1.5782016506855712 162.83200073314745 -1.5782016506855712 162.87539672977528 -1.5784904832491407 162.88421950082932 -1.5793557218889873 162.89300448686765 -1.5807804503574516 162.90164748164602 -1.6129805440168639 163.06395521616037 -1.6129937685475397 163.06402182264901 -1.6149982872411215 163.07261871728008 -1.6175607786070145 163.08106610951336 -1.6206702673189284 163.08932781332794 -1.6243134362160845 163.09736846828025 -1.6284746874567873 163.10515361954401 -1.6331362072701268 163.11264995802924 -1.6382780253105695 163.11982535275786 -1.6438781270738332 163.12664910447268 -1.6499125402315249 163.13309197801243 -1.6563554146705997 163.13912639117007 -1.6583802850220759 163.14086699931261 -1.6702016646750621 163.15082712137462 -1.6702016646750621 163.16110229843241 -1.6704904972386316 163.16992506948645 -1.671355736777798 163.17871005552468 -1.6727936996694552 163.18741965679183 -1.6747982075712005 163.19601655142276 -1.6773606989370364 163.20446393286431 -1.6804701768571135 163.21272564747073 -1.6841133565461064 163.22076629163109 -1.688274607786866 163.22855145278743 -1.6929361276001487 163.23604778227934 -1.6980779555331651 163.24322318690065 -1.7036780474039119 163.25004692782352 -1.7073800247682698 163.25409887726141 -1.7487800840336263 163.29760168996609 -1.7511125306187409 163.29999261406795 -1.7575554050578708 163.30602702812496 -1.7643791558733144 163.31162712988817 -1.7715545506019907 163.31676895782118 -1.7790508800940188 163.32143047763452 -1.7868360412502398 163.32559171898276 -1.7948766953031736 163.32923489777238 -1.8031384000170763 163.33234438648435 -1.8115857922504688 163.33490686795767 -1.8201826760895867 163.33691138575193 -1.8288922773566583 163.33834933875107 -1.8376772732874915 163.33921458818281 -1.8465000353482992 163.33950341085381 -1.8553228064023417 163.33921458818281 -1.8641077924406204 163.33834933875107 -1.8728173937076917 163.33691138575193 -1.8814142883387035 163.33490686795767 -1.8898616697802026 163.33234438648435 -1.8981233843866223 163.32923489777238 -1.9027872874033278 163.32719915461735 -1.9043383904043483 163.32773622794468 -1.9127857727451669 163.330298709418 -1.9213826664768023 163.33230322811153 -1.9300922677439303 163.33374119100324 -1.9388772537822092 163.33460643054241 -1.9477000257355712 163.33489525231414 -1.9565227868970398 163.33460643054241 -1.9653077837272122 163.33374119100324 -1.9740173840949635 163.33230322811153 -1.9826142679340819 163.330298709418 -1.9910616610667375 163.32773622794468 -1.9993233648813205 163.32462674013198 -2.0048713743144049 163.32218119480638 -2.0704551764652024 163.29149380939191 -2.0705904839635991 163.29562696221456 -2.0714557333953394 163.30441195904473 -2.0728936962869966 163.31312155941248 -2.0748982050880613 163.3217184432516 -2.0774606964539544 163.33016583638425 -2.0805701743739724 163.33842754019884 -2.0842133432711307 163.34646819425188 -2.0883746053037271 163.35425335630737 -2.0897095067882674 163.35651436794376 -2.1311094527389969 163.42510261709219 -2.1344360719671158 163.43033794394103 -2.1395778891082387 163.43751333866976 -2.1451779908715594 163.44433709038447 -2.1512124040291951 163.45077996392422 -2.157655278468269 163.45681437708186 -2.1644790193911945 163.46241447884518 -2.1716544240123881 163.46755629688562 -2.1791507535044161 163.47221781669896 -2.1869359146606939 163.47637906883907 -2.1949765588211108 163.48002224762868 -2.2032382734275302 163.48313172554879 -2.2116856548690271 163.48569421691468 -2.2202825494999843 163.48769872481637 -2.2289921507671124 163.48913668860735 -2.2377771368053914 163.49000192724725 -2.2465999087587534 163.49029075981082 -2.2514692331185415 163.49020285198014 -2.3756693299755511 163.48571676651568 -2.379622787461642 163.48551586336646 -2.3884077734999209 163.48465060314288 -2.3971173747669923 163.48321265014374 -2.4057142693979472 163.48120813145022 -2.4058002994441949 163.48118505664513 -2.5253002254250418 163.44908055552332 -2.5267624915956617 163.44867888232466 -2.6050436616356478 163.42670168633379 -2.6134042908752804 163.42997274634524 -2.6430660309724772 163.47101507688433 -2.6447039797048433 163.47323336262968 -2.6571267503991849 163.48970262477633 -2.6879119146031485 163.53353083827767 -2.6912780104717626 163.53811453795561 -2.6968781122350269 163.54493827887859 -2.7029125253926622 163.55138115331761 -2.7032226395131715 163.55169026559338 -2.7791227150412396 163.6270992024663 -2.7852554753598611 163.63282450334827 -2.7920792162827297 163.63842460511151 -2.7992546209039801 163.64356642225266 -2.8067509503960082 163.64822794206589 -2.8082410892548069 163.64907569698585 -2.8817410073415886 163.69027443042069 -2.8880360404308476 163.69358793753338 -2.8960766845912644 163.69723109653796 -2.9043383884058471 163.70034058435056 -2.9127857806392399 163.70290307571645 -2.9213826752701948 163.70490758451751 -2.9250363968122319 163.70558219386328 -3.0040362645619316 163.71904595770491 -3.020368228111181 163.72218461862531 -3.0211118892023023 163.72324336528914 -3.0244779958627515 163.72782705507461 -3.0300780868341803 163.73465080678932 -3.0333496936333972 163.73824842232693 -3.0678495749978651 163.77483899722199 -3.0706123822556037 163.77768425522424 -3.0770552557953579 163.78371866928126 -3.0838790075101201 163.78931877104446 -3.0910544022387967 163.79446058818564 -3.0985507407240789 163.79912210799898 -3.10633590277962 163.80328336013906 -3.1143765460407167 163.8069265290361 -3.1226382507546191 163.81003601774808 -3.1310856429880118 163.81259850911397 -3.1396825376189668 163.81460301701566 -3.1483921280942013 163.81604097990737 -3.157177124924317 163.81690622933911 -3.1659998860858423 163.81719505201011 -3.1748226571398845 163.81690622933911 -3.1836076539700002 163.81604097990737 -3.1923172444452348 163.81460301701566 -3.2009141390761897 163.81259850911397 -3.2093615313095825 163.81003601774808 -3.2176232351241651 163.8069265290361 -3.225663879284582 163.80328336013906 -3.2334490413401227 163.79912210799898 -3.240945369932831 163.79446058818564 -3.2481207745540805 163.78931877104446 -3.2549445262688437 163.78371866928126 -3.2613873998085983 163.77768425522424 -3.2674218129662336 163.77124138168449 -3.2720004692462226 163.76573193158345 -3.3134006634098228 163.71313487577402 -3.3144221097924746 163.71182058495208 -3.314995245933801 163.71106821752426 -3.3343015867487793 163.70669451943661 -3.3343015867487793 163.71356939401244 -3.3132344093404527 163.77210315433717 -3.2823193731405231 163.83158181075203 -3.2314134007078223 163.91758490791722 -3.2306747218608507 163.91884844729805 -3.226513480512665 163.92663360935364 -3.2228703116155657 163.93467425261477 -3.219760822903595 163.94293596722116 -3.2171983216451849 163.95138334956198 -3.2170255070215035 163.952034831942 -3.1980911824620648 164.02413783219527 -3.1909732858883899 164.03174395901658 -3.1456002826269014 164.07683901241057 -3.1009237997934633 164.11907814094354 -3.098212425662894 164.1217145430918 -3.0921780223977731 164.12815741663155 -3.0865779098426174 164.13498116834626 -3.0814360927014937 164.14215656307499 -3.0767745827807289 164.14965289166764 -3.0726133207481325 164.15743805282398 -3.0689701518509764 164.16547870777617 -3.0658606640383823 164.17374041159076 -3.0632981825650063 164.18218780382415 -3.0612936539789057 164.19078468766327 -3.0598557009797673 164.1994942889304 -3.0589904515480271 164.20827928576045 -3.0587016288770297 164.21710204692204 -3.0589904515480271 164.22592481887537 -3.0598557009797673 164.23470980491371 -3.0605506835671581 164.23936076129019 -3.0641530133508468 164.26089330008585 -3.0667374247922794 164.29475558370328 -3.0375334638981712 164.30982749454336 -3.0375033429049267 164.30984304022422 -2.9800032201724207 164.33953664510011 -2.9744507653904861 164.34257099545516 -2.9669544367977778 164.34723251616776 -2.9597790312772077 164.35237433330894 -2.9529552804617634 164.3579744458641 -2.946512416814528 164.36400884822979 -2.9404780036568923 164.37045172266892 -2.9348778911017348 164.37727547438374 -2.9319252693356361 164.38127382422772 -2.8929252425058962 164.43617494851514 -2.8907360471308152 164.43935200329236 -2.8860745273175326 164.44684833188512 -2.8819132751774532 164.45463349394061 -2.8782700963877801 164.46267413810108 -2.8751606175683833 164.47093584191566 -2.8725981262024902 164.47938323414905 -2.8705936183007994 164.48798012878001 -2.8691556554091449 164.49668971925519 -2.8682904158699216 164.50547471608536 -2.8680015833063521 164.5142974871394 -2.8680015833063521 164.59415602308206 -2.8645313639312349 164.59664242820554 -2.8609790949092826 164.59927681767101 -2.8541553539863571 164.60487690954176 -2.8477124696547094 164.61091132269939 -2.8416780564970736 164.61735419713852 -2.8360779646263268 164.62417794795397 -2.8309361474851471 164.6313533426827 -2.8262746267725447 164.63884968206719 -2.8221133647399483 164.64663484322352 -2.8184702066346858 164.65467548738391 -2.815360717922772 164.66293719119849 -2.8127982265568789 164.67138458433115 -2.8107937087626169 164.67998147806281 -2.8093557449715831 164.68869106853811 -2.8084905063317342 164.69747606536816 -2.808201673768167 164.70629882652963 -2.8084905063317342 164.71512159848305 -2.8086043371204141 164.71671399385582 -2.8105541833288612 164.74189320800519 -2.8006699937251938 164.74654366975463 -2.7984359356698292 164.7476199531983 -2.7906507844061226 164.75178121523095 -2.7831544558134169 164.75644272425234 -2.775979051192222 164.76158454229289 -2.7731931889144903 164.76378102127717 -2.7478931598413965 164.78427356607233 -2.7438552811962018 164.78767720953567 -2.7374124076564499 164.79371161280073 -2.7313779935994944 164.80015449713247 -2.7257778918361737 164.80697823805531 -2.7206360746950509 164.8141536426765 -2.7159745548817673 164.82164997216853 -2.7118133027416889 164.82943513332486 -2.7081701239520157 164.83747577748522 -2.7050606460319386 164.84573749209164 -2.7024981546660456 164.85418487443246 -2.7004936458650377 164.86278176816415 -2.6990556829733237 164.87149136943117 -2.6981904434341573 164.8802763554695 -2.6979016108705878 164.88909912742281 -2.6981904434341573 164.89792188858439 -2.6990556829733237 164.90670688451519 -2.6999423371690909 164.91247471613531 -2.7160425022595973 165.0039816723164 -2.7165938010630271 165.00692343207083 -2.7185983197566088 165.01552032580241 -2.7211608003306083 165.02396770814323 -2.724270289042579 165.03222942274977 -2.7279134579396787 165.04027006691013 -2.7320747199722746 165.04805522806635 -2.7367362298930402 165.05555155665911 -2.7386254420105161 165.05830458468893 -2.7708252982488943 165.10400465968735 -2.774077923956952 165.1084270371781 -2.7796780257202731 165.11525078799355 -2.7857124397772282 165.1216936525401 -2.7921553034244653 165.12772806569774 -2.7989790542399078 165.13332817735352 -2.8061544597604779 165.13846999539408 -2.8136507883531294 165.1431315152073 -2.8214359495094072 165.14729275655554 -2.8294765936698241 165.15093593534516 -2.8377382974844068 165.15404542405713 -2.8461856906170624 165.15660791542302 -2.8547825843487544 165.15861242332471 -2.863492174823989 165.16005038711569 -2.8675138485851908 165.16051856338106 -2.9801139357095394 165.17191687586319 -2.9848772587783969 165.17231393823772 -2.9937000208392419 165.17260277080129 -3.0025227918932842 165.17231393823772 -3.0113077779315631 165.17144869869855 -3.0200173791986344 165.17001074569941 -3.0286142738296462 165.16800622790515 -3.0370616552711454 165.16544373653926 -3.0453233698775648 165.16233425771986 -3.0533640140379803 165.15869108882271 -3.060406824415395 165.15495528795623 -3.1569067464491227 165.1000541636688 -3.1576490972279885 165.09962870250274 -3.1651454267200165 165.09496719348124 -3.1707606712679421 165.09094335325324 -3.1758554403762105 165.09571513534524 -3.1777517706276512 165.09734730773209 -3.1735554152501777 165.10087910009042 -3.1690956241636741 165.10497082564314 -3.1225916038193873 165.14959913629116 -3.0969794506410726 165.16052239089572 -3.0902359643182535 165.16362031612471 -3.0824508022626564 165.16778156736552 -3.0749544736700045 165.17244308717875 -3.0677790789412711 165.17758491511177 -3.0609553281258286 165.18318500698251 -3.0545124536867547 165.18921942014015 -3.048478040529119 165.19566229457928 -3.0428779387657983 165.20248604539472 -3.0377361207253557 165.20966144012345 -3.0330746009120735 165.21715777950794 -3.0289133388794198 165.22494294066428 -3.0252701807741573 165.23298358482464 -3.0221606920622435 165.24124528863922 -3.0195982006963504 165.24969268177188 -3.0175936927946623 165.25828957550357 -3.0161557290036285 165.26699916597875 -3.0152904795719451 165.27578416280892 -3.0150016578002128 165.28460692397039 -3.0150590111643965 165.28854020426709 -3.0196590614165189 165.44623979103358 -3.0198905199314936 165.45112929258289 -3.0205949822725415 165.45864660325822 -3.0297123532424735 165.53336232111428 -3.0411362163632703 165.63558737855476 -3.0414557580767223 165.63821322715876 -3.0428937110758612 165.64692282842589 -3.0448982288701245 165.65551972215746 -3.047460720236018 165.6639671044984 -3.0504690864790973 165.67198401285202 -3.087169098974698 165.76108008357903 -3.0872702106516385 165.76132487993937 -3.0909133894413121 165.76936552409975 -3.0950746415813915 165.77715068525595 -3.0997361613946737 165.78464701384871 -3.099889841143181 165.78487651184162 -3.1180679608676769 165.81196178420907 -3.1148501596071583 165.82613370300808 -3.1140938414575854 165.82968544592666 -3.1126558785658744 165.83839504719379 -3.111790639026708 165.84718003323204 -3.1115018064631386 165.85600280518543 -3.1116779117062379 165.86289339991049 -3.1185777496633595 165.99779635271958 -3.1186904769838861 165.99972852904844 -3.1195557165230499 166.00851351508678 -3.1209936794147097 166.0172231154545 -3.1229981873164547 166.02582001008545 -3.1255606786823478 166.03426739242627 -3.127340413629156 166.03919394694324 -3.155201799123688 166.11187023892046 -3.155201799123688 166.13744054214737 -3.1210355185742742 166.17724810351729 -3.1163780942735571 166.18298531861763 -3.1112362762331136 166.19016071334636 -3.1065747564198318 166.19765704193901 -3.1024135051790722 166.20544221388718 -3.0987703263893991 166.21348285804754 -3.0956608475700023 166.22174456186212 -3.0930983562041092 166.23019195409552 -3.0910938483024211 166.2387888388339 -3.0896558854107639 166.24749843920165 -3.089250230014045 166.25091602935129 -3.0871190175286078 166.27106391526752 -3.0766477334061051 166.29274657429505 -3.0263710867562281 166.3458102487441 -2.9451848394087392 166.39834362715669 -2.8117413369930659 166.47136842711132 -2.8090507381010039 166.47288106341045 -2.80341817350984 166.47631939822168 -2.6836697279755413 166.55350127116685 -2.5703060085154448 166.61481593220958 -2.4629319546459669 166.64505501817462 -2.4561383967695747 166.64716307311744 -2.4478766821630984 166.6502725618293 -2.4398360380026816 166.65391571993462 -2.4366660384068806 166.6555313151182 -2.3271472165707223 166.71317935024683 -2.2432832953876982 166.74436414618845 -2.2386765505822837 166.74617404349738 -2.2306359064219237 166.74981721149516 -2.2228507452656459 166.75397847352781 -2.2153544166729375 166.75863998344857 -2.2081790120517439 166.76378181138159 -2.2013552603369249 166.7693819131448 -2.1977460705247154 166.77266443321707 -2.1110146609977383 166.8544595296836 -2.0755696578133893 166.88405102193713 -2.0000562161214361 166.91026808340541 -1.9926767400394851 166.91307467955289 -1.9846360958790681 166.91671784755067 -1.9768509347227907 166.92087910958332 -1.9729050693134698 166.92324790856424 -1.8740049799458127 166.98493918679415 -1.870454505970599 166.98723191841839 -1.8674836468527476 166.98927494428335 -1.7156836091112382 167.09668155451016 -1.7114790735004124 167.09978035657821 -1.704655332577488 167.10538045834153 -1.6982124590377339 167.11141486160659 -1.6921780458800413 167.1178577459383 -1.6865779441167774 167.12468148686116 -1.6814361260763349 167.13185689148247 -1.6767746062629953 167.13935322097439 -1.672613344230399 167.14713838213075 -1.6717673951491179 167.14888539614424 -1.6119979978092829 167.27461467592661 -1.5292282260018055 167.44825722089411 -1.5263702282034046 167.45467853588582 -1.5232607394914908 167.46294024959286 -1.5206982580181716 167.47138763193368 -1.5190602481318933 167.47820472956471 -1.4937602190587995 167.59700966216624 -1.4933937111508158 167.59878945916626 -1.4919557581516756 167.60749904964155 -1.4910905087199353 167.61628404557234 -1.4908016869482594 167.62510681752565 -1.4910905087199353 167.63392957868723 -1.4919557581516756 167.64271457551729 -1.4923712746145839 167.64562522322558 -1.5204542566585815 167.82810864349915 -1.5184404236865703 167.9121746756208 -1.5184017402480663 167.91540527783138 -1.5186905629191187 167.92422804888542 -1.5193368355264738 167.93126119334943 -1.5331367281773964 168.04785359676612 -1.5333557148942987 168.04960543834036 -1.5347936678934389 168.05831503960746 -1.5367815374379461 168.06684972093797 -1.5850815695587244 168.24745275863802 -1.5850982286003159 168.24751496114663 -1.5876607199662089 168.25596235338003 -1.5877627606428177 168.25626182132601 -1.6265853305484939 168.36975423556953 -1.6585181411991812 168.46712984636542 -1.6589607353496376 168.46845623756542 -1.6608457386398641 168.47365648186121 -1.7242832062049729 168.63806272951138 -1.7694203361795076 168.77043514746413 -1.7724701809540306 168.77852154103641 -1.7761133498511867 168.78656218519677 -1.7766208282885714 168.78758039132208 -1.8063161454737156 168.84653783934982 -1.8751354088719838 169.06245024268458 -1.9038641167355763 169.18321299488389 -1.9047982326522404 169.18690705012034 -1.9057085291252633 169.19014256262926 -1.944808460741797 169.3227566922676 -1.9464606448428299 169.32796857199207 -1.9478757901355834 169.33193311901834 -1.9940766912862389 169.45525363844467 -2.0218155594404834 169.61009170926502 -2.0222936291476121 169.61262106780805 -2.0242981478411934 169.62121796243912 -2.0249530647321308 169.6235763418747 -2.0681989402288536 169.77400017496814 -2.0831283849669262 169.88607614439866 -2.0650385346006606 169.93447844382524 -2.0636607831186211 169.93834307527277 -2.0610982917527281 169.94679046750616 -2.0590937829516633 169.95538735134528 -2.0576558200600061 169.96409695261232 -2.0567905706282659 169.9728819485432 -2.0565017488565904 169.98170471060394 -2.0567905706282659 169.99052748165801 -2.0569037727908608 169.99211163564348 -2.0661036358740716 170.11100812822258 -2.066855683143217 170.11820896027541 -2.0682936460348742 170.12691855075062 -2.0702981548359389 170.13551544538154 -2.072860646201832 170.14396283761494 -2.0759701349137458 170.15222454232878 -2.0796133029115254 170.16026518648926 -2.0837745550516047 170.1680503476455 -2.0884360748648874 170.17554667623824 -2.093577892006067 170.18272208085943 -2.0991779946686506 170.18954583257414 -2.1052124078262864 170.19598870701327 -2.1116552813660974 170.20202312017091 -2.1184790330808596 170.20762321114239 -2.1256544278095362 170.21276503907541 -2.1331507564022445 170.21742655888863 -2.1409359283503591 170.22158781102871 -2.1444171446354972 170.22324315175013 -2.2341171227070049 170.26433506820888 -2.2386765505822837 170.26632290717646 -2.2410431624119838 170.26727706538432 -2.3836430582804837 170.3232078153884 -2.456403648209744 170.38436378476092 -2.4579435168797659 170.38563871225688 -2.5728433926084335 170.47934293073172 -2.5759790102230773 170.48182365124057 -2.5831544049517561 170.48696547917359 -2.5906507335444644 170.49162699898693 -2.5937508863942185 170.49336284162189 -2.7163416293626597 170.55989887383407 -2.8253731706352596 170.62848349152 -2.8297509534436927 170.63112284254524 -2.8375361253918072 170.63528409468529 -2.8455767695522241 170.63892726358245 -2.8480527146609802 170.6399242618952 -2.9639078412737949 170.68524881328221 -2.9648160854939078 170.68610209633471 -2.9831230969533067 170.73119432405883 -2.9715278931976745 170.80324609802904 -2.9312839888649478 170.88898743042569 -2.9287702479485347 170.89468096995085 -2.9257645643830843 170.90263811026068 -2.8866646327665522 171.0169264443 -2.8865608276200305 171.01723101859673 -2.8861309624738851 171.01851863372804 -2.8471309257515713 171.13732356632957 -2.8449983202162343 171.14448333263977 -2.8429937916301355 171.15308022727072 -2.8421049916519792 171.15802885654659 -2.8168049634782619 171.31572843342053 -2.8162558203497952 171.31948940451252 -2.8153905610255379 171.32827440044332 -2.8151017383544854 171.33709717239662 -2.8153905610255379 171.34591993355821 -2.8162558203497952 171.35470493038827 -2.8176937733489353 171.36341452086356 -2.8196982920425171 171.37201141549451 -2.8222607726165165 171.3804588077279 -2.8253702613284308 171.38872051154249 -2.8290134302255865 171.39676116649468 -2.8331746922581829 171.40454631775845 -2.8378362021789485 171.41204265624367 -2.8403174901599728 171.41562926587801 -2.9598174053489288 171.58252990193353 -2.9624779551934353 171.58611868702781 -2.9680780470641821 171.59294243874263 -2.9741124602218179 171.59938531228238 -2.980555333761572 171.60541972633939 -2.9873790854763911 171.61101981731076 -2.9945544802050676 171.61616164524378 -3.0020508186902934 171.62082316505715 -3.0098359807458905 171.6249844171972 -3.0124085705990069 171.62621942378746 -3.1250086478307821 171.67881647959689 -3.1304767120305996 171.68122464190378 -3.1387384158451823 171.68433412971638 -3.147185808977838 171.6868966111897 -3.1557826928169561 171.68890112988333 -3.1644922931847081 171.69033908288247 -3.1732772792229866 171.6912043323141 -3.1767760529724001 171.6913880602109 -3.3403100157945573 171.69784724295599 -3.4669400304579767 171.71950061646035 -3.5993332443337067 171.80042354141335 -3.6422626106309508 171.89810030098818 -3.6716467210193118 172.01105792168588 -3.6718983252474691 172.01201080105773 -3.6744608166133617 172.02045819419038 -3.6775703053252755 172.02871989800497 -3.6812134634305376 172.03676054216533 -3.6853747254631348 172.04454570332166 -3.6900362452764734 172.05204203191431 -3.6929077769722771 172.0561708419109 -3.7756077856707293 172.17047443294882 -3.777878061223475 172.17352102757343 -3.7834781737786334 172.18034476939567 -3.7895125869362687 172.18678765372727 -3.7959554604760801 172.19282205609306 -3.8027792121908424 172.19842216864822 -3.8099546069195185 172.2035639857894 -3.8174509355122268 172.20822549571017 -3.8252360966685046 172.21238675774273 -3.8332767516207582 172.21602992663986 -3.8415384554353409 172.21913941535183 -3.8499858476686768 172.22170189592578 -3.8585827315077927 172.22370641461941 -3.8672923327748663 172.22514437751113 -3.8698213091061007 172.22545305721292 -4.012121438453562 172.24145952733534 -4.0183774580531804 172.24201608717271 -4.0220601143827253 172.24220695388783 -4.2629596789460038 172.25139274707772 -4.2680997837779273 172.25149071202679 -4.383822346723889 172.25149071202679 -4.4626504313722535 172.2557917071216 -4.4699997855615834 172.25599205448975 -4.4788225575149454 172.25570323181876 -4.4876075435532243 172.25483798238702 -4.4963171448203525 172.25340002938788 -4.5049140385519877 172.25139551159361 -4.5133614208928066 172.24883302022772 -4.5216231354992829 172.24572353151586 -4.5228830335251473 172.24519417347244 -4.6352830835473924 172.19729683528078 -4.6420638404738384 172.19418302532642 -4.6498489917375423 172.19002177318634 -4.6573453203301938 172.18536026326558 -4.658346991520375 172.18468445692224 -4.7524469827420148 172.12058228334581 -4.7586207269649208 172.11611626175613 -4.7654444678878463 172.11051614920098 -4.771887352219494 172.10448174683518 -4.7779217554845559 172.09803886250359 -4.7835218680397134 172.09121512158072 -4.788663685180893 172.08403971606015 -4.7914376224482567 172.07971194185268 -4.8330626003586872 172.01196288607844 -4.833739613592229 172.01179152565842 -5.0033396169297362 171.96839551913797 -5.004814375582896 171.96800927830566 -5.0132617678162887 171.96544678693976 -5.0194114254968563 171.96319131422786 -5.2280114655566194 171.88088540733577 -5.2301235224825291 171.88003139133571 -5.2381641666429459 171.87638822243855 -5.2459493277991669 171.87222697119788 -5.2534456563918752 171.86756545138451 -5.2606210619124454 171.86242362345149 -5.267444802835314 171.85682353158074 -5.2738876871669618 171.85078911842311 -5.2789394408025032 171.84545440209899 -5.3649168623232981 171.74956056376902 -5.4106648424084938 171.71747627131299 -5.5042572418781788 171.70388658709635 -5.7395314831913531 171.67197377916659 -5.7477171421323305 171.6706058365902 -5.7563140358640226 171.66860131879596 -5.7647614182048414 171.6660388373225 -5.7730231328112644 171.66292934861065 -5.7810637877635713 171.65928617971349 -5.7888489381279555 171.65512491768084 -5.7963452676199836 171.65046340865945 -5.8035206722411772 171.64532159061901 -5.8103444131641098 171.63972147896311 -5.8141067871983978 171.63629427416151 -5.9011071614662569 171.55398836726943 -5.9037876618710357 171.55138115891339 -5.9098220750286714 171.54493828447437 -5.9154221767919921 171.53811453365881 -5.9205640047250094 171.53093913893019 -5.9252255146457173 171.52344280943817 -5.9293867766783706 171.51565764828194 -5.9330299446761501 171.50761699422901 -5.9361394234955469 171.49935528951508 -5.9385771078472089 171.49137042130792 -5.9878728387604383 171.30997539474879 -6.0447496710604014 171.13953773587789 -6.0888618787726623 171.03166604305355 -6.0917380320845043 171.02397163698151 -6.0917395069726021 171.02396771773601 -6.0943019875466575 171.01552033539522 -6.0963065062402393 171.00692344076424 -6.0977444691318965 170.99821384039649 -6.0986097086710629 170.98942885345889 -6.0988985313421153 170.98060608240485 -6.0988395475070565 170.97661728426033 -6.0947418900261709 170.8380981179339 -6.1254172883770934 170.7015687798754 -6.1261064424583083 170.69831443196551 -6.1275443954574484 170.6896048306985 -6.1277596176122415 170.6878847405884 -6.1483594632185827 170.51419393979859 -6.1483828689741955 170.51399526427008 -6.1563853872757477 170.44565436915389 -6.2037396275816832 170.26491220723267 -6.2572893766034099 170.08458411746312 -6.3236370682960228 169.8919825228752 -6.4064989882376722 169.77060014138351 -6.466590639646256 169.70424395919144 -6.4680219601452791 169.70263786444593 -6.4736220520160259 169.69581412352306 -6.4787638799490423 169.68863871890187 -6.4828812595624186 169.68207619595981 -6.5446812631297462 169.57698891120936 -6.5452254024303329 169.57605510555879 -6.5493866545704122 169.56826995429503 -6.550419932433897 169.56612725027242 -6.5892196946331296 169.48382134338033 -6.5915548751573283 169.47858167280606 -6.657855270604216 169.32088208693881 -6.6581299811136887 169.3202238065835 -6.6612394599330855 169.31196210186954 -6.6638019512989786 169.30351470963626 -6.6658064592006667 169.29491782579714 -6.6672444220923808 169.28620822453001 -6.6678444821370704 169.28081377163835 -6.6805527947756227 169.14102450537666 -6.7487137571341123 169.04497114889944 -6.7508638571812298 169.04184916860436 -6.7555253671019386 169.03435284001159 -6.7576979448042502 169.03044143842169 -6.8274953908995162 168.89971989425783 -6.9224344405969305 168.73466411395771 -6.9264866481402692 168.72706817915321 -6.9301298170373684 168.71902752510027 -6.9332393057493391 168.71076581049385 -6.9358017971151753 168.70231842815303 -6.9378063149094373 168.69372153352197 -6.9392442679085891 168.68501193315421 -6.9401095173403293 168.67622694711599 -6.9403983400113134 168.66740417516257 -6.9401095173403293 168.65858141400111 -6.9400521945530622 168.65774652298376 -6.9149519552684682 168.30804558603506 -6.9141440286239799 168.30009549101419 -6.9139706159511434 168.29882500976646 -6.891945989715623 168.14299219883094 -6.9241971037133112 167.977852461422 -6.9255442494674639 167.96960359992624 -6.9264094988992104 167.96081861388802 -6.9266983206709369 167.95199584283398 -6.9265508516404566 167.9456898649953 -6.9179471491415825 167.76183965777409 -6.9458440713467633 167.56646178408414 -6.946044438499996 167.5650015602738 -6.9469096771398426 167.55621657333631 -6.9471985097034121 167.54739380228227 -6.9469096771398426 167.53857103032885 -6.946044438499996 167.52978604429063 -6.9459350944289895 167.52897451765992 -6.9196575427613425 167.33832668852597 -6.9174825620705178 167.19563689372774 -6.9173082617668342 167.19053629701264 -6.9105085660174836 167.06254557122125 -6.9104097134375024 167.06087937927998 -6.9095444640057666 167.05209439234238 -6.9081065002147861 167.04338479197463 -6.9070606687148484 167.03858541598424 -6.8979054821522254 166.99996587522506 -6.936175174944311 167.05995108107754 -6.9377362118566532 167.06234172818827 -6.9428780388903419 167.0695171220176 -6.9459224481623778 167.07333930546463 -6.9904775800762309 167.12724400880404 -7.0313331286209291 167.21108547391555 -7.0316131936938859 167.21165679432568 -7.0357744449346455 167.21944194558944 -7.0404359647479389 167.22693827418209 -7.0455777827883708 167.23411367970266 -7.0511778845516915 167.24093742062553 -7.0572122977093272 167.24738030495712 -7.0614070028308902 167.25139816109629 -7.1436070622161196 167.32680709796921 -7.1458552315336874 167.32882364419584 -7.1526789733558758 167.33442375675099 -7.1598543779771262 167.33956557389217 -7.1673507065697777 167.34422709370551 -7.1751358578335385 167.34838834584559 -7.1831765118864723 167.35203151474263 -7.1914382264928989 167.35514100255534 -7.1998856088337115 167.35770348402866 -7.2084825034647224 167.35970801261476 -7.217192103832474 167.3611459656139 -7.2259770898707529 167.36201121504564 -7.2347998618241158 167.36230003771664 -7.2436226229856402 167.36201121504564 -7.2524076198157559 167.3611459656139 -7.2611172201835084 167.35970801261476 -7.2697141049219516 167.35770348402866 -7.2781614971553372 167.35514100255534 -7.2844177649678281 167.35284342268585 -7.382517963133477 167.3140403177066 -7.3845234000348299 167.31322841965596 -7.3925640441952405 167.30958525165806 -7.4003492053515245 167.30542398962552 -7.4078455339441698 167.30076246981218 -7.4150209394647382 167.29562065177174 -7.4218446803876761 167.29002055000842 -7.4282875539274187 167.28398613685079 -7.4327205659013194 167.27933680914646 -7.4556206749541616 167.25414454673353 -7.4572220761378389 167.25235099909935 -7.4628221680085867 167.24552725817648 -7.463803930007316 167.2442317101254 -7.5322038395354989 167.15283157092028 -7.5363639045704653 167.14695170355833 -7.541025414491231 167.1394553740663 -7.5451866765238833 167.13167021291011 -7.5478912733635193 167.12583962300027 -7.5825618037841878 167.04617830838231 -7.593832410737094 167.05889548114158 -7.6396845664895059 167.14193308364497 -7.6496626264290057 167.17263972714181 -7.610571803146172 167.26308657508548 -7.6097700143745888 167.26498127486605 -7.6081974454556924 167.26895464154359 -7.5762975212135757 167.35344255373093 -7.5747605807361547 167.35773089176735 -7.5721981001621552 167.3661782849 -7.5709380366610057 167.37127573578664 -7.5508530655164918 167.45989745100667 -7.5162826161497955 167.54065290420829 -7.4361275107759743 167.69910093915712 -7.4355133502608624 167.70033051923815 -7.4318701714711901 167.70837116339854 -7.4287606926517924 167.71663286811247 -7.4261982012858994 167.72508026034586 -7.4241936825923176 167.73367715497682 -7.42327604135619 167.73880632495195 -7.4072762451025946 167.83940752513729 -7.406755923447065 167.84298793484538 -7.4058906848072183 167.85177293077618 -7.405601862136165 167.8605957027296 -7.4058906848072183 167.86941846389109 -7.4063547664592351 167.87482820435821 -7.4223545519209884 168.02563082110555 -7.4227557304924963 168.02900606667674 -7.4241936825923176 168.03771566704449 -7.4261982012858994 168.04631256167545 -7.4287606827592754 168.05475994401627 -7.4290930254227305 168.05572692385851 -7.4473930842233935 168.10832396977548 -7.4501702293725316 168.11561870364028 -7.4535019027905491 168.12302349293986 -7.4991018355812002 168.2167277123142 -7.4994133310603379 168.21736357706754 -7.5035745823010984 168.22514872833119 -7.5082361030137008 168.23264506681642 -7.5133779201548245 168.23982046154515 -7.5189780327099882 168.24664422315243 -7.525012435075781 168.25308708769899 -7.531455309514854 168.25912150085662 -7.5322255122974875 168.25979180874504 -7.6143254195824275 168.33069940315499 -7.620378978407075 168.3356291970299 -7.6275543731357507 168.34077102496295 -7.6350507125202984 168.34543254477614 -7.6400595019443927 168.34818457275992 -7.7969040205040869 168.43008490699287 -7.8969798646289746 168.49339558633733 -7.901650843511562 168.49621990452502 -7.9094360046678398 168.50038114587323 -7.9152557433578172 168.50308102936606 -8.0440685996860566 168.55915694883424 -8.1196052618732892 168.60422497580203 -8.1884974450010191 168.66939441711872 -8.1903695852880674 168.67113209527008 -8.2631692606528304 168.73743153203964 -8.2650554609407454 168.73911723117533 -8.2718792018636123 168.74471733293865 -8.2790546064848627 168.74985916087167 -8.286550935077571 168.75452067079243 -8.2943360971331117 168.75868192203313 -8.3023767412935285 168.76232509093029 -8.3106384550006283 168.76543458953472 -8.3190858373414471 168.76799707100804 -8.3215186015021914 168.76862470426681 -8.5150181673544711 168.81662885853507 -8.5211823077172539 168.8180057331781 -8.5298918981924885 168.81944369606981 -8.538676895022661 168.82030893560898 -8.5474996561841294 168.82059776817255 -8.5563224281374914 168.82030894550155 -8.5651074240683442 168.81944369606981 -8.573817014543522 168.81800574307067 -8.5824139091745337 168.81600121448457 -8.5833691915349295 168.81574149207631 -8.6743697520623755 168.79064077884891 -8.6818618520428004 168.78833803057569 -8.6901235666492198 168.78522854186386 -8.6981642207021537 168.7815853630741 -8.7059493719659145 168.77742411093402 -8.7120019918983758 168.77371392275938 -8.8211013771268085 168.70282159524049 -8.8225450857870555 168.70187025280995 -8.8297204913075689 168.69672843566889 -8.8365442322304943 168.69112832311373 -8.8429871057702485 168.68509391984855 -8.8490215090353637 168.6786510463088 -8.8546216215905247 168.67182730538593 -8.8597634387316475 168.66465189986536 -8.864424958544932 168.65715557127271 -8.8685862106850095 168.64937041011638 -8.8722293786828459 168.64132976595602 -8.8753388673947597 168.63306805134962 -8.8774207421734559 168.62636735297099 -8.9116214136972189 168.50525835189148 -8.9121020302844158 168.5035116580367 -8.9141065390854806 168.49491477329821 -8.9155445019771378 168.48620517293045 -8.9164097514088727 168.47742017610028 -8.9166985839724475 168.46859741493881 -8.9164097514088727 168.45977464298551 -8.9155445019771378 168.45098965694717 -8.9141065390854806 168.44228005657945 -8.9128245141399702 168.43650064079205 -8.8764246611691533 168.28791055412887 -8.8763101190167504 168.28744653453001 -8.842209589700758 168.15034631942717 -8.8416016587895001 168.1479928601824 -8.8406953948765459 168.1447710776232 -8.8042955526975675 168.02126642740382 -8.8026393144527333 168.01604082762222 -8.7995298365326562 168.00777911301577 -8.7976154748741919 168.00338032744025 -8.7269946904525568 167.84868684781986 -8.7028345187979426 167.76094489619004 -8.6836449801317031 167.60828259026937 -8.6835441571370779 167.60749904964155 -8.682785517837317 167.60247086723678 -8.6539846321849723 167.43326646127821 -8.6679767333395148 167.29854215159912 -8.668409600422649 167.29342970181938 -8.6686984221943817 167.28460694065791 -8.668409600422649 167.27578416960387 -8.6681370968494775 167.2723133818572 -8.6476369078170023 167.04829909232933 -8.6470689086032166 167.04317381012336 -8.6220692863684008 166.85118773762406 -8.6220445604080851 166.85099880984728 -8.6218611616632188 166.84965780196603 -8.5991608423989305 166.68965413592969 -8.5979062881446584 166.68228554344321 -8.5959691196790686 166.67394098508851 -8.5503691967809345 166.50243220128516 -8.5503018375596866 166.50217986500888 -8.5491881405202435 166.49826118070894 -8.4763884552629616 166.25607367096325 -8.4760495826220676 166.25496365664753 -8.4441491835379452 166.15205838798431 -8.4430665050151674 166.14872002091226 -8.3744901287164453 165.94628248085189 -8.3719406046751033 165.92709186929437 -8.4556821020473194 165.72761656475268 -8.4559295693940726 165.72702312731553 -8.4590390473141497 165.71876141270911 -8.4603102408249242 165.71481875608083 -8.5482907268355461 165.42687605548565 -8.6326316655188862 165.1830742599692 -8.7394898340885447 165.05586935548638 -8.7432219738149684 165.05122183362084 -8.7483638017479848 165.04404642810027 -8.7500538841793531 165.04145312506171 -8.8834423840587533 164.83155198723443 -9.0003210308908024 164.67846399351856 -9.0052636257157133 164.67154887787842 -9.0099251464283157 164.6640525393932 -9.0140863976690753 164.65626737733771 -9.0155112916127678 164.65328650247022 -9.0769117048112662 164.52068763882357 -9.0791299797647298 164.51562786053739 -9.0822394684766383 164.50736615672281 -9.0848019499499628 164.49891876359015 -9.0848881868403168 164.49859533320807 -9.112093313655464 164.39604726806704 -9.1587256573631635 164.22408087053577 -9.225577218513763 164.02219679574557 -9.2656026208642288 163.93539171285738 -9.2677295633686203 163.93052958846977 -9.2708390520805324 163.92226788465518 -9.2734015434464254 163.91382049152253 -9.2754060513481704 163.90522360768341 -9.2759660771726544 163.9022321693792 -9.3032659718470541 163.74672985569839 -9.3041438990216534 163.74101169363485 -9.3050091592452304 163.73222669680467 -9.3050352153028939 163.73181953594292 -9.3140359909681365 163.58782234002899 -9.3142175532973965 163.58408648700185 -9.318817128707451 163.45157916354765 -9.3188983213004235 163.44689941627507 -9.318609488736854 163.4380766551136 -9.3177442393051724 163.42929165828343 -9.31720333846323 163.42558213021118 -9.3016094970805625 163.32814240944469 -9.3462836075024143 163.18045851384943 -9.3793825690502786 163.08738239268337 -9.5092070196881711 162.94268900729196 -9.5102220494080143 162.9415447351015 -9.5158221619631718 162.93472098428606 -9.5208450212806497 162.92772331447941 -9.6388450498591283 162.75172843441976 -9.6389639968908796 162.75155070949768 -9.643625517603482 162.74405438090503 -9.6477867796361352 162.73626921974881 -9.6514299476339147 162.72822857558833 -9.6545394264533115 162.71996686098191 -9.6561616649288453 162.714856413093 -9.7014611908812185 162.56165817778276 -9.7024014437715778 162.55832123343828 -9.7044059624651595 162.54972433970659 -9.7058439253568167 162.54101474923141 -9.7067091648959849 162.53222975240124 -9.7069979974595526 162.52340699123977 -9.7069748695944895 162.52090925016182 -9.7052266693752358 162.42650805710127 -9.7083989694368711 162.41752525168909 -9.7089389107021038 162.41596600982359 -9.7115014020679951 162.40751862748277 -9.7135059207615768 162.39892173375108 -9.714943883653234 162.39021213248395 -9.7158091222931358 162.38142714644573 -9.716097954856707 162.37260437449231 -9.7158091222931358 162.3637816034383 -9.714943883653234 162.35499661650067 -9.7135059207615768 162.34628701613292 -9.7115014020679951 162.33769012150196 -9.7089389107021038 162.32924273916115 -9.7058294318827052 162.32098102545399 -9.7021862638849257 162.31294038129363 -9.6980250018523293 162.30515521923803 -9.6933634820390466 162.29765889064538 -9.6920324998000069 162.29570423756059 -9.644432711300567 162.22710071072925 -9.6406218754991073 162.22187996998468 -9.6350217737358435 162.21505621916924 -9.6289873704707265 162.20861334473011 -9.6225444861390788 162.20257893157248 -9.6157207452161515 162.19697883970173 -9.608545340594949 162.19183701176871 -9.6010490111029299 162.18717549195549 -9.593263849946652 162.18301424071467 -9.5873468163024995 162.18027205401211 -9.4874465621090849 162.13687605828352 -9.4853229515928774 162.13597507608893 -9.477061246878975 162.13286558737707 -9.4686138546456391 162.13030310590364 -9.4666329170754011 162.12978838612514 -9.339532931099825 162.09779070197942 -9.3329169740390512 162.09630090396365 -9.3280845578560161 162.09543078560239 -9.2145849121639003 162.07712023621002 -9.2107077270799227 162.07655240157214 -9.205453069303644 162.07596512269231 -9.1484641185242008 162.07072443138748 -9.0720366967361201 162.04210799668681 -9.0425641101455199 162.01670891898152 -9.036621081597616 162.01187447122993 -9.0294456769763656 162.00673265318949 -9.0270844502870773 162.00519038063157 -8.9516709952201836 161.95705022728623 -8.9083396463575468 161.9047965209428 -8.906867157593183 161.90305109603128 -8.8529985368529651 161.8402838230401 -8.8263548900660567 161.8045187520388 -8.8057745921236688 161.74940787347464 -8.8040302293115928 161.74497699649123 -8.8003870604144367 161.73693635233087 -8.7962258082743574 161.72915119117465 -8.7915642884610747 161.72165485179005 -8.7864224605280583 161.71447945706132 -8.7854134967354298 161.71318100060273 -8.7465068761913471 161.66373670618407 -8.7184175404370876 161.61931269362594 -8.7165635241872224 161.61646077164733 -8.7114217070460995 161.60928536612676 -8.7058216043835159 161.60246162520389 -8.6997871912258233 161.5960187408723 -8.6933443176860692 161.5899843385065 -8.6919897138541842 161.58881220441981 -8.6304901162258147 161.53630670858774 -8.6250209692423141 161.53187874001196 -8.624124133821681 161.53119649722066 -8.5627230083600807 161.48489148335534 -8.5260225839750206 161.44251752126661 -8.4866924322099067 161.3409725608351 -8.4855297059311283 161.33807086677712 -8.4828101200909032 161.33194078823681 -8.4395104498473188 161.24054063823996 -8.4385868667904447 161.2386300726198 -8.4344256155496851 161.23084491146358 -8.4297640948370827 161.22334858197155 -8.4246222669040662 161.21617317735036 -8.4190221759326391 161.20934943642737 -8.4129877627750052 161.20290656198836 -8.4065448883358727 161.19687214883072 -8.3997211366211104 161.1912720470674 -8.39254573199986 161.18613022992622 -8.3870304641845337 161.18263508763926 -8.3642300135042547 161.16894795288579 -8.3622489518276097 161.16778157535953 -8.3544637906713319 161.1636203133269 -8.3526880478150929 161.16276070624167 -8.270979385190401 161.12394151958551 -8.1528569741699926 161.06736547543645 -8.1439229605761057 161.05357214333981 -8.1428635646017824 161.05196186135086 -8.137721746561283 161.04478646662221 -8.1321216447980191 161.03796271490739 -8.1260872316403834 161.03151984136764 -8.1196443572012527 161.02548542821 -8.1128206063858102 161.01988533633926 -8.1056452116571336 161.01474350840624 -8.0981488830644821 161.01008198859302 -8.0903637111163125 161.00592073645294 -8.0847885619425597 161.00332761867469 -8.0044652024071183 160.96817138600068 -7.9534342376998657 160.936803986315 -7.861047497244158 160.85035284780577 -7.8202224923740573 160.81171846193752 -7.8191455596198134 160.81071042624524 -7.7350129623782777 160.73281837576747 -7.6934174561506552 160.68611776452326 -7.6509393597635835 160.60489063669354 -7.6482255610607703 160.59995502510435 -7.6445668365901733 160.59398165882658 -7.586467345391612 160.50443253303501 -7.5325803119317811 160.41510797515298 -7.4983778561530707 160.33858636287039 -7.4606767507314098 160.24307378402796 -7.4598296253369094 160.2409791910369 -7.4593708352957711 160.23988520623732 -7.4312785182889343 160.17371626019735 -7.4312983753197281 160.17140196912567 -7.4310095427561578 160.1625792079642 -7.4301443041163111 160.15379421113403 -7.4287063304327603 160.14508462065874 -7.4267018225310162 160.13648772602778 -7.42413933116518 160.12804033379439 -7.4210298424532084 160.11977862997981 -7.418651151829124 160.11437369638907 -7.3205509734486336 159.90407706370559 -7.3192864960748798 159.90144135313597 -7.3154340261593225 159.89419387414807 -7.2722674564778913 159.81862717370518 -7.2338983121573506 159.73782160758117 -7.2065387015997553 159.66174571549243 -7.2042296292939341 159.65577412357698 -7.2005864612960986 159.64773346862478 -7.1964252091560308 159.63994830746844 -7.1954815829086556 159.6383396748362 -7.1294114795560972 159.52747141757197 -7.1078150682107548 159.47648477864971 -7.1045867556741777 159.46943451019456 -7.101705476226698 159.46391658128528 -7.0551322701381309 159.37952899656602 -7.0290479171276274 159.32735216067374 -7.0232169243215594 159.29076518576483 -7.0223061323221145 159.28567910230879 -7.0203016136285346 159.2770822085771 -7.0177391330544765 159.26863481544444 -7.0146296335507259 159.26037311162986 -7.0109864646535698 159.2523324674695 -7.006825223305384 159.24454730631317 -7.0021637034921014 159.23705096692868 -6.9970218755590849 159.22987557219994 -6.9914217737957642 159.2230518213845 -6.9853873606381285 159.21660895773732 -6.9789444969909065 159.21057454368031 -6.9742489774083083 159.20664163480365 -6.8989677667489673 159.14644149637797 -6.8442949128798887 159.06524817226546 -6.8399245251966363 159.05913274098327 -6.782724561988914 158.98363224503214 -6.7822219938498733 158.9829731085222 -6.7805308789968421 158.98081497213332 -6.7365155129804748 158.92580510272342 -6.7203578389430731 158.84968914493811 -6.7199334200911949 158.84775949660354 -6.6972271796905716 158.74800997058378 -6.6715564959354765 158.62808297544905 -6.660904940010937 158.52343421092019 -6.660444252400282 158.51948635531107 -6.6602252243146154 158.51789587819226 -6.6558449449881891 158.48743062622248 -6.6651572467094979 158.40900261577815 -6.6658094098763172 158.40191968844294 -6.6660982316480499 158.3930969173889 -6.6658094098763172 158.38427415622743 -6.6649441604445769 158.37548915939726 -6.6635062074454936 158.36677955813013 -6.6627246165477922 158.36311676962328 -6.6381672584121816 158.25538213887467 -6.6423973653460848 158.21896398649881 -6.6430094430313096 158.21222242832243 -6.6432982755948791 158.20339965726839 -6.6430094430313096 158.19457688531509 -6.6421441935996199 158.18579189927675 -6.6420068536333483 158.18477839570642 -6.6283068459841283 158.08648128558298 -6.6270062329512598 158.07878517799361 -6.625001714257686 158.07018829325523 -6.622439232784302 158.06174090102184 -6.6193297440723882 158.05347919720725 -6.6169897674637355 158.04815734388637 -6.5942643508190599 157.99935451609815 -6.5770362838973142 157.90909149947322 -6.5575762741257311 157.80111252652196 -6.5444106993942341 157.66051852171245 -6.5438442155380585 157.65548794531253 -6.5424062634382381 157.64677834494478 -6.5404017447446563 157.63818145031371 -6.5398824851885138 157.6362982007015 -6.5135870469046608 157.54355581434947 -6.5059094554569583 157.45489423038453 -6.5039415463652404 157.3942316488716 -6.5104091566572038 157.29563400870256 -6.5104096207073781 157.29562697330618 -6.5106984433784305 157.28680420225214 -6.5104096207073781 157.27798143029884 -6.5095443712756946 157.26919644426061 -6.5083007617706699 157.26148354273141 -6.4829690028171854 157.12892485809584 -6.4808767309763198 157.01246935127961 -6.4806096745967352 157.00606980257942 -6.4799004665332518 156.99851361331264 -6.4662004579847121 156.88651411143712 -6.4660444265090291 156.88528531466557 -6.4646064636173719 156.87657571429781 -6.4626019449237901 156.86797881966686 -6.462440106525662 156.86738033793233 -6.4075399310229537 156.66619319545964 -6.4051392780551737 156.65834429485338 -6.4020297893432598 156.65008258024693 -6.3983866213454235 156.6420419360866 -6.3962992903798961 156.63798377772923 -6.2958011938699769 156.45046420076233 -6.2602108449544858 156.37004041932994 -6.2471266903444311 156.30649095739182 -6.2453015369363296 156.29878020164506 -6.2427390455704312 156.29033281930424 -6.2396295460666238 156.28207110469782 -6.2359863771695245 156.27403046143672 -6.2318251358213388 156.26624529938113 -6.2271636160079993 156.25874897078847 -6.2220217880750397 156.25157356616717 -6.2197382987833976 156.24868037160195 -6.1900384840887455 156.21208979670678 -6.18672187161701 156.20815924944986 -6.1841323124561995 156.20529037884796 -6.037632217852547 156.04759080287329 -6.0341873737482388 156.0440167891436 -6.0306072221455427 156.04056624063958 -5.9494714690330284 155.96520194971026 -5.8847770748021162 155.83983941435758 -5.8817255698791087 155.83425372333079 -5.8770640599583528 155.82675739473802 -5.8751142443268805 155.82391842839286 -5.8053944735760377 155.72513137571252 -5.7104144606587965 155.58068542709088 -5.7098639658493084 155.57985493016099 -5.7047221487081288 155.57267953543226 -5.6991220361529713 155.56585578461682 -5.6989343989033614 155.56564226487865 -5.6325343342920746 155.49024858500422 -5.6266875700752621 155.4840192204108 -5.6202446956361314 155.47798481714563 -5.6134209448206889 155.47238471538242 -5.6096166686742865 155.46957020699949 -5.5378690562119459 155.41841209434278 -5.4564567768587153 155.33927737325223 -5.3640939062087796 155.24712228736371 -5.3076900480572249 155.18864892280965 -5.3059874110900864 155.18691533927154 -5.2995445267584387 155.18088093690574 -5.29272078583557 155.17528083424315 -5.2878582594510704 155.17171941551862 -5.2420585368719239 155.13972174216474 -5.2397456487426552 155.13814133295625 -5.233238632856569 155.13405661222293 -5.1323384611509937 155.07465414547255 -5.1313491475450519 155.07407735718436 -5.1235639863888309 155.06991610594355 -5.1224615227810091 155.06937863961264 -5.0560614689615591 155.03738096625864 -5.0491232884089685 155.03427525290067 -5.0475340703410438 155.03362878424105 -4.8870340244006343 154.96952660976524 -4.882561999836355 154.9678318022959 -4.754421514441276 154.92185006412922 -4.6987056763258579 154.88926295532121 -4.698549407429141 154.88917170471052 -4.6146078315861132 154.84022693692361 -4.5638123993227282 154.79743543669611 -4.5631245447618767 154.79685985529818 -4.4636454700623744 154.71418042578614 -4.4194578874714807 154.6587844387509 -4.4154220403947875 154.65396003732587 -4.4093876371297256 154.64751716378612 -4.4029447635899146 154.64148276052106 -4.3961210118751524 154.6358826479659 -4.3937787554851298 154.63412543204311 -4.3157786919330192 154.57692022848585 -4.3109455437018482 154.57353561647562 -4.3037824759804266 154.56906713973683 -4.2346101972028123 154.52886675629588 -4.1610134482120316 154.45951597917917 -4.1574446739325026 154.45627156428134 -4.1506209231170601 154.45067146251802 -4.1434455283883835 154.44552964537695 -4.1377018453638357 154.4418977000189 -4.0615874973650534 154.39641029849656 -3.9686520994147831 154.33132718670038 -3.9126227846137454 154.28542407266286 -3.8432556056616249 154.21850368819469 -3.7589502666414205 154.13651034967302 -3.7220564061781829 154.07020285677652 -3.684657451380247 153.99348535416584 -3.6843866502237002 153.99293304362516 -3.6821422562600792 153.98858270003166 -3.6476421374746337 153.92458734253194 -3.6457252792981767 153.92115253576094 -3.6410637594848372 153.91365619637645 -3.6383316101156424 153.90972039887745 -3.5740317817412688 153.82051752196617 -3.5716221031774467 153.81727792473649 -3.5660220113067567 153.81045417302175 -3.5599875981490641 153.804011299482 -3.5597463199366643 153.80377062921127 -3.5184462580883178 153.7626787127524 -3.5165419436557386 153.76082100388624 -3.4596981731321534 153.70645187715252 -3.4556474818457446 153.70248810444252 -3.4502446319841056 153.69748250311514 -3.4434208811686631 153.69188240045253 -3.4362454756481497 153.68674058331135 -3.4333473815763682 153.68485738496042 -3.3391474747760981 153.62534810213322 -3.3345492501477452 153.62256978067094 -3.326764079098949 153.61840851863826 -3.3187234349385335 153.61476534974122 -3.3104617302246311 153.61165587182109 -3.3020143379912383 153.60909338045519 -3.299684026396676 153.60849120610433 -3.2261838708888604 153.59019592360301 -3.2199172986443614 153.58879357926037 -3.2115290026612802 153.58739831168282 -3.136790736103535 153.57737608064167 -3.0846224212876874 153.56200674421598 -3.0814142238872932 153.56110449307801 -3.0728173292562815 153.5590999851762 -3.0641077288885299 153.55766202138523 -3.055322742850251 153.55679677195349 -3.0521359906833796 153.55662573169218 -2.9970360262915388 153.5543216632143 -2.9914000056057262 153.55420387091203 -2.9825772336523642 153.5544927034756 -2.9794433283468607 153.55473480726562 -2.8838839074163611 153.56323816071256 -2.8295674108073285 153.56172668993486 -2.7824692830309345 153.54552987920067 -2.7819616598027324 153.54535642515896 -2.7810398511081744 153.54504721935373 -2.7258397535017593 153.52675193685252 -2.7183141699629232 153.52449866118434 -2.709717276231288 153.52249415328265 -2.7095701885133394 153.52246498107411 -2.6292719560358933 153.50658544216449 -2.5348988730845008 153.48777980339526 -2.5035825863672017 153.46287483570518 -2.4784930346257852 153.43135436511193 -2.4320134002981604 153.33699657962848 -2.4319867246076114 153.33694245483048 -2.4286160278073794 153.33054551506359 -2.3867727340743841 153.25604705093076 -2.3485643561600682 153.17805833502416 -2.3108262391396011 153.08984157283044 -2.3077866169587651 153.08323457031918 -2.3073173875873181 153.08229235690681 -2.2636174057186622 152.99539354847354 -2.2599253829500299 152.98855061062227 -2.2552638631367472 152.9810542820295 -2.2501220459955675 152.97387887650905 -2.2445219442323014 152.96705512569361 -2.2384875301753482 152.96061225125447 -2.2320446566355372 152.95457783809687 -2.225220904920775 152.94897774622609 -2.2180455101920984 152.94383591829308 -2.2105491815993901 152.93917439847974 -2.2027640204431691 152.93501314723903 -2.1947233663901784 152.93136997834188 -2.1930186555864566 152.93067745090366 -2.1353155873444507 152.90769304389892 -2.0888543972126286 152.84770004901819 -2.0836219481943203 152.84135321228098 -2.0775875350366846 152.83491033784185 -2.0711446605975539 152.82887592468421 -2.0643209097821114 152.82327583371284 -2.0571455042615412 152.8181340156724 -2.0496491756688897 152.81347248506722 -2.0418640145126119 152.80931123382641 -2.0408868012847847 152.80883421632609 -1.96568625711501 152.77250006242798 -1.8787426489540167 152.72070287713609 -1.8771491698982459 152.71976826659227 -1.8693640087419681 152.71560701445219 -1.861323364581551 152.71196383566257 -1.8571538296854444 152.7103173874375 -1.7641505868800211 152.67536736031548 -1.6798637010489301 152.6265089220492 -1.6526357053734841 152.59820634534663 -1.6212204626542075 152.54677634785028 -1.6182639000588779 152.54215046816967 -1.6131220829177551 152.5349750626491 -1.6075219703625976 152.52815132172623 -1.604915071373398 152.52526378029927 -1.5240949497220981 152.43829815853326 -1.5026805647561901 152.41316498247807 -1.466068822518082 152.36598869462262 -1.4280559221430167 152.29238977916509 -1.4250253570345421 152.28684466914626 -1.4203638372212595 152.27934833965423 -1.4184948013939334 152.27662394783704 -1.3702644910134154 152.20813467537505 -1.3174347293292499 152.13282581955605 -1.3140220494779558 152.12817574991098 -1.3084219369227981 152.12135199819625 -1.3023875237651623 152.11490912465649 -1.2959446493260316 152.10887471149886 -1.2891208985105891 152.1032745989437 -1.2884588940626713 152.10276987423038 -1.2401588727337298 152.06617929933532 -1.2336454716611343 152.06154221679992 -1.2261491430684259 152.05688069608732 -1.2183639810128852 152.05271943405467 -1.2103233368524684 152.04907627594946 -1.2057718832657542 152.04728694793437 -1.1436720511242129 152.02416421170904 -1.10146071164246 151.99898294440743 -1.0330812580935458 151.95018301513414 -0.96259061366583865 151.89827351531051 -0.95754549342973405 151.89473311913821 -0.95004916483702584 151.89007161011682 -0.94226400278142819 151.8859103480842 -0.93422335862106831 151.88226717918701 -0.9340489557946513 151.8821950841359 -0.81214893532506949 151.83190211838814 -0.80406162354506705 151.82886473461986 -0.7956142313116743 151.82630224325396 -0.79229670063216417 151.82545828527168 -0.71629673020987639 151.80714774577189 -0.71233898205832702 151.80625694480227 -0.62706417567113704 151.78840651644759 -0.53503515494838894 151.7660282039385 -0.52210460634245237 151.75862681857291 -0.51949732514140123 151.75430631718291 -0.51616385757591843 151.74905964268839 -0.5110220404347956 151.7418842380672 -0.50542192787963813 151.73506048635238 -0.49938751472200238 151.72861761281263 -0.49294464028287166 151.72258319965499 -0.48612089935994623 151.71698309789167 -0.47894549473875259 151.71184127985123 -0.47729698256966913 151.71075713633286 -0.37839696514777188 151.64674652273391 -0.37254914872420386 151.64316914553967 -0.36476398666860632 151.63900790419154 -0.35672333261567246 151.63536473619365 -0.34846162880108977 151.63225524748179 -0.3400142464602709 151.62969274532395 -0.33141735182925913 151.62768823742226 -0.32270775146150754 151.62625027453066 -0.31392276452390888 151.62538503499138 -0.3050999934698666 151.62509620242781 -0.2962772215165046 151.62538503499138 -0.28749223547822567 151.62625027453066 -0.27878263421115435 151.62768823742226 -0.27018574047951915 151.62969274532395 -0.26173835813864343 151.63225524748179 -0.25347664353222399 151.63536473619365 -0.24543599937180716 151.63900790419154 -0.23765083821558619 151.64316914553967 -0.23015450962287784 151.64783066625228 -0.2236195077340426 151.65248411914683 -0.17531951698208559 151.6890899510405 -0.17467911335035069 151.68957830449517 -0.16785536253490818 151.69517841705033 -0.16141248809577746 151.70121283020796 -0.15537807493814171 151.7076557046471 -0.14977797317487784 151.71447945546254 -0.14463614524186141 151.72165485019127 -0.13997463532109577 151.72915118957576 -0.13581338408033616 151.73693635073209 -0.13217021518323691 151.74497699489245 -0.12947516015049132 151.75203645441889 -0.090275168164453148 151.86403597607955 -0.089860724592710994 151.86523821047513 -0.087298243119391827 151.87368560360778 -0.085293725325129799 151.88228249733947 -0.083855772325989619 151.89099208781465 -0.082990512102412595 151.89977708464485 -0.082701700223253738 151.90859985659813 -0.082990512102412595 151.91742261775971 -0.083855772325989619 151.92620761458977 -0.085293725325129799 151.93491720506506 -0.087298243119391827 151.94351409879664 -0.089860786645942881 151.95196166729716 -0.090568580975173077 151.95399334641581 -0.11586856867944562 152.02479412474918 -0.11827021090147129 152.03102397407724 -0.12191337979857055 152.0390646182376 -0.12607464183122374 152.04684977939382 -0.13047531508368593 152.05395425538461 -0.17020168296124893 152.11386046658731 -0.17020168296124893 152.16229247421836 -0.17049050563230139 152.17111524617178 -0.17135576495655869 152.17990023221 -0.17279371795569887 152.18860983257775 -0.17479823664928062 152.19720672720871 -0.17736071722328006 152.20565410954953 -0.18047020593519392 152.21391582415606 -0.18156990502706094 152.21649461393531 -0.22066989869682632 152.3056059515535 -0.22106330892449932 152.30649386390076 -0.23593294514927265 152.33973029941387 -0.23467745110343685 152.37717855234837 -0.2346016949122145 152.38169860610583 -0.23489052747584083 152.39052137805925 -0.23575576701500722 152.39930637399004 -0.23719372990666443 152.4080159653646 -0.23919824860024622 152.41661285909629 -0.24176072917424563 152.42506025222895 -0.24487021788621632 152.43332195604353 -0.24508510909043935 152.43383772802883 -0.28329883077634577 152.52502367840009 -0.28020374200906417 152.53462826788029 -0.27829824137069181 152.54108978166812 -0.27629373346900366 152.54968667629919 -0.2748557705772896 152.5583962775662 -0.27399052114560618 152.56718126360454 -0.2737016885820367 152.57600403465858 -0.2737016885820367 152.68110656561555 -0.27399052114560618 152.68992933756897 -0.2748557705772896 152.69871432360719 -0.27629373346900366 152.70742392487432 -0.27678374797153538 152.70977760085566 -0.29518373224340166 152.79437233001909 -0.29669823643439486 152.8006155486687 -0.2970147249495767 152.80177596368981 -0.31541472990579678 152.86807540045947 -0.31766073275656481 152.87536236687981 -0.32077021067664191 152.88362408148623 -0.32441337957374117 152.89166472564659 -0.32857464160639438 152.89944988680293 -0.33323616141967705 152.90694621629495 -0.33733030075273973 152.91273791682147 -0.37933132837804351 152.96895785102402 -0.43764068716791371 153.06619267655083 -0.46375635816934851 153.11809576061091 -0.48475230747294518 153.1775094392093 -0.48657592393971066 153.20287951018133 -0.48342317244140537 153.21631366834117 -0.48210191816895076 153.21772114961141 -0.44015989506306141 153.25190663698174 -0.36834888399374677 153.28140599099379 -0.30620701664048511 153.29022061419005 -0.23632641743017754 153.28155517323273 -0.19252453967573047 153.2597918369238 -0.19216398348100938 153.25961335926922 -0.18412333932059255 153.25597019127133 -0.17586163550600986 153.25286070255947 -0.16741424237335423 153.25029822108615 -0.16707391552870376 153.25020750737065 -0.07659083929576127 153.22621567351462 0.058264269580433847 153.15919619814611 0.058636007046118273 153.15901216987584 0.066676651206535098 153.15536900187794 0.074938365812954544 153.15225951316609 0.083385748153830264 153.14969702180019 0.091369894205286073 153.14781586580966 0.17989474794433136 153.12978037766231 0.27062523936336902 153.10946525831514 0.27378264305457378 153.10879784894166 0.28249223442912808 153.10735989594252 0.29127723035992403 153.10649464651078 0.30010000231328604 153.10620582473905 0.30372685211256112 153.10625458508105 0.37285362879197237 153.10811379041911 0.37344847996342878 153.1061415690782 0.37486074652628082 153.10173419137993 0.37797023523819462 153.0934724767734 0.38161340413535072 153.0854318218212 0.38577464548353646 153.07764667145682 0.39043617608871278 153.07015034196479 0.39557799322983556 153.0629749373436 0.40117809499315626 153.05615119642061 0.40721250815079207 153.04970831208902 0.4075460073424324 153.04937597931803 0.48848242482409893 152.96900256801416 0.50342506261659992 152.94951049831093 0.51124900973405829 152.92028437902093 0.50624818380669012 152.85897383327585 0.50609050207503969 152.85682997362449 0.50580168030336381 152.84800720257044 0.50609050207503969 152.83918443061702 0.50695575150677996 152.8303994445788 0.50839371439843717 152.82168984331167 0.5103982231995019 152.81309294957998 0.51296071456539494 152.80464556723916 0.51607019248541519 152.79638385263274 0.51971336138257129 152.78834320847238 0.52387462341516766 152.78055804731605 0.52853614322845033 152.77306171782416 0.53367796036963 152.76588631320283 0.53927806303221359 152.75906257227996 0.54531247618984935 152.75261969784083 0.55175534972966034 152.74658528468319 0.55321246908022204 152.7453257176079 0.63857146999737324 152.67259745650745 0.65396247918511108 152.65222693262695 0.67768948428232545 152.55196600892418 0.6604179072606372 152.45837173167013 0.6486023354294731 152.43165580457173 0.60662013331256048 152.37912439657373 0.60497799643741257 152.37702749322432 0.59983617929628963 152.36985209849558 0.59517465858368723 152.36235576990293 0.59101340734292762 152.35457059795476 0.58737023844577152 152.3465299537944 0.58543412218705271 152.3415823659335 0.5601340931139589 152.27297886068595 0.55896071076824683 152.26966473394043 0.55639823019419055 152.26121735159961 0.55439371150060879 152.25262045696854 0.55295575850152545 152.24391085660079 0.55209049917726816 152.23512587056257 0.5518016765062157 152.22630309860915 0.55209049917726816 152.21748033744768 0.55295575850152545 152.20869534061751 0.55439371150060879 152.19998574024976 0.55639823019419055 152.19138885551138 0.55896071076824683 152.18294146327798 0.56207019948016068 152.1746797594634 0.56571336837731678 152.16663910451109 0.56987463040991315 152.15885394335487 0.57453614033067879 152.15135761476222 0.57967795747180162 152.14418222003349 0.58527807002695909 152.13735846831878 0.59131248318459484 152.13091559477891 0.59775535672440583 152.1248811816213 0.60279463946108081 152.12067429428328 0.63729464403263592 152.09326950178618 0.63907910311814931 152.09187628646157 0.64625450863871947 152.08673446932039 0.65375083723142779 152.08207294950705 0.66153598849513173 152.07791169736697 0.66957664254806559 152.07426852936919 0.67783835715448504 152.07115904065722 0.68628573949530391 152.0685965591839 0.69488263322699595 152.06659204049038 0.70359223449406727 152.06515407759866 0.7123772205323462 152.06428882816692 0.72119999248570821 152.06400000639519 0.73002275364723346 152.06428882816692 0.73880775047734915 152.06515407759866 0.74322446403783715 152.06581008896455 0.82602448094507963 152.0795124690253 0.83031737854423682 152.0802944214505 0.83891426238335498 152.0822989500366 0.84116775388878295 152.08292374683356 0.92655061471913303 152.10739600212389 1.0226000609441144 152.10739600212389 1.0314228221055828 152.10768483468746 1.0402078189357553 152.1085500841192 1.0489174202028266 152.1099880470108 1.0575143040419448 152.11199255491249 1.0659616962753375 152.11455504627838 1.066014851604165 152.11457309836987 1.1534148054489606 152.14428196024437 1.1616233539346581 152.14737338607301 1.1696639980950749 152.15101655497006 1.1774491592513527 152.15517781700271 1.1849454986358978 152.15983933681605 1.1921208933645744 152.16498115485649 1.1989446441800169 152.17058124582786 1.2053875186191478 152.1766156589855 1.2114219317767834 152.1830585433172 1.2170220335400472 152.18988228513945 1.2221638515805466 152.19705768976064 1.2268253713938293 152.20455401835329 1.2269448652133974 152.2047614110104 1.269393717446178 152.27858719394396 1.3066117610239871 152.32991792517214 1.3095638252104322 152.33415791475602 1.314225335131141 152.34165424334867 1.3145994656928224 152.34230643799174 1.3524321041583107 152.40868620130721 1.3788273231224935 152.45116701004952 1.4168441229579685 152.48723345735823 1.4174649681337996 152.48782621400869 1.4864649682837126 152.55412565077825 1.4883875209673647 152.55601020081019 1.4944219233331637 152.56245307434995 1.4981261391100702 152.56686339283138 1.5413225932630894 152.62058211906958 1.5752206609048471 152.54274265734784 1.5779133848948277 152.53693940323092 1.5820746262430703 152.52915424117532 1.5864686256265941 152.52205984388672 1.6531686006504742 152.42145865449334 1.6534361111876026 152.42105671329671 1.6585779391206188 152.41388131856809 1.6641780408839395 152.40705756685327 1.6702124540415753 152.40061469331351 1.6766553275813294 152.39458028015588 1.6834790792961485 152.38898016760072 1.690654474024825 152.38383834956028 1.6981508134093701 152.37917684053878 1.7059359745656479 152.37501557850624 1.7073832625275716 152.37431254968453 1.7694833221976296 152.34460369860187 1.7725665992691688 152.34317608151105 1.8185666062639143 152.32257670984734 1.8220766844914353 152.32106418686283 1.8303383892053375 152.31795469815086 1.8387857814387052 152.31539221667754 1.8473826652778487 152.31338769888328 1.8560922665449198 152.31194974588414 1.8648772624757155 152.31108448566056 1.873700023637241 152.31079566388883 1.882522795590603 152.31108448566056 1.8913077816288819 152.31194974588414 1.9000173828959535 152.31338769888328 1.9000489374085985 152.31339398064782 2.008491920066092 152.33499151614558 2.0478377209341261 152.33884172696423 2.052307682453602 152.33935451769685 2.0567721257330618 152.34001843050623 2.1809722333819082 152.36061780216994 2.1852173805776829 152.36139185315153 2.1938142752086947 152.36339638173774 2.19422535621527 152.36350722138127 2.2447252712543082 152.37720960144202 2.2450274308712892 152.37729196045564 2.2945308737009213 152.39084742816635 2.3614585930396856 152.36534014223389 2.3661382476820449 152.36365477314928 2.3745856399153809 152.3610922817835 2.3831825345463926 152.3590877738817 2.3918921250216276 152.35764981009072 2.4006771218517429 152.35678456065898 2.4094998830132117 152.35649573888736 2.4183226549665733 152.35678456065898 2.4211983846977319 152.3570039502722 2.5049124950156738 152.36429115411354 2.5685631099995589 152.34888387708929 2.5739827124322692 152.34768946139957 2.5826923128000203 152.34625149850797 2.5914773096301928 152.34538624907623 2.5933942397523992 152.34527430596449 2.6787218201559426 152.34090040103274 2.7053726669150819 152.3378322775377 2.7731494820629901 152.32147347282262 2.7784826713382813 152.32029992590094 2.7871922726053526 152.3188619729018 2.7890365402042221 152.31863208280447 2.8496420867130041 152.31150118922858 2.8905788800113328 152.29523209728347 2.8970382489160897 152.29285398492357 2.9054856303575889 152.29029150345013 2.9140825249886007 152.28828698475661 2.922792126255672 152.2868490218649 2.9315771122939513 152.28598377243327 2.9336960499327915 152.28586162741226 2.979696056927537 152.28357280514092 2.9863998903427387 152.28340613828277 2.9952226622961007 152.28369496005439 3.0040076483343796 152.28456020948613 3.0127172496014509 152.28599817327711 3.0213141442324059 152.28800268117891 3.029761525673905 152.29056517254469 3.0380232402803813 152.29367465046482 3.0392207712216646 152.29417745692422 3.0714208648810768 152.30787985766938 3.0782639781001535 152.31102022100652 3.0860491392564313 152.31518148303905 3.0935454687484594 152.31984300285239 3.100720873369653 152.32498481999346 3.1075446142925784 152.33058492265616 3.1139874887316523 152.33661932502184 3.1200219018892881 152.34306220935355 3.1256220036526088 152.34988595027642 3.1307638207937316 152.35706135579699 3.1354253415063327 152.36455768438964 3.1395866035389854 152.37234284554597 3.1432297715367667 152.38038348970633 3.1463392503561636 152.38864520431275 3.1489017417220566 152.39709258665357 3.150845110113778 152.40538394741134 3.1600452106180228 152.45108401251719 3.1601063501279896 152.45138954549122 3.1615443130197036 152.46009914675824 3.16240955255887 152.46888413279657 3.1626983851224399 152.47770690385062 3.16240955255887 152.48652967580392 3.1615443130197036 152.49531466184226 3.1601063501279896 152.5040242631093 3.1581018422263014 152.51262115684096 3.1555393508604084 152.52106853918178 3.1524298720410115 152.5293302537882 3.1487866932513384 152.53737089794868 3.1446254411112591 152.5451560591049 3.1399639212979764 152.55265238859693 3.13482209336496 152.55982779321812 3.1292220023935329 152.5666515341411 3.1284069270380996 152.56757244621144 3.0916067930191389 152.60877117874702 3.0863874453243625 152.61429315190753 3.0799445708852886 152.62032755517259 3.0731208191705264 152.62592766682837 3.0659454253411695 152.63106948486896 3.0584490958491415 152.63573099389032 3.0506639346928637 152.63989225592297 3.0426232806399285 152.64353542482002 3.0343615759260274 152.64664491353199 3.0259141836926915 152.64920739500531 3.0234456247158601 152.6498439090692 2.9407456160174092 152.6703364646562 2.9346172812625473 152.67170446838657 2.9259076898880494 152.67314242138571 2.9212882367627913 152.67366976764572 2.8536050958985015 152.68021686901344 2.7747998396409344 152.6921506252512 2.7196249023674 152.72202204767939 2.7150640301808835 152.72438016900969 2.7070233860205208 152.72802333790673 2.6987616714140472 152.73113281582687 2.6979412945551644 152.73140837259837 2.6518883174919097 152.74671246410901 2.6117167861008284 152.76671268404323 2.5285802689642765 152.8114108396386 2.5243639738183674 152.81358304682021 2.5184841478252338 152.81630906820897 2.45714393524446 152.84297678085386 2.4661147544923665 152.86416035841387 2.4911060624948504 152.91794815708181 2.5200075948746417 152.97182692757076 2.5694150728473915 153.03266336512229 2.5702236290173346 153.03366873972061 2.6189882275247101 153.09490109391038 2.6523251146123812 153.12938441875599 2.6943676414535389 153.14897859208838 2.7538411807259422 153.1667597213841 2.7585615818515525 153.16826598328862 2.7668232955587087 153.17137547200048 2.7748639397190691 153.1750186301058 2.7826491017746662 153.17917989213834 2.7849400284595731 153.18053285560688 2.8249522170711998 153.20469840161002 2.8621819887078459 153.20945367934394 2.9564432418621891 153.21339176651691 3.0000924516053828 153.20854397012818 3.0885483660143223 153.18754971244937 3.0933825979286089 153.18649559729408 3.1014189199472639 153.18514800817411 3.1680189892849739 153.17603851886258 3.1686922793252847 153.17594815498342 3.1774772653635637 153.17508291634363 3.186300036417606 153.17479408378006 3.1919309408602885 153.17491165934564 3.302231002858548 153.17951980709347 3.3054228703692274 153.17969105329951 3.3091795301112938 153.17999002571912 3.4308793480035433 153.19138834809382 3.4359076751990756 153.19195462510595 3.4446172656743101 153.19339258889693 3.4507450545406755 153.19476045772899 3.496745061535421 153.20615877021112 3.4992141673000106 153.20679540838148 3.5076615595334033 153.2093578898548 3.5159232642473057 153.21246738845923 3.5210172590392972 153.21470150856783 3.5508174326784001 153.2285107163965 3.5537640820468255 153.22991975439322 3.5615492432030464 153.23408101642588 3.5690455717957548 153.2387425362391 3.5762209773163249 153.24388435427954 3.5830447182391936 153.24948445604286 3.5894876025708302 153.2555188692005 3.5955220049366403 153.26196174363963 3.5974138169941057 153.26416638127353 3.5998577534326159 153.2670772870872 3.6098139238735603 153.26872889382344 3.6924837081566579 153.2532896701822 3.7961925300612624 153.22694940069437 3.8030508274337644 153.22539660606856 3.8718508003742045 153.21169420442402 3.8718826759447893 153.21168786060639 3.8805922763125409 153.21024990760725 3.8893772623508198 153.20938465817551 3.8982000343041818 153.20909583640378 3.9027086378933973 153.20917120049057 3.9716085057280002 153.21147526986783 3.9723023129014905 153.21150026382622 4.0917025805097182 153.21610842236589 4.0953229318079138 153.21629689598501 4.1041079277387098 153.21716214541675 4.1128175290057811 153.21860010830846 4.1214144128448993 153.22060462700199 4.128016619271591 153.22255553530977 4.2198163488454838 153.25224915097763 4.2216615454440216 153.25286070255947 4.2219495110611547 153.25295882309126 4.2953495351529796 153.27805952642609 4.3033232724511095 153.28107090449873 4.3113639166115263 153.28471407339589 4.3118277923188089 153.28494393201686 4.431127680298232 153.34434639876736 4.438448966646547 153.34827779048771 4.4459452952392553 153.35293931120032 4.4531207007597686 153.35808112834152 4.4599444416826941 153.3636812301047 4.4663873260143419 153.36971563336988 4.4703669222956819 153.3738686738003 4.5690669745612809 153.4813668440047 4.571121780645683 153.48365668790586 4.5716281664068115 153.48423744760021 4.615228243488672 153.5345304241398 4.620321959490866 153.54077340536844 4.6254637775313654 153.54794880998963 4.6301252973446481 153.55544513948166 4.6310120028017536 153.55700482471298 4.6745119475683623 153.63471783995647 4.67778650414391 153.64094331588137 4.6814296730410092 153.64898396004173 4.6821343521186805 153.65071919383581 4.730334489345239 153.77181293881611 4.7327392782951279 153.7783394088367 4.7353017696609641 153.78678680107009 4.7373062874552261 153.79538368580847 4.7386179792363805 153.80315943915684 4.7560176745760723 153.92854826798828 4.7772413169332708 154.01318308353257 4.8113920518018212 154.0472185837707 4.8995266195578893 154.13063112172892 4.9021873969308558 154.13321967005174 4.9082218100884916 154.13966254359161 4.9138219118518123 154.14648628451448 4.9189637289929351 154.15366169003505 4.9226512542520027 154.15949845918658 4.9662513313339218 154.23258805979117 4.9672253258881378 154.23424761923229 4.9713865879207333 154.24203277049605 4.9750297568178894 154.25007342544825 4.9781392455298032 154.25833513915541 4.9807017261038027 154.26678252149622 4.9825561038811657 154.27463551761514 5.0031559395949898 154.37523671690099 5.0033060805112655 154.37598061541317 5.0047440443022424 154.38469021668027 5.0056092937339827 154.39347521261107 5.0058981155056586 154.40229797467191 5.0058672004110463 154.40518575262047 5.0035674127059906 154.51259237363922 5.0033095051296073 154.51852736674459 5.002444255697867 154.52731235278293 5.0010063035981034 154.53602195315068 4.9990017849045216 154.54461884778163 4.997476604861447 154.54988102568882 4.9699950858046122 154.63796691584059 4.9686713871748225 154.65594359462125 4.9713565289806638 154.65871962640972 5.0315575856141095 154.68700046829701 5.0338637594049942 154.68811066877242 5.0373635637774896 154.68990044015322 5.1496639671184425 154.74940972298043 5.1539493239022249 154.75178121363217 5.1614456524949333 154.75644273344551 5.1686210571161268 154.76158455058658 5.1754447980390523 154.76718465324916 5.1818876823707001 154.77321905561496 5.1879220856358188 154.77966193994666 5.1935221873990827 154.78648568086953 5.1957047709584572 154.78941119347189 5.2255047080758459 154.83050311083002 5.2284639623420617 154.83475300284886 5.2331254722627705 154.84224933234088 5.2372867235035301 154.85003449349711 5.2409298924006862 154.85807514755004 5.2440393811126009 154.866336852264 5.2466018724784931 154.87478424449739 5.2486063902727551 154.88338112833651 5.2500443432718953 154.89209072960352 5.2502277420167047 154.89354474359516 5.2529053843760494 154.9157445775503 5.2936420992035664 154.93550839809416 5.3548352240663917 154.96161513612969 5.3588774455377575 154.96341860598397 5.4275777619042174 154.99543154712831 5.4279519850960583 154.99560662084889 5.5058519172322349 155.03219719574406 5.5081641452591725 155.03331026325816 5.5139665126445152 155.03634896723111 5.5693852147559255 155.06710881821746 5.6222589406975771 155.08937678571021 5.6295640212626381 155.09271273000854 5.6373491824188591 155.09687398124925 5.6448455119108871 155.10153550106259 5.6457999282241644 155.10217912336793 5.6924915750262244 155.13395714990259 5.7664242684652445 155.17738540251435 5.7689618890799466 155.17891372928523 5.8170618733068409 155.20860732336939 5.821145563417077 155.2112309344601 5.8283209680382697 155.21637275160128 5.8351447089612023 155.2219728533646 5.8415875932928429 155.22800726652224 5.8476219965579617 155.23445014096126 5.8532220983212255 155.24127388188424 5.8583639163617249 155.24844928650543 5.8630254361750129 155.25594561599746 5.8639066332845609 155.25749545005499 5.9074065879437407 155.33519320919936 5.9106866528667865 155.3414285255061 5.9143298217638858 155.34946918045841 5.9174393104758565 155.35773089416546 5.9200017910498559 155.36617827650628 5.9206054924495675 155.36851469449766 5.9320052384510404 155.41432157568022 5.9334060557449106 155.4205820523199 5.9347761539963813 155.42878363825434 5.9508765565079216 155.54758856995659 5.9509444220474847 155.54809658528927 5.9518096606873314 155.55688158211933 5.9520984932509009 155.56570434328091 5.9518096606873314 155.57452711523422 5.9509444220474847 155.58331210127255 5.9495064582565078 155.59202170253957 5.9475019404622458 155.60061859627126 5.9449394490963527 155.60906597861208 5.9418299603844389 155.6173276932185 5.9381868013798007 155.62536833737897 5.9340255393472034 155.63315349853519 5.9293640195339208 155.64064982712785 5.924222202392798 155.64782523264842 5.9186221006294781 155.65464897357128 5.9125876973644154 155.66109185790299 5.9061448130327676 155.66712626026879 5.8993210721098421 155.67272636293137 5.8980460825607111 155.67369274472446 5.8339458065537997 155.72168163210176 5.8280454013741974 155.72585708813415 5.8205490727815459 155.73051859805491 5.8127639116252681 155.73467984929573 5.8047232566730145 155.73832301819277 5.7964615528584318 155.74143251679732 5.7880141597257193 155.74399499827064 5.7803632439685657 155.74580782467149 5.7139632009410093 155.75951022631591 5.7137964720296281 155.75954451476764 5.6315780511861817 155.77640308173693 5.523963532990706 155.81079325840221 5.5178143915210285 155.81259851341076 5.5092174968900167 155.81460303210429 5.501851380237043 155.81585724641491 5.437651456649462 155.82496673572635 5.4363079729346282 155.82515047441495 5.4309560399893257 155.82574666647554 5.3553558964575245 155.83264363649471 5.3519228433646049 155.83291269476513 5.3431000714112429 155.8332015273287 5.2402392625319862 155.8332015273287 5.2228007713385978 155.8442508776759 5.2180491142752317 155.84712625757084 5.2168326759872343 155.84782017715952 5.1114325854455274 155.9072226439099 5.1048638625772469 155.91068998545452 5.0987205909825093 155.91353020005874 5.0300207593506343 155.9432238040354 5.0281233777917009 155.94402675922765 5.0198616730777985 155.94713623714767 5.0114142808444058 155.94969872851357 5.0028173862134508 155.95170323641528 4.9941077957382163 155.95314120020635 4.9918566973287852 155.95341833438874 4.911556846071619 155.96261938457701 4.9098023119271943 155.96280880698089 4.7778462971689351 155.97618241378746 4.6594701784060817 155.9939926433459 4.6571067330893356 155.9943268736863 4.598015556772566 156.00215087296453 4.5997393817671082 156.00693132991705 4.6023018830255182 156.01537872215033 4.6043063909272632 156.0239756167814 4.6044809592289084 156.0248689763223 4.6158807052304383 156.08427144217342 4.6171441007197132 156.09208767400696 4.6180093393595598 156.10087266993787 4.6182981719231293 156.10969543109934 4.6180093393595598 156.11851820305264 4.6171441007197132 156.12730319988282 4.6157061369287362 156.13601279035811 4.6137016182351545 156.14460968408969 4.6111391268692614 156.15305707722246 4.6080296489491843 156.16131878103693 4.6043864800520851 156.1693594251974 4.6002252180194318 156.17714458635362 4.5955636982061492 156.18464091584568 4.5940294925670742 156.18688765074455 4.5813914178796722 156.20500017481822 4.5957824475020175 156.21237686480049 4.6979858636567542 156.2267183183958 4.7724015047257353 156.21256882509124 4.7799920346047884 156.21134854849674 4.7887770305355843 156.21048329906512 4.7939644010363054 156.2102434651639 4.8723388226785573 156.20813058266037 4.9575598954728548 156.19753754652061 4.9653770041454663 156.19679615441908 4.9741997760988284 156.19650733264734 4.9830225372603536 156.19679615441908 4.9918075331911496 156.19766141464265 5.0005171245657047 156.19909936674242 5.009114018297339 156.20110388543605 5.0175614105307318 156.20366636690937 5.0229794760220443 156.20563563757469 5.0902695259179609 156.23173397864025 5.1680219467554593 156.24184212731234 5.2641670169942927 156.23782373427798 5.2698001796346148 156.23770606518281 5.2786229515879768 156.23799489774638 5.2874079376262557 156.23886013728554 5.296117538893327 156.24029810017726 5.3024112823548544 156.24170720112647 5.3574111153307626 156.25540960277101 5.3597142557083544 156.25600500972348 5.3681616479417471 156.2585674911968 5.3727578715785853 156.26022108813277 5.4208578764898334 156.27851637063407 5.4245233575669545 156.27997226241007 5.4325640017273713 156.28361543040785 5.4403491628835923 156.2877766924405 5.4478454914763015 156.2924382131531 5.4550208969968708 156.29758003029428 5.4618446478123159 156.30318013205749 5.4682875222513871 156.30921453532267 5.4743219354090229 156.31565741965426 5.4799220272797697 156.32248116057713 5.4850638552127862 156.32965656519843 5.4897253750260688 156.33715289469035 5.4938866262668284 156.34493805584668 5.4975297951639845 156.35297870000704 5.5006392838758984 156.36124041461346 5.5032017752417914 156.36968779605502 5.5052062831434796 156.37828469068597 5.5066442469345134 156.3869942919531 5.50750948557436 156.39577927799132 5.5077983181379295 156.40460204994474 5.50750948557436 156.41342482099878 5.5066442469345134 156.42220980703701 5.5059371432845978 156.42693308599314 5.5049328002086222 156.43291639607492 5.5073076021641327 156.43315029894723 5.5160171926393673 156.43458825194639 5.5246140872703791 156.43659277063989 5.533061479503715 156.43915525121395 5.5413231833182977 156.44226473992592 5.5493638382705512 156.44590790882296 5.5571489886349923 156.45006917085561 5.5646453280195374 156.45473068077638 5.5718207227482139 156.45987249791756 5.5786444744629762 156.46547261047272 5.5850873480027303 156.47150702363035 5.5911217611604229 156.47794989717013 5.591357387133769 156.47821929538429 5.6371575944475012 156.53072479211551 5.6425220603448452 156.5372791348243 5.6476638882778616 156.5444545394455 5.6523254080911443 156.55195086803818 5.6564866593319039 156.55973602919448 5.66012982822906 156.56777667335484 5.6632393169409783 156.57603838796126 5.6658018083068669 156.58448577030208 5.6678063270004486 156.59308266493315 5.668813785327985 156.59878451779127 5.6767230412353911 156.64993109844147 5.7110006353710787 156.76981580025904 5.7116015308860142 156.7719857780213 5.7123516185324092 156.7749161802376 5.7307518195408989 156.85030985021945 5.732006249688709 156.85597634263422 5.7334442134797428 156.86468594300197 5.7343094521195894 156.87347093983203 5.7345982846831589 156.88229370099361 5.7343207889732639 156.89094179043138 5.7274209609086597 156.99834841145017 5.7274096141624113 156.99852309306641 5.7265443746232449 157.00730807910463 5.725938528340464 157.01141951779653 5.7149732169404501 157.0786367405932 5.7224528765990499 157.15481802513182 5.7228095747021923 157.15917650848917 5.7230984063664323 157.16799926965064 5.7228095747021923 157.17682204160408 5.7219443243711234 157.18560702764228 5.7216858915906528 157.18746963601495 5.7056856106024725 157.29716505862064 5.7045060912831218 157.30401206050828 5.7033874524690304 157.30911694878819 5.678295032789606 157.41387759527481 5.6645988310712596 157.47283261873042 5.6644517847221358 157.47345881757042 5.6548980914737967 157.51371074745305 5.6861418703510935 157.57864322280662 5.7190971373231037 157.6322124988078 5.7209366915751048 157.63529380546481 5.7337621454067289 157.6574410101945 5.7762175788782315 157.65317642864932 5.7808772631752277 157.65278981639699 5.7830717096916828 157.65266392659896 5.874571506369989 157.64816258503538 5.881199831806847 157.64799964226972 5.890022603760201 157.64828847483329 5.8988075897984809 157.6491537134732 5.9075171901662316 157.65059167726417 5.9161140847972442 157.65259618516586 5.9245614671380622 157.65515867653178 5.9328231817444816 157.65826816524373 5.9332757304906174 157.65845657680961 5.9767756752572723 157.67666032001785 5.9843637706715214 157.68011507644974 5.992148931827785 157.6842763285897 5.9996452604204933 157.68893784840304 6.0068206659410066 157.69407966644349 6.0136444068639321 157.69967977809938 6.0200802557992006 157.7057071567599 6.0589806350483286 157.74460181092491 6.0589876704447079 157.74460882563687 6.0650220836023436 157.75105170996846 6.0706221853656075 157.75787545089145 6.0757640034061087 157.76505085551264 6.080425512427496 157.77254718410529 6.0845867744601492 157.78033233536905 6.0882299433572484 157.78837299032136 6.0913394320691623 157.79663470402841 6.0939019126432186 157.80508208636923 6.0959064421286371 157.81367898100029 6.0973443942284717 157.82238858136805 6.0982096436601978 157.83117356830564 6.0984984663311934 157.83999633935971 6.0982096436601978 157.84881910052115 6.0973443942284717 157.85760409735133 6.0959064421286371 157.86631369861834 6.0939019126432186 157.87491058245749 6.0923121576799986 157.8803791826532 6.0672119192946639 157.96038102106729 6.0662392035764583 157.96335981310494 6.0631297148644876 157.97162151691956 6.0594865351754947 157.97966217097246 6.055325293827309 157.98744732223622 6.0506637740140397 157.99494365172825 6.0455219460810099 158.00211905634944 6.0399218443176892 158.00894280716489 6.0338874311600534 158.01538568160402 6.0274445675128163 158.02142009476165 6.024616019813493 158.02383252704954 5.9033162761252811 158.12443371644292 5.8993210721098421 158.12762138591825 5.8921456674885917 158.13276321385126 5.8869861588841559 158.13604403150691 5.8275405948226648 158.17197870925008 5.8022706561658888 158.19915773863875 5.7906993743766861 158.23769350754935 5.7892392539884554 158.2422599501366 5.7861297652764847 158.25052165485056 5.7856857672844084 158.25158078282698 5.7352859953524558 158.37038571542848 5.7320868028637051 158.37736723071316 5.7279255516229455 158.38515239276876 5.7232372113282972 158.39268885900367 </gml:posList>
                                </gml:LinearRing>
                            </gml:exterior>
                        </gml:Polygon>
                    </gpml:value>
                    <gml:description></gml:description>
                    <gpml:valueType xmlns:gml="http://www.opengis.net/gml">gml:Polygon</gpml:valueType>
                </gpml:ConstantValue>
            </gpml:outlineOf>
        </gpml:LargeIgneousProvince>
    </gml:featureMember>
    <gml:featureMember>
        <gpml:LargeIgneousProvince>
            <gpml:identity>GPlates-0c40c669-0244-4787-a79a-bb1c74f56235</gpml:identity>
            <gpml:revision>GPlates-e4679137-a015-4454-85fa-1de398989b59</gpml:revision>
            <gml:name>Magellan_Rise</gml:name>
            <gml:description>Pacific</gml:description>
            <gpml:shapefileAttributes>
                <gpml:KeyValueDictionary>
                    <gpml:element>
                        <gpml:KeyValueDictionaryElement>
                            <gpml:key>PLATEID1</gpml:key>
                            <gpml:valueType xmlns:xsi="http://www.w3.org/XMLSchema-instance">xsi:integer</gpml:valueType>
                            <gpml:value>901</gpml:value>
                        </gpml:KeyValueDictionaryElement>
                    </gpml:element>
                    <gpml:element>
                        <gpml:KeyValueDictionaryElement>
                            <gpml:key>FROMAGE</gpml:key>
                            <gpml:valueType xmlns:xsi="http://www.w3.org/XMLSchema-instance">xsi:double</gpml:valueType>
                            <gpml:value>145</gpml:value>
                        </gpml:KeyValueDictionaryElement>
                    </gpml:element>
                    <gpml:element>
                        <gpml:KeyValueDictionaryElement>
                            <gpml:key>TOAGE</gpml:key>
                            <gpml:valueType xmlns:xsi="http://www.w3.org/XMLSchema-instance">xsi:double</gpml:valueType>
                            <gpml:value>-999</gpml:value>
                        </gpml:KeyValueDictionaryElement>
                    </gpml:element>
                    <gpml:element>
                        <gpml:KeyValueDictionaryElement>
                            <gpml:key>NAME</gpml:key>
                            <gpml:valueType xmlns:xsi="http://www.w3.org/XMLSchema-instance">xsi:string</gpml:valueType>
                            <gpml:value>Magellan_Rise</gpml:value>
                        </gpml:KeyValueDictionaryElement>
                    </gpml:element>
                    <gpml:element>
                        <gpml:KeyValueDictionaryElement>
                            <gpml:key>DESCR</gpml:key>
                            <gpml:valueType xmlns:xsi="http://www.w3.org/XMLSchema-instance">xsi:string</gpml:valueType>
                            <gpml:value>Pacific</gpml:value>
                        </gpml:KeyValueDictionaryElement>
                    </gpml:element>
                    <gpml:element>
                        <gpml:KeyValueDictionaryElement>
                            <gpml:key>MatlabAr</gpml:key>
                            <gpml:valueType xmlns:xsi="http://www.w3.org/XMLSchema-instance">xsi:double</gpml:valueType>
                            <gpml:value>21728.014277999999</gpml:value>
                        </gpml:KeyValueDictionaryElement>
                    </gpml:element>
                    <gpml:element>
                        <gpml:KeyValueDictionaryElement>
                            <gpml:key>AgeRef</gpml:key>
                            <gpml:valueType xmlns:xsi="http://www.w3.org/XMLSchema-instance">xsi:string</gpml:valueType>
                            <gpml:value>Winterer++_1973_DSDPInitRep</gpml:value>
                        </gpml:KeyValueDictionaryElement>
                    </gpml:element>
                    <gpml:element>
                        <gpml:KeyValueDictionaryElement>
                            <gpml:key>AgeMethod</gpml:key>
                            <gpml:valueType xmlns:xsi="http://www.w3.org/XMLSchema-instance">xsi:string</gpml:valueType>
                            <gpml:value>Sediments</gpml:value>
                        </gpml:KeyValueDictionaryElement>
                    </gpml:element>
                    <gpml:element>
                        <gpml:KeyValueDictionaryElement>
                            <gpml:key>PBType</gpml:key>
                            <gpml:valueType xmlns:xsi="http://www.w3.org/XMLSchema-instance">xsi:string</gpml:valueType>
                            <gpml:value>MOR</gpml:value>
                        </gpml:KeyValueDictionaryElement>
                    </gpml:element>
                    <gpml:element>
                        <gpml:KeyValueDictionaryElement>
                            <gpml:key>Dist2PB</gpml:key>
                            <gpml:valueType xmlns:xsi="http://www.w3.org/XMLSchema-instance">xsi:string</gpml:valueType>
                            <gpml:value>129</gpml:value>
                        </gpml:KeyValueDictionaryElement>
                    </gpml:element>
                    <gpml:element>
                        <gpml:KeyValueDictionaryElement>
                            <gpml:key>GPGIM_TYPE</gpml:key>
                            <gpml:valueType xmlns:xsi="http://www.w3.org/XMLSchema-instance">xsi:string</gpml:valueType>
                            <gpml:value>gpml:LargeIgneousProvince</gpml:value>
                        </gpml:KeyValueDictionaryElement>
                    </gpml:element>
                    <gpml:element>
                        <gpml:KeyValueDictionaryElement>
                            <gpml:key>FEATURE_ID</gpml:key>
                            <gpml:valueType xmlns:xsi="http://www.w3.org/XMLSchema-instance">xsi:string</gpml:valueType>
                            <gpml:value>GPlates-d768581e-3cdc-4717-bb41-dfedbae9ee53</gpml:value>
                        </gpml:KeyValueDictionaryElement>
                    </gpml:element>
                    <gpml:element>
                        <gpml:KeyValueDictionaryElement>
                            <gpml:key>TYPE</gpml:key>
                            <gpml:valueType xmlns:xsi="http://www.w3.org/XMLSchema-instance">xsi:string</gpml:valueType>
                            <gpml:value>VP</gpml:value>
                        </gpml:KeyValueDictionaryElement>
                    </gpml:element>
                    <gpml:element>
                        <gpml:KeyValueDictionaryElement>
                            <gpml:key>IMPORT_AGE</gpml:key>
                            <gpml:valueType xmlns:xsi="http://www.w3.org/XMLSchema-instance">xsi:double</gpml:valueType>
                            <gpml:value>0</gpml:value>
                        </gpml:KeyValueDictionaryElement>
                    </gpml:element>
                    <gpml:element>
                        <gpml:KeyValueDictionaryElement>
                            <gpml:key>PLATEID2</gpml:key>
                            <gpml:valueType xmlns:xsi="http://www.w3.org/XMLSchema-instance">xsi:integer</gpml:valueType>
                            <gpml:value>0</gpml:value>
                        </gpml:KeyValueDictionaryElement>
                    </gpml:element>
                    <gpml:element>
                        <gpml:KeyValueDictionaryElement>
                            <gpml:key>RECON_METH</gpml:key>
                            <gpml:valueType xmlns:xsi="http://www.w3.org/XMLSchema-instance">xsi:string</gpml:valueType>
                            <gpml:value></gpml:value>
                        </gpml:KeyValueDictionaryElement>
                    </gpml:element>
                    <gpml:element>
                        <gpml:KeyValueDictionaryElement>
                            <gpml:key>L_PLATE</gpml:key>
                            <gpml:valueType xmlns:xsi="http://www.w3.org/XMLSchema-instance">xsi:integer</gpml:valueType>
                            <gpml:value>0</gpml:value>
                        </gpml:KeyValueDictionaryElement>
                    </gpml:element>
                    <gpml:element>
                        <gpml:KeyValueDictionaryElement>
                            <gpml:key>R_PLATE</gpml:key>
                            <gpml:valueType xmlns:xsi="http://www.w3.org/XMLSchema-instance">xsi:integer</gpml:valueType>
                            <gpml:value>0</gpml:value>
                        </gpml:KeyValueDictionaryElement>
                    </gpml:element>
                    <gpml:element>
                        <gpml:KeyValueDictionaryElement>
                            <gpml:key>SPREAD_ASY</gpml:key>
                            <gpml:valueType xmlns:xsi="http://www.w3.org/XMLSchema-instance">xsi:double</gpml:valueType>
                            <gpml:value>0</gpml:value>
                        </gpml:KeyValueDictionaryElement>
                    </gpml:element>
                </gpml:KeyValueDictionary>
            </gpml:shapefileAttributes>
            <gml:validTime>
                <gml:TimePeriod>
                    <gml:begin>
                        <gml:TimeInstant>
                            <gml:timePosition gml:frame="http://gplates.org/TRS/flat">135</gml:timePosition>
                        </gml:TimeInstant>
                    </gml:begin>
                    <gml:end>
                        <gml:TimeInstant>
                            <gml:timePosition gml:frame="http://gplates.org/TRS/flat">http://gplates.org/times/distantFuture</gml:timePosition>
                        </gml:TimeInstant>
                    </gml:end>
                </gml:TimePeriod>
            </gml:validTime>
            <gpml:reconstructionPlateId>
                <gpml:ConstantValue>
                    <gpml:value>901</gpml:value>
                    <gml:description></gml:description>
                    <gpml:valueType xmlns:gpml="http://www.gplates.org/gplates">gpml:plateId</gpml:valueType>
                </gpml:ConstantValue>
            </gpml:reconstructionPlateId>
            <gpml:geometryImportTime>
                <gml:TimeInstant>
                    <gml:timePosition gml:frame="http://gplates.org/TRS/flat">0</gml:timePosition>
                </gml:TimeInstant>
            </gpml:geometryImportTime>
            <gpml:outlineOf>
                <gpml:ConstantValue>
                    <gpml:value>
                        <gml:Polygon>
                            <gml:exterior>
                                <gml:LinearRing>
                                    <gml:posList gml:dimension="2">7.8684520721435556 -175.91279983520508 7.6895008087158203 -175.89789962768555 7.5205287933349663 -175.9939136505127 7.3515605926513672 -176.08992767333984 7.1825885772705078 -176.18594169616699 7.0136165618896484 -176.28195571899414 6.8446445465087891 -176.37796974182129 6.6756725311279297 -176.47398567199707 6.5067005157470792 -176.56999969482422 6.5131664276123047 -176.76241493225098 6.5196361541748047 -176.95483207702637 6.5261020660400391 -177.14724922180176 6.5325679779052734 -177.33966445922852 6.5390338897705078 -177.53208160400391 6.5454998016357422 -177.7244987487793 6.7213802337646484 -177.68837928771973 6.8972606658935547 -177.65225791931152 7.0731410980224609 -177.61613845825198 7.2490215301513663 -177.58001899719238 7.4249019622802734 -177.54389953613281 7.5518703460693359 -177.39226531982422 7.6788349151611319 -177.24063110351563 7.8057994842529297 -177.08899879455566 7.8029499053955069 -176.93412399291992 7.8001003265380859 -176.77924919128418 7.7972507476806641 -176.62437438964844 7.7944011688232422 -176.4694995880127 7.8787364959716797 -176.28889846801758 7.9630680084228516 -176.10829925537109 8.0473995208740234 -175.92770004272461 7.8684520721435556 -175.91279983520508 </gml:posList>
                                </gml:LinearRing>
                            </gml:exterior>
                        </gml:Polygon>
                    </gpml:value>
                    <gml:description></gml:description>
                    <gpml:valueType xmlns:gml="http://www.opengis.net/gml">gml:Polygon</gpml:valueType>
                </gpml:ConstantValue>
            </gpml:outlineOf>
            <gpml:conjugatePlateId>0</gpml:conjugatePlateId>
            <gpml:leftPlate>0</gpml:leftPlate>
            <gpml:rightPlate>0</gpml:rightPlate>
            <gpml:spreadingAsymmetry>0</gpml:spreadingAsymmetry>
        </gpml:LargeIgneousProvince>
    </gml:featureMember>
    <gml:featureMember>
        <gpml:LargeIgneousProvince>
            <gpml:identity>GPlates-9b589087-fda1-4086-904a-9cb8ea74bf1e</gpml:identity>
            <gpml:revision>GPlates-cc6d1010-9c80-4657-ac41-d4eb4946b36e</gpml:revision>
            <gml:name>Shatsky_Rise</gml:name>
            <gml:description>Pacific</gml:description>
            <gpml:shapefileAttributes>
                <gpml:KeyValueDictionary>
                    <gpml:element>
                        <gpml:KeyValueDictionaryElement>
                            <gpml:key>PLATEID1</gpml:key>
                            <gpml:valueType xmlns:xsi="http://www.w3.org/XMLSchema-instance">xsi:integer</gpml:valueType>
                            <gpml:value>901</gpml:value>
                        </gpml:KeyValueDictionaryElement>
                    </gpml:element>
                    <gpml:element>
                        <gpml:KeyValueDictionaryElement>
                            <gpml:key>FROMAGE</gpml:key>
                            <gpml:valueType xmlns:xsi="http://www.w3.org/XMLSchema-instance">xsi:double</gpml:valueType>
                            <gpml:value>145</gpml:value>
                        </gpml:KeyValueDictionaryElement>
                    </gpml:element>
                    <gpml:element>
                        <gpml:KeyValueDictionaryElement>
                            <gpml:key>TOAGE</gpml:key>
                            <gpml:valueType xmlns:xsi="http://www.w3.org/XMLSchema-instance">xsi:double</gpml:valueType>
                            <gpml:value>-999</gpml:value>
                        </gpml:KeyValueDictionaryElement>
                    </gpml:element>
                    <gpml:element>
                        <gpml:KeyValueDictionaryElement>
                            <gpml:key>NAME</gpml:key>
                            <gpml:valueType xmlns:xsi="http://www.w3.org/XMLSchema-instance">xsi:string</gpml:valueType>
                            <gpml:value>Shatsky_Rise</gpml:value>
                        </gpml:KeyValueDictionaryElement>
                    </gpml:element>
                    <gpml:element>
                        <gpml:KeyValueDictionaryElement>
                            <gpml:key>DESCR</gpml:key>
                            <gpml:valueType xmlns:xsi="http://www.w3.org/XMLSchema-instance">xsi:string</gpml:valueType>
                            <gpml:value>Pacific</gpml:value>
                        </gpml:KeyValueDictionaryElement>
                    </gpml:element>
                    <gpml:element>
                        <gpml:KeyValueDictionaryElement>
                            <gpml:key>MatlabAr</gpml:key>
                            <gpml:valueType xmlns:xsi="http://www.w3.org/XMLSchema-instance">xsi:double</gpml:valueType>
                            <gpml:value>357918.381681</gpml:value>
                        </gpml:KeyValueDictionaryElement>
                    </gpml:element>
                    <gpml:element>
                        <gpml:KeyValueDictionaryElement>
                            <gpml:key>AgeRef</gpml:key>
                            <gpml:valueType xmlns:xsi="http://www.w3.org/XMLSchema-instance">xsi:string</gpml:valueType>
                            <gpml:value>Nakanishi++_1999_JGR</gpml:value>
                        </gpml:KeyValueDictionaryElement>
                    </gpml:element>
                    <gpml:element>
                        <gpml:KeyValueDictionaryElement>
                            <gpml:key>AgeMethod</gpml:key>
                            <gpml:valueType xmlns:xsi="http://www.w3.org/XMLSchema-instance">xsi:string</gpml:valueType>
                            <gpml:value>Magnetic lineations</gpml:value>
                        </gpml:KeyValueDictionaryElement>
                    </gpml:element>
                    <gpml:element>
                        <gpml:KeyValueDictionaryElement>
                            <gpml:key>PBType</gpml:key>
                            <gpml:valueType xmlns:xsi="http://www.w3.org/XMLSchema-instance">xsi:string</gpml:valueType>
                            <gpml:value>MOR</gpml:value>
                        </gpml:KeyValueDictionaryElement>
                    </gpml:element>
                    <gpml:element>
                        <gpml:KeyValueDictionaryElement>
                            <gpml:key>Dist2PB</gpml:key>
                            <gpml:valueType xmlns:xsi="http://www.w3.org/XMLSchema-instance">xsi:string</gpml:valueType>
                            <gpml:value>0</gpml:value>
                        </gpml:KeyValueDictionaryElement>
                    </gpml:element>
                    <gpml:element>
                        <gpml:KeyValueDictionaryElement>
                            <gpml:key>GPGIM_TYPE</gpml:key>
                            <gpml:valueType xmlns:xsi="http://www.w3.org/XMLSchema-instance">xsi:string</gpml:valueType>
                            <gpml:value>gpml:LargeIgneousProvince</gpml:value>
                        </gpml:KeyValueDictionaryElement>
                    </gpml:element>
                    <gpml:element>
                        <gpml:KeyValueDictionaryElement>
                            <gpml:key>FEATURE_ID</gpml:key>
                            <gpml:valueType xmlns:xsi="http://www.w3.org/XMLSchema-instance">xsi:string</gpml:valueType>
                            <gpml:value>GPlates-f5569181-c5b1-4ff6-b4d1-4f7d8d281de5</gpml:value>
                        </gpml:KeyValueDictionaryElement>
                    </gpml:element>
                    <gpml:element>
                        <gpml:KeyValueDictionaryElement>
                            <gpml:key>TYPE</gpml:key>
                            <gpml:valueType xmlns:xsi="http://www.w3.org/XMLSchema-instance">xsi:string</gpml:valueType>
                            <gpml:value>VP</gpml:value>
                        </gpml:KeyValueDictionaryElement>
                    </gpml:element>
                    <gpml:element>
                        <gpml:KeyValueDictionaryElement>
                            <gpml:key>IMPORT_AGE</gpml:key>
                            <gpml:valueType xmlns:xsi="http://www.w3.org/XMLSchema-instance">xsi:double</gpml:valueType>
                            <gpml:value>0</gpml:value>
                        </gpml:KeyValueDictionaryElement>
                    </gpml:element>
                    <gpml:element>
                        <gpml:KeyValueDictionaryElement>
                            <gpml:key>PLATEID2</gpml:key>
                            <gpml:valueType xmlns:xsi="http://www.w3.org/XMLSchema-instance">xsi:integer</gpml:valueType>
                            <gpml:value>0</gpml:value>
                        </gpml:KeyValueDictionaryElement>
                    </gpml:element>
                    <gpml:element>
                        <gpml:KeyValueDictionaryElement>
                            <gpml:key>RECON_METH</gpml:key>
                            <gpml:valueType xmlns:xsi="http://www.w3.org/XMLSchema-instance">xsi:string</gpml:valueType>
                            <gpml:value></gpml:value>
                        </gpml:KeyValueDictionaryElement>
                    </gpml:element>
                    <gpml:element>
                        <gpml:KeyValueDictionaryElement>
                            <gpml:key>L_PLATE</gpml:key>
                            <gpml:valueType xmlns:xsi="http://www.w3.org/XMLSchema-instance">xsi:integer</gpml:valueType>
                            <gpml:value>0</gpml:value>
                        </gpml:KeyValueDictionaryElement>
                    </gpml:element>
                    <gpml:element>
                        <gpml:KeyValueDictionaryElement>
                            <gpml:key>R_PLATE</gpml:key>
                            <gpml:valueType xmlns:xsi="http://www.w3.org/XMLSchema-instance">xsi:integer</gpml:valueType>
                            <gpml:value>0</gpml:value>
                        </gpml:KeyValueDictionaryElement>
                    </gpml:element>
                    <gpml:element>
                        <gpml:KeyValueDictionaryElement>
                            <gpml:key>SPREAD_ASY</gpml:key>
                            <gpml:valueType xmlns:xsi="http://www.w3.org/XMLSchema-instance">xsi:double</gpml:valueType>
                            <gpml:value>0</gpml:value>
                        </gpml:KeyValueDictionaryElement>
                    </gpml:element>
                </gpml:KeyValueDictionary>
            </gpml:shapefileAttributes>
            <gml:validTime>
                <gml:TimePeriod>
                    <gml:begin>
                        <gml:TimeInstant>
                            <gml:timePosition gml:frame="http://gplates.org/TRS/flat">145</gml:timePosition>
                        </gml:TimeInstant>
                    </gml:begin>
                    <gml:end>
                        <gml:TimeInstant>
                            <gml:timePosition gml:frame="http://gplates.org/TRS/flat">http://gplates.org/times/distantFuture</gml:timePosition>
                        </gml:TimeInstant>
                    </gml:end>
                </gml:TimePeriod>
            </gml:validTime>
            <gpml:reconstructionPlateId>
                <gpml:ConstantValue>
                    <gpml:value>901</gpml:value>
                    <gml:description></gml:description>
                    <gpml:valueType xmlns:gpml="http://www.gplates.org/gplates">gpml:plateId</gpml:valueType>
                </gpml:ConstantValue>
            </gpml:reconstructionPlateId>
            <gpml:geometryImportTime>
                <gml:TimeInstant>
                    <gml:timePosition gml:frame="http://gplates.org/TRS/flat">0</gml:timePosition>
                </gml:TimeInstant>
            </gpml:geometryImportTime>
            <gpml:outlineOf>
                <gpml:ConstantValue>
                    <gpml:value>
                        <gml:Polygon>
                            <gml:exterior>
                                <gml:LinearRing>
[truncated: 4,804,961 more chars]
