# Supplementary material for: Paleolatitude.org 3.0: A calculator for paleoclimate and paleobiology studies based on a new global paleogeography model
Source: PLoS One. 2026 Apr 29;21(4):e0346817. doi: 10.1371/journal.pone.0346817 (PMC13127928; doi:10.1371/journal.pone.0346817)
Supplement: S1 Data — Supplementary Files: A set of supplementary files is available at DOI: https://doi.org/10.6084/m9.figshare.31021144, containing the following elements: S1 File. GPlates files (www.gplates.org [15]) of the Utrecht Paleogeography Model presented in the paleogeographic maps of Figs 1 and 3, and the rigid polygon version that is used as basis for the Paleolatitude.org tool. These consist of a rotation file, and a series of shape files (in gpml format) that underpin the paleogeographic model, a gpml file of the rigid polygons that are used to rotate coordinates in the Paleolatitude.org tool, as well as a project file (gproj) of the entire paleogeographic reconstruction. S2 File. Details of gAPWP25. In addition to a Readme.txt file with general descriptions and the gAPWP25.rot file with the updated paleomagnetic reference frame in GPlates rotation format, the files contain: S1 Table. Changelog of the update of gAPWP23 to gAPWP25. S2 Table. Paleomagnetic database used to compute the global apparent polar wander path for the last 320 Ma. We have listed age constraints, statistical parameters, Euler rotation parameters and other metadata per paleomagnetic pole used in the parametric re-sampling scheme. For more details, see main text. The grey-colored entries are excluded from the computation of the APWP. See columns ‘age constraints’, ‘comments’ and ‘reliability’ for specific details for a given dataset. Abbreviations: min_age and max_age = lower and upper boundaries of age uncertainty range; slat/slon = latitude and longitude of (mean) sampling location; N = number of paleomagnetic sites used to compute the paleopole; mDec/mInc = mean declination of inclination; α95/A95 = radius of the 95% confidence circle about the mean of the distribution of directions/VGPs; k/K = Fisher [109] precision parameter of the distribution of directions/VGPs; plat/plon = paleopole latitude and longitude (south pole); K_est/A95_est = values estimated using formula of Cox [214] (eq. 24); plateID [file pone.0346817.s001.zip › Supplementary information_vanHinsbergen_PLoSOne_2026/Supplementary Files 1_Utrecht Paleogeography Model 1.0 2025/Paleogeography/Unreconstructed.gpml]

<?xml version="1.0" encoding="UTF-8"?>
<gpml:FeatureCollection xmlns:gpml="http://www.gplates.org/gplates" xmlns:gml="http://www.opengis.net/gml" xmlns:xsi="http://www.w3.org/XMLSchema-instance" gpml:version="1.6.0339" xsi:schemaLocation="http://www.gplates.org/gplates ../xsd/gpml.xsd http://www.opengis.net/gml ../../../gml/current/base">
    <gml:featureMember>
        <gpml:ClosedContinentalBoundary>
            <gpml:identity>GPlates-b14af84b-81ad-44c3-b527-8c138add4815</gpml:identity>
            <gpml:revision>GPlates-ebfe1440-cc5c-49e2-a4a7-f1fa22a83319</gpml:revision>
            <gml:name>Yukon-Tanana Terrane</gml:name>
            <gpml:shapefileAttributes>
                <gpml:KeyValueDictionary>
                    <gpml:element>
                        <gpml:KeyValueDictionaryElement>
                            <gpml:key>FID_Global</gpml:key>
                            <gpml:valueType xmlns:xsi="http://www.w3.org/XMLSchema-instance">xsi:string</gpml:valueType>
                            <gpml:value>566</gpml:value>
                        </gpml:KeyValueDictionaryElement>
                    </gpml:element>
                    <gpml:element>
                        <gpml:KeyValueDictionaryElement>
                            <gpml:key>PLATEID1</gpml:key>
                            <gpml:valueType xmlns:xsi="http://www.w3.org/XMLSchema-instance">xsi:integer</gpml:valueType>
                            <gpml:value>16104</gpml:value>
                        </gpml:KeyValueDictionaryElement>
                    </gpml:element>
                    <gpml:element>
                        <gpml:KeyValueDictionaryElement>
                            <gpml:key>FROMAGE</gpml:key>
                            <gpml:valueType xmlns:xsi="http://www.w3.org/XMLSchema-instance">xsi:double</gpml:valueType>
                            <gpml:value>600</gpml:value>
                        </gpml:KeyValueDictionaryElement>
                    </gpml:element>
                    <gpml:element>
                        <gpml:KeyValueDictionaryElement>
                            <gpml:key>TOAGE</gpml:key>
                            <gpml:valueType xmlns:xsi="http://www.w3.org/XMLSchema-instance">xsi:double</gpml:valueType>
                            <gpml:value>-999</gpml:value>
                        </gpml:KeyValueDictionaryElement>
                    </gpml:element>
                    <gpml:element>
                        <gpml:KeyValueDictionaryElement>
                            <gpml:key>NAME</gpml:key>
                            <gpml:valueType xmlns:xsi="http://www.w3.org/XMLSchema-instance">xsi:string</gpml:valueType>
                            <gpml:value>Yukon-Tanana Terrane</gpml:value>
                        </gpml:KeyValueDictionaryElement>
                    </gpml:element>
                    <gpml:element>
                        <gpml:KeyValueDictionaryElement>
                            <gpml:key>PLATEID2</gpml:key>
                            <gpml:valueType xmlns:xsi="http://www.w3.org/XMLSchema-instance">xsi:integer</gpml:valueType>
                            <gpml:value>0</gpml:value>
                        </gpml:KeyValueDictionaryElement>
                    </gpml:element>
                    <gpml:element>
                        <gpml:KeyValueDictionaryElement>
                            <gpml:key>GPGIM_TYPE</gpml:key>
                            <gpml:valueType xmlns:xsi="http://www.w3.org/XMLSchema-instance">xsi:string</gpml:valueType>
                            <gpml:value>gpml:ClosedContinentalBoundary</gpml:value>
                        </gpml:KeyValueDictionaryElement>
                    </gpml:element>
                    <gpml:element>
                        <gpml:KeyValueDictionaryElement>
                            <gpml:key>L_PLATE</gpml:key>
                            <gpml:valueType xmlns:xsi="http://www.w3.org/XMLSchema-instance">xsi:integer</gpml:valueType>
                            <gpml:value>0</gpml:value>
                        </gpml:KeyValueDictionaryElement>
                    </gpml:element>
                    <gpml:element>
                        <gpml:KeyValueDictionaryElement>
                            <gpml:key>R_PLATE</gpml:key>
                            <gpml:valueType xmlns:xsi="http://www.w3.org/XMLSchema-instance">xsi:integer</gpml:valueType>
                            <gpml:value>0</gpml:value>
                        </gpml:KeyValueDictionaryElement>
                    </gpml:element>
                    <gpml:element>
                        <gpml:KeyValueDictionaryElement>
                            <gpml:key>SPREAD_ASY</gpml:key>
                            <gpml:valueType xmlns:xsi="http://www.w3.org/XMLSchema-instance">xsi:double</gpml:valueType>
                            <gpml:value>0</gpml:value>
                        </gpml:KeyValueDictionaryElement>
                    </gpml:element>
                    <gpml:element>
                        <gpml:KeyValueDictionaryElement>
                            <gpml:key>FEATURE_ID</gpml:key>
                            <gpml:valueType xmlns:xsi="http://www.w3.org/XMLSchema-instance">xsi:string</gpml:valueType>
                            <gpml:value>GPlates-0b7c47d7-05d6-47fa-96e5-b527aa7eeec9</gpml:value>
                        </gpml:KeyValueDictionaryElement>
                    </gpml:element>
                    <gpml:element>
                        <gpml:KeyValueDictionaryElement>
                            <gpml:key>IMPORT_AGE</gpml:key>
                            <gpml:valueType xmlns:xsi="http://www.w3.org/XMLSchema-instance">xsi:double</gpml:valueType>
                            <gpml:value>0</gpml:value>
                        </gpml:KeyValueDictionaryElement>
                    </gpml:element>
                    <gpml:element>
                        <gpml:KeyValueDictionaryElement>
                            <gpml:key>FID_land_m</gpml:key>
                            <gpml:valueType xmlns:xsi="http://www.w3.org/XMLSchema-instance">xsi:string</gpml:valueType>
                            <gpml:value>3</gpml:value>
                        </gpml:KeyValueDictionaryElement>
                    </gpml:element>
                    <gpml:element>
                        <gpml:KeyValueDictionaryElement>
                            <gpml:key>source</gpml:key>
                            <gpml:valueType xmlns:xsi="http://www.w3.org/XMLSchema-instance">xsi:string</gpml:valueType>
                            <gpml:value>WVS</gpml:value>
                        </gpml:KeyValueDictionaryElement>
                    </gpml:element>
                    <gpml:element>
                        <gpml:KeyValueDictionaryElement>
                            <gpml:key>PLATEID1_1</gpml:key>
                            <gpml:valueType xmlns:xsi="http://www.w3.org/XMLSchema-instance">xsi:string</gpml:valueType>
                            <gpml:value>0</gpml:value>
                        </gpml:KeyValueDictionaryElement>
                    </gpml:element>
                    <gpml:element>
                        <gpml:KeyValueDictionaryElement>
                            <gpml:key>FROMAGE_1</gpml:key>
                            <gpml:valueType xmlns:xsi="http://www.w3.org/XMLSchema-instance">xsi:double</gpml:valueType>
                            <gpml:value>999</gpml:value>
                        </gpml:KeyValueDictionaryElement>
                    </gpml:element>
                    <gpml:element>
                        <gpml:KeyValueDictionaryElement>
                            <gpml:key>TOAGE_1</gpml:key>
                            <gpml:valueType xmlns:xsi="http://www.w3.org/XMLSchema-instance">xsi:double</gpml:valueType>
                            <gpml:value>-999</gpml:value>
                        </gpml:KeyValueDictionaryElement>
                    </gpml:element>
                    <gpml:element>
                        <gpml:KeyValueDictionaryElement>
                            <gpml:key>PLATEID2_1</gpml:key>
                            <gpml:valueType xmlns:xsi="http://www.w3.org/XMLSchema-instance">xsi:string</gpml:valueType>
                            <gpml:value>0</gpml:value>
                        </gpml:KeyValueDictionaryElement>
                    </gpml:element>
                    <gpml:element>
                        <gpml:KeyValueDictionaryElement>
                            <gpml:key>GPGIM_TY_1</gpml:key>
                            <gpml:valueType xmlns:xsi="http://www.w3.org/XMLSchema-instance">xsi:string</gpml:valueType>
                            <gpml:value>gpml:UnclassifiedFeature</gpml:value>
                        </gpml:KeyValueDictionaryElement>
                    </gpml:element>
                    <gpml:element>
                        <gpml:KeyValueDictionaryElement>
                            <gpml:key>FEATURE__1</gpml:key>
                            <gpml:valueType xmlns:xsi="http://www.w3.org/XMLSchema-instance">xsi:string</gpml:valueType>
                            <gpml:value>GPlates-9c14590d-65b8-473e-b750-787b1f9b9d6f</gpml:value>
                        </gpml:KeyValueDictionaryElement>
                    </gpml:element>
                    <gpml:element>
                        <gpml:KeyValueDictionaryElement>
                            <gpml:key>L_PLATE_1</gpml:key>
                            <gpml:valueType xmlns:xsi="http://www.w3.org/XMLSchema-instance">xsi:string</gpml:valueType>
                            <gpml:value>0</gpml:value>
                        </gpml:KeyValueDictionaryElement>
                    </gpml:element>
                    <gpml:element>
                        <gpml:KeyValueDictionaryElement>
                            <gpml:key>R_PLATE_1</gpml:key>
                            <gpml:valueType xmlns:xsi="http://www.w3.org/XMLSchema-instance">xsi:string</gpml:valueType>
                            <gpml:value>0</gpml:value>
                        </gpml:KeyValueDictionaryElement>
                    </gpml:element>
                    <gpml:element>
                        <gpml:KeyValueDictionaryElement>
                            <gpml:key>SPREAD_A_1</gpml:key>
                            <gpml:valueType xmlns:xsi="http://www.w3.org/XMLSchema-instance">xsi:double</gpml:valueType>
                            <gpml:value>0</gpml:value>
                        </gpml:KeyValueDictionaryElement>
                    </gpml:element>
                    <gpml:element>
                        <gpml:KeyValueDictionaryElement>
                            <gpml:key>TYPE</gpml:key>
                            <gpml:valueType xmlns:xsi="http://www.w3.org/XMLSchema-instance">xsi:string</gpml:valueType>
                            <gpml:value></gpml:value>
                        </gpml:KeyValueDictionaryElement>
                    </gpml:element>
                </gpml:KeyValueDictionary>
            </gpml:shapefileAttributes>
            <gml:validTime>
                <gml:TimePeriod>
                    <gml:begin>
                        <gml:TimeInstant>
                            <gml:timePosition gml:frame="http://gplates.org/TRS/flat">0</gml:timePosition>
                        </gml:TimeInstant>
                    </gml:begin>
                    <gml:end>
                        <gml:TimeInstant>
                            <gml:timePosition gml:frame="http://gplates.org/TRS/flat">0</gml:timePosition>
                        </gml:TimeInstant>
                    </gml:end>
                </gml:TimePeriod>
            </gml:validTime>
            <gpml:reconstructionPlateId>
                <gpml:ConstantValue>
                    <gpml:value>16104</gpml:value>
                    <gml:description></gml:description>
                    <gpml:valueType xmlns:gpml="http://www.gplates.org/gplates">gpml:plateId</gpml:valueType>
                </gpml:ConstantValue>
            </gpml:reconstructionPlateId>
            <gpml:geometryImportTime>
                <gml:TimeInstant>
                    <gml:timePosition gml:frame="http://gplates.org/TRS/flat">0</gml:timePosition>
                </gml:TimeInstant>
            </gpml:geometryImportTime>
            <gpml:boundary>
                <gpml:ConstantValue>
                    <gpml:value>
                        <gml:Polygon>
                            <gml:exterior>
                                <gml:LinearRing>
                                    <gml:posList gml:dimension="2">64.761193729037927 -140.7859190893312 63.983999252000039 -138.32759857199994 63.030663406000059 -135.57834642100002 62.713636501000103 -135.50769699200001 62.704054701000047 -135.49863168900001 62.075627404000016 -134.91950426999992 62.749426525000075 -136.95812115699999 62.825774707000086 -137.48961639000001 62.782491526000037 -137.73511543999996 62.72340537100002 -137.76725198400001 62.497317909000095 -137.14703423599997 62.281247112000102 -137.05445582800002 62.274943421000074 -137.28151125299999 62.179742574000016 -137.32855766899991 62.049980065000085 -137.09927450199999 61.851907582000045 -137.18590291899997 61.663803133000037 -136.92348082599992 61.579891413000041 -137.07059938999998 61.438673535000078 -137.11230022300003 61.004858535000096 -136.36166744399995 60.576299667000086 -135.9133987429999 60.172094161000039 -135.45534199899996 59.662342974000069 -134.67267508499995 58.919190365000098 -133.89133485799994 58.939317650000135 -134.09546932299997 59.045700908000079 -134.34324965799993 59.298100438000056 -134.62973053099995 59.626909664999999 -134.91074977499997 59.769867412000053 -135.33316729599997 59.833538587999975 -135.47722626099994 59.956857723000091 -135.60263711699997 60.224430091000023 -136.10324970899995 60.38936535400007 -136.35029189999995 60.716589696000028 -136.63792209699992 61.053679570000043 -137.17054616899998 61.26691193100001 -137.91283951799997 61.341390648000015 -138.04695973099996 61.370647418000033 -138.38506862099999 61.370238679000067 -138.80780131200001 61.374438703000116 -138.97041668799989 61.384066815000047 -139.09399981899998 61.366254001000037 -139.30327142299996 61.641315460000037 -139.8884429929999 61.733251402000072 -140.10485659600002 61.784578265000036 -139.96158747399994 61.842706603000124 -139.90576685799994 61.944681068000108 -139.71800517599996 62.197973485000063 -139.31361322899997 62.29208062100011 -139.00066819199992 62.460436092000087 -138.90014566300002 62.585555969000048 -139.68423722499995 62.89880026100014 -140.15356126899994 63.114869330000062 -141.19101571399995 63.378349331000074 -140.96976063999995 63.436378157000092 -140.18147812499998 63.550403028000034 -140.089114115 63.718385925999989 -140.56512422099996 63.729322610000025 -142.39458760499997 63.899563491000009 -143.1430011249999 64.273665180000052 -143.21781363399995 64.367584295 -142.85520253299995 64.756886449000064 -142.74932988899991 64.710133059000043 -142.22608254100001 64.839094186058162 -141.06510476081129 64.761193729037927 -140.7859190893312 </gml:posList>
                                </gml:LinearRing>
                            </gml:exterior>
                        </gml:Polygon>
                    </gpml:value>
                    <gml:description></gml:description>
                    <gpml:valueType xmlns:gml="http://www.opengis.net/gml">gml:Polygon</gpml:valueType>
                </gpml:ConstantValue>
            </gpml:boundary>
            <gpml:conjugatePlateId>0</gpml:conjugatePlateId>
            <gpml:leftPlate>0</gpml:leftPlate>
            <gpml:rightPlate>0</gpml:rightPlate>
            <gpml:spreadingAsymmetry>0</gpml:spreadingAsymmetry>
        </gpml:ClosedContinentalBoundary>
    </gml:featureMember>
    <gml:featureMember>
        <gpml:ClosedContinentalBoundary>
            <gpml:identity>GPlates-e67e15cc-acf4-448d-a983-68ed8d080010</gpml:identity>
            <gpml:revision>GPlates-26067578-1954-4df4-ae4d-91dc656a5f62</gpml:revision>
            <gml:name>Yukon-Tanana Upland (NAM affinity Colpron 07)</gml:name>
            <gpml:shapefileAttributes>
                <gpml:KeyValueDictionary>
                    <gpml:element>
                        <gpml:KeyValueDictionaryElement>
                            <gpml:key>FID_Global</gpml:key>
                            <gpml:valueType xmlns:xsi="http://www.w3.org/XMLSchema-instance">xsi:string</gpml:valueType>
                            <gpml:value>676</gpml:value>
                        </gpml:KeyValueDictionaryElement>
                    </gpml:element>
                    <gpml:element>
                        <gpml:KeyValueDictionaryElement>
                            <gpml:key>PLATEID1</gpml:key>
                            <gpml:valueType xmlns:xsi="http://www.w3.org/XMLSchema-instance">xsi:integer</gpml:valueType>
                            <gpml:value>16105</gpml:value>
                        </gpml:KeyValueDictionaryElement>
                    </gpml:element>
                    <gpml:element>
                        <gpml:KeyValueDictionaryElement>
                            <gpml:key>FROMAGE</gpml:key>
                            <gpml:valueType xmlns:xsi="http://www.w3.org/XMLSchema-instance">xsi:double</gpml:valueType>
                            <gpml:value>600</gpml:value>
                        </gpml:KeyValueDictionaryElement>
                    </gpml:element>
                    <gpml:element>
                        <gpml:KeyValueDictionaryElement>
                            <gpml:key>TOAGE</gpml:key>
                            <gpml:valueType xmlns:xsi="http://www.w3.org/XMLSchema-instance">xsi:double</gpml:valueType>
                            <gpml:value>-999</gpml:value>
                        </gpml:KeyValueDictionaryElement>
                    </gpml:element>
                    <gpml:element>
                        <gpml:KeyValueDictionaryElement>
                            <gpml:key>NAME</gpml:key>
                            <gpml:valueType xmlns:xsi="http://www.w3.org/XMLSchema-instance">xsi:string</gpml:valueType>
                            <gpml:value>Yukon-Tanana Upland (NAM affinity Colpron 07)</gpml:value>
                        </gpml:KeyValueDictionaryElement>
                    </gpml:element>
                    <gpml:element>
                        <gpml:KeyValueDictionaryElement>
                            <gpml:key>PLATEID2</gpml:key>
                            <gpml:valueType xmlns:xsi="http://www.w3.org/XMLSchema-instance">xsi:integer</gpml:valueType>
                            <gpml:value>0</gpml:value>
                        </gpml:KeyValueDictionaryElement>
                    </gpml:element>
                    <gpml:element>
                        <gpml:KeyValueDictionaryElement>
                            <gpml:key>GPGIM_TYPE</gpml:key>
                            <gpml:valueType xmlns:xsi="http://www.w3.org/XMLSchema-instance">xsi:string</gpml:valueType>
                            <gpml:value>gpml:ClosedContinentalBoundary</gpml:value>
                        </gpml:KeyValueDictionaryElement>
                    </gpml:element>
                    <gpml:element>
                        <gpml:KeyValueDictionaryElement>
                            <gpml:key>L_PLATE</gpml:key>
                            <gpml:valueType xmlns:xsi="http://www.w3.org/XMLSchema-instance">xsi:integer</gpml:valueType>
                            <gpml:value>0</gpml:value>
                        </gpml:KeyValueDictionaryElement>
                    </gpml:element>
                    <gpml:element>
                        <gpml:KeyValueDictionaryElement>
                            <gpml:key>R_PLATE</gpml:key>
                            <gpml:valueType xmlns:xsi="http://www.w3.org/XMLSchema-instance">xsi:integer</gpml:valueType>
                            <gpml:value>0</gpml:value>
                        </gpml:KeyValueDictionaryElement>
                    </gpml:element>
                    <gpml:element>
                        <gpml:KeyValueDictionaryElement>
                            <gpml:key>SPREAD_ASY</gpml:key>
                            <gpml:valueType xmlns:xsi="http://www.w3.org/XMLSchema-instance">xsi:double</gpml:valueType>
                            <gpml:value>0</gpml:value>
                        </gpml:KeyValueDictionaryElement>
                    </gpml:element>
                    <gpml:element>
                        <gpml:KeyValueDictionaryElement>
                            <gpml:key>FEATURE_ID</gpml:key>
                            <gpml:valueType xmlns:xsi="http://www.w3.org/XMLSchema-instance">xsi:string</gpml:valueType>
                            <gpml:value>GPlates-af31e547-029d-4a93-9cad-3f12dce3a62d</gpml:value>
                        </gpml:KeyValueDictionaryElement>
                    </gpml:element>
                    <gpml:element>
                        <gpml:KeyValueDictionaryElement>
                            <gpml:key>IMPORT_AGE</gpml:key>
                            <gpml:valueType xmlns:xsi="http://www.w3.org/XMLSchema-instance">xsi:double</gpml:valueType>
                            <gpml:value>0</gpml:value>
                        </gpml:KeyValueDictionaryElement>
                    </gpml:element>
                    <gpml:element>
                        <gpml:KeyValueDictionaryElement>
                            <gpml:key>FID_land_m</gpml:key>
                            <gpml:valueType xmlns:xsi="http://www.w3.org/XMLSchema-instance">xsi:string</gpml:valueType>
                            <gpml:value>3</gpml:value>
                        </gpml:KeyValueDictionaryElement>
                    </gpml:element>
                    <gpml:element>
                        <gpml:KeyValueDictionaryElement>
                            <gpml:key>source</gpml:key>
                            <gpml:valueType xmlns:xsi="http://www.w3.org/XMLSchema-instance">xsi:string</gpml:valueType>
                            <gpml:value>WVS</gpml:value>
                        </gpml:KeyValueDictionaryElement>
                    </gpml:element>
                    <gpml:element>
                        <gpml:KeyValueDictionaryElement>
                            <gpml:key>PLATEID1_1</gpml:key>
                            <gpml:valueType xmlns:xsi="http://www.w3.org/XMLSchema-instance">xsi:string</gpml:valueType>
                            <gpml:value>0</gpml:value>
                        </gpml:KeyValueDictionaryElement>
                    </gpml:element>
                    <gpml:element>
                        <gpml:KeyValueDictionaryElement>
                            <gpml:key>FROMAGE_1</gpml:key>
                            <gpml:valueType xmlns:xsi="http://www.w3.org/XMLSchema-instance">xsi:double</gpml:valueType>
                            <gpml:value>999</gpml:value>
                        </gpml:KeyValueDictionaryElement>
                    </gpml:element>
                    <gpml:element>
                        <gpml:KeyValueDictionaryElement>
                            <gpml:key>TOAGE_1</gpml:key>
                            <gpml:valueType xmlns:xsi="http://www.w3.org/XMLSchema-instance">xsi:double</gpml:valueType>
                            <gpml:value>-999</gpml:value>
                        </gpml:KeyValueDictionaryElement>
                    </gpml:element>
                    <gpml:element>
                        <gpml:KeyValueDictionaryElement>
                            <gpml:key>PLATEID2_1</gpml:key>
                            <gpml:valueType xmlns:xsi="http://www.w3.org/XMLSchema-instance">xsi:string</gpml:valueType>
                            <gpml:value>0</gpml:value>
                        </gpml:KeyValueDictionaryElement>
                    </gpml:element>
                    <gpml:element>
                        <gpml:KeyValueDictionaryElement>
                            <gpml:key>GPGIM_TY_1</gpml:key>
                            <gpml:valueType xmlns:xsi="http://www.w3.org/XMLSchema-instance">xsi:string</gpml:valueType>
                            <gpml:value>gpml:UnclassifiedFeature</gpml:value>
                        </gpml:KeyValueDictionaryElement>
                    </gpml:element>
                    <gpml:element>
                        <gpml:KeyValueDictionaryElement>
                            <gpml:key>FEATURE__1</gpml:key>
                            <gpml:valueType xmlns:xsi="http://www.w3.org/XMLSchema-instance">xsi:string</gpml:valueType>
                            <gpml:value>GPlates-9c14590d-65b8-473e-b750-787b1f9b9d6f</gpml:value>
                        </gpml:KeyValueDictionaryElement>
                    </gpml:element>
                    <gpml:element>
                        <gpml:KeyValueDictionaryElement>
                            <gpml:key>L_PLATE_1</gpml:key>
                            <gpml:valueType xmlns:xsi="http://www.w3.org/XMLSchema-instance">xsi:string</gpml:valueType>
                            <gpml:value>0</gpml:value>
                        </gpml:KeyValueDictionaryElement>
                    </gpml:element>
                    <gpml:element>
                        <gpml:KeyValueDictionaryElement>
                            <gpml:key>R_PLATE_1</gpml:key>
                            <gpml:valueType xmlns:xsi="http://www.w3.org/XMLSchema-instance">xsi:string</gpml:valueType>
                            <gpml:value>0</gpml:value>
                        </gpml:KeyValueDictionaryElement>
                    </gpml:element>
                    <gpml:element>
                        <gpml:KeyValueDictionaryElement>
                            <gpml:key>SPREAD_A_1</gpml:key>
                            <gpml:valueType xmlns:xsi="http://www.w3.org/XMLSchema-instance">xsi:double</gpml:valueType>
                            <gpml:value>0</gpml:value>
                        </gpml:KeyValueDictionaryElement>
                    </gpml:element>
                    <gpml:element>
                        <gpml:KeyValueDictionaryElement>
                            <gpml:key>TYPE</gpml:key>
                            <gpml:valueType xmlns:xsi="http://www.w3.org/XMLSchema-instance">xsi:string</gpml:valueType>
                            <gpml:value></gpml:value>
                        </gpml:KeyValueDictionaryElement>
                    </gpml:element>
                </gpml:KeyValueDictionary>
            </gpml:shapefileAttributes>
            <gml:validTime>
                <gml:TimePeriod>
                    <gml:begin>
                        <gml:TimeInstant>
                            <gml:timePosition gml:frame="http://gplates.org/TRS/flat">0</gml:timePosition>
                        </gml:TimeInstant>
                    </gml:begin>
                    <gml:end>
                        <gml:TimeInstant>
                            <gml:timePosition gml:frame="http://gplates.org/TRS/flat">0</gml:timePosition>
                        </gml:TimeInstant>
                    </gml:end>
                </gml:TimePeriod>
            </gml:validTime>
            <gpml:reconstructionPlateId>
                <gpml:ConstantValue>
                    <gpml:value>16105</gpml:value>
                    <gml:description></gml:description>
                    <gpml:valueType xmlns:gpml="http://www.gplates.org/gplates">gpml:plateId</gpml:valueType>
                </gpml:ConstantValue>
            </gpml:reconstructionPlateId>
            <gpml:geometryImportTime>
                <gml:TimeInstant>
                    <gml:timePosition gml:frame="http://gplates.org/TRS/flat">0</gml:timePosition>
                </gml:TimeInstant>
            </gpml:geometryImportTime>
            <gpml:boundary>
                <gpml:ConstantValue>
                    <gpml:value>
                        <gml:Polygon>
                            <gml:exterior>
                                <gml:LinearRing>
                                    <gml:posList gml:dimension="2">64.83516563572131 -141.04321635161708 64.710133059000043 -142.22608254100001 64.756886449000064 -142.74932988899991 64.367584295 -142.85520253299995 64.273665180000052 -143.21781363399995 63.899563491000009 -143.1430011249999 63.729322610000025 -142.39458760499997 63.718385925999989 -140.56512422099996 63.550403028000034 -140.089114115 63.436378157000092 -140.18147812499998 63.378349331000074 -140.96976063999995 63.114869330000062 -141.19101571399995 62.89880026100014 -140.15356126899994 62.585555969000048 -139.68423722499995 62.460436092000087 -138.90014566300002 62.29208062100011 -139.00066819199992 62.197973485000063 -139.31361322899997 61.944681068000108 -139.71800517599996 61.842706603000124 -139.90576685799994 61.784578265000036 -139.96158747399994 61.733251402000072 -140.10485659600002 61.831851959000019 -140.33978271499996 62.031818390000069 -140.77427673299997 62.259090085000118 -141.36747584899993 62.314100266000111 -141.53439903299994 62.577699661000061 -142.43819999699997 62.728399277000022 -143.19129943799993 62.999399185000073 -143.93779945399993 63.124002457000074 -144.72719955399998 63.373300552000046 -145.64130020099998 63.450610484000038 -146.42109993599999 63.497900009000013 -146.92930030799999 63.497900009000013 -148.30039977999994 63.417001724000045 -149.00669860799997 63.218222664000081 -150.671364775 63.087106301000034 -151.22294028299996 62.999399185000073 -151.582698822 62.750101089000111 -152.37220001199995 62.604902267000092 -153.05480003400001 62.364099503000027 -154.22909927399991 62.353036563000018 -154.23543659799998 62.31370689400007 -154.42494556199995 62.754883681000045 -154.03272312599995 62.863769533000067 -153.78189320899997 62.881038187000051 -153.72369740099998 63.101915236000082 -153.17008258300001 63.24276925700007 -152.98939111199996 63.353810097000078 -153.06508297400001 63.523538309000088 -152.85483436300001 63.689968621000105 -152.52348015199993 63.915871153000104 -152.35270273499992 64.155323553000073 -151.98738421999991 64.28334228600005 -151.78843859399996 64.517921295000093 -151.77583708099996 64.587681553000095 -151.66256766599997 64.943599160000048 -151.21435457300001 65.197670506000065 -151.21321734699995 65.198585482000098 -151.18362313499995 65.60313828200006 -148.51764778899997 65.782911013000046 -147.293413168 65.815094191000114 -146.90060271300001 65.691250105000051 -145.96867463399994 65.355600000000067 -143.82039999999989 65.426104476000049 -143.27554184199994 65.4041001410001 -143.19085073699995 65.24910163900006 -142.48429870599992 64.83516563572131 -141.04321635161708 </gml:posList>
                                </gml:LinearRing>
                            </gml:exterior>
                        </gml:Polygon>
                    </gpml:value>
                    <gml:description></gml:description>
                    <gpml:valueType xmlns:gml="http://www.opengis.net/gml">gml:Polygon</gpml:valueType>
                </gpml:ConstantValue>
            </gpml:boundary>
            <gpml:conjugatePlateId>0</gpml:conjugatePlateId>
            <gpml:leftPlate>0</gpml:leftPlate>
            <gpml:rightPlate>0</gpml:rightPlate>
            <gpml:spreadingAsymmetry>0</gpml:spreadingAsymmetry>
        </gpml:ClosedContinentalBoundary>
    </gml:featureMember>
    <gml:featureMember>
        <gpml:ClosedContinentalBoundary>
            <gpml:identity>GPlates-d7c0be26-2e24-472d-97b1-333b32416023</gpml:identity>
            <gpml:revision>GPlates-159171b1-7fa8-47a6-af34-b45a77b29818</gpml:revision>
            <gml:name>Yukon-Tanana Terrane</gml:name>
            <gpml:shapefileAttributes>
                <gpml:KeyValueDictionary>
                    <gpml:element>
                        <gpml:KeyValueDictionaryElement>
                            <gpml:key>FID_Global</gpml:key>
                            <gpml:valueType xmlns:xsi="http://www.w3.org/XMLSchema-instance">xsi:string</gpml:valueType>
                            <gpml:value>1234</gpml:value>
                        </gpml:KeyValueDictionaryElement>
                    </gpml:element>
                    <gpml:element>
                        <gpml:KeyValueDictionaryElement>
                            <gpml:key>PLATEID1</gpml:key>
                            <gpml:valueType xmlns:xsi="http://www.w3.org/XMLSchema-instance">xsi:integer</gpml:valueType>
                            <gpml:value>16104</gpml:value>
                        </gpml:KeyValueDictionaryElement>
                    </gpml:element>
                    <gpml:element>
                        <gpml:KeyValueDictionaryElement>
                            <gpml:key>FROMAGE</gpml:key>
                            <gpml:valueType xmlns:xsi="http://www.w3.org/XMLSchema-instance">xsi:double</gpml:valueType>
                            <gpml:value>600</gpml:value>
                        </gpml:KeyValueDictionaryElement>
                    </gpml:element>
                    <gpml:element>
                        <gpml:KeyValueDictionaryElement>
                            <gpml:key>TOAGE</gpml:key>
                            <gpml:valueType xmlns:xsi="http://www.w3.org/XMLSchema-instance">xsi:double</gpml:valueType>
                            <gpml:value>-999</gpml:value>
                        </gpml:KeyValueDictionaryElement>
                    </gpml:element>
                    <gpml:element>
                        <gpml:KeyValueDictionaryElement>
                            <gpml:key>NAME</gpml:key>
                            <gpml:valueType xmlns:xsi="http://www.w3.org/XMLSchema-instance">xsi:string</gpml:valueType>
                            <gpml:value>Yukon-Tanana Terrane</gpml:value>
                        </gpml:KeyValueDictionaryElement>
                    </gpml:element>
                    <gpml:element>
                        <gpml:KeyValueDictionaryElement>
                            <gpml:key>PLATEID2</gpml:key>
                            <gpml:valueType xmlns:xsi="http://www.w3.org/XMLSchema-instance">xsi:integer</gpml:valueType>
                            <gpml:value>0</gpml:value>
                        </gpml:KeyValueDictionaryElement>
                    </gpml:element>
                    <gpml:element>
                        <gpml:KeyValueDictionaryElement>
                            <gpml:key>GPGIM_TYPE</gpml:key>
                            <gpml:valueType xmlns:xsi="http://www.w3.org/XMLSchema-instance">xsi:string</gpml:valueType>
                            <gpml:value>gpml:ClosedContinentalBoundary</gpml:value>
                        </gpml:KeyValueDictionaryElement>
                    </gpml:element>
                    <gpml:element>
                        <gpml:KeyValueDictionaryElement>
                            <gpml:key>L_PLATE</gpml:key>
                            <gpml:valueType xmlns:xsi="http://www.w3.org/XMLSchema-instance">xsi:integer</gpml:valueType>
                            <gpml:value>0</gpml:value>
                        </gpml:KeyValueDictionaryElement>
                    </gpml:element>
                    <gpml:element>
                        <gpml:KeyValueDictionaryElement>
                            <gpml:key>R_PLATE</gpml:key>
                            <gpml:valueType xmlns:xsi="http://www.w3.org/XMLSchema-instance">xsi:integer</gpml:valueType>
                            <gpml:value>0</gpml:value>
                        </gpml:KeyValueDictionaryElement>
                    </gpml:element>
                    <gpml:element>
                        <gpml:KeyValueDictionaryElement>
                            <gpml:key>SPREAD_ASY</gpml:key>
                            <gpml:valueType xmlns:xsi="http://www.w3.org/XMLSchema-instance">xsi:double</gpml:valueType>
                            <gpml:value>0</gpml:value>
                        </gpml:KeyValueDictionaryElement>
                    </gpml:element>
                    <gpml:element>
                        <gpml:KeyValueDictionaryElement>
                            <gpml:key>FEATURE_ID</gpml:key>
                            <gpml:valueType xmlns:xsi="http://www.w3.org/XMLSchema-instance">xsi:string</gpml:valueType>
                            <gpml:value>GPlates-8c445eeb-9f71-4314-9519-e5b385393e13</gpml:value>
                        </gpml:KeyValueDictionaryElement>
                    </gpml:element>
                    <gpml:element>
                        <gpml:KeyValueDictionaryElement>
                            <gpml:key>IMPORT_AGE</gpml:key>
                            <gpml:valueType xmlns:xsi="http://www.w3.org/XMLSchema-instance">xsi:double</gpml:valueType>
                            <gpml:value>0</gpml:value>
                        </gpml:KeyValueDictionaryElement>
                    </gpml:element>
                    <gpml:element>
                        <gpml:KeyValueDictionaryElement>
                            <gpml:key>FID_land_m</gpml:key>
                            <gpml:valueType xmlns:xsi="http://www.w3.org/XMLSchema-instance">xsi:string</gpml:valueType>
                            <gpml:value>3</gpml:value>
                        </gpml:KeyValueDictionaryElement>
                    </gpml:element>
                    <gpml:element>
                        <gpml:KeyValueDictionaryElement>
                            <gpml:key>source</gpml:key>
                            <gpml:valueType xmlns:xsi="http://www.w3.org/XMLSchema-instance">xsi:string</gpml:valueType>
                            <gpml:value>WVS</gpml:value>
                        </gpml:KeyValueDictionaryElement>
                    </gpml:element>
                    <gpml:element>
                        <gpml:KeyValueDictionaryElement>
                            <gpml:key>PLATEID1_1</gpml:key>
                            <gpml:valueType xmlns:xsi="http://www.w3.org/XMLSchema-instance">xsi:string</gpml:valueType>
                            <gpml:value>0</gpml:value>
                        </gpml:KeyValueDictionaryElement>
                    </gpml:element>
                    <gpml:element>
                        <gpml:KeyValueDictionaryElement>
                            <gpml:key>FROMAGE_1</gpml:key>
                            <gpml:valueType xmlns:xsi="http://www.w3.org/XMLSchema-instance">xsi:double</gpml:valueType>
                            <gpml:value>999</gpml:value>
                        </gpml:KeyValueDictionaryElement>
                    </gpml:element>
                    <gpml:element>
                        <gpml:KeyValueDictionaryElement>
                            <gpml:key>TOAGE_1</gpml:key>
                            <gpml:valueType xmlns:xsi="http://www.w3.org/XMLSchema-instance">xsi:double</gpml:valueType>
                            <gpml:value>-999</gpml:value>
                        </gpml:KeyValueDictionaryElement>
                    </gpml:element>
                    <gpml:element>
                        <gpml:KeyValueDictionaryElement>
                            <gpml:key>PLATEID2_1</gpml:key>
                            <gpml:valueType xmlns:xsi="http://www.w3.org/XMLSchema-instance">xsi:string</gpml:valueType>
                            <gpml:value>0</gpml:value>
                        </gpml:KeyValueDictionaryElement>
                    </gpml:element>
                    <gpml:element>
                        <gpml:KeyValueDictionaryElement>
                            <gpml:key>GPGIM_TY_1</gpml:key>
                            <gpml:valueType xmlns:xsi="http://www.w3.org/XMLSchema-instance">xsi:string</gpml:valueType>
                            <gpml:value>gpml:UnclassifiedFeature</gpml:value>
                        </gpml:KeyValueDictionaryElement>
                    </gpml:element>
                    <gpml:element>
                        <gpml:KeyValueDictionaryElement>
                            <gpml:key>FEATURE__1</gpml:key>
                            <gpml:valueType xmlns:xsi="http://www.w3.org/XMLSchema-instance">xsi:string</gpml:valueType>
                            <gpml:value>GPlates-9c14590d-65b8-473e-b750-787b1f9b9d6f</gpml:value>
                        </gpml:KeyValueDictionaryElement>
                    </gpml:element>
                    <gpml:element>
                        <gpml:KeyValueDictionaryElement>
                            <gpml:key>L_PLATE_1</gpml:key>
                            <gpml:valueType xmlns:xsi="http://www.w3.org/XMLSchema-instance">xsi:string</gpml:valueType>
                            <gpml:value>0</gpml:value>
                        </gpml:KeyValueDictionaryElement>
                    </gpml:element>
                    <gpml:element>
                        <gpml:KeyValueDictionaryElement>
                            <gpml:key>R_PLATE_1</gpml:key>
                            <gpml:valueType xmlns:xsi="http://www.w3.org/XMLSchema-instance">xsi:string</gpml:valueType>
                            <gpml:value>0</gpml:value>
                        </gpml:KeyValueDictionaryElement>
                    </gpml:element>
                    <gpml:element>
                        <gpml:KeyValueDictionaryElement>
                            <gpml:key>SPREAD_A_1</gpml:key>
                            <gpml:valueType xmlns:xsi="http://www.w3.org/XMLSchema-instance">xsi:double</gpml:valueType>
                            <gpml:value>0</gpml:value>
                        </gpml:KeyValueDictionaryElement>
                    </gpml:element>
                    <gpml:element>
                        <gpml:KeyValueDictionaryElement>
                            <gpml:key>TYPE</gpml:key>
                            <gpml:valueType xmlns:xsi="http://www.w3.org/XMLSchema-instance">xsi:string</gpml:valueType>
                            <gpml:value></gpml:value>
                        </gpml:KeyValueDictionaryElement>
                    </gpml:element>
                </gpml:KeyValueDictionary>
            </gpml:shapefileAttributes>
            <gml:validTime>
                <gml:TimePeriod>
                    <gml:begin>
                        <gml:TimeInstant>
                            <gml:timePosition gml:frame="http://gplates.org/TRS/flat">0</gml:timePosition>
                        </gml:TimeInstant>
                    </gml:begin>
                    <gml:end>
                        <gml:TimeInstant>
                            <gml:timePosition gml:frame="http://gplates.org/TRS/flat">0</gml:timePosition>
                        </gml:TimeInstant>
                    </gml:end>
                </gml:TimePeriod>
            </gml:validTime>
            <gpml:reconstructionPlateId>
                <gpml:ConstantValue>
                    <gpml:value>16104</gpml:value>
                    <gml:description></gml:description>
                    <gpml:valueType xmlns:gpml="http://www.gplates.org/gplates">gpml:plateId</gpml:valueType>
                </gpml:ConstantValue>
            </gpml:reconstructionPlateId>
            <gpml:geometryImportTime>
                <gml:TimeInstant>
                    <gml:timePosition gml:frame="http://gplates.org/TRS/flat">0</gml:timePosition>
                </gml:TimeInstant>
            </gpml:geometryImportTime>
            <gpml:boundary>
                <gpml:ConstantValue>
                    <gpml:value>
                        <gml:Polygon>
                            <gml:exterior>
                                <gml:LinearRing>
                                    <gml:posList gml:dimension="2">57.330289626000109 -126.54702241299997 57.852726853000092 -127.58614756599994 57.863426543000031 -127.61866988799996 58.602798093000047 -129.96185423999995 58.969195782000099 -131.244247194 59.402529792000045 -131.90884307999994 59.709584422000063 -132.39649931399998 60.324772823000103 -133.05604276099993 60.608725535000076 -133.56515657899993 60.965001334000114 -134.15571151399999 61.19343593100006 -134.20580951499988 61.303313099000029 -134.27650459499998 61.502388503000084 -134.43844107700002 62.075627404000016 -134.91950426999992 62.704054701000047 -135.49863168900001 62.373325704000109 -134.87464538699999 61.768488184000013 -133.84224239800002 61.347677008000062 -133.68893693799998 61.142839220000013 -133.36105778099994 60.961276392000087 -132.40249091799996 60.552876530000006 -131.54432474599994 59.673782263000113 -130.57391528599993 59.201542588000017 -130.38272439899998 58.755117539000118 -129.57782712099998 58.740719534000043 -129.55186774599997 58.403540336000013 -128.67210174099998 58.114753921000037 -127.40850495999993 57.700687924999997 -126.81983610999998 57.330289626000109 -126.54702241299997 </gml:posList>
                                </gml:LinearRing>
                            </gml:exterior>
                        </gml:Polygon>
                    </gpml:value>
                    <gml:description></gml:description>
                    <gpml:valueType xmlns:gml="http://www.opengis.net/gml">gml:Polygon</gpml:valueType>
                </gpml:ConstantValue>
            </gpml:boundary>
            <gpml:conjugatePlateId>0</gpml:conjugatePlateId>
            <gpml:leftPlate>0</gpml:leftPlate>
            <gpml:rightPlate>0</gpml:rightPlate>
            <gpml:spreadingAsymmetry>0</gpml:spreadingAsymmetry>
        </gpml:ClosedContinentalBoundary>
    </gml:featureMember>
    <gml:featureMember>
        <gpml:ClosedContinentalBoundary>
            <gpml:identity>GPlates-b56fe724-c755-457a-8405-ed164a3ffc18</gpml:identity>
            <gpml:revision>GPlates-3658d747-dd9e-4829-a81c-a54a61ac9b34</gpml:revision>
            <gml:name>Cassiar Terrane (NAM affinity Colpron et al 2007)</gml:name>
            <gpml:shapefileAttributes>
                <gpml:KeyValueDictionary>
                    <gpml:element>
                        <gpml:KeyValueDictionaryElement>
                            <gpml:key>FID_Global</gpml:key>
                            <gpml:valueType xmlns:xsi="http://www.w3.org/XMLSchema-instance">xsi:string</gpml:valueType>
                            <gpml:value>1371</gpml:value>
                        </gpml:KeyValueDictionaryElement>
                    </gpml:element>
                    <gpml:element>
                        <gpml:KeyValueDictionaryElement>
                            <gpml:key>PLATEID1</gpml:key>
                            <gpml:valueType xmlns:xsi="http://www.w3.org/XMLSchema-instance">xsi:integer</gpml:valueType>
                            <gpml:value>16106</gpml:value>
                        </gpml:KeyValueDictionaryElement>
                    </gpml:element>
                    <gpml:element>
                        <gpml:KeyValueDictionaryElement>
                            <gpml:key>FROMAGE</gpml:key>
                            <gpml:valueType xmlns:xsi="http://www.w3.org/XMLSchema-instance">xsi:double</gpml:valueType>
                            <gpml:value>600</gpml:value>
                        </gpml:KeyValueDictionaryElement>
                    </gpml:element>
                    <gpml:element>
                        <gpml:KeyValueDictionaryElement>
                            <gpml:key>TOAGE</gpml:key>
                            <gpml:valueType xmlns:xsi="http://www.w3.org/XMLSchema-instance">xsi:double</gpml:valueType>
                            <gpml:value>-999</gpml:value>
                        </gpml:KeyValueDictionaryElement>
                    </gpml:element>
                    <gpml:element>
                        <gpml:KeyValueDictionaryElement>
                            <gpml:key>NAME</gpml:key>
                            <gpml:valueType xmlns:xsi="http://www.w3.org/XMLSchema-instance">xsi:string</gpml:valueType>
                            <gpml:value>Cassiar Terrane (NAM affinity Colpron et al 2007)</gpml:value>
                        </gpml:KeyValueDictionaryElement>
                    </gpml:element>
                    <gpml:element>
                        <gpml:KeyValueDictionaryElement>
                            <gpml:key>PLATEID2</gpml:key>
                            <gpml:valueType xmlns:xsi="http://www.w3.org/XMLSchema-instance">xsi:integer</gpml:valueType>
                            <gpml:value>0</gpml:value>
                        </gpml:KeyValueDictionaryElement>
                    </gpml:element>
                    <gpml:element>
                        <gpml:KeyValueDictionaryElement>
                            <gpml:key>GPGIM_TYPE</gpml:key>
                            <gpml:valueType xmlns:xsi="http://www.w3.org/XMLSchema-instance">xsi:string</gpml:valueType>
                            <gpml:value>gpml:ClosedContinentalBoundary</gpml:value>
                        </gpml:KeyValueDictionaryElement>
                    </gpml:element>
                    <gpml:element>
                        <gpml:KeyValueDictionaryElement>
                            <gpml:key>L_PLATE</gpml:key>
                            <gpml:valueType xmlns:xsi="http://www.w3.org/XMLSchema-instance">xsi:integer</gpml:valueType>
                            <gpml:value>0</gpml:value>
                        </gpml:KeyValueDictionaryElement>
                    </gpml:element>
                    <gpml:element>
                        <gpml:KeyValueDictionaryElement>
                            <gpml:key>R_PLATE</gpml:key>
                            <gpml:valueType xmlns:xsi="http://www.w3.org/XMLSchema-instance">xsi:integer</gpml:valueType>
                            <gpml:value>0</gpml:value>
                        </gpml:KeyValueDictionaryElement>
                    </gpml:element>
                    <gpml:element>
                        <gpml:KeyValueDictionaryElement>
                            <gpml:key>SPREAD_ASY</gpml:key>
                            <gpml:valueType xmlns:xsi="http://www.w3.org/XMLSchema-instance">xsi:double</gpml:valueType>
                            <gpml:value>0</gpml:value>
                        </gpml:KeyValueDictionaryElement>
                    </gpml:element>
                    <gpml:element>
                        <gpml:KeyValueDictionaryElement>
                            <gpml:key>FEATURE_ID</gpml:key>
                            <gpml:valueType xmlns:xsi="http://www.w3.org/XMLSchema-instance">xsi:string</gpml:valueType>
                            <gpml:value>GPlates-3dcf6fdf-15c1-4c73-9707-914cc3fd2219</gpml:value>
                        </gpml:KeyValueDictionaryElement>
                    </gpml:element>
                    <gpml:element>
                        <gpml:KeyValueDictionaryElement>
                            <gpml:key>IMPORT_AGE</gpml:key>
                            <gpml:valueType xmlns:xsi="http://www.w3.org/XMLSchema-instance">xsi:double</gpml:valueType>
                            <gpml:value>0</gpml:value>
                        </gpml:KeyValueDictionaryElement>
                    </gpml:element>
                    <gpml:element>
                        <gpml:KeyValueDictionaryElement>
                            <gpml:key>FID_land_m</gpml:key>
                            <gpml:valueType xmlns:xsi="http://www.w3.org/XMLSchema-instance">xsi:string</gpml:valueType>
                            <gpml:value>3</gpml:value>
                        </gpml:KeyValueDictionaryElement>
                    </gpml:element>
                    <gpml:element>
                        <gpml:KeyValueDictionaryElement>
                            <gpml:key>source</gpml:key>
                            <gpml:valueType xmlns:xsi="http://www.w3.org/XMLSchema-instance">xsi:string</gpml:valueType>
                            <gpml:value>WVS</gpml:value>
                        </gpml:KeyValueDictionaryElement>
                    </gpml:element>
                    <gpml:element>
                        <gpml:KeyValueDictionaryElement>
                            <gpml:key>PLATEID1_1</gpml:key>
                            <gpml:valueType xmlns:xsi="http://www.w3.org/XMLSchema-instance">xsi:string</gpml:valueType>
                            <gpml:value>0</gpml:value>
                        </gpml:KeyValueDictionaryElement>
                    </gpml:element>
                    <gpml:element>
                        <gpml:KeyValueDictionaryElement>
                            <gpml:key>FROMAGE_1</gpml:key>
                            <gpml:valueType xmlns:xsi="http://www.w3.org/XMLSchema-instance">xsi:double</gpml:valueType>
                            <gpml:value>999</gpml:value>
                        </gpml:KeyValueDictionaryElement>
                    </gpml:element>
                    <gpml:element>
                        <gpml:KeyValueDictionaryElement>
                            <gpml:key>TOAGE_1</gpml:key>
                            <gpml:valueType xmlns:xsi="http://www.w3.org/XMLSchema-instance">xsi:double</gpml:valueType>
                            <gpml:value>-999</gpml:value>
                        </gpml:KeyValueDictionaryElement>
                    </gpml:element>
                    <gpml:element>
                        <gpml:KeyValueDictionaryElement>
                            <gpml:key>PLATEID2_1</gpml:key>
                            <gpml:valueType xmlns:xsi="http://www.w3.org/XMLSchema-instance">xsi:string</gpml:valueType>
                            <gpml:value>0</gpml:value>
                        </gpml:KeyValueDictionaryElement>
                    </gpml:element>
                    <gpml:element>
                        <gpml:KeyValueDictionaryElement>
                            <gpml:key>GPGIM_TY_1</gpml:key>
                            <gpml:valueType xmlns:xsi="http://www.w3.org/XMLSchema-instance">xsi:string</gpml:valueType>
                            <gpml:value>gpml:UnclassifiedFeature</gpml:value>
                        </gpml:KeyValueDictionaryElement>
                    </gpml:element>
                    <gpml:element>
                        <gpml:KeyValueDictionaryElement>
                            <gpml:key>FEATURE__1</gpml:key>
                            <gpml:valueType xmlns:xsi="http://www.w3.org/XMLSchema-instance">xsi:string</gpml:valueType>
                            <gpml:value>GPlates-9c14590d-65b8-473e-b750-787b1f9b9d6f</gpml:value>
                        </gpml:KeyValueDictionaryElement>
                    </gpml:element>
                    <gpml:element>
                        <gpml:KeyValueDictionaryElement>
                            <gpml:key>L_PLATE_1</gpml:key>
                            <gpml:valueType xmlns:xsi="http://www.w3.org/XMLSchema-instance">xsi:string</gpml:valueType>
                            <gpml:value>0</gpml:value>
                        </gpml:KeyValueDictionaryElement>
                    </gpml:element>
                    <gpml:element>
                        <gpml:KeyValueDictionaryElement>
                            <gpml:key>R_PLATE_1</gpml:key>
                            <gpml:valueType xmlns:xsi="http://www.w3.org/XMLSchema-instance">xsi:string</gpml:valueType>
                            <gpml:value>0</gpml:value>
                        </gpml:KeyValueDictionaryElement>
                    </gpml:element>
                    <gpml:element>
                        <gpml:KeyValueDictionaryElement>
                            <gpml:key>SPREAD_A_1</gpml:key>
                            <gpml:valueType xmlns:xsi="http://www.w3.org/XMLSchema-instance">xsi:double</gpml:valueType>
                            <gpml:value>0</gpml:value>
                        </gpml:KeyValueDictionaryElement>
                    </gpml:element>
                    <gpml:element>
                        <gpml:KeyValueDictionaryElement>
                            <gpml:key>TYPE</gpml:key>
                            <gpml:valueType xmlns:xsi="http://www.w3.org/XMLSchema-instance">xsi:string</gpml:valueType>
                            <gpml:value></gpml:value>
                        </gpml:KeyValueDictionaryElement>
                    </gpml:element>
                </gpml:KeyValueDictionary>
            </gpml:shapefileAttributes>
            <gml:validTime>
                <gml:TimePeriod>
                    <gml:begin>
                        <gml:TimeInstant>
                            <gml:timePosition gml:frame="http://gplates.org/TRS/flat">0</gml:timePosition>
                        </gml:TimeInstant>
                    </gml:begin>
                    <gml:end>
                        <gml:TimeInstant>
                            <gml:timePosition gml:frame="http://gplates.org/TRS/flat">0</gml:timePosition>
                        </gml:TimeInstant>
                    </gml:end>
                </gml:TimePeriod>
            </gml:validTime>
            <gpml:reconstructionPlateId>
                <gpml:ConstantValue>
                    <gpml:value>16106</gpml:value>
                    <gml:description></gml:description>
                    <gpml:valueType xmlns:gpml="http://www.gplates.org/gplates">gpml:plateId</gpml:valueType>
                </gpml:ConstantValue>
            </gpml:reconstructionPlateId>
            <gpml:geometryImportTime>
                <gml:TimeInstant>
                    <gml:timePosition gml:frame="http://gplates.org/TRS/flat">0</gml:timePosition>
                </gml:TimeInstant>
            </gpml:geometryImportTime>
            <gpml:boundary>
                <gpml:ConstantValue>
                    <gpml:value>
                        <gml:Polygon>
                            <gml:exterior>
                                <gml:LinearRing>
                                    <gml:posList gml:dimension="2">62.322792227125966 -133.40968030345661 61.969851947902974 -132.35878077574051 61.209114754492255 -130.40896416913913 61.143147915592841 -130.27486026733828 60.94892151905777 -129.83804482149026 60.615098124996294 -129.36576850131664 59.915200698014061 -128.47077326000098 59.447348915057667 -127.96630449599996 58.739451949000014 -127.11094569299996 58.205602646000074 -126.57449913000002 57.309099197000059 -125.471199036 55.988122843492327 -123.8527932437178 55.680666655294118 -123.56519520421833 55.50597580500002 -124.13000090599999 55.630537665000077 -124.70415716799998 56.360681725000056 -125.73897534099993 56.464653769000044 -125.89181096899992 57.330289626000109 -126.54702241299997 57.700687924999997 -126.81983610999998 58.114753921000037 -127.40850495999993 58.403540336000013 -128.67210174099998 58.740719534000043 -129.55186774599997 58.755117539000118 -129.57782712099998 59.201542588000017 -130.38272439899998 59.673782263000113 -130.57391528599993 60.552876530000006 -131.54432474599994 60.961276392000087 -132.40249091799996 61.142839220000013 -133.36105778099994 61.347677008000062 -133.68893693799998 61.768488184000013 -133.84224239800002 62.373325704000109 -134.87464538699999 62.704054701000047 -135.49863168900001 62.713636501000103 -135.50769699200001 63.030663406000059 -135.57834642100002 62.625539761628836 -134.36361409002581 62.322792227125966 -133.40968030345661 </gml:posList>
                                </gml:LinearRing>
                            </gml:exterior>
                        </gml:Polygon>
                    </gpml:value>
                    <gml:description></gml:description>
                    <gpml:valueType xmlns:gml="http://www.opengis.net/gml">gml:Polygon</gpml:valueType>
                </gpml:ConstantValue>
            </gpml:boundary>
            <gpml:conjugatePlateId>0</gpml:conjugatePlateId>
            <gpml:leftPlate>0</gpml:leftPlate>
            <gpml:rightPlate>0</gpml:rightPlate>
            <gpml:spreadingAsymmetry>0</gpml:spreadingAsymmetry>
        </gpml:ClosedContinentalBoundary>
    </gml:featureMember>
    <gml:featureMember>
        <gpml:ClosedContinentalBoundary>
            <gpml:identity>GPlates-94fa36c7-021a-4668-8fdb-d7becee12a1c</gpml:identity>
            <gpml:revision>GPlates-a031bf51-1452-4a9e-a5bf-214e765b1f0a</gpml:revision>
            <gml:name>Stikinia Terrane</gml:name>
            <gpml:shapefileAttributes>
                <gpml:KeyValueDictionary>
                    <gpml:element>
                        <gpml:KeyValueDictionaryElement>
                            <gpml:key>FID_Global</gpml:key>
                            <gpml:valueType xmlns:xsi="http://www.w3.org/XMLSchema-instance">xsi:string</gpml:valueType>
                            <gpml:value>1233</gpml:value>
                        </gpml:KeyValueDictionaryElement>
                    </gpml:element>
                    <gpml:element>
                        <gpml:KeyValueDictionaryElement>
                            <gpml:key>PLATEID1</gpml:key>
                            <gpml:valueType xmlns:xsi="http://www.w3.org/XMLSchema-instance">xsi:integer</gpml:valueType>
                            <gpml:value>16101</gpml:value>
                        </gpml:KeyValueDictionaryElement>
                    </gpml:element>
                    <gpml:element>
                        <gpml:KeyValueDictionaryElement>
                            <gpml:key>FROMAGE</gpml:key>
                            <gpml:valueType xmlns:xsi="http://www.w3.org/XMLSchema-instance">xsi:double</gpml:valueType>
                            <gpml:value>340</gpml:value>
                        </gpml:KeyValueDictionaryElement>
                    </gpml:element>
                    <gpml:element>
                        <gpml:KeyValueDictionaryElement>
                            <gpml:key>TOAGE</gpml:key>
                            <gpml:valueType xmlns:xsi="http://www.w3.org/XMLSchema-instance">xsi:double</gpml:valueType>
                            <gpml:value>-999</gpml:value>
                        </gpml:KeyValueDictionaryElement>
                    </gpml:element>
                    <gpml:element>
                        <gpml:KeyValueDictionaryElement>
                            <gpml:key>NAME</gpml:key>
                            <gpml:valueType xmlns:xsi="http://www.w3.org/XMLSchema-instance">xsi:string</gpml:valueType>
                            <gpml:value>Stikinia Terrane</gpml:value>
                        </gpml:KeyValueDictionaryElement>
                    </gpml:element>
                    <gpml:element>
                        <gpml:KeyValueDictionaryElement>
                            <gpml:key>PLATEID2</gpml:key>
                            <gpml:valueType xmlns:xsi="http://www.w3.org/XMLSchema-instance">xsi:integer</gpml:valueType>
                            <gpml:value>0</gpml:value>
                        </gpml:KeyValueDictionaryElement>
                    </gpml:element>
                    <gpml:element>
                        <gpml:KeyValueDictionaryElement>
                            <gpml:key>GPGIM_TYPE</gpml:key>
                            <gpml:valueType xmlns:xsi="http://www.w3.org/XMLSchema-instance">xsi:string</gpml:valueType>
                            <gpml:value>gpml:ClosedContinentalBoundary</gpml:value>
                        </gpml:KeyValueDictionaryElement>
                    </gpml:element>
                    <gpml:element>
                        <gpml:KeyValueDictionaryElement>
                            <gpml:key>L_PLATE</gpml:key>
                            <gpml:valueType xmlns:xsi="http://www.w3.org/XMLSchema-instance">xsi:integer</gpml:valueType>
                            <gpml:value>0</gpml:value>
                        </gpml:KeyValueDictionaryElement>
                    </gpml:element>
                    <gpml:element>
                        <gpml:KeyValueDictionaryElement>
                            <gpml:key>R_PLATE</gpml:key>
                            <gpml:valueType xmlns:xsi="http://www.w3.org/XMLSchema-instance">xsi:integer</gpml:valueType>
                            <gpml:value>0</gpml:value>
                        </gpml:KeyValueDictionaryElement>
                    </gpml:element>
                    <gpml:element>
                        <gpml:KeyValueDictionaryElement>
                            <gpml:key>SPREAD_ASY</gpml:key>
                            <gpml:valueType xmlns:xsi="http://www.w3.org/XMLSchema-instance">xsi:double</gpml:valueType>
                            <gpml:value>0</gpml:value>
                        </gpml:KeyValueDictionaryElement>
                    </gpml:element>
                    <gpml:element>
                        <gpml:KeyValueDictionaryElement>
                            <gpml:key>FEATURE_ID</gpml:key>
                            <gpml:valueType xmlns:xsi="http://www.w3.org/XMLSchema-instance">xsi:string</gpml:valueType>
                            <gpml:value>GPlates-7574136d-9ebc-478e-8c90-7721e2525005</gpml:value>
                        </gpml:KeyValueDictionaryElement>
                    </gpml:element>
                    <gpml:element>
                        <gpml:KeyValueDictionaryElement>
                            <gpml:key>IMPORT_AGE</gpml:key>
                            <gpml:valueType xmlns:xsi="http://www.w3.org/XMLSchema-instance">xsi:double</gpml:valueType>
                            <gpml:value>0</gpml:value>
                        </gpml:KeyValueDictionaryElement>
                    </gpml:element>
                    <gpml:element>
                        <gpml:KeyValueDictionaryElement>
                            <gpml:key>FID_land_m</gpml:key>
                            <gpml:valueType xmlns:xsi="http://www.w3.org/XMLSchema-instance">xsi:string</gpml:valueType>
                            <gpml:value>3</gpml:value>
                        </gpml:KeyValueDictionaryElement>
                    </gpml:element>
                    <gpml:element>
                        <gpml:KeyValueDictionaryElement>
                            <gpml:key>source</gpml:key>
                            <gpml:valueType xmlns:xsi="http://www.w3.org/XMLSchema-instance">xsi:string</gpml:valueType>
                            <gpml:value>WVS</gpml:value>
                        </gpml:KeyValueDictionaryElement>
                    </gpml:element>
                    <gpml:element>
                        <gpml:KeyValueDictionaryElement>
                            <gpml:key>PLATEID1_1</gpml:key>
                            <gpml:valueType xmlns:xsi="http://www.w3.org/XMLSchema-instance">xsi:string</gpml:valueType>
                            <gpml:value>0</gpml:value>
                        </gpml:KeyValueDictionaryElement>
                    </gpml:element>
                    <gpml:element>
                        <gpml:KeyValueDictionaryElement>
                            <gpml:key>FROMAGE_1</gpml:key>
                            <gpml:valueType xmlns:xsi="http://www.w3.org/XMLSchema-instance">xsi:double</gpml:valueType>
                            <gpml:value>999</gpml:value>
                        </gpml:KeyValueDictionaryElement>
                    </gpml:element>
                    <gpml:element>
                        <gpml:KeyValueDictionaryElement>
                            <gpml:key>TOAGE_1</gpml:key>
                            <gpml:valueType xmlns:xsi="http://www.w3.org/XMLSchema-instance">xsi:double</gpml:valueType>
                            <gpml:value>-999</gpml:value>
                        </gpml:KeyValueDictionaryElement>
                    </gpml:element>
                    <gpml:element>
                        <gpml:KeyValueDictionaryElement>
                            <gpml:key>PLATEID2_1</gpml:key>
                            <gpml:valueType xmlns:xsi="http://www.w3.org/XMLSchema-instance">xsi:string</gpml:valueType>
                            <gpml:value>0</gpml:value>
                        </gpml:KeyValueDictionaryElement>
                    </gpml:element>
                    <gpml:element>
                        <gpml:KeyValueDictionaryElement>
                            <gpml:key>GPGIM_TY_1</gpml:key>
                            <gpml:valueType xmlns:xsi="http://www.w3.org/XMLSchema-instance">xsi:string</gpml:valueType>
                            <gpml:value>gpml:UnclassifiedFeature</gpml:value>
                        </gpml:KeyValueDictionaryElement>
                    </gpml:element>
                    <gpml:element>
                        <gpml:KeyValueDictionaryElement>
                            <gpml:key>FEATURE__1</gpml:key>
                            <gpml:valueType xmlns:xsi="http://www.w3.org/XMLSchema-instance">xsi:string</gpml:valueType>
                            <gpml:value>GPlates-9c14590d-65b8-473e-b750-787b1f9b9d6f</gpml:value>
                        </gpml:KeyValueDictionaryElement>
                    </gpml:element>
                    <gpml:element>
                        <gpml:KeyValueDictionaryElement>
                            <gpml:key>L_PLATE_1</gpml:key>
                            <gpml:valueType xmlns:xsi="http://www.w3.org/XMLSchema-instance">xsi:string</gpml:valueType>
                            <gpml:value>0</gpml:value>
                        </gpml:KeyValueDictionaryElement>
                    </gpml:element>
                    <gpml:element>
                        <gpml:KeyValueDictionaryElement>
                            <gpml:key>R_PLATE_1</gpml:key>
                            <gpml:valueType xmlns:xsi="http://www.w3.org/XMLSchema-instance">xsi:string</gpml:valueType>
                            <gpml:value>0</gpml:value>
                        </gpml:KeyValueDictionaryElement>
                    </gpml:element>
                    <gpml:element>
                        <gpml:KeyValueDictionaryElement>
                            <gpml:key>SPREAD_A_1</gpml:key>
                            <gpml:valueType xmlns:xsi="http://www.w3.org/XMLSchema-instance">xsi:double</gpml:valueType>
                            <gpml:value>0</gpml:value>
                        </gpml:KeyValueDictionaryElement>
                    </gpml:element>
                    <gpml:element>
                        <gpml:KeyValueDictionaryElement>
                            <gpml:key>TYPE</gpml:key>
                            <gpml:valueType xmlns:xsi="http://www.w3.org/XMLSchema-instance">xsi:string</gpml:valueType>
                            <gpml:value></gpml:value>
                        </gpml:KeyValueDictionaryElement>
                    </gpml:element>
                </gpml:KeyValueDictionary>
            </gpml:shapefileAttributes>
            <gml:validTime>
                <gml:TimePeriod>
                    <gml:begin>
                        <gml:TimeInstant>
                            <gml:timePosition gml:frame="http://gplates.org/TRS/flat">0</gml:timePosition>
                        </gml:TimeInstant>
                    </gml:begin>
                    <gml:end>
                        <gml:TimeInstant>
                            <gml:timePosition gml:frame="http://gplates.org/TRS/flat">0</gml:timePosition>
                        </gml:TimeInstant>
                    </gml:end>
                </gml:TimePeriod>
            </gml:validTime>
            <gpml:reconstructionPlateId>
                <gpml:ConstantValue>
                    <gpml:value>16101</gpml:value>
                    <gml:description></gml:description>
                    <gpml:valueType xmlns:gpml="http://www.gplates.org/gplates">gpml:plateId</gpml:valueType>
                </gpml:ConstantValue>
            </gpml:reconstructionPlateId>
            <gpml:geometryImportTime>
                <gml:TimeInstant>
                    <gml:timePosition gml:frame="http://gplates.org/TRS/flat">0</gml:timePosition>
                </gml:TimeInstant>
            </gpml:geometryImportTime>
            <gpml:boundary>
                <gpml:ConstantValue>
                    <gpml:value>
                        <gml:Polygon>
                            <gml:exterior>
                                <gml:LinearRing>
                                    <gml:posList gml:dimension="2">62.075627404000016 -134.91950426999992 61.502388503000084 -134.43844107700002 61.303313099000029 -134.27650459499998 61.19343593100006 -134.20580951499988 60.965001334000114 -134.15571151399999 60.608725535000076 -133.56515657899993 60.575535703000099 -134.14699704499998 60.402631987000063 -134.34619493499991 60.422358709000029 -134.69324440499994 60.230363232000059 -134.71461465899995 59.983389987000059 -134.59309096399991 58.674901962000064 -132.38039970399998 58.575601578000004 -131.86249923699995 58.540201187000093 -131.50769996599996 58.384099960000093 -130.62800025899998 58.31774083800007 -130.39553586199997 58.201422476000062 -129.57545430899995 57.853848409000044 -127.97990840499997 57.715256411000084 -127.56104333499999 57.516699624000069 -127.32584478799993 57.179516252000035 -126.93501478300001 56.5569530060001 -126.49487712399994 56.367795184000038 -126.47781454099994 56.3053197240001 -126.472224473 55.918759597000069 -126.24631705899995 55.462953728000087 -126.07702892699992 55.086764162000073 -125.81631334099995 54.59118102300004 -125.80518014599991 53.161003719000057 -123.695226916 52.852326869000137 -123.42097462599997 52.287857465000066 -122.93438688799992 51.454686824000056 -122.50261936 50.939605262000015 -122.08641865399993 50.805209764000054 -122.14931818799998 51.183202744000027 -123.13710021999997 51.131092204000026 -123.04349475899994 51.131016310000064 -123.04734721799993 51.376419457000075 -123.81412394499992 51.441493208999987 -124.02375954799993 51.216171044000035 -123.91833641199999 50.808311527000029 -124.01556056899993 50.759991775000081 -124.39257561899996 50.849705587000095 -124.43240876799992 51.022085880000077 -124.50954981099989 51.236100000000079 -124.9568 51.529026379000044 -125.72537344999994 51.809885727000051 -126.26613452299992 52.061354208000097 -126.76475533199999 52.588978992120225 -127.12563112513939 52.666221999999998 -127.00411099999995 52.614309565564241 -127.14295629836363 52.632599413000008 -127.15546587599995 52.743310604000072 -127.34157135499997 52.899240006000042 -127.56716735099991 53.145924076000085 -127.48620209799999 53.461743482000017 -127.58266676099998 53.788490954000011 -128.09730373799999 53.93356840285545 -128.68743281833608 53.995582999999982 -128.65986099999998 53.943296972258679 -128.7270055552446 54.006920708000074 -128.98580674699991 54.551677140000074 -129.03164182599988 54.95298646100008 -129.39790068000002 55.212611568000057 -129.83002662399991 55.741168255000019 -130.13372487199996 55.748427016989382 -130.14276444062034 55.948778000000011 -129.933111 55.767594364864657 -130.16663415237633 56.222189421000074 -130.73275592500002 56.333694764000029 -131.15990677599996 58.500300000999992 -133.450919406 58.919190365000098 -133.89133485799994 59.662342974000069 -134.67267508499995 60.172094161000039 -135.45534199899996 60.576299667000086 -135.9133987429999 61.004858535000096 -136.36166744399995 61.438673535000078 -137.11230022300003 61.579891413000041 -137.07059938999998 61.663803133000037 -136.92348082599992 61.851907582000045 -137.18590291899997 62.049980065000085 -137.09927450199999 62.179742574000016 -137.32855766899991 62.274943421000074 -137.28151125299999 62.281247112000102 -137.05445582800002 62.497317909000095 -137.14703423599997 62.72340537100002 -137.76725198400001 62.782491526000037 -137.73511543999996 62.825774707000086 -137.48961639000001 62.749426525000075 -136.95812115699999 62.075627404000016 -134.91950426999992 </gml:posList>
                                </gml:LinearRing>
                            </gml:exterior>
                        </gml:Polygon>
                    </gpml:value>
                    <gml:description></gml:description>
                    <gpml:valueType xmlns:gml="http://www.opengis.net/gml">gml:Polygon</gpml:valueType>
                </gpml:ConstantValue>
            </gpml:boundary>
            <gpml:conjugatePlateId>0</gpml:conjugatePlateId>
            <gpml:leftPlate>0</gpml:leftPlate>
            <gpml:rightPlate>0</gpml:rightPlate>
            <gpml:spreadingAsymmetry>0</gpml:spreadingAsymmetry>
        </gpml:ClosedContinentalBoundary>
    </gml:featureMember>
    <gml:featureMember>
        <gpml:ClosedContinentalBoundary>
            <gpml:identity>GPlates-50b4a58e-a15d-4ec7-b3ac-bfb9d9b11d00</gpml:identity>
            <gpml:revision>GPlates-af6cf8f4-a640-4c21-8740-4066f610324d</gpml:revision>
            <gml:name>Cache Creek Terrane</gml:name>
            <gpml:shapefileAttributes>
                <gpml:KeyValueDictionary>
                    <gpml:element>
                        <gpml:KeyValueDictionaryElement>
                            <gpml:key>FID_Global</gpml:key>
                            <gpml:valueType xmlns:xsi="http://www.w3.org/XMLSchema-instance">xsi:string</gpml:valueType>
                            <gpml:value>1237</gpml:value>
                        </gpml:KeyValueDictionaryElement>
                    </gpml:element>
                    <gpml:element>
                        <gpml:KeyValueDictionaryElement>
                            <gpml:key>PLATEID1</gpml:key>
                            <gpml:valueType xmlns:xsi="http://www.w3.org/XMLSchema-instance">xsi:integer</gpml:valueType>
                            <gpml:value>16113</gpml:value>
                        </gpml:KeyValueDictionaryElement>
                    </gpml:element>
                    <gpml:element>
                        <gpml:KeyValueDictionaryElement>
                            <gpml:key>FROMAGE</gpml:key>
                            <gpml:valueType xmlns:xsi="http://www.w3.org/XMLSchema-instance">xsi:double</gpml:valueType>
                            <gpml:value>600</gpml:value>
                        </gpml:KeyValueDictionaryElement>
                    </gpml:element>
                    <gpml:element>
                        <gpml:KeyValueDictionaryElement>
                            <gpml:key>TOAGE</gpml:key>
                            <gpml:valueType xmlns:xsi="http://www.w3.org/XMLSchema-instance">xsi:double</gpml:valueType>
                            <gpml:value>-999</gpml:value>
                        </gpml:KeyValueDictionaryElement>
                    </gpml:element>
                    <gpml:element>
                        <gpml:KeyValueDictionaryElement>
                            <gpml:key>NAME</gpml:key>
                            <gpml:valueType xmlns:xsi="http://www.w3.org/XMLSchema-instance">xsi:string</gpml:valueType>
                            <gpml:value>Cache Creek Terrane</gpml:value>
                        </gpml:KeyValueDictionaryElement>
                    </gpml:element>
                    <gpml:element>
                        <gpml:KeyValueDictionaryElement>
                            <gpml:key>PLATEID2</gpml:key>
                            <gpml:valueType xmlns:xsi="http://www.w3.org/XMLSchema-instance">xsi:integer</gpml:valueType>
                            <gpml:value>0</gpml:value>
                        </gpml:KeyValueDictionaryElement>
                    </gpml:element>
                    <gpml:element>
                        <gpml:KeyValueDictionaryElement>
                            <gpml:key>GPGIM_TYPE</gpml:key>
                            <gpml:valueType xmlns:xsi="http://www.w3.org/XMLSchema-instance">xsi:string</gpml:valueType>
                            <gpml:value>gpml:ClosedContinentalBoundary</gpml:value>
                        </gpml:KeyValueDictionaryElement>
                    </gpml:element>
                    <gpml:element>
                        <gpml:KeyValueDictionaryElement>
                            <gpml:key>L_PLATE</gpml:key>
                            <gpml:valueType xmlns:xsi="http://www.w3.org/XMLSchema-instance">xsi:integer</gpml:valueType>
                            <gpml:value>0</gpml:value>
                        </gpml:KeyValueDictionaryElement>
                    </gpml:element>
                    <gpml:element>
                        <gpml:KeyValueDictionaryElement>
                            <gpml:key>R_PLATE</gpml:key>
                            <gpml:valueType xmlns:xsi="http://www.w3.org/XMLSchema-instance">xsi:integer</gpml:valueType>
                            <gpml:value>0</gpml:value>
                        </gpml:KeyValueDictionaryElement>
                    </gpml:element>
                    <gpml:element>
                        <gpml:KeyValueDictionaryElement>
                            <gpml:key>SPREAD_ASY</gpml:key>
                            <gpml:valueType xmlns:xsi="http://www.w3.org/XMLSchema-instance">xsi:double</gpml:valueType>
                            <gpml:value>0</gpml:value>
                        </gpml:KeyValueDictionaryElement>
                    </gpml:element>
                    <gpml:element>
                        <gpml:KeyValueDictionaryElement>
                            <gpml:key>FEATURE_ID</gpml:key>
                            <gpml:valueType xmlns:xsi="http://www.w3.org/XMLSchema-instance">xsi:string</gpml:valueType>
                            <gpml:value>GPlates-6aa4ebba-e2db-49ee-990a-3131c7de68a4</gpml:value>
                        </gpml:KeyValueDictionaryElement>
                    </gpml:element>
                    <gpml:element>
                        <gpml:KeyValueDictionaryElement>
                            <gpml:key>IMPORT_AGE</gpml:key>
                            <gpml:valueType xmlns:xsi="http://www.w3.org/XMLSchema-instance">xsi:double</gpml:valueType>
                            <gpml:value>0</gpml:value>
                        </gpml:KeyValueDictionaryElement>
                    </gpml:element>
                    <gpml:element>
                        <gpml:KeyValueDictionaryElement>
                            <gpml:key>FID_land_m</gpml:key>
                            <gpml:valueType xmlns:xsi="http://www.w3.org/XMLSchema-instance">xsi:string</gpml:valueType>
                            <gpml:value>3</gpml:value>
                        </gpml:KeyValueDictionaryElement>
                    </gpml:element>
                    <gpml:element>
                        <gpml:KeyValueDictionaryElement>
                            <gpml:key>source</gpml:key>
                            <gpml:valueType xmlns:xsi="http://www.w3.org/XMLSchema-instance">xsi:string</gpml:valueType>
                            <gpml:value>WVS</gpml:value>
                        </gpml:KeyValueDictionaryElement>
                    </gpml:element>
                    <gpml:element>
                        <gpml:KeyValueDictionaryElement>
                            <gpml:key>PLATEID1_1</gpml:key>
                            <gpml:valueType xmlns:xsi="http://www.w3.org/XMLSchema-instance">xsi:string</gpml:valueType>
                            <gpml:value>0</gpml:value>
                        </gpml:KeyValueDictionaryElement>
                    </gpml:element>
                    <gpml:element>
                        <gpml:KeyValueDictionaryElement>
                            <gpml:key>FROMAGE_1</gpml:key>
                            <gpml:valueType xmlns:xsi="http://www.w3.org/XMLSchema-instance">xsi:double</gpml:valueType>
                            <gpml:value>999</gpml:value>
                        </gpml:KeyValueDictionaryElement>
                    </gpml:element>
                    <gpml:element>
                        <gpml:KeyValueDictionaryElement>
                            <gpml:key>TOAGE_1</gpml:key>
                            <gpml:valueType xmlns:xsi="http://www.w3.org/XMLSchema-instance">xsi:double</gpml:valueType>
                            <gpml:value>-999</gpml:value>
                        </gpml:KeyValueDictionaryElement>
                    </gpml:element>
                    <gpml:element>
                        <gpml:KeyValueDictionaryElement>
                            <gpml:key>PLATEID2_1</gpml:key>
                            <gpml:valueType xmlns:xsi="http://www.w3.org/XMLSchema-instance">xsi:string</gpml:valueType>
                            <gpml:value>0</gpml:value>
                        </gpml:KeyValueDictionaryElement>
                    </gpml:element>
                    <gpml:element>
                        <gpml:KeyValueDictionaryElement>
                            <gpml:key>GPGIM_TY_1</gpml:key>
                            <gpml:valueType xmlns:xsi="http://www.w3.org/XMLSchema-instance">xsi:string</gpml:valueType>
                            <gpml:value>gpml:UnclassifiedFeature</gpml:value>
                        </gpml:KeyValueDictionaryElement>
                    </gpml:element>
                    <gpml:element>
                        <gpml:KeyValueDictionaryElement>
                            <gpml:key>FEATURE__1</gpml:key>
                            <gpml:valueType xmlns:xsi="http://www.w3.org/XMLSchema-instance">xsi:string</gpml:valueType>
                            <gpml:value>GPlates-9c14590d-65b8-473e-b750-787b1f9b9d6f</gpml:value>
                        </gpml:KeyValueDictionaryElement>
                    </gpml:element>
                    <gpml:element>
                        <gpml:KeyValueDictionaryElement>
                            <gpml:key>L_PLATE_1</gpml:key>
                            <gpml:valueType xmlns:xsi="http://www.w3.org/XMLSchema-instance">xsi:string</gpml:valueType>
                            <gpml:value>0</gpml:value>
                        </gpml:KeyValueDictionaryElement>
                    </gpml:element>
                    <gpml:element>
                        <gpml:KeyValueDictionaryElement>
                            <gpml:key>R_PLATE_1</gpml:key>
                            <gpml:valueType xmlns:xsi="http://www.w3.org/XMLSchema-instance">xsi:string</gpml:valueType>
                            <gpml:value>0</gpml:value>
                        </gpml:KeyValueDictionaryElement>
                    </gpml:element>
                    <gpml:element>
                        <gpml:KeyValueDictionaryElement>
                            <gpml:key>SPREAD_A_1</gpml:key>
                            <gpml:valueType xmlns:xsi="http://www.w3.org/XMLSchema-instance">xsi:double</gpml:valueType>
                            <gpml:value>0</gpml:value>
                        </gpml:KeyValueDictionaryElement>
                    </gpml:element>
                    <gpml:element>
                        <gpml:KeyValueDictionaryElement>
                            <gpml:key>TYPE</gpml:key>
                            <gpml:valueType xmlns:xsi="http://www.w3.org/XMLSchema-instance">xsi:string</gpml:valueType>
                            <gpml:value></gpml:value>
                        </gpml:KeyValueDictionaryElement>
                    </gpml:element>
                </gpml:KeyValueDictionary>
            </gpml:shapefileAttributes>
            <gml:validTime>
                <gml:TimePeriod>
                    <gml:begin>
                        <gml:TimeInstant>
                            <gml:timePosition gml:frame="http://gplates.org/TRS/flat">0</gml:timePosition>
                        </gml:TimeInstant>
                    </gml:begin>
                    <gml:end>
                        <gml:TimeInstant>
                            <gml:timePosition gml:frame="http://gplates.org/TRS/flat">0</gml:timePosition>
                        </gml:TimeInstant>
                    </gml:end>
                </gml:TimePeriod>
            </gml:validTime>
            <gpml:reconstructionPlateId>
                <gpml:ConstantValue>
                    <gpml:value>16113</gpml:value>
                    <gml:description></gml:description>
                    <gpml:valueType xmlns:gpml="http://www.gplates.org/gplates">gpml:plateId</gpml:valueType>
                </gpml:ConstantValue>
            </gpml:reconstructionPlateId>
            <gpml:geometryImportTime>
                <gml:TimeInstant>
                    <gml:timePosition gml:frame="http://gplates.org/TRS/flat">0</gml:timePosition>
                </gml:TimeInstant>
            </gpml:geometryImportTime>
            <gpml:boundary>
                <gpml:ConstantValue>
                    <gpml:value>
                        <gml:Polygon>
                            <gml:exterior>
                                <gml:LinearRing>
                                    <gml:posList gml:dimension="2">57.863426543000031 -127.61866988799996 57.836631189000059 -127.90495546799995 57.853848409000044 -127.97990840499997 58.201422476000062 -129.57545430899995 58.31774083800007 -130.39553586199997 58.384099960000093 -130.62800025899998 58.540201187000093 -131.50769996599996 58.575601578000004 -131.86249923699995 58.674901962000064 -132.38039970399998 59.983389987000059 -134.59309096399991 60.230363232000059 -134.71461465899995 60.422358709000029 -134.69324440499994 60.402631987000063 -134.34619493499991 60.575535703000099 -134.14699704499998 60.608725535000076 -133.56515657899993 60.324772823000103 -133.05604276099993 59.709584422000063 -132.39649931399998 59.402529792000045 -131.90884307999994 58.969195782000099 -131.244247194 58.602798093000047 -129.96185423999995 57.863426543000031 -127.61866988799996 </gml:posList>
                                </gml:LinearRing>
                            </gml:exterior>
                        </gml:Polygon>
                    </gpml:value>
                    <gml:description></gml:description>
                    <gpml:valueType xmlns:gml="http://www.opengis.net/gml">gml:Polygon</gpml:valueType>
                </gpml:ConstantValue>
            </gpml:boundary>
            <gpml:conjugatePlateId>0</gpml:conjugatePlateId>
            <gpml:leftPlate>0</gpml:leftPlate>
            <gpml:rightPlate>0</gpml:rightPlate>
            <gpml:spreadingAsymmetry>0</gpml:spreadingAsymmetry>
        </gpml:ClosedContinentalBoundary>
    </gml:featureMember>
    <gml:featureMember>
        <gpml:ClosedContinentalBoundary>
            <gpml:identity>GPlates-1d6862c1-4c43-442d-bbda-d0b396e9506f</gpml:identity>
            <gpml:revision>GPlates-9b7f304e-b277-44a5-8240-07627124910e</gpml:revision>
            <gml:name>Alexander Terrane</gml:name>
            <gpml:shapefileAttributes>
                <gpml:KeyValueDictionary>
                    <gpml:element>
                        <gpml:KeyValueDictionaryElement>
                            <gpml:key>FID_Global</gpml:key>
                            <gpml:valueType xmlns:xsi="http://www.w3.org/XMLSchema-instance">xsi:string</gpml:valueType>
                            <gpml:value>1195</gpml:value>
                        </gpml:KeyValueDictionaryElement>
                    </gpml:element>
                    <gpml:element>
                        <gpml:KeyValueDictionaryElement>
                            <gpml:key>PLATEID1</gpml:key>
                            <gpml:valueType xmlns:xsi="http://www.w3.org/XMLSchema-instance">xsi:integer</gpml:valueType>
                            <gpml:value>16111</gpml:value>
                        </gpml:KeyValueDictionaryElement>
                    </gpml:element>
                    <gpml:element>
                        <gpml:KeyValueDictionaryElement>
                            <gpml:key>FROMAGE</gpml:key>
                            <gpml:valueType xmlns:xsi="http://www.w3.org/XMLSchema-instance">xsi:double</gpml:valueType>
                            <gpml:value>600</gpml:value>
                        </gpml:KeyValueDictionaryElement>
                    </gpml:element>
                    <gpml:element>
                        <gpml:KeyValueDictionaryElement>
                            <gpml:key>TOAGE</gpml:key>
                            <gpml:valueType xmlns:xsi="http://www.w3.org/XMLSchema-instance">xsi:double</gpml:valueType>
                            <gpml:value>-999</gpml:value>
                        </gpml:KeyValueDictionaryElement>
                    </gpml:element>
                    <gpml:element>
                        <gpml:KeyValueDictionaryElement>
                            <gpml:key>NAME</gpml:key>
                            <gpml:valueType xmlns:xsi="http://www.w3.org/XMLSchema-instance">xsi:string</gpml:valueType>
                            <gpml:value>Alexander Terrane</gpml:value>
                        </gpml:KeyValueDictionaryElement>
                    </gpml:element>
                    <gpml:element>
                        <gpml:KeyValueDictionaryElement>
                            <gpml:key>PLATEID2</gpml:key>
                            <gpml:valueType xmlns:xsi="http://www.w3.org/XMLSchema-instance">xsi:integer</gpml:valueType>
                            <gpml:value>0</gpml:value>
                        </gpml:KeyValueDictionaryElement>
                    </gpml:element>
                    <gpml:element>
                        <gpml:KeyValueDictionaryElement>
                            <gpml:key>GPGIM_TYPE</gpml:key>
                            <gpml:valueType xmlns:xsi="http://www.w3.org/XMLSchema-instance">xsi:string</gpml:valueType>
                            <gpml:value>gpml:ClosedContinentalBoundary</gpml:value>
                        </gpml:KeyValueDictionaryElement>
                    </gpml:element>
                    <gpml:element>
                        <gpml:KeyValueDictionaryElement>
                            <gpml:key>L_PLATE</gpml:key>
                            <gpml:valueType xmlns:xsi="http://www.w3.org/XMLSchema-instance">xsi:integer</gpml:valueType>
                            <gpml:value>0</gpml:value>
                        </gpml:KeyValueDictionaryElement>
                    </gpml:element>
                    <gpml:element>
                        <gpml:KeyValueDictionaryElement>
                            <gpml:key>R_PLATE</gpml:key>
                            <gpml:valueType xmlns:xsi="http://www.w3.org/XMLSchema-instance">xsi:integer</gpml:valueType>
                            <gpml:value>0</gpml:value>
                        </gpml:KeyValueDictionaryElement>
                    </gpml:element>
                    <gpml:element>
                        <gpml:KeyValueDictionaryElement>
                            <gpml:key>SPREAD_ASY</gpml:key>
                            <gpml:valueType xmlns:xsi="http://www.w3.org/XMLSchema-instance">xsi:double</gpml:valueType>
                            <gpml:value>0</gpml:value>
                        </gpml:KeyValueDictionaryElement>
                    </gpml:element>
                    <gpml:element>
                        <gpml:KeyValueDictionaryElement>
                            <gpml:key>FEATURE_ID</gpml:key>
                            <gpml:valueType xmlns:xsi="http://www.w3.org/XMLSchema-instance">xsi:string</gpml:valueType>
                            <gpml:value>GPlates-8a942dd2-382b-4e97-b030-263346fd199e</gpml:value>
                        </gpml:KeyValueDictionaryElement>
                    </gpml:element>
                    <gpml:element>
                        <gpml:KeyValueDictionaryElement>
                            <gpml:key>IMPORT_AGE</gpml:key>
                            <gpml:valueType xmlns:xsi="http://www.w3.org/XMLSchema-instance">xsi:double</gpml:valueType>
                            <gpml:value>0</gpml:value>
                        </gpml:KeyValueDictionaryElement>
                    </gpml:element>
                    <gpml:element>
                        <gpml:KeyValueDictionaryElement>
                            <gpml:key>FID_land_m</gpml:key>
                            <gpml:valueType xmlns:xsi="http://www.w3.org/XMLSchema-instance">xsi:string</gpml:valueType>
                            <gpml:value>3</gpml:value>
                        </gpml:KeyValueDictionaryElement>
                    </gpml:element>
                    <gpml:element>
                        <gpml:KeyValueDictionaryElement>
                            <gpml:key>source</gpml:key>
                            <gpml:valueType xmlns:xsi="http://www.w3.org/XMLSchema-instance">xsi:string</gpml:valueType>
                            <gpml:value>WVS</gpml:value>
                        </gpml:KeyValueDictionaryElement>
                    </gpml:element>
                    <gpml:element>
                        <gpml:KeyValueDictionaryElement>
                            <gpml:key>PLATEID1_1</gpml:key>
                            <gpml:valueType xmlns:xsi="http://www.w3.org/XMLSchema-instance">xsi:string</gpml:valueType>
                            <gpml:value>0</gpml:value>
                        </gpml:KeyValueDictionaryElement>
                    </gpml:element>
                    <gpml:element>
                        <gpml:KeyValueDictionaryElement>
                            <gpml:key>FROMAGE_1</gpml:key>
                            <gpml:valueType xmlns:xsi="http://www.w3.org/XMLSchema-instance">xsi:double</gpml:valueType>
                            <gpml:value>999</gpml:value>
                        </gpml:KeyValueDictionaryElement>
                    </gpml:element>
                    <gpml:element>
                        <gpml:KeyValueDictionaryElement>
                            <gpml:key>TOAGE_1</gpml:key>
                            <gpml:valueType xmlns:xsi="http://www.w3.org/XMLSchema-instance">xsi:double</gpml:valueType>
                            <gpml:value>-999</gpml:value>
                        </gpml:KeyValueDictionaryElement>
                    </gpml:element>
                    <gpml:element>
                        <gpml:KeyValueDictionaryElement>
                            <gpml:key>PLATEID2_1</gpml:key>
                            <gpml:valueType xmlns:xsi="http://www.w3.org/XMLSchema-instance">xsi:string</gpml:valueType>
                            <gpml:value>0</gpml:value>
                        </gpml:KeyValueDictionaryElement>
                    </gpml:element>
                    <gpml:element>
                        <gpml:KeyValueDictionaryElement>
                            <gpml:key>GPGIM_TY_1</gpml:key>
                            <gpml:valueType xmlns:xsi="http://www.w3.org/XMLSchema-instance">xsi:string</gpml:valueType>
                            <gpml:value>gpml:UnclassifiedFeature</gpml:value>
                        </gpml:KeyValueDictionaryElement>
                    </gpml:element>
                    <gpml:element>
                        <gpml:KeyValueDictionaryElement>
                            <gpml:key>FEATURE__1</gpml:key>
                            <gpml:valueType xmlns:xsi="http://www.w3.org/XMLSchema-instance">xsi:string</gpml:valueType>
                            <gpml:value>GPlates-9c14590d-65b8-473e-b750-787b1f9b9d6f</gpml:value>
                        </gpml:KeyValueDictionaryElement>
                    </gpml:element>
                    <gpml:element>
                        <gpml:KeyValueDictionaryElement>
                            <gpml:key>L_PLATE_1</gpml:key>
                            <gpml:valueType xmlns:xsi="http://www.w3.org/XMLSchema-instance">xsi:string</gpml:valueType>
                            <gpml:value>0</gpml:value>
                        </gpml:KeyValueDictionaryElement>
                    </gpml:element>
                    <gpml:element>
                        <gpml:KeyValueDictionaryElement>
                            <gpml:key>R_PLATE_1</gpml:key>
                            <gpml:valueType xmlns:xsi="http://www.w3.org/XMLSchema-instance">xsi:string</gpml:valueType>
                            <gpml:value>0</gpml:value>
                        </gpml:KeyValueDictionaryElement>
                    </gpml:element>
                    <gpml:element>
                        <gpml:KeyValueDictionaryElement>
                            <gpml:key>SPREAD_A_1</gpml:key>
                            <gpml:valueType xmlns:xsi="http://www.w3.org/XMLSchema-instance">xsi:double</gpml:valueType>
                            <gpml:value>0</gpml:value>
                        </gpml:KeyValueDictionaryElement>
                    </gpml:element>
                    <gpml:element>
                        <gpml:KeyValueDictionaryElement>
                            <gpml:key>TYPE</gpml:key>
                            <gpml:valueType xmlns:xsi="http://www.w3.org/XMLSchema-instance">xsi:string</gpml:valueType>
                            <gpml:value></gpml:value>
                        </gpml:KeyValueDictionaryElement>
                    </gpml:element>
                </gpml:KeyValueDictionary>
            </gpml:shapefileAttributes>
            <gml:validTime>
                <gml:TimePeriod>
                    <gml:begin>
                        <gml:TimeInstant>
                            <gml:timePosition gml:frame="http://gplates.org/TRS/flat">0</gml:timePosition>
                        </gml:TimeInstant>
                    </gml:begin>
                    <gml:end>
                        <gml:TimeInstant>
                            <gml:timePosition gml:frame="http://gplates.org/TRS/flat">0</gml:timePosition>
                        </gml:TimeInstant>
                    </gml:end>
                </gml:TimePeriod>
            </gml:validTime>
            <gpml:reconstructionPlateId>
                <gpml:ConstantValue>
                    <gpml:value>16111</gpml:value>
                    <gml:description></gml:description>
                    <gpml:valueType xmlns:gpml="http://www.gplates.org/gplates">gpml:plateId</gpml:valueType>
                </gpml:ConstantValue>
            </gpml:reconstructionPlateId>
            <gpml:geometryImportTime>
                <gml:TimeInstant>
                    <gml:timePosition gml:frame="http://gplates.org/TRS/flat">0</gml:timePosition>
                </gml:TimeInstant>
            </gpml:geometryImportTime>
            <gpml:boundary>
                <gpml:ConstantValue>
                    <gpml:value>
                        <gml:Polygon>
                            <gml:exterior>
                                <gml:LinearRing>
                                    <gml:posList gml:dimension="2">60.870949548000084 -138.21572901799996 60.424320221000066 -137.62846374499998 60.062122344999977 -137.05972289999997 59.783412933000136 -136.65539550799997 59.289108276000007 -135.67033386199995 59.220016479000087 -135.51376342799995 59.174720714407471 -135.45899468131398 59.265305999999953 -135.63530600000001 59.109188042225355 -135.39255050212839 59.090695430020332 -135.38138140727506 58.92500000000004 -135.38086100000001 58.61919400000005 -135.13919400000003 58.62247199999991 -135.23752799999997 58.349138999999987 -135.05419399999994 58.24083300000013 -135.09088899999995 58.245833000000118 -135.31588899999997 58.513750000000066 -135.51338899999996 58.376278000000049 -135.47827799999999 58.429556000000019 -135.63005599999997 58.40277857964255 -135.78980487168863 58.449904161428677 -135.86445449433739 58.480833000000104 -135.83919399999999 58.57249999999997 -135.907556 58.603277999999953 -135.83252800000002 58.82333300000009 -136.08919399999996 58.885833000000048 -135.76425 58.912917000000107 -135.98005600000002 58.852889000000069 -136.05841700000002 59.068139000000073 -136.18572200000003 58.948333000000069 -136.14919399999997 58.924166999999976 -136.24588900000003 58.936193999999908 -136.12836100000004 58.863306000000087 -136.10761100000002 58.751249999999942 -136.21002800000002 58.82244399999999 -136.40419400000005 58.827083000000052 -136.28338900000003 58.837500000000055 -136.490861 58.979583000000048 -136.49680599999999 58.908749999999891 -136.591722 59.013971999999939 -136.70894400000003 58.892888999999975 -136.66838900000002 58.91230414011698 -136.7149389024629 59.133251664999982 -137.15071701399995 59.463787079000042 -137.70187377899995 59.51602285600007 -137.87409919299995 59.559999466000093 -137.94960021999998 59.605358475000067 -138.08892260999991 59.759000778000058 -138.60919952399996 59.821599960000135 -138.73419952399991 59.881584933000084 -138.92208267399991 60.031150934000074 -139.11070564599993 60.055499655000119 -139.14171372499999 60.31359863300014 -139.75643920899998 60.470962524000015 -140.240692139 60.524993896000062 -140.50909423799993 60.555987023000078 -140.58096827999995 60.716895424000029 -140.95411995599997 60.858290378000085 -141.21454799099996 60.913209830999953 -141.23263357099998 60.985998332000037 -141.25671644499997 61.042890697000082 -141.29502600799998 61.04293731300001 -141.30239838400001 61.101037918000031 -141.34922455699999 61.195347209000033 -141.37192920599989 61.300000126000022 -141.26187277999992 61.32855407600001 -140.91831262100004 61.310994209000064 -140.220858722 61.228148399000105 -139.70758677099991 60.982728129000101 -138.69194450099997 60.870949548000084 -138.21572901799996 </gml:posList>
                                </gml:LinearRing>
                            </gml:exterior>
                        </gml:Polygon>
                    </gpml:value>
                    <gml:description></gml:description>
                    <gpml:valueType xmlns:gml="http://www.opengis.net/gml">gml:Polygon</gpml:valueType>
                </gpml:ConstantValue>
            </gpml:boundary>
            <gpml:conjugatePlateId>0</gpml:conjugatePlateId>
            <gpml:leftPlate>0</gpml:leftPlate>
            <gpml:rightPlate>0</gpml:rightPlate>
            <gpml:spreadingAsymmetry>0</gpml:spreadingAsymmetry>
        </gpml:ClosedContinentalBoundary>
    </gml:featureMember>
    <gml:featureMember>
        <gpml:ClosedContinentalBoundary>
            <gpml:identity>GPlates-24b27169-d197-4224-a693-e93d7abebe02</gpml:identity>
            <gpml:revision>GPlates-bd6f2451-c2cf-495b-8b19-d8b0c2dc8482</gpml:revision>
            <gml:name>metamorphic rocks b/w Stikinia and Wrangellia (Colpron et al 2007)</gml:name>
            <gpml:shapefileAttributes>
                <gpml:KeyValueDictionary>
                    <gpml:element>
                        <gpml:KeyValueDictionaryElement>
                            <gpml:key>FID_Global</gpml:key>
                            <gpml:valueType xmlns:xsi="http://www.w3.org/XMLSchema-instance">xsi:string</gpml:valueType>
                            <gpml:value>451</gpml:value>
                        </gpml:KeyValueDictionaryElement>
                    </gpml:element>
                    <gpml:element>
                        <gpml:KeyValueDictionaryElement>
                            <gpml:key>PLATEID1</gpml:key>
                            <gpml:valueType xmlns:xsi="http://www.w3.org/XMLSchema-instance">xsi:integer</gpml:valueType>
                            <gpml:value>16124</gpml:value>
                        </gpml:KeyValueDictionaryElement>
                    </gpml:element>
                    <gpml:element>
                        <gpml:KeyValueDictionaryElement>
                            <gpml:key>FROMAGE</gpml:key>
                            <gpml:valueType xmlns:xsi="http://www.w3.org/XMLSchema-instance">xsi:double</gpml:valueType>
                            <gpml:value>140</gpml:value>
                        </gpml:KeyValueDictionaryElement>
                    </gpml:element>
                    <gpml:element>
                        <gpml:KeyValueDictionaryElement>
                            <gpml:key>TOAGE</gpml:key>
                            <gpml:valueType xmlns:xsi="http://www.w3.org/XMLSchema-instance">xsi:double</gpml:valueType>
                            <gpml:value>-999</gpml:value>
                        </gpml:KeyValueDictionaryElement>
                    </gpml:element>
                    <gpml:element>
                        <gpml:KeyValueDictionaryElement>
                            <gpml:key>NAME</gpml:key>
                            <gpml:valueType xmlns:xsi="http://www.w3.org/XMLSchema-instance">xsi:string</gpml:valueType>
                            <gpml:value>metamorphic rocks b/w Stikinia and Wrangellia (Colpron et al 2007)</gpml:value>
                        </gpml:KeyValueDictionaryElement>
                    </gpml:element>
                    <gpml:element>
                        <gpml:KeyValueDictionaryElement>
                            <gpml:key>PLATEID2</gpml:key>
                            <gpml:valueType xmlns:xsi="http://www.w3.org/XMLSchema-instance">xsi:integer</gpml:valueType>
                            <gpml:value>0</gpml:value>
                        </gpml:KeyValueDictionaryElement>
                    </gpml:element>
                    <gpml:element>
                        <gpml:KeyValueDictionaryElement>
                            <gpml:key>GPGIM_TYPE</gpml:key>
                            <gpml:valueType xmlns:xsi="http://www.w3.org/XMLSchema-instance">xsi:string</gpml:valueType>
                            <gpml:value>gpml:ClosedContinentalBoundary</gpml:value>
                        </gpml:KeyValueDictionaryElement>
                    </gpml:element>
                    <gpml:element>
                        <gpml:KeyValueDictionaryElement>
                            <gpml:key>L_PLATE</gpml:key>
                            <gpml:valueType xmlns:xsi="http://www.w3.org/XMLSchema-instance">xsi:integer</gpml:valueType>
                            <gpml:value>0</gpml:value>
                        </gpml:KeyValueDictionaryElement>
                    </gpml:element>
                    <gpml:element>
                        <gpml:KeyValueDictionaryElement>
                            <gpml:key>R_PLATE</gpml:key>
                            <gpml:valueType xmlns:xsi="http://www.w3.org/XMLSchema-instance">xsi:integer</gpml:valueType>
                            <gpml:value>0</gpml:value>
                        </gpml:KeyValueDictionaryElement>
                    </gpml:element>
                    <gpml:element>
                        <gpml:KeyValueDictionaryElement>
                            <gpml:key>SPREAD_ASY</gpml:key>
                            <gpml:valueType xmlns:xsi="http://www.w3.org/XMLSchema-instance">xsi:double</gpml:valueType>
                            <gpml:value>0</gpml:value>
                        </gpml:KeyValueDictionaryElement>
                    </gpml:element>
                    <gpml:element>
                        <gpml:KeyValueDictionaryElement>
                            <gpml:key>FEATURE_ID</gpml:key>
                            <gpml:valueType xmlns:xsi="http://www.w3.org/XMLSchema-instance">xsi:string</gpml:valueType>
                            <gpml:value>GPlates-3306436f-9217-4cfb-a607-fce488ad8a44</gpml:value>
                        </gpml:KeyValueDictionaryElement>
                    </gpml:element>
                    <gpml:element>
                        <gpml:KeyValueDictionaryElement>
                            <gpml:key>IMPORT_AGE</gpml:key>
                            <gpml:valueType xmlns:xsi="http://www.w3.org/XMLSchema-instance">xsi:double</gpml:valueType>
                            <gpml:value>0</gpml:value>
                        </gpml:KeyValueDictionaryElement>
                    </gpml:element>
                    <gpml:element>
                        <gpml:KeyValueDictionaryElement>
                            <gpml:key>FID_land_m</gpml:key>
                            <gpml:valueType xmlns:xsi="http://www.w3.org/XMLSchema-instance">xsi:string</gpml:valueType>
                            <gpml:value>3</gpml:value>
                        </gpml:KeyValueDictionaryElement>
                    </gpml:element>
                    <gpml:element>
                        <gpml:KeyValueDictionaryElement>
                            <gpml:key>source</gpml:key>
                            <gpml:valueType xmlns:xsi="http://www.w3.org/XMLSchema-instance">xsi:string</gpml:valueType>
                            <gpml:value>WVS</gpml:value>
                        </gpml:KeyValueDictionaryElement>
                    </gpml:element>
                    <gpml:element>
                        <gpml:KeyValueDictionaryElement>
                            <gpml:key>PLATEID1_1</gpml:key>
                            <gpml:valueType xmlns:xsi="http://www.w3.org/XMLSchema-instance">xsi:string</gpml:valueType>
                            <gpml:value>0</gpml:value>
                        </gpml:KeyValueDictionaryElement>
                    </gpml:element>
                    <gpml:element>
                        <gpml:KeyValueDictionaryElement>
                            <gpml:key>FROMAGE_1</gpml:key>
                            <gpml:valueType xmlns:xsi="http://www.w3.org/XMLSchema-instance">xsi:double</gpml:valueType>
                            <gpml:value>999</gpml:value>
                        </gpml:KeyValueDictionaryElement>
                    </gpml:element>
                    <gpml:element>
                        <gpml:KeyValueDictionaryElement>
                            <gpml:key>TOAGE_1</gpml:key>
                            <gpml:valueType xmlns:xsi="http://www.w3.org/XMLSchema-instance">xsi:double</gpml:valueType>
                            <gpml:value>-999</gpml:value>
                        </gpml:KeyValueDictionaryElement>
                    </gpml:element>
                    <gpml:element>
                        <gpml:KeyValueDictionaryElement>
                            <gpml:key>PLATEID2_1</gpml:key>
                            <gpml:valueType xmlns:xsi="http://www.w3.org/XMLSchema-instance">xsi:string</gpml:valueType>
                            <gpml:value>0</gpml:value>
                        </gpml:KeyValueDictionaryElement>
                    </gpml:element>
                    <gpml:element>
                        <gpml:KeyValueDictionaryElement>
                            <gpml:key>GPGIM_TY_1</gpml:key>
                            <gpml:valueType xmlns:xsi="http://www.w3.org/XMLSchema-instance">xsi:string</gpml:valueType>
                            <gpml:value>gpml:UnclassifiedFeature</gpml:value>
                        </gpml:KeyValueDictionaryElement>
                    </gpml:element>
                    <gpml:element>
                        <gpml:KeyValueDictionaryElement>
                            <gpml:key>FEATURE__1</gpml:key>
                            <gpml:valueType xmlns:xsi="http://www.w3.org/XMLSchema-instance">xsi:string</gpml:valueType>
                            <gpml:value>GPlates-9c14590d-65b8-473e-b750-787b1f9b9d6f</gpml:value>
                        </gpml:KeyValueDictionaryElement>
                    </gpml:element>
                    <gpml:element>
                        <gpml:KeyValueDictionaryElement>
                            <gpml:key>L_PLATE_1</gpml:key>
                            <gpml:valueType xmlns:xsi="http://www.w3.org/XMLSchema-instance">xsi:string</gpml:valueType>
                            <gpml:value>0</gpml:value>
                        </gpml:KeyValueDictionaryElement>
                    </gpml:element>
                    <gpml:element>
                        <gpml:KeyValueDictionaryElement>
                            <gpml:key>R_PLATE_1</gpml:key>
                            <gpml:valueType xmlns:xsi="http://www.w3.org/XMLSchema-instance">xsi:string</gpml:valueType>
                            <gpml:value>0</gpml:value>
                        </gpml:KeyValueDictionaryElement>
                    </gpml:element>
                    <gpml:element>
                        <gpml:KeyValueDictionaryElement>
                            <gpml:key>SPREAD_A_1</gpml:key>
                            <gpml:valueType xmlns:xsi="http://www.w3.org/XMLSchema-instance">xsi:double</gpml:valueType>
                            <gpml:value>0</gpml:value>
                        </gpml:KeyValueDictionaryElement>
                    </gpml:element>
                    <gpml:element>
                        <gpml:KeyValueDictionaryElement>
                            <gpml:key>TYPE</gpml:key>
                            <gpml:valueType xmlns:xsi="http://www.w3.org/XMLSchema-instance">xsi:string</gpml:valueType>
                            <gpml:value></gpml:value>
                        </gpml:KeyValueDictionaryElement>
                    </gpml:element>
                </gpml:KeyValueDictionary>
            </gpml:shapefileAttributes>
            <gml:validTime>
                <gml:TimePeriod>
                    <gml:begin>
                        <gml:TimeInstant>
                            <gml:timePosition gml:frame="http://gplates.org/TRS/flat">0</gml:timePosition>
                        </gml:TimeInstant>
                    </gml:begin>
                    <gml:end>
                        <gml:TimeInstant>
                            <gml:timePosition gml:frame="http://gplates.org/TRS/flat">0</gml:timePosition>
                        </gml:TimeInstant>
                    </gml:end>
                </gml:TimePeriod>
            </gml:validTime>
            <gpml:reconstructionPlateId>
                <gpml:ConstantValue>
                    <gpml:value>16124</gpml:value>
                    <gml:description></gml:description>
                    <gpml:valueType xmlns:gpml="http://www.gplates.org/gplates">gpml:plateId</gpml:valueType>
                </gpml:ConstantValue>
            </gpml:reconstructionPlateId>
            <gpml:geometryImportTime>
                <gml:TimeInstant>
                    <gml:timePosition gml:frame="http://gplates.org/TRS/flat">0</gml:timePosition>
                </gml:TimeInstant>
            </gpml:geometryImportTime>
            <gpml:boundary>
                <gpml:ConstantValue>
                    <gpml:value>
                        <gml:Polygon>
                            <gml:exterior>
                                <gml:LinearRing>
                                    <gml:posList gml:dimension="2">58.919190365000098 -133.89133485799994 58.500300000999992 -133.450919406 56.333694764000029 -131.15990677599996 56.222189421000074 -130.73275592500002 55.767594364864657 -130.16663415237633 55.759249999999973 -130.17738900000001 55.277388999999971 -130.00202800000002 54.838388999999978 -130.47927799999997 54.94963900000004 -130.47347200000002 54.815833000000104 -130.63097199999999 54.841693999999947 -130.64438899999999 54.869194 -130.68099999999998 54.9391940000001 -130.65933300000003 54.972638999999958 -130.59597199999999 54.94386099999997 -130.67349999999999 54.852582999999953 -130.69933300000002 54.861278000000048 -130.68511100000003 54.844221999999966 -130.65424999999999 54.820860999999994 -130.63591699999995 54.83002800000007 -130.65761100000003 54.817555999999939 -130.63933299999997 54.804999999999943 -130.64763899999997 54.7917220000001 -130.63761099999996 54.763778000000116 -130.69844399999999 54.961333000000103 -130.74841699999996 54.820000000000093 -130.73755599999998 54.813162493241883 -130.81122798103684 54.924289084861648 -130.97909737725547 54.970083000000045 -130.86588900000004 54.960528000000053 -130.96669399999996 55.041639000000124 -131.00580600000004 55.119111000000004 -130.83052800000002 55.019611000000062 -130.690056 55.113722000000074 -130.71477799999997 55.152917000000087 -130.53038900000004 55.152139000000005 -130.69269399999996 55.335722000000118 -130.47752799999995 55.092306000000129 -130.76716699999997 55.194972000000007 -130.82202799999999 55.101110999999968 -130.90572199999997 55.120833000000111 -131.07249999999999 55.192499999999939 -131.09588900000006 55.289556000000012 -130.95683299999996 55.300056000000069 -130.62663900000004 55.322610999999931 -130.69211100000004 55.375277999999945 -130.61391700000001 55.314082999999982 -130.87691699999999 55.545999999999957 -130.87477800000002 55.559083000000136 -130.67702800000006 55.639833000000095 -130.69488899999993 55.559638999999962 -130.87819400000004 55.698194000000051 -130.90508299999996 55.75580599999995 -130.705083 55.712889000000096 -130.908028 55.779332999999959 -130.97191699999996 55.817639000000128 -130.92802800000004 55.800750000000107 -130.99999999999997 55.982472000000058 -131.220889 56.102000000000046 -131.03086100000002 55.967916999999936 -131.345056 56.00930600000013 -131.42472199999997 55.992471999999935 -131.46083299999998 55.97913900000006 -131.410833 55.946250000000106 -131.43502799999993 55.927471999999995 -131.61922199999998 55.989111000000122 -131.46919399999996 56.003306000000094 -131.52483300000003 55.905740313119225 -131.70525593563218 56.174321472100047 -131.95409264062602 56.164332999999928 -131.59994399999999 56.236555999999943 -131.49111099999999 56.224972000000008 -131.89966699999999 56.386332999999979 -131.967139 56.354639000000034 -132.01861100000005 56.404611000000109 -132.16686099999998 56.402128465740695 -132.1685151158631 56.435489530511916 -132.20235812617881 56.45922200000004 -132.21091700000002 56.473008699972894 -132.24041931061069 56.596962517459708 -132.36616380805526 56.720861000000042 -132.062611 56.701257575895745 -132.53367130872348 56.703874641667767 -132.53826707216376 56.820028000000072 -132.37249999999997 56.747972000000097 -132.528389 56.829917920099199 -132.75960850618901 56.854439938573755 -132.80267100664042 56.990028000000024 -132.95244400000001 56.967527999999987 -132.79402800000003 57.096693999999957 -132.82024999999999 57.017693999999999 -133.00000000000003 57.090860999999961 -133.18902799999998 57.173806000000091 -133.12991699999998 57.11983491600887 -133.27493136053283 57.141933738000056 -133.31776187999998 57.289681743921733 -133.49417152247105 57.239611000000096 -133.20166699999999 57.292556000000026 -133.25911100000002 57.357556000000066 -133.05747199999996 57.358305999999935 -133.465889 57.442528000000124 -133.34913899999998 57.447500000000076 -133.50752800000001 57.545027999999981 -133.51927799999999 57.593361000000066 -133.34086099999996 57.576222000000115 -133.61833300000001 57.714166999999996 -133.66252800000001 57.495917000000098 -132.89369400000004 57.605917000000119 -133.18244400000003 57.700444000000012 -133.10488900000001 57.699166999999946 -133.18913900000001 57.614638999999947 -133.19497200000001 57.770082999999993 -133.58919399999999 57.917943999999949 -133.57341699999995 57.864222000000041 -133.13577799999996 57.89716700000011 -133.18325000000002 57.927971999999933 -133.57666700000001 57.886666999999953 -133.65091699999994 57.790888999999936 -133.63419399999998 57.804138999999921 -133.72919400000004 57.951666999999986 -133.85594400000002 57.995417000000117 -133.76511099999996 57.930860999999965 -133.68591699999996 58.020082999999936 -133.66488899999999 57.996332999999922 -133.71836099999996 58.064860999999951 -133.77866699999998 58.155806000000027 -133.64474999999993 58.135693999999994 -133.74883299999993 58.109971999999978 -133.72997200000003 58.045416999999986 -133.81027799999998 58.01091700000007 -133.78474999999997 57.973750000000074 -133.88855599999999 58.062388999999968 -134.055972 58.280693999999968 -134.08269399999995 58.317249999999952 -133.97049999999996 58.401527999999956 -134.01933300000002 58.424166999999954 -133.95430599999997 58.499861000000088 -133.93222199999997 58.538166999999987 -133.71333299999998 58.51250000000001 -133.94591699999998 58.491166999999997 -133.98708299999998 58.432778000000127 -133.98091699999998 58.417361000000078 -134.09433300000001 58.33322199999995 -134.05766700000001 58.304861000000024 -134.14597199999997 58.201971999999941 -134.146861 58.204443999999931 -134.22347199999996 58.325232636162184 -134.45840635655958 58.665711599408205 -134.93258036565373 58.660806000000008 -134.90927799999997 58.70583299999992 -134.94930599999998 58.818277999999992 -134.941 58.810888999999975 -134.99099999999999 58.856667000000016 -134.91933299999997 58.906667000000077 -134.90763899999996 58.926694000000019 -134.93263899999999 58.95502799999997 -134.92602800000003 58.99047200000004 -134.96013900000003 58.902443999999967 -134.92263900000003 58.852499999999942 -134.93263899999999 58.842472000000008 -135.002556 58.732916999999993 -135.02502800000002 58.837500000000055 -135.14594399999993 58.999999999999929 -135.17788899999996 59.029028000000018 -135.20480599999996 59.119721999999946 -135.22966699999995 59.165694000000059 -135.27302800000007 59.200639000000038 -135.28502800000004 59.212806000000086 -135.267278 59.218943999999979 -135.283694 59.236193999999955 -135.27219399999996 59.234888999999988 -135.23141699999996 59.262111000000004 -135.18741699999998 59.259278000000002 -135.18324999999999 59.270416999999988 -135.16491700000003 59.270777999999986 -135.15022199999999 59.274472000000024 -135.15061100000003 59.252583000000101 -135.09325000000001 59.260389000000082 -135.09105600000004 59.274722000000111 -135.12941700000005 59.276221999999962 -135.160056 59.268138999999962 -135.194861 59.258972000000085 -135.21869400000003 59.250250000000079 -135.217806 59.23663900000011 -135.23891699999996 59.241333000000068 -135.26261100000005 59.232222000000128 -135.28783300000003 59.218639000000067 -135.285167 59.212694000000063 -135.26866699999999 59.205611000000118 -135.30672199999998 59.268610999999943 -135.37491699999998 59.480888999999991 -135.36658299999999 59.287972000000046 -135.400194 59.372249999999973 -135.63436099999998 59.276389000000115 -135.43950000000004 59.090278000000097 -135.29463899999996 59.174720714407471 -135.45899468131398 59.220016479000087 -135.51376342799995 59.289108276000007 -135.67033386199995 59.783412933000136 -136.65539550799997 60.062122344999977 -137.05972289999997 60.424320221000066 -137.62846374499998 60.870949548000084 -138.21572901799996 61.016014099000081 -138.42243957499997 61.282035828000097 -139.11924743699996 61.366254001000037 -139.30327142299996 61.384066815000047 -139.09399981899998 61.374438703000116 -138.97041668799989 61.370238679000067 -138.80780131200001 61.370647418000033 -138.38506862099999 61.341390648000015 -138.04695973099996 61.26691193100001 -137.91283951799997 61.053679570000043 -137.17054616899998 60.716589696000028 -136.63792209699992 60.38936535400007 -136.35029189999995 60.224430091000023 -136.10324970899995 59.956857723000091 -135.60263711699997 59.833538587999975 -135.47722626099994 59.769867412000053 -135.33316729599997 59.626909664999999 -134.91074977499997 59.298100438000056 -134.62973053099995 59.045700908000079 -134.34324965799993 58.939317650000135 -134.09546932299997 58.919190365000098 -133.89133485799994 </gml:posList>
                                </gml:LinearRing>
                            </gml:exterior>
                        </gml:Polygon>
                    </gpml:value>
                    <gml:description></gml:description>
                    <gpml:valueType xmlns:gml="http://www.opengis.net/gml">gml:Polygon</gpml:valueType>
                </gpml:ConstantValue>
            </gpml:boundary>
            <gpml:boundary>
                <gpml:ConstantValue>
                    <gpml:value>
                        <gml:Polygon>
                            <gml:exterior>
                                <gml:LinearRing>
                                    <gml:posList gml:dimension="2">59.090695430020332 -135.38138140727506 59.109188042225355 -135.39255050212839 59.102028000000104 -135.381417 59.090695430020332 -135.38138140727506 </gml:posList>
                                </gml:LinearRing>
                            </gml:exterior>
                        </gml:Polygon>
                    </gpml:value>
                    <gml:description></gml:description>
                    <gpml:valueType xmlns:gml="http://www.opengis.net/gml">gml:Polygon</gpml:valueType>
                </gpml:ConstantValue>
            </gpml:boundary>
            <gpml:boundary>
                <gpml:ConstantValue>
                    <gpml:value>
                        <gml:Polygon>
                            <gml:exterior>
                                <gml:LinearRing>
                                    <gml:posList gml:dimension="2">53.943296972258679 -128.7270055552446 53.770860999999968 -128.94844399999999 53.854056000000092 -128.919917 53.797499999999985 -128.96725000000004 53.894528000000058 -129.01011100000005 53.76925 -128.97363899999999 53.834555999999935 -129.08524999999997 53.753306000000094 -129.03100000000001 53.647444000000064 -129.30763899999997 53.614138999999973 -129.24088900000001 53.519139000000116 -129.232722 53.564111000000082 -129.34930600000004 53.512443999999924 -129.23763899999994 53.465666173089467 -129.24817926932246 53.752275283000067 -129.82916592199996 53.875538838000061 -129.86279171399994 54.119257032382656 -130.0574233442205 54.14825000000004 -130.05594400000001 54.159139000000117 -129.95755600000001 54.023749999999957 -129.81669399999998 54.183332999999976 -129.94255599999997 54.220833000000084 -129.55752799999999 54.235389000000083 -129.86502799999997 54.160885002127316 -130.09066714710809 54.268967957145769 -130.17698143229134 54.283277999999996 -130.15097199999997 54.278049608811727 -130.18423397522653 54.349266431960579 -130.24110722764698 54.39911100000009 -130.24433300000001 54.384104016129484 -130.26892827653057 54.532754207000025 -130.38763926999997 54.550643094386118 -130.41466247552398 54.648721999999985 -130.44847199999998 54.304139000000035 -129.98755600000004 54.406556000000037 -130.10602799999998 54.510806000000017 -129.98755600000004 54.41783300000008 -130.11677800000001 54.654139000000129 -130.442556 54.622861000000057 -130.34850000000006 54.661667000000023 -130.29261099999997 54.637056000000094 -130.36511099999998 54.692472000000123 -130.35424999999998 54.712916999999941 -130.19180600000004 54.701667000000015 -130.14427800000004 54.662861000000042 -130.10019400000002 54.677499999999981 -130.10597199999998 54.683305999999959 -130.09430600000002 54.641638999999969 -130.06761099999997 54.624555999999956 -130.03844400000003 54.59788900000013 -129.95336100000003 54.605417000000031 -129.923361 54.618750000000105 -129.91002800000004 54.602889000000118 -129.94672199999997 54.614138999999945 -129.98924999999997 54.653306000000121 -130.06091699999996 54.68913900000004 -130.08600000000001 54.689555999999982 -130.11013899999995 54.714611000000041 -130.14680599999997 54.723305999999958 -130.22099999999998 54.892528000000027 -130.05938900000001 54.850889000000052 -130.177694 54.975471999999961 -130.01863899999995 54.961638999999934 -129.95088899999996 54.915360999999983 -129.98674999999997 54.978305999999968 -129.660833 55.009306000000059 -130.012944 55.120806000000101 -129.92161099999998 54.982917000000121 -130.09861100000003 55.07374999999999 -130.171806 55.288389000000009 -129.90683300000001 55.338556000000139 -130.01047199999994 55.744193999999986 -130.14719400000001 55.748427016989382 -130.14276444062034 55.741168255000019 -130.13372487199996 55.212611568000057 -129.83002662399991 54.95298646100008 -129.39790068000002 54.551677140000074 -129.03164182599988 54.006920708000074 -128.98580674699991 53.943296972258679 -128.7270055552446 </gml:posList>
                                </gml:LinearRing>
                            </gml:exterior>
                        </gml:Polygon>
                    </gpml:value>
                    <gml:description></gml:description>
                    <gpml:valueType xmlns:gml="http://www.opengis.net/gml">gml:Polygon</gpml:valueType>
                </gpml:ConstantValue>
            </gpml:boundary>
            <gpml:boundary>
                <gpml:ConstantValue>
                    <gpml:value>
                        <gml:Polygon>
                            <gml:exterior>
                                <gml:LinearRing>
                                    <gml:posList gml:dimension="2">52.614309565564241 -127.14295629836363 52.578639000000102 -127.23836099999995 52.41733299999995 -127.34313899999999 52.606472000000046 -127.62775000000001 52.406443999999958 -127.41513900000002 52.269110999999967 -127.75702799999999 52.358056000000055 -127.72330599999997 52.214391491982376 -127.85927435363833 52.224449258343633 -127.88959783575768 52.318389000000003 -127.93341700000006 52.375916999999959 -127.851528 52.445860999999951 -127.929889 52.451083000000011 -127.71586100000002 52.501027999999963 -127.88969400000002 52.444028000000081 -127.94374999999995 52.372500000000024 -127.88138899999996 52.319166999999958 -128.012472 52.477556000000071 -127.96277800000004 52.319999999999965 -128.029222 52.435832999999967 -128.08580599999999 52.514193999999968 -128.00580600000001 52.509582999999935 -128.07005599999997 52.550000000000061 -128.10422199999999 52.652082999999948 -128.05005600000004 52.597499999999926 -128.11255599999998 52.473305999999958 -128.10252800000001 52.462069490317241 -128.18069720071492 52.621341572456146 -128.21220989491195 52.759139000000005 -128.11755599999998 52.736194000000005 -127.83180600000003 52.768333000000098 -128.13252800000001 52.879166999999995 -128.13591700000001 52.917888999999946 -128.03508299999999 52.928305999999957 -128.13583300000002 52.858305999999935 -128.15924999999996 52.798722000000048 -128.24333300000001 52.799059952587299 -128.24737227171437 52.809136739000046 -128.24936600899994 52.807056476000078 -128.24009784699996 53.065145287000028 -128.38049880499995 53.092645761857483 -128.44268809732463 53.095110999999982 -128.43047200000001 53.094066692442134 -128.44590137520291 53.122742311513143 -128.51074812662245 53.146417000000099 -128.47983300000004 53.254113921813911 -128.80783054132661 53.275084838736085 -128.85525395817859 53.430249999999944 -128.90847200000002 53.474693999999943 -128.841556 53.444360999999986 -128.92594399999996 53.544999999999959 -128.98863899999998 53.568278000000085 -128.816417 53.325694000000084 -128.47499999999999 53.407527999999928 -128.52638899999997 53.478417000000064 -128.36352799999997 53.448222000000072 -128.13622200000003 53.381417000000091 -128.07458300000002 53.333305999999993 -128.12819399999995 53.339861000000042 -128.001 53.491360999999984 -128.12127799999999 53.507443999999929 -128.37247199999996 53.427361000000104 -128.54463899999999 53.547360999999995 -128.76988899999998 53.645000000000088 -128.84016700000001 53.784832999999956 -128.79666700000004 53.854056000000092 -128.68355600000001 53.813166999999993 -128.47988899999996 53.875749999999968 -128.71313900000001 53.93356840285545 -128.68743281833608 53.788490954000011 -128.09730373799999 53.461743482000017 -127.58266676099998 53.145924076000085 -127.48620209799999 52.899240006000042 -127.56716735099991 52.743310604000072 -127.34157135499997 52.632599413000008 -127.15546587599995 52.614309565564241 -127.14295629836363 </gml:posList>
                                </gml:LinearRing>
                            </gml:exterior>
                        </gml:Polygon>
                    </gpml:value>
                    <gml:description></gml:description>
                    <gpml:valueType xmlns:gml="http://www.opengis.net/gml">gml:Polygon</gpml:valueType>
                </gpml:ConstantValue>
            </gpml:boundary>
            <gpml:boundary>
                <gpml:ConstantValue>
                    <gpml:value>
                        <gml:Polygon>
                            <gml:exterior>
                                <gml:LinearRing>
                                    <gml:posList gml:dimension="2">50.849705587000095 -124.43240876799992 50.850145102000056 -124.74225254399997 50.864345461063259 -124.87199423299559 50.929193999999946 -124.82152800000003 50.867934636110476 -124.90478675821664 50.908925785000079 -125.27930270300001 50.937279621590612 -125.50245016164958 50.94002800000009 -125.49750000000002 50.99622200000001 -125.53672200000001 50.945954049679692 -125.55327929518259 51.117471190000025 -126.14665413399992 51.223700000000029 -126.52630000000002 51.557837876000036 -127.12875171099995 51.66355144293334 -127.32870814247407 51.681638999999933 -127.24580600000003 51.67350294528358 -127.34753133570734 51.67535829500013 -127.35104071599991 51.733072828408716 -127.42408989116943 51.870388999999996 -127.36338900000003 51.74047141051755 -127.43345426247335 51.945913877485395 -127.69348240218889 51.950833000000131 -127.67250000000001 52.121805999999928 -127.60799999999996 52.131972000000069 -127.46138899999998 52.028750000000088 -127.61274999999996 52.107416999999998 -127.37486100000005 52.18897199999995 -127.47205599999997 52.314721999999989 -127.17888900000001 52.305056000000121 -127.00894399999999 52.384361000000077 -127.21605599999998 52.513138999999988 -127.244944 52.588978992120225 -127.12563112513939 52.061354208000097 -126.76475533199999 51.809885727000051 -126.26613452299992 51.529026379000044 -125.72537344999994 51.236100000000079 -124.9568 51.022085880000077 -124.50954981099989 50.849705587000095 -124.43240876799992 </gml:posList>
                                </gml:LinearRing>
                            </gml:exterior>
                        </gml:Polygon>
                    </gpml:value>
                    <gml:description></gml:description>
                    <gpml:valueType xmlns:gml="http://www.opengis.net/gml">gml:Polygon</gpml:valueType>
                </gpml:ConstantValue>
            </gpml:boundary>
            <gpml:boundary>
                <gpml:ConstantValue>
                    <gpml:value>
                        <gml:Polygon>
                            <gml:exterior>
                                <gml:LinearRing>
                                    <gml:posList gml:dimension="2">52.392150224174344 -128.16686336101839 52.435798678248226 -128.17549940298466 52.411638999999994 -128.14924999999999 52.392150224174344 -128.16686336101839 </gml:posList>
                                </gml:LinearRing>
                            </gml:exterior>
                        </gml:Polygon>
                    </gpml:value>
                    <gml:description></gml:description>
                    <gpml:valueType xmlns:gml="http://www.opengis.net/gml">gml:Polygon</gpml:valueType>
                </gpml:ConstantValue>
            </gpml:boundary>
            <gpml:conjugatePlateId>0</gpml:conjugatePlateId>
            <gpml:leftPlate>0</gpml:leftPlate>
            <gpml:rightPlate>0</gpml:rightPlate>
            <gpml:spreadingAsymmetry>0</gpml:spreadingAsymmetry>
        </gpml:ClosedContinentalBoundary>
    </gml:featureMember>
    <gml:featureMember>
        <gpml:ClosedContinentalBoundary>
            <gpml:identity>GPlates-65fb7e00-7f92-4333-bc5f-a1f0b324d35e</gpml:identity>
            <gpml:revision>GPlates-d38b732c-628d-480f-9091-98597324c95a</gpml:revision>
            <gml:name>Wrangellia Terrane</gml:name>
            <gpml:shapefileAttributes>
                <gpml:KeyValueDictionary>
                    <gpml:element>
                        <gpml:KeyValueDictionaryElement>
                            <gpml:key>FID_Global</gpml:key>
                            <gpml:valueType xmlns:xsi="http://www.w3.org/XMLSchema-instance">xsi:string</gpml:valueType>
                            <gpml:value>1109</gpml:value>
                        </gpml:KeyValueDictionaryElement>
                    </gpml:element>
                    <gpml:element>
                        <gpml:KeyValueDictionaryElement>
                            <gpml:key>PLATEID1</gpml:key>
                            <gpml:valueType xmlns:xsi="http://www.w3.org/XMLSchema-instance">xsi:integer</gpml:valueType>
                            <gpml:value>16110</gpml:value>
                        </gpml:KeyValueDictionaryElement>
                    </gpml:element>
                    <gpml:element>
                        <gpml:KeyValueDictionaryElement>
                            <gpml:key>FROMAGE</gpml:key>
                            <gpml:valueType xmlns:xsi="http://www.w3.org/XMLSchema-instance">xsi:double</gpml:valueType>
                            <gpml:value>120</gpml:value>
                        </gpml:KeyValueDictionaryElement>
                    </gpml:element>
                    <gpml:element>
                        <gpml:KeyValueDictionaryElement>
                            <gpml:key>TOAGE</gpml:key>
                            <gpml:valueType xmlns:xsi="http://www.w3.org/XMLSchema-instance">xsi:double</gpml:valueType>
                            <gpml:value>-999</gpml:value>
                        </gpml:KeyValueDictionaryElement>
                    </gpml:element>
                    <gpml:element>
                        <gpml:KeyValueDictionaryElement>
                            <gpml:key>NAME</gpml:key>
                            <gpml:valueType xmlns:xsi="http://www.w3.org/XMLSchema-instance">xsi:string</gpml:valueType>
                            <gpml:value>Wrangellia Terrane</gpml:value>
                        </gpml:KeyValueDictionaryElement>
                    </gpml:element>
                    <gpml:element>
                        <gpml:KeyValueDictionaryElement>
                            <gpml:key>PLATEID2</gpml:key>
                            <gpml:valueType xmlns:xsi="http://www.w3.org/XMLSchema-instance">xsi:integer</gpml:valueType>
                            <gpml:value>0</gpml:value>
                        </gpml:KeyValueDictionaryElement>
                    </gpml:element>
                    <gpml:element>
                        <gpml:KeyValueDictionaryElement>
                            <gpml:key>GPGIM_TYPE</gpml:key>
                            <gpml:valueType xmlns:xsi="http://www.w3.org/XMLSchema-instance">xsi:string</gpml:valueType>
                            <gpml:value>gpml:ClosedContinentalBoundary</gpml:value>
                        </gpml:KeyValueDictionaryElement>
                    </gpml:element>
                    <gpml:element>
                        <gpml:KeyValueDictionaryElement>
                            <gpml:key>L_PLATE</gpml:key>
                            <gpml:valueType xmlns:xsi="http://www.w3.org/XMLSchema-instance">xsi:integer</gpml:valueType>
                            <gpml:value>0</gpml:value>
                        </gpml:KeyValueDictionaryElement>
                    </gpml:element>
                    <gpml:element>
                        <gpml:KeyValueDictionaryElement>
                            <gpml:key>R_PLATE</gpml:key>
                            <gpml:valueType xmlns:xsi="http://www.w3.org/XMLSchema-instance">xsi:integer</gpml:valueType>
                            <gpml:value>0</gpml:value>
                        </gpml:KeyValueDictionaryElement>
                    </gpml:element>
                    <gpml:element>
                        <gpml:KeyValueDictionaryElement>
                            <gpml:key>SPREAD_ASY</gpml:key>
                            <gpml:valueType xmlns:xsi="http://www.w3.org/XMLSchema-instance">xsi:double</gpml:valueType>
                            <gpml:value>0</gpml:value>
                        </gpml:KeyValueDictionaryElement>
                    </gpml:element>
                    <gpml:element>
                        <gpml:KeyValueDictionaryElement>
                            <gpml:key>FEATURE_ID</gpml:key>
                            <gpml:valueType xmlns:xsi="http://www.w3.org/XMLSchema-instance">xsi:string</gpml:valueType>
                            <gpml:value>GPlates-9a99675c-b49a-4fe7-af6a-692ebe524eeb</gpml:value>
                        </gpml:KeyValueDictionaryElement>
                    </gpml:element>
                    <gpml:element>
                        <gpml:KeyValueDictionaryElement>
                            <gpml:key>IMPORT_AGE</gpml:key>
                            <gpml:valueType xmlns:xsi="http://www.w3.org/XMLSchema-instance">xsi:double</gpml:valueType>
                            <gpml:value>0</gpml:value>
                        </gpml:KeyValueDictionaryElement>
                    </gpml:element>
                    <gpml:element>
                        <gpml:KeyValueDictionaryElement>
                            <gpml:key>FID_land_m</gpml:key>
                            <gpml:valueType xmlns:xsi="http://www.w3.org/XMLSchema-instance">xsi:string</gpml:valueType>
                            <gpml:value>3</gpml:value>
                        </gpml:KeyValueDictionaryElement>
                    </gpml:element>
                    <gpml:element>
                        <gpml:KeyValueDictionaryElement>
                            <gpml:key>source</gpml:key>
                            <gpml:valueType xmlns:xsi="http://www.w3.org/XMLSchema-instance">xsi:string</gpml:valueType>
                            <gpml:value>WVS</gpml:value>
                        </gpml:KeyValueDictionaryElement>
                    </gpml:element>
                    <gpml:element>
                        <gpml:KeyValueDictionaryElement>
                            <gpml:key>PLATEID1_1</gpml:key>
                            <gpml:valueType xmlns:xsi="http://www.w3.org/XMLSchema-instance">xsi:string</gpml:valueType>
                            <gpml:value>0</gpml:value>
                        </gpml:KeyValueDictionaryElement>
                    </gpml:element>
                    <gpml:element>
                        <gpml:KeyValueDictionaryElement>
                            <gpml:key>FROMAGE_1</gpml:key>
                            <gpml:valueType xmlns:xsi="http://www.w3.org/XMLSchema-instance">xsi:double</gpml:valueType>
                            <gpml:value>999</gpml:value>
                        </gpml:KeyValueDictionaryElement>
                    </gpml:element>
                    <gpml:element>
                        <gpml:KeyValueDictionaryElement>
                            <gpml:key>TOAGE_1</gpml:key>
                            <gpml:valueType xmlns:xsi="http://www.w3.org/XMLSchema-instance">xsi:double</gpml:valueType>
                            <gpml:value>-999</gpml:value>
                        </gpml:KeyValueDictionaryElement>
                    </gpml:element>
                    <gpml:element>
                        <gpml:KeyValueDictionaryElement>
                            <gpml:key>PLATEID2_1</gpml:key>
                            <gpml:valueType xmlns:xsi="http://www.w3.org/XMLSchema-instance">xsi:string</gpml:valueType>
                            <gpml:value>0</gpml:value>
                        </gpml:KeyValueDictionaryElement>
                    </gpml:element>
                    <gpml:element>
                        <gpml:KeyValueDictionaryElement>
                            <gpml:key>GPGIM_TY_1</gpml:key>
                            <gpml:valueType xmlns:xsi="http://www.w3.org/XMLSchema-instance">xsi:string</gpml:valueType>
                            <gpml:value>gpml:UnclassifiedFeature</gpml:value>
                        </gpml:KeyValueDictionaryElement>
                    </gpml:element>
                    <gpml:element>
                        <gpml:KeyValueDictionaryElement>
                            <gpml:key>FEATURE__1</gpml:key>
                            <gpml:valueType xmlns:xsi="http://www.w3.org/XMLSchema-instance">xsi:string</gpml:valueType>
                            <gpml:value>GPlates-9c14590d-65b8-473e-b750-787b1f9b9d6f</gpml:value>
                        </gpml:KeyValueDictionaryElement>
                    </gpml:element>
                    <gpml:element>
                        <gpml:KeyValueDictionaryElement>
                            <gpml:key>L_PLATE_1</gpml:key>
                            <gpml:valueType xmlns:xsi="http://www.w3.org/XMLSchema-instance">xsi:string</gpml:valueType>
                            <gpml:value>0</gpml:value>
                        </gpml:KeyValueDictionaryElement>
                    </gpml:element>
                    <gpml:element>
                        <gpml:KeyValueDictionaryElement>
                            <gpml:key>R_PLATE_1</gpml:key>
                            <gpml:valueType xmlns:xsi="http://www.w3.org/XMLSchema-instance">xsi:string</gpml:valueType>
                            <gpml:value>0</gpml:value>
                        </gpml:KeyValueDictionaryElement>
                    </gpml:element>
                    <gpml:element>
                        <gpml:KeyValueDictionaryElement>
                            <gpml:key>SPREAD_A_1</gpml:key>
                            <gpml:valueType xmlns:xsi="http://www.w3.org/XMLSchema-instance">xsi:double</gpml:valueType>
                            <gpml:value>0</gpml:value>
                        </gpml:KeyValueDictionaryElement>
                    </gpml:element>
                    <gpml:element>
                        <gpml:KeyValueDictionaryElement>
                            <gpml:key>TYPE</gpml:key>
                            <gpml:valueType xmlns:xsi="http://www.w3.org/XMLSchema-instance">xsi:string</gpml:valueType>
                            <gpml:value></gpml:value>
                        </gpml:KeyValueDictionaryElement>
                    </gpml:element>
                </gpml:KeyValueDictionary>
            </gpml:shapefileAttributes>
            <gml:validTime>
                <gml:TimePeriod>
                    <gml:begin>
                        <gml:TimeInstant>
                            <gml:timePosition gml:frame="http://gplates.org/TRS/flat">0</gml:timePosition>
                        </gml:TimeInstant>
                    </gml:begin>
                    <gml:end>
                        <gml:TimeInstant>
                            <gml:timePosition gml:frame="http://gplates.org/TRS/flat">0</gml:timePosition>
                        </gml:TimeInstant>
                    </gml:end>
                </gml:TimePeriod>
            </gml:validTime>
            <gpml:reconstructionPlateId>
                <gpml:ConstantValue>
                    <gpml:value>16110</gpml:value>
                    <gml:description></gml:description>
                    <gpml:valueType xmlns:gpml="http://www.gplates.org/gplates">gpml:plateId</gpml:valueType>
                </gpml:ConstantValue>
            </gpml:reconstructionPlateId>
            <gpml:geometryImportTime>
                <gml:TimeInstant>
                    <gml:timePosition gml:frame="http://gplates.org/TRS/flat">0</gml:timePosition>
                </gml:TimeInstant>
            </gpml:geometryImportTime>
            <gpml:boundary>
                <gpml:ConstantValue>
                    <gpml:value>
                        <gml:Polygon>
                            <gml:exterior>
                                <gml:LinearRing>
                                    <gml:posList gml:dimension="2">61.733251402000072 -140.10485659600002 61.641315460000037 -139.8884429929999 61.366254001000037 -139.30327142299996 61.282035828000097 -139.11924743699996 61.016014099000081 -138.42243957499997 60.870949548000084 -138.21572901799996 60.982728129000101 -138.69194450099997 61.228148399000105 -139.70758677099991 61.310994209000064 -140.220858722 61.32855407600001 -140.91831262100004 61.300000126000022 -141.26187277999992 61.195347209000033 -141.37192920599989 61.101037918000031 -141.34922455699999 61.04293731300001 -141.30239838400001 61.042890697000082 -141.29502600799998 60.985998332000037 -141.25671644499997 60.913209830999953 -141.23263357099998 60.858290378000085 -141.21454799099996 60.716895424000029 -140.95411995599997 60.555987023000078 -140.58096827999995 60.624301910000042 -141.05328369099999 60.723636627000097 -141.35644531199995 60.766716003000042 -141.77319335899992 60.85140609700008 -142.17308044400005 60.882320404000069 -142.53221130400001 60.989105225000053 -142.82263183599994 61.042181157000073 -143.01032449299998 61.205420002413803 -143.91462230519767 61.464621896000033 -143.84223008099994 61.729532845000058 -144.092818432 61.874154705000052 -144.23195691899997 62.282369375000066 -144.71634758699992 62.398639701000093 -145.03272512599995 62.666481621000059 -145.78224477199993 62.532661552000036 -147.73753335299998 62.07772827400003 -149.37010255099995 61.657777174000053 -150.466139838 61.869580284000108 -150.50389205600001 62.132496138000079 -150.15717393499995 62.449869170000085 -149.71255542599994 62.747323523000055 -149.12912090399993 62.90252288600005 -148.70504503500001 63.111979270000042 -147.947833809 63.165362642000076 -147.71569937199996 63.450610484000038 -146.42109993599999 63.373300552000046 -145.64130020099998 63.124002457000074 -144.72719955399998 62.999399185000073 -143.93779945399993 62.728399277000022 -143.19129943799993 62.577699661000061 -142.43819999699997 62.314100266000111 -141.53439903299994 62.259090085000118 -141.36747584899993 62.031818390000069 -140.77427673299997 61.831851959000019 -140.33978271499996 61.733251402000072 -140.10485659600002 </gml:posList>
                                </gml:LinearRing>
                            </gml:exterior>
                        </gml:Polygon>
                    </gpml:value>
                    <gml:description></gml:description>
                    <gpml:valueType xmlns:gml="http://www.opengis.net/gml">gml:Polygon</gpml:valueType>
                </gpml:ConstantValue>
            </gpml:boundary>
            <gpml:conjugatePlateId>0</gpml:conjugatePlateId>
            <gpml:leftPlate>0</gpml:leftPlate>
            <gpml:rightPlate>0</gpml:rightPlate>
            <gpml:spreadingAsymmetry>0</gpml:spreadingAsymmetry>
        </gpml:ClosedContinentalBoundary>
    </gml:featureMember>
    <gml:featureMember>
        <gpml:ClosedContinentalBoundary>
            <gpml:identity>GPlates-63301771-ffbf-4139-918c-1df1cf41b28c</gpml:identity>
            <gpml:revision>GPlates-2b471bd7-4f76-4d49-9037-647618c587d7</gpml:revision>
            <gml:name>Chugach Terrane</gml:name>
            <gpml:shapefileAttributes>
                <gpml:KeyValueDictionary>
                    <gpml:element>
                        <gpml:KeyValueDictionaryElement>
                            <gpml:key>FID_Global</gpml:key>
                            <gpml:valueType xmlns:xsi="http://www.w3.org/XMLSchema-instance">xsi:string</gpml:valueType>
                            <gpml:value>1238</gpml:value>
                        </gpml:KeyValueDictionaryElement>
                    </gpml:element>
                    <gpml:element>
                        <gpml:KeyValueDictionaryElement>
                            <gpml:key>PLATEID1</gpml:key>
                            <gpml:valueType xmlns:xsi="http://www.w3.org/XMLSchema-instance">xsi:integer</gpml:valueType>
                            <gpml:value>16121</gpml:value>
                        </gpml:KeyValueDictionaryElement>
                    </gpml:element>
                    <gpml:element>
                        <gpml:KeyValueDictionaryElement>
                            <gpml:key>FROMAGE</gpml:key>
                            <gpml:valueType xmlns:xsi="http://www.w3.org/XMLSchema-instance">xsi:double</gpml:valueType>
                            <gpml:value>50</gpml:value>
                        </gpml:KeyValueDictionaryElement>
                    </gpml:element>
                    <gpml:element>
                        <gpml:KeyValueDictionaryElement>
                            <gpml:key>TOAGE</gpml:key>
                            <gpml:valueType xmlns:xsi="http://www.w3.org/XMLSchema-instance">xsi:double</gpml:valueType>
                            <gpml:value>-999</gpml:value>
                        </gpml:KeyValueDictionaryElement>
                    </gpml:element>
                    <gpml:element>
                        <gpml:KeyValueDictionaryElement>
                            <gpml:key>NAME</gpml:key>
                            <gpml:valueType xmlns:xsi="http://www.w3.org/XMLSchema-instance">xsi:string</gpml:valueType>
                            <gpml:value>Chugach Terrane</gpml:value>
                        </gpml:KeyValueDictionaryElement>
                    </gpml:element>
                    <gpml:element>
                        <gpml:KeyValueDictionaryElement>
                            <gpml:key>PLATEID2</gpml:key>
                            <gpml:valueType xmlns:xsi="http://www.w3.org/XMLSchema-instance">xsi:integer</gpml:valueType>
                            <gpml:value>0</gpml:value>
                        </gpml:KeyValueDictionaryElement>
                    </gpml:element>
                    <gpml:element>
                        <gpml:KeyValueDictionaryElement>
                            <gpml:key>GPGIM_TYPE</gpml:key>
                            <gpml:valueType xmlns:xsi="http://www.w3.org/XMLSchema-instance">xsi:string</gpml:valueType>
                            <gpml:value>gpml:ClosedContinentalBoundary</gpml:value>
                        </gpml:KeyValueDictionaryElement>
                    </gpml:element>
                    <gpml:element>
                        <gpml:KeyValueDictionaryElement>
                            <gpml:key>L_PLATE</gpml:key>
                            <gpml:valueType xmlns:xsi="http://www.w3.org/XMLSchema-instance">xsi:integer</gpml:valueType>
                            <gpml:value>0</gpml:value>
                        </gpml:KeyValueDictionaryElement>
                    </gpml:element>
                    <gpml:element>
                        <gpml:KeyValueDictionaryElement>
                            <gpml:key>R_PLATE</gpml:key>
                            <gpml:valueType xmlns:xsi="http://www.w3.org/XMLSchema-instance">xsi:integer</gpml:valueType>
                            <gpml:value>0</gpml:value>
                        </gpml:KeyValueDictionaryElement>
                    </gpml:element>
                    <gpml:element>
                        <gpml:KeyValueDictionaryElement>
                            <gpml:key>SPREAD_ASY</gpml:key>
                            <gpml:valueType xmlns:xsi="http://www.w3.org/XMLSchema-instance">xsi:double</gpml:valueType>
                            <gpml:value>0</gpml:value>
                        </gpml:KeyValueDictionaryElement>
                    </gpml:element>
                    <gpml:element>
                        <gpml:KeyValueDictionaryElement>
                            <gpml:key>FEATURE_ID</gpml:key>
                            <gpml:valueType xmlns:xsi="http://www.w3.org/XMLSchema-instance">xsi:string</gpml:valueType>
                            <gpml:value>GPlates-5e2f4825-e624-45d8-87fd-62cf17c188f7</gpml:value>
                        </gpml:KeyValueDictionaryElement>
                    </gpml:element>
                    <gpml:element>
                        <gpml:KeyValueDictionaryElement>
                            <gpml:key>IMPORT_AGE</gpml:key>
                            <gpml:valueType xmlns:xsi="http://www.w3.org/XMLSchema-instance">xsi:double</gpml:valueType>
                            <gpml:value>0</gpml:value>
                        </gpml:KeyValueDictionaryElement>
                    </gpml:element>
                    <gpml:element>
                        <gpml:KeyValueDictionaryElement>
                            <gpml:key>FID_land_m</gpml:key>
                            <gpml:valueType xmlns:xsi="http://www.w3.org/XMLSchema-instance">xsi:string</gpml:valueType>
                            <gpml:value>3</gpml:value>
                        </gpml:KeyValueDictionaryElement>
                    </gpml:element>
                    <gpml:element>
                        <gpml:KeyValueDictionaryElement>
                            <gpml:key>source</gpml:key>
                            <gpml:valueType xmlns:xsi="http://www.w3.org/XMLSchema-instance">xsi:string</gpml:valueType>
                            <gpml:value>WVS</gpml:value>
                        </gpml:KeyValueDictionaryElement>
                    </gpml:element>
                    <gpml:element>
                        <gpml:KeyValueDictionaryElement>
                            <gpml:key>PLATEID1_1</gpml:key>
                            <gpml:valueType xmlns:xsi="http://www.w3.org/XMLSchema-instance">xsi:string</gpml:valueType>
                            <gpml:value>0</gpml:value>
                        </gpml:KeyValueDictionaryElement>
                    </gpml:element>
                    <gpml:element>
                        <gpml:KeyValueDictionaryElement>
                            <gpml:key>FROMAGE_1</gpml:key>
                            <gpml:valueType xmlns:xsi="http://www.w3.org/XMLSchema-instance">xsi:double</gpml:valueType>
                            <gpml:value>999</gpml:value>
                        </gpml:KeyValueDictionaryElement>
                    </gpml:element>
                    <gpml:element>
                        <gpml:KeyValueDictionaryElement>
                            <gpml:key>TOAGE_1</gpml:key>
                            <gpml:valueType xmlns:xsi="http://www.w3.org/XMLSchema-instance">xsi:double</gpml:valueType>
                            <gpml:value>-999</gpml:value>
                        </gpml:KeyValueDictionaryElement>
                    </gpml:element>
                    <gpml:element>
                        <gpml:KeyValueDictionaryElement>
                            <gpml:key>PLATEID2_1</gpml:key>
                            <gpml:valueType xmlns:xsi="http://www.w3.org/XMLSchema-instance">xsi:string</gpml:valueType>
                            <gpml:value>0</gpml:value>
                        </gpml:KeyValueDictionaryElement>
                    </gpml:element>
                    <gpml:element>
                        <gpml:KeyValueDictionaryElement>
                            <gpml:key>GPGIM_TY_1</gpml:key>
                            <gpml:valueType xmlns:xsi="http://www.w3.org/XMLSchema-instance">xsi:string</gpml:valueType>
                            <gpml:value>gpml:UnclassifiedFeature</gpml:value>
                        </gpml:KeyValueDictionaryElement>
                    </gpml:element>
                    <gpml:element>
                        <gpml:KeyValueDictionaryElement>
                            <gpml:key>FEATURE__1</gpml:key>
                            <gpml:valueType xmlns:xsi="http://www.w3.org/XMLSchema-instance">xsi:string</gpml:valueType>
                            <gpml:value>GPlates-9c14590d-65b8-473e-b750-787b1f9b9d6f</gpml:value>
                        </gpml:KeyValueDictionaryElement>
                    </gpml:element>
                    <gpml:element>
                        <gpml:KeyValueDictionaryElement>
                            <gpml:key>L_PLATE_1</gpml:key>
                            <gpml:valueType xmlns:xsi="http://www.w3.org/XMLSchema-instance">xsi:string</gpml:valueType>
                            <gpml:value>0</gpml:value>
                        </gpml:KeyValueDictionaryElement>
                    </gpml:element>
                    <gpml:element>
                        <gpml:KeyValueDictionaryElement>
                            <gpml:key>R_PLATE_1</gpml:key>
                            <gpml:valueType xmlns:xsi="http://www.w3.org/XMLSchema-instance">xsi:string</gpml:valueType>
                            <gpml:value>0</gpml:value>
                        </gpml:KeyValueDictionaryElement>
                    </gpml:element>
                    <gpml:element>
                        <gpml:KeyValueDictionaryElement>
                            <gpml:key>SPREAD_A_1</gpml:key>
                            <gpml:valueType xmlns:xsi="http://www.w3.org/XMLSchema-instance">xsi:double</gpml:valueType>
                            <gpml:value>0</gpml:value>
                        </gpml:KeyValueDictionaryElement>
                    </gpml:element>
                    <gpml:element>
                        <gpml:KeyValueDictionaryElement>
                            <gpml:key>TYPE</gpml:key>
                            <gpml:valueType xmlns:xsi="http://www.w3.org/XMLSchema-instance">xsi:string</gpml:valueType>
                            <gpml:value></gpml:value>
                        </gpml:KeyValueDictionaryElement>
                    </gpml:element>
                </gpml:KeyValueDictionary>
            </gpml:shapefileAttributes>
            <gml:validTime>
                <gml:TimePeriod>
                    <gml:begin>
                        <gml:TimeInstant>
                            <gml:timePosition gml:frame="http://gplates.org/TRS/flat">0</gml:timePosition>
                        </gml:TimeInstant>
                    </gml:begin>
                    <gml:end>
                        <gml:TimeInstant>
                            <gml:timePosition gml:frame="http://gplates.org/TRS/flat">0</gml:timePosition>
                        </gml:TimeInstant>
                    </gml:end>
                </gml:TimePeriod>
            </gml:validTime>
            <gpml:reconstructionPlateId>
                <gpml:ConstantValue>
                    <gpml:value>16121</gpml:value>
                    <gml:description></gml:description>
                    <gpml:valueType xmlns:gpml="http://www.gplates.org/gplates">gpml:plateId</gpml:valueType>
                </gpml:ConstantValue>
            </gpml:reconstructionPlateId>
            <gpml:geometryImportTime>
                <gml:TimeInstant>
                    <gml:timePosition gml:frame="http://gplates.org/TRS/flat">0</gml:timePosition>
                </gml:TimeInstant>
            </gpml:geometryImportTime>
            <gpml:boundary>
                <gpml:ConstantValue>
                    <gpml:value>
                        <gml:Polygon>
                            <gml:exterior>
                                <gml:LinearRing>
                                    <gml:posList gml:dimension="2">61.18425150900007 -143.59312086799997 61.042181157000073 -143.01032449299998 60.989105225000053 -142.82263183599994 60.882320404000069 -142.53221130400001 60.85140609700008 -142.17308044400005 60.766716003000042 -141.77319335899992 60.723636627000097 -141.35644531199995 60.624301910000042 -141.05328369099999 60.555987023000078 -140.58096827999995 60.524993896000062 -140.50909423799993 60.470962524000015 -140.240692139 60.31359863300014 -139.75643920899998 60.055499655000119 -139.14171372499999 60.031150934000074 -139.11070564599993 60.107427881 -139.50672952299999 60.260137448000123 -140.36285263299996 60.33134439500008 -141.47143891699994 60.317518945000039 -141.76662029399998 60.649305033000083 -142.91877347599996 60.725982024000047 -143.25918794799998 60.874246899000063 -143.93787264299993 60.972169410000078 -144.39917689399994 61.092853178000048 -145.81030107899997 61.016027893963781 -146.53609608343172 61.046832999999943 -146.65466699999996 61.086556000000115 -146.61138900000003 61.089360999999904 -146.23083300000002 61.133944000000078 -146.31555599999999 61.14063900000005 -146.60202799999996 60.978847774912794 -146.88734951529131 60.962560584369442 -147.04122023221623 61.053971999999987 -146.95661100000001 60.952923122218174 -147.13226866727936 60.947572276227618 -147.1828199582788 61.014000000000102 -147.23522199999996 60.940345857329611 -147.25109043461782 60.931863181000011 -147.33122920899996 60.886362908611567 -147.40597090479145 60.922472000000084 -147.45591700000003 60.976667000000049 -147.37586100000001 60.954194000000108 -147.470889 61.016638999999934 -147.41697200000002 60.906693999999959 -147.54924999999997 61.15463900000006 -147.51997200000002 61.017277999999983 -147.58491700000005 61.012389000000013 -147.67677800000007 60.978333000000049 -147.60916700000001 60.957528000000046 -147.70255599999996 60.949139000000109 -147.59413900000004 60.849167000000058 -147.60094399999997 60.941221999999996 -147.731694 60.877500000000069 -147.82919400000003 60.829167000000126 -147.74588899999998 60.813749999999942 -147.82674999999995 60.845805999999975 -147.79927799999996 60.825417000000051 -147.876667 60.905832999999951 -147.93422199999998 60.903778000000109 -147.95011099999994 60.912889 -147.97500000000002 60.915416999999906 -148.00333299999997 60.927527999999995 -148.03249999999997 60.92999999999995 -148.02758300000002 60.9353890000001 -148.03841699999998 60.930389000000091 -148.06669400000001 61.200833000000074 -147.69502799999998 61.206028000000117 -147.765556 61.27663899999996 -147.72108299999999 61.000777999999968 -148.06941699999999 61.126667000000054 -148.14616699999999 61.052499999999952 -148.41644400000001 61.000861000000107 -148.35852799999998 61.069889000000074 -148.16497200000003 60.97077800000006 -148.18591700000002 60.955805999999953 -148.32588899999996 60.914138999999992 -148.26416699999999 60.837472000000098 -148.30261100000001 60.84833299999999 -148.414222 60.806222000000034 -148.33833299999998 60.837055999999954 -148.51169400000003 60.786667000000023 -148.71419400000002 60.802500000000009 -148.450917 60.75247200000004 -148.61750000000006 60.664193999999988 -148.70927800000004 60.652917000000066 -148.68172200000001 60.767110999999964 -148.52172200000001 60.767443999999969 -148.36086100000003 60.617055999999934 -148.43002799999994 60.765443999999974 -148.226722 60.67586100000004 -148.294194 60.608305999999992 -148.18919399999999 60.528722000000073 -148.33011099999993 60.593722000000099 -148.40338900000006 60.557694000000012 -148.49297200000004 60.489139000000023 -148.26744400000004 60.432917000000089 -148.28008299999999 60.596194000000089 -148.08336099999997 60.555833000000064 -148.03752799999998 60.523361000000044 -148.09422200000006 60.511191435028223 -148.02225187798618 60.033884955000048 -148.80630643099997 59.936302571420036 -148.92338863658125 59.966055999999988 -149.12686099999999 60.093722000000014 -149.02505600000001 60.009193999999916 -149.20761100000004 59.866444000000094 -149.291417 60.013305999999922 -149.29094400000002 60.122916999999866 -149.42674999999997 59.982777999999954 -149.38713900000002 59.820416999999928 -149.62508299999996 59.704999999999991 -149.52591699999999 59.738639000000013 -149.645194 59.757417000000117 -149.57683299999999 59.810888999999996 -149.670278 59.878861000000079 -149.61966699999999 59.954194000000058 -149.72333299999997 59.822805999999986 -149.74730600000001 59.850861000000009 -149.86824999999993 59.793167000000103 -149.75980599999997 59.636556000000127 -149.740611 59.802500000000123 -150.03341699999999 59.656278000000071 -149.94222199999996 59.611778000000079 -150.03722200000004 59.693999999999967 -150.13483300000001 59.611721999999943 -150.09822200000002 59.622277999999945 -150.16377800000006 59.578360999999937 -150.08313899999996 59.459083000000078 -150.40166699999997 59.510638999999934 -150.29394399999998 59.539806000000056 -150.35855599999996 59.730306000000112 -150.23952800000001 59.459249999999955 -150.47641699999997 59.530027999999959 -150.57172199999997 59.601778000000003 -150.50091699999996 59.547055999999948 -150.66150000000002 59.444528000000112 -150.58158299999997 59.422472000000099 -150.73838899999998 59.373472000000113 -150.76588899999996 59.308193999999986 -150.95194400000003 59.270194000000004 -150.88650000000001 59.195389000000056 -150.96066700000003 59.323250000000051 -151.02536099999998 59.268305999999995 -151.09449999999998 59.310028000000138 -151.32263899999998 59.208889000000092 -151.11494399999998 59.279193999999919 -151.40686099999999 59.162722000000045 -151.58980599999998 59.254916999999864 -151.98308300000002 59.360806000000082 -151.92522199999999 59.326333000000055 -151.76738900000004 59.394691520660956 -151.85153497262792 59.445201715546546 -151.73455087955853 59.392471999999998 -151.68413899999999 59.450777240682648 -151.72163768940135 59.484659469341381 -151.64316478309416 59.409944000000053 -151.29244400000002 59.535138999999987 -151.45308300000002 59.562750000000058 -151.19436099999996 59.647027999999985 -151.206278 59.791500000000099 -150.92997199999996 59.730450434728034 -151.14585145934367 59.914400101000048 -150.86159896899994 60.531999588000104 -150.29439926099997 60.959995801938192 -149.85325468115886 60.968750000000121 -149.76672199999996 60.80747199999999 -148.96916700000003 60.944611000000087 -149.18838899999997 61.003193999999993 -149.69777800000003 61.034856337287515 -149.77609437380582 61.205701828000031 -149.600000381 61.488081220812347 -149.22201626791073 61.490129631376583 -149.21257573972815 61.522628784000126 -148.94001769999994 61.585033417000055 -148.68493652299998 61.698955536000057 -148.09083557099996 61.63061904900011 -147.67555236799998 61.63549423200007 -147.376708984 61.754104613999992 -145.85260009799993 61.680141449000075 -145.65142822299998 61.35592651400006 -144.487670898 61.259052277000116 -144.48498535199994 61.18425150900007 -143.59312086799997 </gml:posList>
                                </gml:LinearRing>
                            </gml:exterior>
                        </gml:Polygon>
                    </gpml:value>
                    <gml:description></gml:description>
                    <gpml:valueType xmlns:gml="http://www.opengis.net/gml">gml:Polygon</gpml:valueType>
                </gpml:ConstantValue>
            </gpml:boundary>
            <gpml:boundary>
                <gpml:ConstantValue>
                    <gpml:value>
                        <gml:Polygon>
                            <gml:exterior>
                                <gml:LinearRing>
                                    <gml:posList gml:dimension="2">61.014198599536201 -146.55337805998192 60.999058139899226 -146.69641521379299 61.034666999999978 -146.67102800000004 61.014198599536201 -146.55337805998192 </gml:posList>
                                </gml:LinearRing>
                            </gml:exterior>
                        </gml:Polygon>
                    </gpml:value>
                    <gml:description></gml:description>
                    <gpml:valueType xmlns:gml="http://www.opengis.net/gml">gml:Polygon</gpml:valueType>
                </gpml:ConstantValue>
            </gpml:boundary>
            <gpml:conjugatePlateId>0</gpml:conjugatePlateId>
            <gpml:leftPlate>0</gpml:leftPlate>
            <gpml:rightPlate>0</gpml:rightPlate>
            <gpml:spreadingAsymmetry>0</gpml:spreadingAsymmetry>
        </gpml:ClosedContinentalBoundary>
    </gml:featureMember>
    <gml:featureMember>
        <gpml:ClosedContinentalBoundary>
            <gpml:identity>GPlates-7cd2773b-bd04-4971-ac37-8a0f78baced9</gpml:identity>
            <gpml:revision>GPlates-68b0556e-06cb-4aa5-aa1c-3d7c2f28a4b5</gpml:revision>
            <gml:name>Chugach Terrane</gml:name>
            <gpml:shapefileAttributes>
                <gpml:KeyValueDictionary>
                    <gpml:element>
                        <gpml:KeyValueDictionaryElement>
                            <gpml:key>FID_Global</gpml:key>
                            <gpml:valueType xmlns:xsi="http://www.w3.org/XMLSchema-instance">xsi:string</gpml:valueType>
                            <gpml:value>1112</gpml:value>
                        </gpml:KeyValueDictionaryElement>
                    </gpml:element>
                    <gpml:element>
                        <gpml:KeyValueDictionaryElement>
                            <gpml:key>PLATEID1</gpml:key>
                            <gpml:valueType xmlns:xsi="http://www.w3.org/XMLSchema-instance">xsi:integer</gpml:valueType>
                            <gpml:value>16121</gpml:value>
                        </gpml:KeyValueDictionaryElement>
                    </gpml:element>
                    <gpml:element>
                        <gpml:KeyValueDictionaryElement>
                            <gpml:key>FROMAGE</gpml:key>
                            <gpml:valueType xmlns:xsi="http://www.w3.org/XMLSchema-instance">xsi:double</gpml:valueType>
                            <gpml:value>50</gpml:value>
                        </gpml:KeyValueDictionaryElement>
                    </gpml:element>
                    <gpml:element>
                        <gpml:KeyValueDictionaryElement>
                            <gpml:key>TOAGE</gpml:key>
                            <gpml:valueType xmlns:xsi="http://www.w3.org/XMLSchema-instance">xsi:double</gpml:valueType>
                            <gpml:value>-999</gpml:value>
                        </gpml:KeyValueDictionaryElement>
                    </gpml:element>
                    <gpml:element>
                        <gpml:KeyValueDictionaryElement>
                            <gpml:key>NAME</gpml:key>
                            <gpml:valueType xmlns:xsi="http://www.w3.org/XMLSchema-instance">xsi:string</gpml:valueType>
                            <gpml:value>Chugach Terrane</gpml:value>
                        </gpml:KeyValueDictionaryElement>
                    </gpml:element>
                    <gpml:element>
                        <gpml:KeyValueDictionaryElement>
                            <gpml:key>PLATEID2</gpml:key>
                            <gpml:valueType xmlns:xsi="http://www.w3.org/XMLSchema-instance">xsi:integer</gpml:valueType>
                            <gpml:value>0</gpml:value>
                        </gpml:KeyValueDictionaryElement>
                    </gpml:element>
                    <gpml:element>
                        <gpml:KeyValueDictionaryElement>
                            <gpml:key>GPGIM_TYPE</gpml:key>
                            <gpml:valueType xmlns:xsi="http://www.w3.org/XMLSchema-instance">xsi:string</gpml:valueType>
                            <gpml:value>gpml:ClosedContinentalBoundary</gpml:value>
                        </gpml:KeyValueDictionaryElement>
                    </gpml:element>
                    <gpml:element>
                        <gpml:KeyValueDictionaryElement>
                            <gpml:key>L_PLATE</gpml:key>
                            <gpml:valueType xmlns:xsi="http://www.w3.org/XMLSchema-instance">xsi:integer</gpml:valueType>
                            <gpml:value>0</gpml:value>
                        </gpml:KeyValueDictionaryElement>
                    </gpml:element>
                    <gpml:element>
                        <gpml:KeyValueDictionaryElement>
                            <gpml:key>R_PLATE</gpml:key>
                            <gpml:valueType xmlns:xsi="http://www.w3.org/XMLSchema-instance">xsi:integer</gpml:valueType>
                            <gpml:value>0</gpml:value>
                        </gpml:KeyValueDictionaryElement>
                    </gpml:element>
                    <gpml:element>
                        <gpml:KeyValueDictionaryElement>
                            <gpml:key>SPREAD_ASY</gpml:key>
                            <gpml:valueType xmlns:xsi="http://www.w3.org/XMLSchema-instance">xsi:double</gpml:valueType>
                            <gpml:value>0</gpml:value>
                        </gpml:KeyValueDictionaryElement>
                    </gpml:element>
                    <gpml:element>
                        <gpml:KeyValueDictionaryElement>
                            <gpml:key>FEATURE_ID</gpml:key>
                            <gpml:valueType xmlns:xsi="http://www.w3.org/XMLSchema-instance">xsi:string</gpml:valueType>
                            <gpml:value>GPlates-c01c7b1a-4936-48dc-bc04-9ac81def6563</gpml:value>
                        </gpml:KeyValueDictionaryElement>
                    </gpml:element>
                    <gpml:element>
                        <gpml:KeyValueDictionaryElement>
                            <gpml:key>IMPORT_AGE</gpml:key>
                            <gpml:valueType xmlns:xsi="http://www.w3.org/XMLSchema-instance">xsi:double</gpml:valueType>
                            <gpml:value>0</gpml:value>
                        </gpml:KeyValueDictionaryElement>
                    </gpml:element>
                    <gpml:element>
                        <gpml:KeyValueDictionaryElement>
                            <gpml:key>FID_land_m</gpml:key>
                            <gpml:valueType xmlns:xsi="http://www.w3.org/XMLSchema-instance">xsi:string</gpml:valueType>
                            <gpml:value>3</gpml:value>
                        </gpml:KeyValueDictionaryElement>
                    </gpml:element>
                    <gpml:element>
                        <gpml:KeyValueDictionaryElement>
                            <gpml:key>source</gpml:key>
                            <gpml:valueType xmlns:xsi="http://www.w3.org/XMLSchema-instance">xsi:string</gpml:valueType>
                            <gpml:value>WVS</gpml:value>
                        </gpml:KeyValueDictionaryElement>
                    </gpml:element>
                    <gpml:element>
                        <gpml:KeyValueDictionaryElement>
                            <gpml:key>PLATEID1_1</gpml:key>
                            <gpml:valueType xmlns:xsi="http://www.w3.org/XMLSchema-instance">xsi:string</gpml:valueType>
                            <gpml:value>0</gpml:value>
                        </gpml:KeyValueDictionaryElement>
                    </gpml:element>
                    <gpml:element>
                        <gpml:KeyValueDictionaryElement>
                            <gpml:key>FROMAGE_1</gpml:key>
                            <gpml:valueType xmlns:xsi="http://www.w3.org/XMLSchema-instance">xsi:double</gpml:valueType>
                            <gpml:value>999</gpml:value>
                        </gpml:KeyValueDictionaryElement>
                    </gpml:element>
                    <gpml:element>
                        <gpml:KeyValueDictionaryElement>
                            <gpml:key>TOAGE_1</gpml:key>
                            <gpml:valueType xmlns:xsi="http://www.w3.org/XMLSchema-instance">xsi:double</gpml:valueType>
                            <gpml:value>-999</gpml:value>
                        </gpml:KeyValueDictionaryElement>
                    </gpml:element>
                    <gpml:element>
                        <gpml:KeyValueDictionaryElement>
                            <gpml:key>PLATEID2_1</gpml:key>
                            <gpml:valueType xmlns:xsi="http://www.w3.org/XMLSchema-instance">xsi:string</gpml:valueType>
                            <gpml:value>0</gpml:value>
                        </gpml:KeyValueDictionaryElement>
                    </gpml:element>
                    <gpml:element>
                        <gpml:KeyValueDictionaryElement>
                            <gpml:key>GPGIM_TY_1</gpml:key>
                            <gpml:valueType xmlns:xsi="http://www.w3.org/XMLSchema-instance">xsi:string</gpml:valueType>
                            <gpml:value>gpml:UnclassifiedFeature</gpml:value>
                        </gpml:KeyValueDictionaryElement>
                    </gpml:element>
                    <gpml:element>
                        <gpml:KeyValueDictionaryElement>
                            <gpml:key>FEATURE__1</gpml:key>
                            <gpml:valueType xmlns:xsi="http://www.w3.org/XMLSchema-instance">xsi:string</gpml:valueType>
                            <gpml:value>GPlates-9c14590d-65b8-473e-b750-787b1f9b9d6f</gpml:value>
                        </gpml:KeyValueDictionaryElement>
                    </gpml:element>
                    <gpml:element>
                        <gpml:KeyValueDictionaryElement>
                            <gpml:key>L_PLATE_1</gpml:key>
                            <gpml:valueType xmlns:xsi="http://www.w3.org/XMLSchema-instance">xsi:string</gpml:valueType>
                            <gpml:value>0</gpml:value>
                        </gpml:KeyValueDictionaryElement>
                    </gpml:element>
                    <gpml:element>
                        <gpml:KeyValueDictionaryElement>
                            <gpml:key>R_PLATE_1</gpml:key>
                            <gpml:valueType xmlns:xsi="http://www.w3.org/XMLSchema-instance">xsi:string</gpml:valueType>
                            <gpml:value>0</gpml:value>
                        </gpml:KeyValueDictionaryElement>
                    </gpml:element>
                    <gpml:element>
                        <gpml:KeyValueDictionaryElement>
                            <gpml:key>SPREAD_A_1</gpml:key>
                            <gpml:valueType xmlns:xsi="http://www.w3.org/XMLSchema-instance">xsi:double</gpml:valueType>
                            <gpml:value>0</gpml:value>
                        </gpml:KeyValueDictionaryElement>
                    </gpml:element>
                    <gpml:element>
                        <gpml:KeyValueDictionaryElement>
                            <gpml:key>TYPE</gpml:key>
                            <gpml:valueType xmlns:xsi="http://www.w3.org/XMLSchema-instance">xsi:string</gpml:valueType>
                            <gpml:value></gpml:value>
                        </gpml:KeyValueDictionaryElement>
                    </gpml:element>
                </gpml:KeyValueDictionary>
            </gpml:shapefileAttributes>
            <gml:validTime>
                <gml:TimePeriod>
                    <gml:begin>
                        <gml:TimeInstant>
                            <gml:timePosition gml:frame="http://gplates.org/TRS/flat">0</gml:timePosition>
                        </gml:TimeInstant>
                    </gml:begin>
                    <gml:end>
                        <gml:TimeInstant>
                            <gml:timePosition gml:frame="http://gplates.org/TRS/flat">0</gml:timePosition>
                        </gml:TimeInstant>
                    </gml:end>
                </gml:TimePeriod>
            </gml:validTime>
            <gpml:reconstructionPlateId>
                <gpml:ConstantValue>
                    <gpml:value>16121</gpml:value>
                    <gml:description></gml:description>
                    <gpml:valueType xmlns:gpml="http://www.gplates.org/gplates">gpml:plateId</gpml:valueType>
                </gpml:ConstantValue>
            </gpml:reconstructionPlateId>
            <gpml:geometryImportTime>
                <gml:TimeInstant>
                    <gml:timePosition gml:frame="http://gplates.org/TRS/flat">0</gml:timePosition>
                </gml:TimeInstant>
            </gpml:geometryImportTime>
            <gpml:boundary>
                <gpml:ConstantValue>
                    <gpml:value>
                        <gml:Polygon>
                            <gml:exterior>
                                <gml:LinearRing>
                                    <gml:posList gml:dimension="2">60.317518945000039 -141.76662029399998 60.271657839000063 -142.63980628399997 60.02487860200003 -143.76479470599998 59.990571103387644 -143.91454028533641 60.024583000000014 -144.25174999999996 60.029166999999916 -143.96927799999997 60.149193999999945 -144.25922200000002 60.191610999999916 -144.19847199999998 60.180360999999962 -144.59338900000003 60.218360999999952 -144.71249999999998 60.199972000000088 -144.62752800000004 60.280860999999987 -144.655889 60.286221999999988 -144.93836100000001 60.457306000000052 -144.87830600000004 60.408528000000103 -144.99930599999999 60.465527999999978 -145.05069399999996 60.334556000000077 -145.31172200000003 60.396638999999965 -145.50580600000001 60.466694000000103 -145.42913900000002 60.453721999999978 -145.94844399999999 60.660000000000082 -145.60922200000002 60.612444000000089 -145.90419399999999 60.65666700000007 -145.80255600000004 60.62916699999996 -145.89922200000001 60.687055999999863 -145.86166699999998 60.620305999999985 -146.015083 60.713721999999976 -145.90508300000002 60.622388999999934 -146.258306 60.744167000000054 -145.98416700000007 60.799888999999951 -146.06197199999997 60.722389000000071 -146.16011100000003 60.715722000000007 -146.313333 60.775806000000081 -146.27825000000007 60.668278000000129 -146.49016699999999 60.684889000000084 -146.656611 60.743305999999968 -146.69997199999997 60.824806000000081 -146.05302799999998 60.8898060000001 -146.23308300000002 60.820832999999972 -146.33300000000003 60.816582999999959 -146.63825000000003 60.884082999999976 -146.63313899999997 60.944166999999936 -146.76361100000003 60.936583000000127 -146.55672199999998 60.965860999999983 -146.72008299999996 60.999058139899226 -146.69641521379299 61.014198599536201 -146.55337805998192 61.001388999999996 -146.47974999999997 61.016027893963781 -146.53609608343172 61.092853178000048 -145.81030107899997 60.972169410000078 -144.39917689399994 60.874246899000063 -143.93787264299993 60.725982024000047 -143.25918794799998 60.649305033000083 -142.91877347599996 60.317518945000039 -141.76662029399998 </gml:posList>
                                </gml:LinearRing>
                            </gml:exterior>
                        </gml:Polygon>
                    </gpml:value>
                    <gml:description></gml:description>
                    <gpml:valueType xmlns:gml="http://www.opengis.net/gml">gml:Polygon</gpml:valueType>
                </gpml:ConstantValue>
            </gpml:boundary>
            <gpml:boundary>
                <gpml:ConstantValue>
                    <gpml:value>
                        <gml:Polygon>
                            <gml:exterior>
                                <gml:LinearRing>
                                    <gml:posList gml:dimension="2">60.962560584369442 -147.04122023221623 60.978847774912794 -146.88734951529131 60.930028000000071 -146.973444 60.944972000000121 -147.05750000000003 60.962560584369442 -147.04122023221623 </gml:posList>
                                </gml:LinearRing>
                            </gml:exterior>
                        </gml:Polygon>
                    </gpml:value>
                    <gml:description></gml:description>
                    <gpml:valueType xmlns:gml="http://www.opengis.net/gml">gml:Polygon</gpml:valueType>
                </gpml:ConstantValue>
            </gpml:boundary>
            <gpml:boundary>
                <gpml:ConstantValue>
                    <gpml:value>
                        <gml:Polygon>
                            <gml:exterior>
                                <gml:LinearRing>
                                    <gml:posList gml:dimension="2">60.947572276227618 -147.1828199582788 60.952923122218174 -147.13226866727936 60.931250000000119 -147.16994399999993 60.947572276227618 -147.1828199582788 </gml:posList>
                                </gml:LinearRing>
                            </gml:exterior>
                        </gml:Polygon>
                    </gpml:value>
                    <gml:description></gml:description>
                    <gpml:valueType xmlns:gml="http://www.opengis.net/gml">gml:Polygon</gpml:valueType>
                </gpml:ConstantValue>
            </gpml:boundary>
            <gpml:boundary>
                <gpml:ConstantValue>
                    <gpml:value>
                        <gml:Polygon>
                            <gml:exterior>
                                <gml:LinearRing>
                                    <gml:posList gml:dimension="2">60.886362908611567 -147.40597090479145 60.931863181000011 -147.33122920899996 60.940345857329611 -147.25109043461782 60.918333000000104 -147.25583300000002 60.871222000000081 -147.38502799999998 60.886362908611567 -147.40597090479145 </gml:posList>
                                </gml:LinearRing>
                            </gml:exterior>
                        </gml:Polygon>
                    </gpml:value>
                    <gml:description></gml:description>
                    <gpml:valueType xmlns:gml="http://www.opengis.net/gml">gml:Polygon</gpml:valueType>
                </gpml:ConstantValue>
            </gpml:boundary>
            <gpml:boundary>
                <gpml:ConstantValue>
                    <gpml:value>
                        <gml:Polygon>
                            <gml:exterior>
                                <gml:LinearRing>
                                    <gml:posList gml:dimension="2">59.936302571420036 -148.92338863658125 60.033884955000048 -148.80630643099997 60.511191435028223 -148.02225187798618 60.500805999999983 -147.96083299999998 60.453306000000104 -148.09755600000003 60.438332999999965 -147.93588899999997 60.362944000000027 -148.26338900000002 60.301639000000087 -148.20755600000004 60.24708300000011 -148.32511099999996 60.279943999999972 -148.39086099999997 60.234110999999992 -148.33924999999999 60.179583000000093 -148.44513900000004 60.260417000000075 -148.23338899999999 60.206610999999931 -148.30088899999998 60.214972000000124 -148.18913899999995 60.147082999999981 -148.21680599999996 60.214167000000032 -148.08761099999998 60.188306000000019 -148.13422199999997 60.16583300000007 -148.12247199999996 60.16455600000009 -148.13672200000002 60.14122200000007 -148.178361 60.11538900000005 -148.24002799999994 60.120443999999964 -148.255 60.111221999999977 -148.28844399999997 60.11455600000005 -148.30344400000001 60.165000000000077 -148.28255599999994 60.184167000000038 -148.34591699999999 59.948888999999959 -148.42633300000003 60.032027999999968 -148.54669399999995 59.91580600000011 -148.634694 59.984000000000101 -148.77144399999997 59.924055999999986 -148.83963900000003 59.936302571420036 -148.92338863658125 </gml:posList>
                                </gml:LinearRing>
                            </gml:exterior>
                        </gml:Polygon>
                    </gpml:value>
                    <gml:description></gml:description>
                    <gpml:valueType xmlns:gml="http://www.opengis.net/gml">gml:Polygon</gpml:valueType>
                </gpml:ConstantValue>
            </gpml:boundary>
            <gpml:conjugatePlateId>0</gpml:conjugatePlateId>
            <gpml:leftPlate>0</gpml:leftPlate>
            <gpml:rightPlate>0</gpml:rightPlate>
            <gpml:spreadingAsymmetry>0</gpml:spreadingAsymmetry>
        </gpml:ClosedContinentalBoundary>
    </gml:featureMember>
    <gml:featureMember>
        <gpml:ClosedContinentalBoundary>
            <gpml:identity>GPlates-d0a6ece3-d345-4ddb-88b4-eb4f79bcbac8</gpml:identity>
            <gpml:revision>GPlates-6fd153e4-ab52-4677-9391-1d7d8969b965</gpml:revision>
            <gml:name>Yakutat Terrane</gml:name>
            <gpml:shapefileAttributes>
                <gpml:KeyValueDictionary>
                    <gpml:element>
                        <gpml:KeyValueDictionaryElement>
                            <gpml:key>FID_Global</gpml:key>
                            <gpml:valueType xmlns:xsi="http://www.w3.org/XMLSchema-instance">xsi:string</gpml:valueType>
                            <gpml:value>1111</gpml:value>
                        </gpml:KeyValueDictionaryElement>
                    </gpml:element>
                    <gpml:element>
                        <gpml:KeyValueDictionaryElement>
                            <gpml:key>PLATEID1</gpml:key>
                            <gpml:valueType xmlns:xsi="http://www.w3.org/XMLSchema-instance">xsi:integer</gpml:valueType>
                            <gpml:value>16123</gpml:value>
                        </gpml:KeyValueDictionaryElement>
                    </gpml:element>
                    <gpml:element>
                        <gpml:KeyValueDictionaryElement>
                            <gpml:key>FROMAGE</gpml:key>
                            <gpml:valueType xmlns:xsi="http://www.w3.org/XMLSchema-instance">xsi:double</gpml:valueType>
                            <gpml:value>75</gpml:value>
                        </gpml:KeyValueDictionaryElement>
                    </gpml:element>
                    <gpml:element>
                        <gpml:KeyValueDictionaryElement>
                            <gpml:key>TOAGE</gpml:key>
                            <gpml:valueType xmlns:xsi="http://www.w3.org/XMLSchema-instance">xsi:double</gpml:valueType>
                            <gpml:value>-999</gpml:value>
                        </gpml:KeyValueDictionaryElement>
                    </gpml:element>
                    <gpml:element>
                        <gpml:KeyValueDictionaryElement>
                            <gpml:key>NAME</gpml:key>
                            <gpml:valueType xmlns:xsi="http://www.w3.org/XMLSchema-instance">xsi:string</gpml:valueType>
                            <gpml:value>Yakutat Terrane</gpml:value>
                        </gpml:KeyValueDictionaryElement>
                    </gpml:element>
                    <gpml:element>
                        <gpml:KeyValueDictionaryElement>
                            <gpml:key>PLATEID2</gpml:key>
                            <gpml:valueType xmlns:xsi="http://www.w3.org/XMLSchema-instance">xsi:integer</gpml:valueType>
                            <gpml:value>0</gpml:value>
                        </gpml:KeyValueDictionaryElement>
                    </gpml:element>
                    <gpml:element>
                        <gpml:KeyValueDictionaryElement>
                            <gpml:key>GPGIM_TYPE</gpml:key>
                            <gpml:valueType xmlns:xsi="http://www.w3.org/XMLSchema-instance">xsi:string</gpml:valueType>
                            <gpml:value>gpml:ClosedContinentalBoundary</gpml:value>
                        </gpml:KeyValueDictionaryElement>
                    </gpml:element>
                    <gpml:element>
                        <gpml:KeyValueDictionaryElement>
                            <gpml:key>L_PLATE</gpml:key>
                            <gpml:valueType xmlns:xsi="http://www.w3.org/XMLSchema-instance">xsi:integer</gpml:valueType>
                            <gpml:value>0</gpml:value>
                        </gpml:KeyValueDictionaryElement>
                    </gpml:element>
                    <gpml:element>
                        <gpml:KeyValueDictionaryElement>
                            <gpml:key>R_PLATE</gpml:key>
                            <gpml:valueType xmlns:xsi="http://www.w3.org/XMLSchema-instance">xsi:integer</gpml:valueType>
                            <gpml:value>0</gpml:value>
                        </gpml:KeyValueDictionaryElement>
                    </gpml:element>
                    <gpml:element>
                        <gpml:KeyValueDictionaryElement>
                            <gpml:key>SPREAD_ASY</gpml:key>
                            <gpml:valueType xmlns:xsi="http://www.w3.org/XMLSchema-instance">xsi:double</gpml:valueType>
                            <gpml:value>0</gpml:value>
                        </gpml:KeyValueDictionaryElement>
                    </gpml:element>
                    <gpml:element>
                        <gpml:KeyValueDictionaryElement>
                            <gpml:key>FEATURE_ID</gpml:key>
                            <gpml:valueType xmlns:xsi="http://www.w3.org/XMLSchema-instance">xsi:string</gpml:valueType>
                            <gpml:value>GPlates-c9a97a79-b866-4e6c-9e99-9feb57862fd8</gpml:value>
                        </gpml:KeyValueDictionaryElement>
                    </gpml:element>
                    <gpml:element>
                        <gpml:KeyValueDictionaryElement>
                            <gpml:key>IMPORT_AGE</gpml:key>
                            <gpml:valueType xmlns:xsi="http://www.w3.org/XMLSchema-instance">xsi:double</gpml:valueType>
                            <gpml:value>0</gpml:value>
                        </gpml:KeyValueDictionaryElement>
                    </gpml:element>
                    <gpml:element>
                        <gpml:KeyValueDictionaryElement>
                            <gpml:key>FID_land_m</gpml:key>
                            <gpml:valueType xmlns:xsi="http://www.w3.org/XMLSchema-instance">xsi:string</gpml:valueType>
                            <gpml:value>3</gpml:value>
                        </gpml:KeyValueDictionaryElement>
                    </gpml:element>
                    <gpml:element>
                        <gpml:KeyValueDictionaryElement>
                            <gpml:key>source</gpml:key>
                            <gpml:valueType xmlns:xsi="http://www.w3.org/XMLSchema-instance">xsi:string</gpml:valueType>
                            <gpml:value>WVS</gpml:value>
                        </gpml:KeyValueDictionaryElement>
                    </gpml:element>
                    <gpml:element>
                        <gpml:KeyValueDictionaryElement>
                            <gpml:key>PLATEID1_1</gpml:key>
                            <gpml:valueType xmlns:xsi="http://www.w3.org/XMLSchema-instance">xsi:string</gpml:valueType>
                            <gpml:value>0</gpml:value>
                        </gpml:KeyValueDictionaryElement>
                    </gpml:element>
                    <gpml:element>
                        <gpml:KeyValueDictionaryElement>
                            <gpml:key>FROMAGE_1</gpml:key>
                            <gpml:valueType xmlns:xsi="http://www.w3.org/XMLSchema-instance">xsi:double</gpml:valueType>
                            <gpml:value>999</gpml:value>
                        </gpml:KeyValueDictionaryElement>
                    </gpml:element>
                    <gpml:element>
                        <gpml:KeyValueDictionaryElement>
                            <gpml:key>TOAGE_1</gpml:key>
                            <gpml:valueType xmlns:xsi="http://www.w3.org/XMLSchema-instance">xsi:double</gpml:valueType>
                            <gpml:value>-999</gpml:value>
                        </gpml:KeyValueDictionaryElement>
                    </gpml:element>
                    <gpml:element>
                        <gpml:KeyValueDictionaryElement>
                            <gpml:key>PLATEID2_1</gpml:key>
                            <gpml:valueType xmlns:xsi="http://www.w3.org/XMLSchema-instance">xsi:string</gpml:valueType>
                            <gpml:value>0</gpml:value>
                        </gpml:KeyValueDictionaryElement>
                    </gpml:element>
                    <gpml:element>
                        <gpml:KeyValueDictionaryElement>
                            <gpml:key>GPGIM_TY_1</gpml:key>
                            <gpml:valueType xmlns:xsi="http://www.w3.org/XMLSchema-instance">xsi:string</gpml:valueType>
                            <gpml:value>gpml:UnclassifiedFeature</gpml:value>
                        </gpml:KeyValueDictionaryElement>
                    </gpml:element>
                    <gpml:element>
                        <gpml:KeyValueDictionaryElement>
                            <gpml:key>FEATURE__1</gpml:key>
                            <gpml:valueType xmlns:xsi="http://www.w3.org/XMLSchema-instance">xsi:string</gpml:valueType>
                            <gpml:value>GPlates-9c14590d-65b8-473e-b750-787b1f9b9d6f</gpml:value>
                        </gpml:KeyValueDictionaryElement>
                    </gpml:element>
                    <gpml:element>
                        <gpml:KeyValueDictionaryElement>
                            <gpml:key>L_PLATE_1</gpml:key>
                            <gpml:valueType xmlns:xsi="http://www.w3.org/XMLSchema-instance">xsi:string</gpml:valueType>
                            <gpml:value>0</gpml:value>
                        </gpml:KeyValueDictionaryElement>
                    </gpml:element>
                    <gpml:element>
                        <gpml:KeyValueDictionaryElement>
                            <gpml:key>R_PLATE_1</gpml:key>
                            <gpml:valueType xmlns:xsi="http://www.w3.org/XMLSchema-instance">xsi:string</gpml:valueType>
                            <gpml:value>0</gpml:value>
                        </gpml:KeyValueDictionaryElement>
                    </gpml:element>
                    <gpml:element>
                        <gpml:KeyValueDictionaryElement>
                            <gpml:key>SPREAD_A_1</gpml:key>
                            <gpml:valueType xmlns:xsi="http://www.w3.org/XMLSchema-instance">xsi:double</gpml:valueType>
                            <gpml:value>0</gpml:value>
                        </gpml:KeyValueDictionaryElement>
                    </gpml:element>
                    <gpml:element>
                        <gpml:KeyValueDictionaryElement>
                            <gpml:key>TYPE</gpml:key>
                            <gpml:valueType xmlns:xsi="http://www.w3.org/XMLSchema-instance">xsi:string</gpml:valueType>
                            <gpml:value></gpml:value>
                        </gpml:KeyValueDictionaryElement>
                    </gpml:element>
                </gpml:KeyValueDictionary>
            </gpml:shapefileAttributes>
            <gml:validTime>
                <gml:TimePeriod>
                    <gml:begin>
                        <gml:TimeInstant>
                            <gml:timePosition gml:frame="http://gplates.org/TRS/flat">0</gml:timePosition>
                        </gml:TimeInstant>
                    </gml:begin>
                    <gml:end>
                        <gml:TimeInstant>
                            <gml:timePosition gml:frame="http://gplates.org/TRS/flat">0</gml:timePosition>
                        </gml:TimeInstant>
                    </gml:end>
                </gml:TimePeriod>
            </gml:validTime>
            <gpml:reconstructionPlateId>
                <gpml:ConstantValue>
                    <gpml:value>16123</gpml:value>
                    <gml:description></gml:description>
                    <gpml:valueType xmlns:gpml="http://www.gplates.org/gplates">gpml:plateId</gpml:valueType>
                </gpml:ConstantValue>
            </gpml:reconstructionPlateId>
            <gpml:geometryImportTime>
                <gml:TimeInstant>
                    <gml:timePosition gml:frame="http://gplates.org/TRS/flat">0</gml:timePosition>
                </gml:TimeInstant>
            </gpml:geometryImportTime>
            <gpml:boundary>
                <gpml:ConstantValue>
                    <gpml:value>
                        <gml:Polygon>
                            <gml:exterior>
                                <gml:LinearRing>
                                    <gml:posList gml:dimension="2">60.031150934000074 -139.11070564599993 59.881584933000084 -138.92208267399991 59.830005887000027 -138.85703451599991 59.466250616000082 -138.47403316999998 59.168389244000032 -138.12503725899995 58.86250806700005 -137.83292404499997 58.664302200420138 -137.54903709632629 58.61752800000005 -137.67522199999996 59.00658300000007 -138.17911100000003 59.014500000000112 -138.12661099999997 59.124888999999968 -138.61922200000001 59.188694000000083 -138.419972 59.165306000000008 -138.69672200000002 59.128693999999939 -138.63669399999998 59.326999999999991 -139.23522199999996 59.310750000000105 -139.13275000000004 59.393666999999944 -139.25177799999997 59.347805999999935 -139.32513899999998 59.535750000000014 -139.86272200000002 59.567832999999979 -139.64516699999996 59.703278000000076 -139.472667 59.874110999999949 -139.64099999999996 59.991193999999986 -139.50516700000003 59.854111000000074 -139.31272200000004 59.757443999999907 -139.362694 59.617416999999982 -139.28272200000004 59.59327799999997 -139.36099999999999 59.561193999999972 -139.30019399999998 59.605778000000129 -139.22925000000001 59.820777999999969 -139.30269399999997 59.806639000000089 -138.88577799999996 59.861167000000002 -139.25519399999999 60.056638999999961 -139.51494400000001 59.82119400000002 -139.81513899999999 59.692028000000043 -140.31497200000001 59.875417000000077 -141.45338899999996 59.963750000000068 -141.25999999999996 60.058749999999996 -141.32991699999997 60.073389000000049 -141.27983299999994 60.139833000000102 -141.41125 60.07755599999993 -141.46649999999994 60.02277799999996 -141.36908299999996 59.949527999999987 -141.69333300000002 60.100805999999942 -142.80005600000004 59.988305999999938 -143.89208300000001 59.990571103387644 -143.91454028533641 60.02487860200003 -143.76479470599998 60.271657839000063 -142.63980628399997 60.317518945000039 -141.76662029399998 60.33134439500008 -141.47143891699994 60.260137448000123 -140.36285263299996 60.107427881 -139.50672952299999 60.031150934000074 -139.11070564599993 </gml:posList>
                                </gml:LinearRing>
                            </gml:exterior>
                        </gml:Polygon>
                    </gpml:value>
                    <gml:description></gml:description>
                    <gpml:valueType xmlns:gml="http://www.opengis.net/gml">gml:Polygon</gpml:valueType>
                </gpml:ConstantValue>
            </gpml:boundary>
            <gpml:boundary>
                <gpml:ConstantValue>
                    <gpml:value>
                        <gml:Polygon>
                            <gml:exterior>
                                <gml:LinearRing>
                                    <gml:posList gml:dimension="2">58.4524552405409 -137.28209650609023 58.609028000000066 -137.65836100000001 58.638406911920328 -137.51194770758082 58.576697510000088 -137.42356236299997 58.4524552405409 -137.28209650609023 </gml:posList>
                                </gml:LinearRing>
                            </gml:exterior>
                        </gml:Polygon>
                    </gpml:value>
                    <gml:description></gml:description>
                    <gpml:valueType xmlns:gml="http://www.opengis.net/gml">gml:Polygon</gpml:valueType>
                </gpml:ConstantValue>
            </gpml:boundary>
            <gpml:conjugatePlateId>0</gpml:conjugatePlateId>
            <gpml:leftPlate>0</gpml:leftPlate>
            <gpml:rightPlate>0</gpml:rightPlate>
            <gpml:spreadingAsymmetry>0</gpml:spreadingAsymmetry>
        </gpml:ClosedContinentalBoundary>
    </gml:featureMember>
    <gml:featureMember>
        <gpml:ClosedContinentalBoundary>
            <gpml:identity>GPlates-fcb2a4ca-c6ad-4271-a0f6-d55296b015ed</gpml:identity>
            <gpml:revision>GPlates-ef413fdf-ad6b-496d-83e4-073f67df69fa</gpml:revision>
            <gml:name>Chugach Terrane</gml:name>
            <gpml:shapefileAttributes>
                <gpml:KeyValueDictionary>
                    <gpml:element>
                        <gpml:KeyValueDictionaryElement>
                            <gpml:key>FID_Global</gpml:key>
                            <gpml:valueType xmlns:xsi="http://www.w3.org/XMLSchema-instance">xsi:string</gpml:valueType>
                            <gpml:value>1110</gpml:value>
                        </gpml:KeyValueDictionaryElement>
                    </gpml:element>
                    <gpml:element>
                        <gpml:KeyValueDictionaryElement>
                            <gpml:key>PLATEID1</gpml:key>
                            <gpml:valueType xmlns:xsi="http://www.w3.org/XMLSchema-instance">xsi:integer</gpml:valueType>
                            <gpml:value>16122</gpml:value>
                        </gpml:KeyValueDictionaryElement>
                    </gpml:element>
                    <gpml:element>
                        <gpml:KeyValueDictionaryElement>
                            <gpml:key>FROMAGE</gpml:key>
                            <gpml:valueType xmlns:xsi="http://www.w3.org/XMLSchema-instance">xsi:double</gpml:valueType>
                            <gpml:value>160</gpml:value>
                        </gpml:KeyValueDictionaryElement>
                    </gpml:element>
                    <gpml:element>
                        <gpml:KeyValueDictionaryElement>
                            <gpml:key>TOAGE</gpml:key>
                            <gpml:valueType xmlns:xsi="http://www.w3.org/XMLSchema-instance">xsi:double</gpml:valueType>
                            <gpml:value>-999</gpml:value>
                        </gpml:KeyValueDictionaryElement>
                    </gpml:element>
                    <gpml:element>
                        <gpml:KeyValueDictionaryElement>
                            <gpml:key>NAME</gpml:key>
                            <gpml:valueType xmlns:xsi="http://www.w3.org/XMLSchema-instance">xsi:string</gpml:valueType>
                            <gpml:value>Chugach Terrane</gpml:value>
                        </gpml:KeyValueDictionaryElement>
                    </gpml:element>
                    <gpml:element>
                        <gpml:KeyValueDictionaryElement>
                            <gpml:key>PLATEID2</gpml:key>
                            <gpml:valueType xmlns:xsi="http://www.w3.org/XMLSchema-instance">xsi:integer</gpml:valueType>
                            <gpml:value>0</gpml:value>
                        </gpml:KeyValueDictionaryElement>
                    </gpml:element>
                    <gpml:element>
                        <gpml:KeyValueDictionaryElement>
                            <gpml:key>GPGIM_TYPE</gpml:key>
                            <gpml:valueType xmlns:xsi="http://www.w3.org/XMLSchema-instance">xsi:string</gpml:valueType>
                            <gpml:value>gpml:ClosedContinentalBoundary</gpml:value>
                        </gpml:KeyValueDictionaryElement>
                    </gpml:element>
                    <gpml:element>
                        <gpml:KeyValueDictionaryElement>
                            <gpml:key>L_PLATE</gpml:key>
                            <gpml:valueType xmlns:xsi="http://www.w3.org/XMLSchema-instance">xsi:integer</gpml:valueType>
                            <gpml:value>0</gpml:value>
                        </gpml:KeyValueDictionaryElement>
                    </gpml:element>
                    <gpml:element>
                        <gpml:KeyValueDictionaryElement>
                            <gpml:key>R_PLATE</gpml:key>
                            <gpml:valueType xmlns:xsi="http://www.w3.org/XMLSchema-instance">xsi:integer</gpml:valueType>
                            <gpml:value>0</gpml:value>
                        </gpml:KeyValueDictionaryElement>
                    </gpml:element>
                    <gpml:element>
                        <gpml:KeyValueDictionaryElement>
                            <gpml:key>SPREAD_ASY</gpml:key>
                            <gpml:valueType xmlns:xsi="http://www.w3.org/XMLSchema-instance">xsi:double</gpml:valueType>
                            <gpml:value>0</gpml:value>
                        </gpml:KeyValueDictionaryElement>
                    </gpml:element>
                    <gpml:element>
                        <gpml:KeyValueDictionaryElement>
                            <gpml:key>FEATURE_ID</gpml:key>
                            <gpml:valueType xmlns:xsi="http://www.w3.org/XMLSchema-instance">xsi:string</gpml:valueType>
                            <gpml:value>GPlates-26ac0512-a596-47c6-ba9b-8a07f6dbb32a</gpml:value>
                        </gpml:KeyValueDictionaryElement>
                    </gpml:element>
                    <gpml:element>
                        <gpml:KeyValueDictionaryElement>
                            <gpml:key>IMPORT_AGE</gpml:key>
                            <gpml:valueType xmlns:xsi="http://www.w3.org/XMLSchema-instance">xsi:double</gpml:valueType>
                            <gpml:value>0</gpml:value>
                        </gpml:KeyValueDictionaryElement>
                    </gpml:element>
                    <gpml:element>
                        <gpml:KeyValueDictionaryElement>
                            <gpml:key>FID_land_m</gpml:key>
                            <gpml:valueType xmlns:xsi="http://www.w3.org/XMLSchema-instance">xsi:string</gpml:valueType>
                            <gpml:value>3</gpml:value>
                        </gpml:KeyValueDictionaryElement>
                    </gpml:element>
                    <gpml:element>
                        <gpml:KeyValueDictionaryElement>
                            <gpml:key>source</gpml:key>
                            <gpml:valueType xmlns:xsi="http://www.w3.org/XMLSchema-instance">xsi:string</gpml:valueType>
                            <gpml:value>WVS</gpml:value>
                        </gpml:KeyValueDictionaryElement>
                    </gpml:element>
                    <gpml:element>
                        <gpml:KeyValueDictionaryElement>
                            <gpml:key>PLATEID1_1</gpml:key>
                            <gpml:valueType xmlns:xsi="http://www.w3.org/XMLSchema-instance">xsi:string</gpml:valueType>
                            <gpml:value>0</gpml:value>
                        </gpml:KeyValueDictionaryElement>
                    </gpml:element>
                    <gpml:element>
                        <gpml:KeyValueDictionaryElement>
                            <gpml:key>FROMAGE_1</gpml:key>
                            <gpml:valueType xmlns:xsi="http://www.w3.org/XMLSchema-instance">xsi:double</gpml:valueType>
                            <gpml:value>999</gpml:value>
                        </gpml:KeyValueDictionaryElement>
                    </gpml:element>
                    <gpml:element>
                        <gpml:KeyValueDictionaryElement>
                            <gpml:key>TOAGE_1</gpml:key>
                            <gpml:valueType xmlns:xsi="http://www.w3.org/XMLSchema-instance">xsi:double</gpml:valueType>
                            <gpml:value>-999</gpml:value>
                        </gpml:KeyValueDictionaryElement>
                    </gpml:element>
                    <gpml:element>
                        <gpml:KeyValueDictionaryElement>
                            <gpml:key>PLATEID2_1</gpml:key>
                            <gpml:valueType xmlns:xsi="http://www.w3.org/XMLSchema-instance">xsi:string</gpml:valueType>
                            <gpml:value>0</gpml:value>
                        </gpml:KeyValueDictionaryElement>
                    </gpml:element>
                    <gpml:element>
                        <gpml:KeyValueDictionaryElement>
                            <gpml:key>GPGIM_TY_1</gpml:key>
                            <gpml:valueType xmlns:xsi="http://www.w3.org/XMLSchema-instance">xsi:string</gpml:valueType>
                            <gpml:value>gpml:UnclassifiedFeature</gpml:value>
                        </gpml:KeyValueDictionaryElement>
                    </gpml:element>
                    <gpml:element>
                        <gpml:KeyValueDictionaryElement>
                            <gpml:key>FEATURE__1</gpml:key>
                            <gpml:valueType xmlns:xsi="http://www.w3.org/XMLSchema-instance">xsi:string</gpml:valueType>
                            <gpml:value>GPlates-9c14590d-65b8-473e-b750-787b1f9b9d6f</gpml:value>
                        </gpml:KeyValueDictionaryElement>
                    </gpml:element>
                    <gpml:element>
                        <gpml:KeyValueDictionaryElement>
                            <gpml:key>L_PLATE_1</gpml:key>
                            <gpml:valueType xmlns:xsi="http://www.w3.org/XMLSchema-instance">xsi:string</gpml:valueType>
                            <gpml:value>0</gpml:value>
                        </gpml:KeyValueDictionaryElement>
                    </gpml:element>
                    <gpml:element>
                        <gpml:KeyValueDictionaryElement>
                            <gpml:key>R_PLATE_1</gpml:key>
                            <gpml:valueType xmlns:xsi="http://www.w3.org/XMLSchema-instance">xsi:string</gpml:valueType>
                            <gpml:value>0</gpml:value>
                        </gpml:KeyValueDictionaryElement>
                    </gpml:element>
                    <gpml:element>
                        <gpml:KeyValueDictionaryElement>
                            <gpml:key>SPREAD_A_1</gpml:key>
                            <gpml:valueType xmlns:xsi="http://www.w3.org/XMLSchema-instance">xsi:double</gpml:valueType>
                            <gpml:value>0</gpml:value>
                        </gpml:KeyValueDictionaryElement>
                    </gpml:element>
                    <gpml:element>
                        <gpml:KeyValueDictionaryElement>
                            <gpml:key>TYPE</gpml:key>
                            <gpml:valueType xmlns:xsi="http://www.w3.org/XMLSchema-instance">xsi:string</gpml:valueType>
                            <gpml:value></gpml:value>
                        </gpml:KeyValueDictionaryElement>
                    </gpml:element>
                </gpml:KeyValueDictionary>
            </gpml:shapefileAttributes>
            <gml:validTime>
                <gml:TimePeriod>
                    <gml:begin>
                        <gml:TimeInstant>
                            <gml:timePosition gml:frame="http://gplates.org/TRS/flat">0</gml:timePosition>
                        </gml:TimeInstant>
                    </gml:begin>
                    <gml:end>
                        <gml:TimeInstant>
                            <gml:timePosition gml:frame="http://gplates.org/TRS/flat">0</gml:timePosition>
                        </gml:TimeInstant>
                    </gml:end>
                </gml:TimePeriod>
            </gml:validTime>
            <gpml:reconstructionPlateId>
                <gpml:ConstantValue>
                    <gpml:value>16122</gpml:value>
                    <gml:description></gml:description>
                    <gpml:valueType xmlns:gpml="http://www.gplates.org/gplates">gpml:plateId</gpml:valueType>
                </gpml:ConstantValue>
            </gpml:reconstructionPlateId>
            <gpml:geometryImportTime>
                <gml:TimeInstant>
                    <gml:timePosition gml:frame="http://gplates.org/TRS/flat">0</gml:timePosition>
                </gml:TimeInstant>
            </gpml:geometryImportTime>
            <gpml:boundary>
                <gpml:ConstantValue>
                    <gpml:value>
                        <gml:Polygon>
                            <gml:exterior>
                                <gml:LinearRing>
                                    <gml:posList gml:dimension="2">58.91230414011698 -136.7149389024629 59.060138999999943 -137.06938900000003 58.932472000000118 -136.91919399999995 58.916443999999984 -137.04333300000002 58.831332999999972 -137.14644399999997 58.905166999999935 -137.01819399999994 58.883778000000007 -136.84341699999999 58.84538899999999 -136.81838900000002 58.87958300000011 -136.80005599999998 58.855417000000074 -136.66841700000006 58.701667000000015 -136.54588899999993 58.663332999999938 -136.44425000000001 58.757889000000006 -136.51005599999996 58.688305999999884 -136.35080600000006 58.608333000000066 -136.55255600000004 58.588749999999933 -136.35849999999999 58.665389000000062 -136.30005599999998 58.549166999999919 -136.140861 58.509166999999934 -136.23591699999997 58.511611000000094 -136.09758299999993 58.384971999999948 -136.039222 58.315417000000082 -136.28497199999998 58.41583300000007 -136.32916699999998 58.452889000000113 -136.53008299999999 58.385805999999953 -136.49588899999998 58.391667000000119 -136.59261100000003 58.327055999999935 -136.49672199999998 58.396639000000114 -136.48588899999999 58.382027999999998 -136.41674999999998 58.302471999999923 -136.36925000000002 58.30211099999994 -136.48833299999998 58.368749999999949 -136.60838899999999 58.341666999999958 -136.65758299999999 58.245833000000118 -136.56755599999997 58.210360999999942 -136.68669399999999 58.297471999999978 -136.677528 58.31747200000013 -136.85758300000003 58.417917000000003 -136.81011099999998 58.342056000000099 -136.89172199999999 58.398693999999956 -136.92336099999994 58.381778000000004 -137.11224999999996 58.4524552405409 -137.28209650609023 58.576697510000088 -137.42356236299997 58.638406911920328 -137.51194770758082 58.649805999999984 -137.455139 58.680389000000012 -137.50563900000003 58.664302200420138 -137.54903709632629 58.86250806700005 -137.83292404499997 59.168389244000032 -138.12503725899995 59.466250616000082 -138.47403316999998 59.830005887000027 -138.85703451599991 59.881584933000084 -138.92208267399991 59.821599960000135 -138.73419952399991 59.759000778000058 -138.60919952399996 59.605358475000067 -138.08892260999991 59.559999466000093 -137.94960021999998 59.51602285600007 -137.87409919299995 59.463787079000042 -137.70187377899995 59.133251664999982 -137.15071701399995 58.91230414011698 -136.7149389024629 </gml:posList>
                                </gml:LinearRing>
                            </gml:exterior>
                        </gml:Polygon>
                    </gpml:value>
                    <gml:description></gml:description>
                    <gpml:valueType xmlns:gml="http://www.opengis.net/gml">gml:Polygon</gpml:valueType>
                </gpml:ConstantValue>
            </gpml:boundary>
            <gpml:boundary>
                <gpml:ConstantValue>
                    <gpml:value>
                        <gml:Polygon>
                            <gml:exterior>
                                <gml:LinearRing>
                                    <gml:posList gml:dimension="2">58.40277857964255 -135.78980487168863 58.380805999999936 -135.92088899999999 58.449904161428677 -135.86445449433739 58.40277857964255 -135.78980487168863 </gml:posList>
                                </gml:LinearRing>
                            </gml:exterior>
                        </gml:Polygon>
                    </gpml:value>
                    <gml:description></gml:description>
                    <gpml:valueType xmlns:gml="http://www.opengis.net/gml">gml:Polygon</gpml:valueType>
                </gpml:ConstantValue>
            </gpml:boundary>
            <gpml:conjugatePlateId>0</gpml:conjugatePlateId>
            <gpml:leftPlate>0</gpml:leftPlate>
            <gpml:rightPlate>0</gpml:rightPlate>
            <gpml:spreadingAsymmetry>0</gpml:spreadingAsymmetry>
        </gpml:ClosedContinentalBoundary>
    </gml:featureMember>
    <gml:featureMember>
        <gpml:ClosedContinentalBoundary>
            <gpml:identity>GPlates-bd33de5f-bd71-484a-9cc1-3b252fea2fb6</gpml:identity>
            <gpml:revision>GPlates-900260bd-2fcf-4225-9b2f-ea05e0790b89</gpml:revision>
            <gml:name>Alexander Terrane</gml:name>
            <gpml:shapefileAttributes>
                <gpml:KeyValueDictionary>
                    <gpml:element>
                        <gpml:KeyValueDictionaryElement>
                            <gpml:key>FID_Global</gpml:key>
                            <gpml:valueType xmlns:xsi="http://www.w3.org/XMLSchema-instance">xsi:string</gpml:valueType>
                            <gpml:value>450</gpml:value>
                        </gpml:KeyValueDictionaryElement>
                    </gpml:element>
                    <gpml:element>
                        <gpml:KeyValueDictionaryElement>
                            <gpml:key>PLATEID1</gpml:key>
                            <gpml:valueType xmlns:xsi="http://www.w3.org/XMLSchema-instance">xsi:integer</gpml:valueType>
                            <gpml:value>16111</gpml:value>
                        </gpml:KeyValueDictionaryElement>
                    </gpml:element>
                    <gpml:element>
                        <gpml:KeyValueDictionaryElement>
                            <gpml:key>FROMAGE</gpml:key>
                            <gpml:valueType xmlns:xsi="http://www.w3.org/XMLSchema-instance">xsi:double</gpml:valueType>
                            <gpml:value>600</gpml:value>
                        </gpml:KeyValueDictionaryElement>
                    </gpml:element>
                    <gpml:element>
                        <gpml:KeyValueDictionaryElement>
                            <gpml:key>TOAGE</gpml:key>
                            <gpml:valueType xmlns:xsi="http://www.w3.org/XMLSchema-instance">xsi:double</gpml:valueType>
                            <gpml:value>-999</gpml:value>
                        </gpml:KeyValueDictionaryElement>
                    </gpml:element>
                    <gpml:element>
                        <gpml:KeyValueDictionaryElement>
                            <gpml:key>NAME</gpml:key>
                            <gpml:valueType xmlns:xsi="http://www.w3.org/XMLSchema-instance">xsi:string</gpml:valueType>
                            <gpml:value>Alexander Terrane</gpml:value>
                        </gpml:KeyValueDictionaryElement>
                    </gpml:element>
                    <gpml:element>
                        <gpml:KeyValueDictionaryElement>
                            <gpml:key>PLATEID2</gpml:key>
                            <gpml:valueType xmlns:xsi="http://www.w3.org/XMLSchema-instance">xsi:integer</gpml:valueType>
                            <gpml:value>0</gpml:value>
                        </gpml:KeyValueDictionaryElement>
                    </gpml:element>
                    <gpml:element>
                        <gpml:KeyValueDictionaryElement>
                            <gpml:key>GPGIM_TYPE</gpml:key>
                            <gpml:valueType xmlns:xsi="http://www.w3.org/XMLSchema-instance">xsi:string</gpml:valueType>
                            <gpml:value>gpml:ClosedContinentalBoundary</gpml:value>
                        </gpml:KeyValueDictionaryElement>
                    </gpml:element>
                    <gpml:element>
                        <gpml:KeyValueDictionaryElement>
                            <gpml:key>L_PLATE</gpml:key>
                            <gpml:valueType xmlns:xsi="http://www.w3.org/XMLSchema-instance">xsi:integer</gpml:valueType>
                            <gpml:value>0</gpml:value>
                        </gpml:KeyValueDictionaryElement>
                    </gpml:element>
                    <gpml:element>
                        <gpml:KeyValueDictionaryElement>
                            <gpml:key>R_PLATE</gpml:key>
                            <gpml:valueType xmlns:xsi="http://www.w3.org/XMLSchema-instance">xsi:integer</gpml:valueType>
                            <gpml:value>0</gpml:value>
                        </gpml:KeyValueDictionaryElement>
                    </gpml:element>
                    <gpml:element>
                        <gpml:KeyValueDictionaryElement>
                            <gpml:key>SPREAD_ASY</gpml:key>
                            <gpml:valueType xmlns:xsi="http://www.w3.org/XMLSchema-instance">xsi:double</gpml:valueType>
                            <gpml:value>0</gpml:value>
                        </gpml:KeyValueDictionaryElement>
                    </gpml:element>
                    <gpml:element>
                        <gpml:KeyValueDictionaryElement>
                            <gpml:key>FEATURE_ID</gpml:key>
                            <gpml:valueType xmlns:xsi="http://www.w3.org/XMLSchema-instance">xsi:string</gpml:valueType>
                            <gpml:value>GPlates-1d04ae5b-7559-45b7-9269-b88f4245299c</gpml:value>
                        </gpml:KeyValueDictionaryElement>
                    </gpml:element>
                    <gpml:element>
                        <gpml:KeyValueDictionaryElement>
                            <gpml:key>IMPORT_AGE</gpml:key>
                            <gpml:valueType xmlns:xsi="http://www.w3.org/XMLSchema-instance">xsi:double</gpml:valueType>
                            <gpml:value>0</gpml:value>
                        </gpml:KeyValueDictionaryElement>
                    </gpml:element>
                    <gpml:element>
                        <gpml:KeyValueDictionaryElement>
                            <gpml:key>FID_land_m</gpml:key>
                            <gpml:valueType xmlns:xsi="http://www.w3.org/XMLSchema-instance">xsi:string</gpml:valueType>
                            <gpml:value>3</gpml:value>
                        </gpml:KeyValueDictionaryElement>
                    </gpml:element>
                    <gpml:element>
                        <gpml:KeyValueDictionaryElement>
                            <gpml:key>source</gpml:key>
                            <gpml:valueType xmlns:xsi="http://www.w3.org/XMLSchema-instance">xsi:string</gpml:valueType>
                            <gpml:value>WVS</gpml:value>
                        </gpml:KeyValueDictionaryElement>
                    </gpml:element>
                    <gpml:element>
                        <gpml:KeyValueDictionaryElement>
                            <gpml:key>PLATEID1_1</gpml:key>
                            <gpml:valueType xmlns:xsi="http://www.w3.org/XMLSchema-instance">xsi:string</gpml:valueType>
                            <gpml:value>0</gpml:value>
                        </gpml:KeyValueDictionaryElement>
                    </gpml:element>
                    <gpml:element>
                        <gpml:KeyValueDictionaryElement>
                            <gpml:key>FROMAGE_1</gpml:key>
                            <gpml:valueType xmlns:xsi="http://www.w3.org/XMLSchema-instance">xsi:double</gpml:valueType>
                            <gpml:value>999</gpml:value>
                        </gpml:KeyValueDictionaryElement>
                    </gpml:element>
                    <gpml:element>
                        <gpml:KeyValueDictionaryElement>
                            <gpml:key>TOAGE_1</gpml:key>
                            <gpml:valueType xmlns:xsi="http://www.w3.org/XMLSchema-instance">xsi:double</gpml:valueType>
                            <gpml:value>-999</gpml:value>
                        </gpml:KeyValueDictionaryElement>
                    </gpml:element>
                    <gpml:element>
                        <gpml:KeyValueDictionaryElement>
                            <gpml:key>PLATEID2_1</gpml:key>
                            <gpml:valueType xmlns:xsi="http://www.w3.org/XMLSchema-instance">xsi:string</gpml:valueType>
                            <gpml:value>0</gpml:value>
                        </gpml:KeyValueDictionaryElement>
                    </gpml:element>
                    <gpml:element>
                        <gpml:KeyValueDictionaryElement>
                            <gpml:key>GPGIM_TY_1</gpml:key>
                            <gpml:valueType xmlns:xsi="http://www.w3.org/XMLSchema-instance">xsi:string</gpml:valueType>
                            <gpml:value>gpml:UnclassifiedFeature</gpml:value>
                        </gpml:KeyValueDictionaryElement>
                    </gpml:element>
                    <gpml:element>
                        <gpml:KeyValueDictionaryElement>
                            <gpml:key>FEATURE__1</gpml:key>
                            <gpml:valueType xmlns:xsi="http://www.w3.org/XMLSchema-instance">xsi:string</gpml:valueType>
                            <gpml:value>GPlates-9c14590d-65b8-473e-b750-787b1f9b9d6f</gpml:value>
                        </gpml:KeyValueDictionaryElement>
                    </gpml:element>
                    <gpml:element>
                        <gpml:KeyValueDictionaryElement>
                            <gpml:key>L_PLATE_1</gpml:key>
                            <gpml:valueType xmlns:xsi="http://www.w3.org/XMLSchema-instance">xsi:string</gpml:valueType>
                            <gpml:value>0</gpml:value>
                        </gpml:KeyValueDictionaryElement>
                    </gpml:element>
                    <gpml:element>
                        <gpml:KeyValueDictionaryElement>
                            <gpml:key>R_PLATE_1</gpml:key>
                            <gpml:valueType xmlns:xsi="http://www.w3.org/XMLSchema-instance">xsi:string</gpml:valueType>
                            <gpml:value>0</gpml:value>
                        </gpml:KeyValueDictionaryElement>
                    </gpml:element>
                    <gpml:element>
                        <gpml:KeyValueDictionaryElement>
                            <gpml:key>SPREAD_A_1</gpml:key>
                            <gpml:valueType xmlns:xsi="http://www.w3.org/XMLSchema-instance">xsi:double</gpml:valueType>
                            <gpml:value>0</gpml:value>
                        </gpml:KeyValueDictionaryElement>
                    </gpml:element>
                    <gpml:element>
                        <gpml:KeyValueDictionaryElement>
                            <gpml:key>TYPE</gpml:key>
                            <gpml:valueType xmlns:xsi="http://www.w3.org/XMLSchema-instance">xsi:string</gpml:valueType>
                            <gpml:value></gpml:value>
                        </gpml:KeyValueDictionaryElement>
                    </gpml:element>
                </gpml:KeyValueDictionary>
            </gpml:shapefileAttributes>
            <gml:validTime>
                <gml:TimePeriod>
                    <gml:begin>
                        <gml:TimeInstant>
                            <gml:timePosition gml:frame="http://gplates.org/TRS/flat">0</gml:timePosition>
                        </gml:TimeInstant>
                    </gml:begin>
                    <gml:end>
                        <gml:TimeInstant>
                            <gml:timePosition gml:frame="http://gplates.org/TRS/flat">0</gml:timePosition>
                        </gml:TimeInstant>
                    </gml:end>
                </gml:TimePeriod>
            </gml:validTime>
            <gpml:reconstructionPlateId>
                <gpml:ConstantValue>
                    <gpml:value>16111</gpml:value>
                    <gml:description></gml:description>
                    <gpml:valueType xmlns:gpml="http://www.gplates.org/gplates">gpml:plateId</gpml:valueType>
                </gpml:ConstantValue>
            </gpml:reconstructionPlateId>
            <gpml:geometryImportTime>
                <gml:TimeInstant>
                    <gml:timePosition gml:frame="http://gplates.org/TRS/flat">0</gml:timePosition>
                </gml:TimeInstant>
            </gpml:geometryImportTime>
            <gpml:boundary>
                <gpml:ConstantValue>
                    <gpml:value>
                        <gml:Polygon>
                            <gml:exterior>
                                <gml:LinearRing>
                                    <gml:posList gml:dimension="2">58.665711599408205 -134.93258036565373 58.325232636162184 -134.45840635655958 58.357000000000056 -134.520194 58.371194000000123 -134.61858299999997 58.340389000000094 -134.63852800000001 58.386222000000096 -134.65013899999997 58.393306000000074 -134.78269400000002 58.495777999999945 -134.78430600000002 58.678360999999995 -134.99266699999998 58.665711599408205 -134.93258036565373 </gml:posList>
                                </gml:LinearRing>
                            </gml:exterior>
                        </gml:Polygon>
                    </gpml:value>
                    <gml:description></gml:description>
                    <gpml:valueType xmlns:gml="http://www.opengis.net/gml">gml:Polygon</gpml:valueType>
                </gpml:ConstantValue>
            </gpml:boundary>
            <gpml:boundary>
                <gpml:ConstantValue>
                    <gpml:value>
                        <gml:Polygon>
                            <gml:exterior>
                                <gml:LinearRing>
                                    <gml:posList gml:dimension="2">57.289681743921733 -133.49417152247105 57.141933738000056 -133.31776187999998 57.11983491600887 -133.27493136053283 57.106194000000045 -133.31158299999998 57.183333000000012 -133.57250000000002 57.291250000000076 -133.503333 57.289681743921733 -133.49417152247105 </gml:posList>
                                </gml:LinearRing>
                            </gml:exterior>
                        </gml:Polygon>
                    </gpml:value>
                    <gml:description></gml:description>
                    <gpml:valueType xmlns:gml="http://www.opengis.net/gml">gml:Polygon</gpml:valueType>
                </gpml:ConstantValue>
            </gpml:boundary>
            <gpml:boundary>
                <gpml:ConstantValue>
                    <gpml:value>
                        <gml:Polygon>
                            <gml:exterior>
                                <gml:LinearRing>
                                    <gml:posList gml:dimension="2">56.829917920099199 -132.75960850618901 56.83922200000012 -132.78586100000001 56.854439938573755 -132.80267100664042 56.829917920099199 -132.75960850618901 </gml:posList>
                                </gml:LinearRing>
                            </gml:exterior>
                        </gml:Polygon>
                    </gpml:value>
                    <gml:description></gml:description>
                    <gpml:valueType xmlns:gml="http://www.opengis.net/gml">gml:Polygon</gpml:valueType>
                </gpml:ConstantValue>
            </gpml:boundary>
            <gpml:boundary>
                <gpml:ConstantValue>
                    <gpml:value>
                        <gml:Polygon>
                            <gml:exterior>
                                <gml:LinearRing>
                                    <gml:posList gml:dimension="2">56.701257575895745 -132.53367130872348 56.700888999999989 -132.54252800000003 56.703874641667767 -132.53826707216376 56.701257575895745 -132.53367130872348 </gml:posList>
                                </gml:LinearRing>
                            </gml:exterior>
                        </gml:Polygon>
                    </gpml:value>
                    <gml:description></gml:description>
                    <gpml:valueType xmlns:gml="http://www.opengis.net/gml">gml:Polygon</gpml:valueType>
                </gpml:ConstantValue>
            </gpml:boundary>
            <gpml:boundary>
                <gpml:ConstantValue>
                    <gpml:value>
                        <gml:Polygon>
                            <gml:exterior>
                                <gml:LinearRing>
                                    <gml:posList gml:dimension="2">56.473008699972894 -132.24041931061069 56.530888999999945 -132.36427800000001 56.595000000000056 -132.37097200000002 56.596962517459708 -132.36616380805526 56.473008699972894 -132.24041931061069 </gml:posList>
                                </gml:LinearRing>
                            </gml:exterior>
                        </gml:Polygon>
                    </gpml:value>
                    <gml:description></gml:description>
                    <gpml:valueType xmlns:gml="http://www.opengis.net/gml">gml:Polygon</gpml:valueType>
                </gpml:ConstantValue>
            </gpml:boundary>
            <gpml:boundary>
                <gpml:ConstantValue>
                    <gpml:value>
                        <gml:Polygon>
                            <gml:exterior>
                                <gml:LinearRing>
                                    <gml:posList gml:dimension="2">56.402128465740695 -132.1685151158631 56.380888999999925 -132.18266700000004 56.435489530511916 -132.20235812617881 56.402128465740695 -132.1685151158631 </gml:posList>
                                </gml:LinearRing>
                            </gml:exterior>
                        </gml:Polygon>
                    </gpml:value>
                    <gml:description></gml:description>
                    <gpml:valueType xmlns:gml="http://www.opengis.net/gml">gml:Polygon</gpml:valueType>
                </gpml:ConstantValue>
            </gpml:boundary>
            <gpml:boundary>
                <gpml:ConstantValue>
                    <gpml:value>
                        <gml:Polygon>
                            <gml:exterior>
                                <gml:LinearRing>
                                    <gml:posList gml:dimension="2">56.174321472100047 -131.95409264062602 55.905740313119225 -131.70525593563218 55.889611000000052 -131.73508299999997 55.930361000000119 -131.843389 55.886638999999995 -131.74758299999996 55.864167000000066 -131.92088899999999 55.817499999999995 -131.76588899999999 55.719167000000063 -131.82588900000002 55.745806000000073 -131.88749999999993 55.670000000000073 -131.81922199999997 55.599556000000092 -131.90002800000002 55.681693999999965 -132.04249999999996 55.584971999999986 -131.93422200000003 55.498305999999936 -131.97097199999996 55.589167000000081 -132.18588899999997 55.763333000000131 -132.28752800000001 55.778305999999986 -132.00580600000001 55.850000000000108 -132.09925000000001 55.945028000000065 -132.06925000000001 55.977500000000084 -131.93591699999996 56.174861000000107 -131.97322199999996 56.174321472100047 -131.95409264062602 </gml:posList>
                                </gml:LinearRing>
                            </gml:exterior>
                        </gml:Polygon>
                    </gpml:value>
                    <gml:description></gml:description>
                    <gpml:valueType xmlns:gml="http://www.opengis.net/gml">gml:Polygon</gpml:valueType>
                </gpml:ConstantValue>
            </gpml:boundary>
            <gpml:boundary>
                <gpml:ConstantValue>
                    <gpml:value>
                        <gml:Polygon>
                            <gml:exterior>
                                <gml:LinearRing>
                                    <gml:posList gml:dimension="2">54.813162493241883 -130.81122798103684 54.801750000000084 -130.93419399999996 54.924249999999965 -130.97919400000004 54.924289084861648 -130.97909737725547 54.813162493241883 -130.81122798103684 </gml:posList>
                                </gml:LinearRing>
                            </gml:exterior>
                        </gml:Polygon>
                    </gpml:value>
                    <gml:description></gml:description>
                    <gpml:valueType xmlns:gml="http://www.opengis.net/gml">gml:Polygon</gpml:valueType>
                </gpml:ConstantValue>
            </gpml:boundary>
            <gpml:boundary>
                <gpml:ConstantValue>
                    <gpml:value>
                        <gml:Polygon>
                            <gml:exterior>
                                <gml:LinearRing>
                                    <gml:posList gml:dimension="2">54.384104016129484 -130.26892827653057 54.320332999999948 -130.37344399999995 54.364138999999987 -130.48924999999997 54.441639000000102 -130.48266699999999 54.462499999999949 -130.38427800000002 54.550643094386118 -130.41466247552398 54.532754207000025 -130.38763926999997 54.384104016129484 -130.26892827653057 </gml:posList>
                                </gml:LinearRing>
                            </gml:exterior>
                        </gml:Polygon>
                    </gpml:value>
                    <gml:description></gml:description>
                    <gpml:valueType xmlns:gml="http://www.opengis.net/gml">gml:Polygon</gpml:valueType>
                </gpml:ConstantValue>
            </gpml:boundary>
            <gpml:boundary>
                <gpml:ConstantValue>
                    <gpml:value>
                        <gml:Polygon>
                            <gml:exterior>
                                <gml:LinearRing>
                                    <gml:posList gml:dimension="2">54.278049608811727 -130.18423397522653 54.269917000000028 -130.23597200000003 54.349266431960579 -130.24110722764698 54.278049608811727 -130.18423397522653 </gml:posList>
                                </gml:LinearRing>
                            </gml:exterior>
                        </gml:Polygon>
                    </gpml:value>
                    <gml:description></gml:description>
                    <gpml:valueType xmlns:gml="http://www.opengis.net/gml">gml:Polygon</gpml:valueType>
                </gpml:ConstantValue>
            </gpml:boundary>
            <gpml:boundary>
                <gpml:ConstantValue>
                    <gpml:value>
                        <gml:Polygon>
                            <gml:exterior>
                                <gml:LinearRing>
                                    <gml:posList gml:dimension="2">54.160885002127316 -130.09066714710809 54.147860999999992 -130.130111 54.200749999999999 -130.30097199999994 54.268967957145769 -130.17698143229134 54.160885002127316 -130.09066714710809 </gml:posList>
                                </gml:LinearRing>
                            </gml:exterior>
                        </gml:Polygon>
                    </gpml:value>
                    <gml:description></gml:description>
                    <gpml:valueType xmlns:gml="http://www.opengis.net/gml">gml:Polygon</gpml:valueType>
                </gpml:ConstantValue>
            </gpml:boundary>
            <gpml:boundary>
                <gpml:ConstantValue>
                    <gpml:value>
                        <gml:Polygon>
                            <gml:exterior>
                                <gml:LinearRing>
                                    <gml:posList gml:dimension="2">53.465666173089467 -129.24817926932246 53.364139000000108 -129.27105600000002 53.887471999999946 -130.06925000000004 54.119257032382656 -130.0574233442205 53.875538838000061 -129.86279171399994 53.752275283000067 -129.82916592199996 53.465666173089467 -129.24817926932246 </gml:posList>
                                </gml:LinearRing>
                            </gml:exterior>
                        </gml:Polygon>
                    </gpml:value>
                    <gml:description></gml:description>
                    <gpml:valueType xmlns:gml="http://www.opengis.net/gml">gml:Polygon</gpml:valueType>
                </gpml:ConstantValue>
            </gpml:boundary>
            <gpml:boundary>
                <gpml:ConstantValue>
                    <gpml:value>
                        <gml:Polygon>
                            <gml:exterior>
                                <gml:LinearRing>
                                    <gml:posList gml:dimension="2">53.254113921813911 -128.80783054132661 53.269000000000105 -128.85316700000004 53.275084838736085 -128.85525395817859 53.254113921813911 -128.80783054132661 </gml:posList>
                                </gml:LinearRing>
                            </gml:exterior>
                        </gml:Polygon>
                    </gpml:value>
                    <gml:description></gml:description>
                    <gpml:valueType xmlns:gml="http://www.opengis.net/gml">gml:Polygon</gpml:valueType>
                </gpml:ConstantValue>
            </gpml:boundary>
            <gpml:boundary>
                <gpml:ConstantValue>
                    <gpml:value>
                        <gml:Polygon>
                            <gml:exterior>
                                <gml:LinearRing>
                                    <gml:posList gml:dimension="2">53.094066692442134 -128.44590137520291 53.086471999999979 -128.558111 53.122742311513143 -128.51074812662245 53.094066692442134 -128.44590137520291 </gml:posList>
                                </gml:LinearRing>
                            </gml:exterior>
                        </gml:Polygon>
                    </gpml:value>
                    <gml:description></gml:description>
                    <gpml:valueType xmlns:gml="http://www.opengis.net/gml">gml:Polygon</gpml:valueType>
                </gpml:ConstantValue>
            </gpml:boundary>
            <gpml:boundary>
                <gpml:ConstantValue>
                    <gpml:value>
                        <gml:Polygon>
                            <gml:exterior>
                                <gml:LinearRing>
                                    <gml:posList gml:dimension="2">52.799059952587299 -128.24737227171437 52.814972000000061 -128.43755600000003 52.921666999999971 -128.50255599999997 52.941639000000123 -128.41252799999998 52.930805999999961 -128.50425000000004 53.070278000000002 -128.55352799999997 53.092645761857483 -128.44268809732463 53.065145287000028 -128.38049880499995 52.807056476000078 -128.24009784699996 52.809136739000046 -128.24936600899994 52.799059952587299 -128.24737227171437 </gml:posList>
                                </gml:LinearRing>
                            </gml:exterior>
                        </gml:Polygon>
                    </gpml:value>
                    <gml:description></gml:description>
                    <gpml:valueType xmlns:gml="http://www.opengis.net/gml">gml:Polygon</gpml:valueType>
                </gpml:ConstantValue>
            </gpml:boundary>
            <gpml:boundary>
                <gpml:ConstantValue>
                    <gpml:value>
                        <gml:Polygon>
                            <gml:exterior>
                                <gml:LinearRing>
                                    <gml:posList gml:dimension="2">52.462069490317241 -128.18069720071492 52.459167000000093 -128.20088899999996 52.435798678248226 -128.17549940298466 52.392150224174344 -128.16686336101839 52.333575369796186 -128.21980152737595 52.374560358516021 -128.34554865793166 52.483306000000034 -128.19919400000003 52.567500000000102 -128.24919399999999 52.621341572456146 -128.21220989491195 52.462069490317241 -128.18069720071492 </gml:posList>
                                </gml:LinearRing>
                            </gml:exterior>
                        </gml:Polygon>
                    </gpml:value>
                    <gml:description></gml:description>
                    <gpml:valueType xmlns:gml="http://www.opengis.net/gml">gml:Polygon</gpml:valueType>
                </gpml:ConstantValue>
            </gpml:boundary>
            <gpml:conjugatePlateId>0</gpml:conjugatePlateId>
            <gpml:leftPlate>0</gpml:leftPlate>
            <gpml:rightPlate>0</gpml:rightPlate>
            <gpml:spreadingAsymmetry>0</gpml:spreadingAsymmetry>
        </gpml:ClosedContinentalBoundary>
    </gml:featureMember>
    <gml:featureMember>
        <gpml:ClosedContinentalBoundary>
            <gpml:identity>GPlates-15a9cfe0-35b1-44d1-97dd-a697fed21852</gpml:identity>
            <gpml:revision>GPlates-2a66cd79-1c91-46e3-b38b-d8dbc3429ce3</gpml:revision>
            <gml:name>Chugach Terrane</gml:name>
            <gpml:shapefileAttributes>
                <gpml:KeyValueDictionary>
                    <gpml:element>
                        <gpml:KeyValueDictionaryElement>
                            <gpml:key>FID_Global</gpml:key>
                            <gpml:valueType xmlns:xsi="http://www.w3.org/XMLSchema-instance">xsi:string</gpml:valueType>
                            <gpml:value>1110</gpml:value>
                        </gpml:KeyValueDictionaryElement>
                    </gpml:element>
                    <gpml:element>
                        <gpml:KeyValueDictionaryElement>
                            <gpml:key>PLATEID1</gpml:key>
                            <gpml:valueType xmlns:xsi="http://www.w3.org/XMLSchema-instance">xsi:integer</gpml:valueType>
                            <gpml:value>16122</gpml:value>
                        </gpml:KeyValueDictionaryElement>
                    </gpml:element>
                    <gpml:element>
                        <gpml:KeyValueDictionaryElement>
                            <gpml:key>FROMAGE</gpml:key>
                            <gpml:valueType xmlns:xsi="http://www.w3.org/XMLSchema-instance">xsi:double</gpml:valueType>
                            <gpml:value>160</gpml:value>
                        </gpml:KeyValueDictionaryElement>
                    </gpml:element>
                    <gpml:element>
                        <gpml:KeyValueDictionaryElement>
                            <gpml:key>TOAGE</gpml:key>
                            <gpml:valueType xmlns:xsi="http://www.w3.org/XMLSchema-instance">xsi:double</gpml:valueType>
                            <gpml:value>-999</gpml:value>
                        </gpml:KeyValueDictionaryElement>
                    </gpml:element>
                    <gpml:element>
                        <gpml:KeyValueDictionaryElement>
                            <gpml:key>NAME</gpml:key>
                            <gpml:valueType xmlns:xsi="http://www.w3.org/XMLSchema-instance">xsi:string</gpml:valueType>
                            <gpml:value>Chugach Terrane</gpml:value>
                        </gpml:KeyValueDictionaryElement>
                    </gpml:element>
                    <gpml:element>
                        <gpml:KeyValueDictionaryElement>
                            <gpml:key>PLATEID2</gpml:key>
                            <gpml:valueType xmlns:xsi="http://www.w3.org/XMLSchema-instance">xsi:integer</gpml:valueType>
                            <gpml:value>0</gpml:value>
                        </gpml:KeyValueDictionaryElement>
                    </gpml:element>
                    <gpml:element>
                        <gpml:KeyValueDictionaryElement>
                            <gpml:key>GPGIM_TYPE</gpml:key>
                            <gpml:valueType xmlns:xsi="http://www.w3.org/XMLSchema-instance">xsi:string</gpml:valueType>
                            <gpml:value>gpml:ClosedContinentalBoundary</gpml:value>
                        </gpml:KeyValueDictionaryElement>
                    </gpml:element>
                    <gpml:element>
                        <gpml:KeyValueDictionaryElement>
                            <gpml:key>L_PLATE</gpml:key>
                            <gpml:valueType xmlns:xsi="http://www.w3.org/XMLSchema-instance">xsi:integer</gpml:valueType>
                            <gpml:value>0</gpml:value>
                        </gpml:KeyValueDictionaryElement>
                    </gpml:element>
                    <gpml:element>
                        <gpml:KeyValueDictionaryElement>
                            <gpml:key>R_PLATE</gpml:key>
                            <gpml:valueType xmlns:xsi="http://www.w3.org/XMLSchema-instance">xsi:integer</gpml:valueType>
                            <gpml:value>0</gpml:value>
                        </gpml:KeyValueDictionaryElement>
                    </gpml:element>
                    <gpml:element>
                        <gpml:KeyValueDictionaryElement>
                            <gpml:key>SPREAD_ASY</gpml:key>
                            <gpml:valueType xmlns:xsi="http://www.w3.org/XMLSchema-instance">xsi:double</gpml:valueType>
                            <gpml:value>0</gpml:value>
                        </gpml:KeyValueDictionaryElement>
                    </gpml:element>
                    <gpml:element>
                        <gpml:KeyValueDictionaryElement>
                            <gpml:key>FEATURE_ID</gpml:key>
                            <gpml:valueType xmlns:xsi="http://www.w3.org/XMLSchema-instance">xsi:string</gpml:valueType>
                            <gpml:value>GPlates-1da0f88c-e3a1-456d-8e6e-6892c0d565d5</gpml:value>
                        </gpml:KeyValueDictionaryElement>
                    </gpml:element>
                    <gpml:element>
                        <gpml:KeyValueDictionaryElement>
                            <gpml:key>IMPORT_AGE</gpml:key>
                            <gpml:valueType xmlns:xsi="http://www.w3.org/XMLSchema-instance">xsi:double</gpml:valueType>
                            <gpml:value>0</gpml:value>
                        </gpml:KeyValueDictionaryElement>
                    </gpml:element>
                    <gpml:element>
                        <gpml:KeyValueDictionaryElement>
                            <gpml:key>FID_land_m</gpml:key>
                            <gpml:valueType xmlns:xsi="http://www.w3.org/XMLSchema-instance">xsi:string</gpml:valueType>
                            <gpml:value>107</gpml:value>
                        </gpml:KeyValueDictionaryElement>
                    </gpml:element>
                    <gpml:element>
                        <gpml:KeyValueDictionaryElement>
                            <gpml:key>source</gpml:key>
                            <gpml:valueType xmlns:xsi="http://www.w3.org/XMLSchema-instance">xsi:string</gpml:valueType>
                            <gpml:value>WVS</gpml:value>
                        </gpml:KeyValueDictionaryElement>
                    </gpml:element>
                    <gpml:element>
                        <gpml:KeyValueDictionaryElement>
                            <gpml:key>PLATEID1_1</gpml:key>
                            <gpml:valueType xmlns:xsi="http://www.w3.org/XMLSchema-instance">xsi:string</gpml:valueType>
                            <gpml:value>0</gpml:value>
                        </gpml:KeyValueDictionaryElement>
                    </gpml:element>
                    <gpml:element>
                        <gpml:KeyValueDictionaryElement>
                            <gpml:key>FROMAGE_1</gpml:key>
                            <gpml:valueType xmlns:xsi="http://www.w3.org/XMLSchema-instance">xsi:double</gpml:valueType>
                            <gpml:value>999</gpml:value>
                        </gpml:KeyValueDictionaryElement>
                    </gpml:element>
                    <gpml:element>
                        <gpml:KeyValueDictionaryElement>
                            <gpml:key>TOAGE_1</gpml:key>
                            <gpml:valueType xmlns:xsi="http://www.w3.org/XMLSchema-instance">xsi:double</gpml:valueType>
                            <gpml:value>-999</gpml:value>
                        </gpml:KeyValueDictionaryElement>
                    </gpml:element>
                    <gpml:element>
                        <gpml:KeyValueDictionaryElement>
                            <gpml:key>PLATEID2_1</gpml:key>
                            <gpml:valueType xmlns:xsi="http://www.w3.org/XMLSchema-instance">xsi:string</gpml:valueType>
                            <gpml:value>0</gpml:value>
                        </gpml:KeyValueDictionaryElement>
                    </gpml:element>
                    <gpml:element>
                        <gpml:KeyValueDictionaryElement>
                            <gpml:key>GPGIM_TY_1</gpml:key>
                            <gpml:valueType xmlns:xsi="http://www.w3.org/XMLSchema-instance">xsi:string</gpml:valueType>
                            <gpml:value>gpml:UnclassifiedFeature</gpml:value>
                        </gpml:KeyValueDictionaryElement>
                    </gpml:element>
                    <gpml:element>
                        <gpml:KeyValueDictionaryElement>
                            <gpml:key>FEATURE__1</gpml:key>
                            <gpml:valueType xmlns:xsi="http://www.w3.org/XMLSchema-instance">xsi:string</gpml:valueType>
                            <gpml:value>GPlates-10753daa-ca73-4fa3-87ae-f783835e5b67</gpml:value>
                        </gpml:KeyValueDictionaryElement>
                    </gpml:element>
                    <gpml:element>
                        <gpml:KeyValueDictionaryElement>
                            <gpml:key>L_PLATE_1</gpml:key>
                            <gpml:valueType xmlns:xsi="http://www.w3.org/XMLSchema-instance">xsi:string</gpml:valueType>
                            <gpml:value>0</gpml:value>
                        </gpml:KeyValueDictionaryElement>
                    </gpml:element>
                    <gpml:element>
                        <gpml:KeyValueDictionaryElement>
                            <gpml:key>R_PLATE_1</gpml:key>
                            <gpml:valueType xmlns:xsi="http://www.w3.org/XMLSchema-instance">xsi:string</gpml:valueType>
                            <gpml:value>0</gpml:value>
                        </gpml:KeyValueDictionaryElement>
                    </gpml:element>
                    <gpml:element>
                        <gpml:KeyValueDictionaryElement>
                            <gpml:key>SPREAD_A_1</gpml:key>
                            <gpml:valueType xmlns:xsi="http://www.w3.org/XMLSchema-instance">xsi:double</gpml:valueType>
                            <gpml:value>0</gpml:value>
                        </gpml:KeyValueDictionaryElement>
                    </gpml:element>
                    <gpml:element>
                        <gpml:KeyValueDictionaryElement>
                            <gpml:key>TYPE</gpml:key>
                            <gpml:valueType xmlns:xsi="http://www.w3.org/XMLSchema-instance">xsi:string</gpml:valueType>
                            <gpml:value></gpml:value>
                        </gpml:KeyValueDictionaryElement>
                    </gpml:element>
                </gpml:KeyValueDictionary>
            </gpml:shapefileAttributes>
            <gml:validTime>
                <gml:TimePeriod>
                    <gml:begin>
                        <gml:TimeInstant>
                            <gml:timePosition gml:frame="http://gplates.org/TRS/flat">0</gml:timePosition>
                        </gml:TimeInstant>
                    </gml:begin>
                    <gml:end>
                        <gml:TimeInstant>
                            <gml:timePosition gml:frame="http://gplates.org/TRS/flat">0</gml:timePosition>
                        </gml:TimeInstant>
                    </gml:end>
                </gml:TimePeriod>
            </gml:validTime>
            <gpml:reconstructionPlateId>
                <gpml:ConstantValue>
                    <gpml:value>16122</gpml:value>
                    <gml:description></gml:description>
                    <gpml:valueType xmlns:gpml="http://www.gplates.org/gplates">gpml:plateId</gpml:valueType>
                </gpml:ConstantValue>
            </gpml:reconstructionPlateId>
            <gpml:geometryImportTime>
                <gml:TimeInstant>
                    <gml:timePosition gml:frame="http://gplates.org/TRS/flat">0</gml:timePosition>
                </gml:TimeInstant>
            </gpml:geometryImportTime>
            <gpml:boundary>
                <gpml:ConstantValue>
                    <gpml:value>
                        <gml:Polygon>
                            <gml:exterior>
                                <gml:LinearRing>
                                    <gml:posList gml:dimension="2">58.28872199999995 -135.798361 58.172471999999999 -135.49761100000001 58.049582999999984 -135.62172199999998 58.056639000000111 -135.79091700000004 57.994972000000047 -135.63758300000003 57.989139000000073 -135.83422200000001 57.947917000000032 -135.65838899999997 58.147056000000113 -135.41344400000003 58.04705600000009 -134.968389 57.933332999999948 -134.92088899999999 57.887499999999946 -134.999167 57.847917000000109 -134.93666699999994 57.949139000000081 -135.22586100000001 57.803694000000007 -134.95169400000003 57.774611000000107 -135.07008300000001 58.001638999999948 -135.90250000000003 57.747528000000131 -135.32586100000003 57.734555999999984 -135.45838900000001 57.759166999999998 -134.93419399999999 57.480832999999933 -134.839167 57.548750000000091 -135 57.466667000000051 -134.87088900000003 57.465389000000101 -135.09341699999999 57.771222000000108 -135.84008299999999 57.679167000000014 -135.70922200000004 57.646667000000093 -135.81922199999997 57.594194000000051 -135.56925000000001 57.547499999999957 -135.67925000000002 57.550417000000081 -135.57172200000002 57.518306000000102 -135.59755600000003 57.454972000000055 -135.55419399999994 57.4533330000001 -135.65755599999997 57.425833000000068 -135.60091700000004 57.409139000000096 -135.68419399999999 57.380389000000122 -135.66508299999998 57.388722000000001 -135.845056 57.518333000000112 -136.035944 57.444139000000007 -135.81258299999999 57.544166999999959 -136.00088899999997 57.58330600000005 -135.91749999999996 57.570389000000119 -136.05344399999996 57.625000000000057 -135.97925000000004 57.624110999999935 -136.13761099999994 57.688360999999979 -136.10583299999999 57.782499999999942 -136.20261099999999 57.821611000000104 -136.42424999999997 57.925417000000003 -136.36505600000001 57.896667000000129 -136.26586099999997 57.933305999999916 -136.36258300000003 57.965806000000129 -136.379278 57.999999999999964 -136.34274999999997 57.868750000000055 -136.10838899999999 57.84166699999998 -136.02580599999999 58.126666999999934 -136.44594400000003 58.101666999999985 -136.27083300000004 58.209972000000114 -136.36588900000001 58.223333000000039 -136.28255600000003 58.14000000000005 -136.19930599999998 58.093306000000069 -136.20258299999995 58.064556000000131 -136.10838899999999 58.103305999999982 -136.18919399999999 58.179139000000063 -136.20427799999996 58.212500000000006 -136.13925 58.221278000000048 -136.16502800000004 58.174582999999949 -135.96666700000003 58.28872199999995 -135.798361 </gml:posList>
                                </gml:LinearRing>
                            </gml:exterior>
                        </gml:Polygon>
                    </gpml:value>
                    <gml:description></gml:description>
                    <gpml:valueType xmlns:gml="http://www.opengis.net/gml">gml:Polygon</gpml:valueType>
                </gpml:ConstantValue>
            </gpml:boundary>
            <gpml:conjugatePlateId>0</gpml:conjugatePlateId>
            <gpml:leftPlate>0</gpml:leftPlate>
            <gpml:rightPlate>0</gpml:rightPlate>
            <gpml:spreadingAsymmetry>0</gpml:spreadingAsymmetry>
        </gpml:ClosedContinentalBoundary>
    </gml:featureMember>
    <gml:featureMember>
        <gpml:ClosedContinentalBoundary>
            <gpml:identity>GPlates-a8a6b7fc-8899-4c19-9022-00be948f4ce5</gpml:identity>
            <gpml:revision>GPlates-3e677596-ead1-4a63-9daf-69579a833355</gpml:revision>
            <gml:name>Chugach Terrane</gml:name>
            <gpml:shapefileAttributes>
                <gpml:KeyValueDictionary>
                    <gpml:element>
                        <gpml:KeyValueDictionaryElement>
                            <gpml:key>FID_Global</gpml:key>
                            <gpml:valueType xmlns:xsi="http://www.w3.org/XMLSchema-instance">xsi:string</gpml:valueType>
                            <gpml:value>1110</gpml:value>
                        </gpml:KeyValueDictionaryElement>
                    </gpml:element>
                    <gpml:element>
                        <gpml:KeyValueDictionaryElement>
                            <gpml:key>PLATEID1</gpml:key>
                            <gpml:valueType xmlns:xsi="http://www.w3.org/XMLSchema-instance">xsi:integer</gpml:valueType>
                            <gpml:value>16122</gpml:value>
                        </gpml:KeyValueDictionaryElement>
                    </gpml:element>
                    <gpml:element>
                        <gpml:KeyValueDictionaryElement>
                            <gpml:key>FROMAGE</gpml:key>
                            <gpml:valueType xmlns:xsi="http://www.w3.org/XMLSchema-instance">xsi:double</gpml:valueType>
                            <gpml:value>160</gpml:value>
                        </gpml:KeyValueDictionaryElement>
                    </gpml:element>
                    <gpml:element>
                        <gpml:KeyValueDictionaryElement>
                            <gpml:key>TOAGE</gpml:key>
                            <gpml:valueType xmlns:xsi="http://www.w3.org/XMLSchema-instance">xsi:double</gpml:valueType>
                            <gpml:value>-999</gpml:value>
                        </gpml:KeyValueDictionaryElement>
                    </gpml:element>
                    <gpml:element>
                        <gpml:KeyValueDictionaryElement>
                            <gpml:key>NAME</gpml:key>
                            <gpml:valueType xmlns:xsi="http://www.w3.org/XMLSchema-instance">xsi:string</gpml:valueType>
                            <gpml:value>Chugach Terrane</gpml:value>
                        </gpml:KeyValueDictionaryElement>
                    </gpml:element>
                    <gpml:element>
                        <gpml:KeyValueDictionaryElement>
                            <gpml:key>PLATEID2</gpml:key>
                            <gpml:valueType xmlns:xsi="http://www.w3.org/XMLSchema-instance">xsi:integer</gpml:valueType>
                            <gpml:value>0</gpml:value>
                        </gpml:KeyValueDictionaryElement>
                    </gpml:element>
                    <gpml:element>
                        <gpml:KeyValueDictionaryElement>
                            <gpml:key>GPGIM_TYPE</gpml:key>
                            <gpml:valueType xmlns:xsi="http://www.w3.org/XMLSchema-instance">xsi:string</gpml:valueType>
                            <gpml:value>gpml:ClosedContinentalBoundary</gpml:value>
                        </gpml:KeyValueDictionaryElement>
                    </gpml:element>
                    <gpml:element>
                        <gpml:KeyValueDictionaryElement>
                            <gpml:key>L_PLATE</gpml:key>
                            <gpml:valueType xmlns:xsi="http://www.w3.org/XMLSchema-instance">xsi:integer</gpml:valueType>
                            <gpml:value>0</gpml:value>
                        </gpml:KeyValueDictionaryElement>
                    </gpml:element>
                    <gpml:element>
                        <gpml:KeyValueDictionaryElement>
                            <gpml:key>R_PLATE</gpml:key>
                            <gpml:valueType xmlns:xsi="http://www.w3.org/XMLSchema-instance">xsi:integer</gpml:valueType>
                            <gpml:value>0</gpml:value>
                        </gpml:KeyValueDictionaryElement>
                    </gpml:element>
                    <gpml:element>
                        <gpml:KeyValueDictionaryElement>
                            <gpml:key>SPREAD_ASY</gpml:key>
                            <gpml:valueType xmlns:xsi="http://www.w3.org/XMLSchema-instance">xsi:double</gpml:valueType>
                            <gpml:value>0</gpml:value>
                        </gpml:KeyValueDictionaryElement>
                    </gpml:element>
                    <gpml:element>
                        <gpml:KeyValueDictionaryElement>
                            <gpml:key>FEATURE_ID</gpml:key>
                            <gpml:valueType xmlns:xsi="http://www.w3.org/XMLSchema-instance">xsi:string</gpml:valueType>
                            <gpml:value>GPlates-61d05a7b-8f1e-494a-9398-12dff51cb8a5</gpml:value>
                        </gpml:KeyValueDictionaryElement>
                    </gpml:element>
                    <gpml:element>
                        <gpml:KeyValueDictionaryElement>
                            <gpml:key>IMPORT_AGE</gpml:key>
                            <gpml:valueType xmlns:xsi="http://www.w3.org/XMLSchema-instance">xsi:double</gpml:valueType>
                            <gpml:value>0</gpml:value>
                        </gpml:KeyValueDictionaryElement>
                    </gpml:element>
                    <gpml:element>
                        <gpml:KeyValueDictionaryElement>
                            <gpml:key>FID_land_m</gpml:key>
                            <gpml:valueType xmlns:xsi="http://www.w3.org/XMLSchema-instance">xsi:string</gpml:valueType>
                            <gpml:value>787</gpml:value>
                        </gpml:KeyValueDictionaryElement>
                    </gpml:element>
                    <gpml:element>
                        <gpml:KeyValueDictionaryElement>
                            <gpml:key>source</gpml:key>
                            <gpml:valueType xmlns:xsi="http://www.w3.org/XMLSchema-instance">xsi:string</gpml:valueType>
                            <gpml:value>WVS</gpml:value>
                        </gpml:KeyValueDictionaryElement>
                    </gpml:element>
                    <gpml:element>
                        <gpml:KeyValueDictionaryElement>
                            <gpml:key>PLATEID1_1</gpml:key>
                            <gpml:valueType xmlns:xsi="http://www.w3.org/XMLSchema-instance">xsi:string</gpml:valueType>
                            <gpml:value>0</gpml:value>
                        </gpml:KeyValueDictionaryElement>
                    </gpml:element>
                    <gpml:element>
                        <gpml:KeyValueDictionaryElement>
                            <gpml:key>FROMAGE_1</gpml:key>
                            <gpml:valueType xmlns:xsi="http://www.w3.org/XMLSchema-instance">xsi:double</gpml:valueType>
                            <gpml:value>999</gpml:value>
                        </gpml:KeyValueDictionaryElement>
                    </gpml:element>
                    <gpml:element>
                        <gpml:KeyValueDictionaryElement>
                            <gpml:key>TOAGE_1</gpml:key>
                            <gpml:valueType xmlns:xsi="http://www.w3.org/XMLSchema-instance">xsi:double</gpml:valueType>
                            <gpml:value>-999</gpml:value>
                        </gpml:KeyValueDictionaryElement>
                    </gpml:element>
                    <gpml:element>
                        <gpml:KeyValueDictionaryElement>
                            <gpml:key>PLATEID2_1</gpml:key>
                            <gpml:valueType xmlns:xsi="http://www.w3.org/XMLSchema-instance">xsi:string</gpml:valueType>
                            <gpml:value>0</gpml:value>
                        </gpml:KeyValueDictionaryElement>
                    </gpml:element>
                    <gpml:element>
                        <gpml:KeyValueDictionaryElement>
                            <gpml:key>GPGIM_TY_1</gpml:key>
                            <gpml:valueType xmlns:xsi="http://www.w3.org/XMLSchema-instance">xsi:string</gpml:valueType>
                            <gpml:value>gpml:UnclassifiedFeature</gpml:value>
                        </gpml:KeyValueDictionaryElement>
                    </gpml:element>
                    <gpml:element>
                        <gpml:KeyValueDictionaryElement>
                            <gpml:key>FEATURE__1</gpml:key>
                            <gpml:valueType xmlns:xsi="http://www.w3.org/XMLSchema-instance">xsi:string</gpml:valueType>
                            <gpml:value>GPlates-d6f85557-8a5d-436e-94b1-00df4f52cae9</gpml:value>
                        </gpml:KeyValueDictionaryElement>
                    </gpml:element>
                    <gpml:element>
                        <gpml:KeyValueDictionaryElement>
                            <gpml:key>L_PLATE_1</gpml:key>
                            <gpml:valueType xmlns:xsi="http://www.w3.org/XMLSchema-instance">xsi:string</gpml:valueType>
                            <gpml:value>0</gpml:value>
                        </gpml:KeyValueDictionaryElement>
                    </gpml:element>
                    <gpml:element>
                        <gpml:KeyValueDictionaryElement>
                            <gpml:key>R_PLATE_1</gpml:key>
                            <gpml:valueType xmlns:xsi="http://www.w3.org/XMLSchema-instance">xsi:string</gpml:valueType>
                            <gpml:value>0</gpml:value>
                        </gpml:KeyValueDictionaryElement>
                    </gpml:element>
                    <gpml:element>
                        <gpml:KeyValueDictionaryElement>
                            <gpml:key>SPREAD_A_1</gpml:key>
                            <gpml:valueType xmlns:xsi="http://www.w3.org/XMLSchema-instance">xsi:double</gpml:valueType>
                            <gpml:value>0</gpml:value>
                        </gpml:KeyValueDictionaryElement>
                    </gpml:element>
                    <gpml:element>
                        <gpml:KeyValueDictionaryElement>
                            <gpml:key>TYPE</gpml:key>
                            <gpml:valueType xmlns:xsi="http://www.w3.org/XMLSchema-instance">xsi:string</gpml:valueType>
                            <gpml:value></gpml:value>
                        </gpml:KeyValueDictionaryElement>
                    </gpml:element>
                </gpml:KeyValueDictionary>
            </gpml:shapefileAttributes>
            <gml:validTime>
                <gml:TimePeriod>
                    <gml:begin>
                        <gml:TimeInstant>
                            <gml:timePosition gml:frame="http://gplates.org/TRS/flat">0</gml:timePosition>
                        </gml:TimeInstant>
                    </gml:begin>
                    <gml:end>
                        <gml:TimeInstant>
                            <gml:timePosition gml:frame="http://gplates.org/TRS/flat">0</gml:timePosition>
                        </gml:TimeInstant>
                    </gml:end>
                </gml:TimePeriod>
            </gml:validTime>
            <gpml:reconstructionPlateId>
                <gpml:ConstantValue>
                    <gpml:value>16122</gpml:value>
                    <gml:description></gml:description>
                    <gpml:valueType xmlns:gpml="http://www.gplates.org/gplates">gpml:plateId</gpml:valueType>
                </gpml:ConstantValue>
            </gpml:reconstructionPlateId>
            <gpml:geometryImportTime>
                <gml:TimeInstant>
                    <gml:timePosition gml:frame="http://gplates.org/TRS/flat">0</gml:timePosition>
                </gml:TimeInstant>
            </gpml:geometryImportTime>
            <gpml:boundary>
                <gpml:ConstantValue>
                    <gpml:value>
                        <gml:Polygon>
                            <gml:exterior>
                                <gml:LinearRing>
                                    <gml:posList gml:dimension="2">57.957444000000052 -136.39258299999995 57.927499999999959 -136.37758300000002 57.846250000000111 -136.45663899999994 57.90244400000001 -136.52255600000001 57.936667 -136.47586100000001 57.915832999999999 -136.57252799999998 57.999166999999957 -136.53419399999996 58.039999999999964 -136.58583300000004 58.106222000000123 -136.50169399999996 58.010833000000055 -136.33583299999998 57.998305999999964 -136.37588899999997 57.957444000000052 -136.39258299999995 </gml:posList>
                                </gml:LinearRing>
                            </gml:exterior>
                        </gml:Polygon>
                    </gpml:value>
                    <gml:description></gml:description>
                    <gpml:valueType xmlns:gml="http://www.opengis.net/gml">gml:Polygon</gpml:valueType>
                </gpml:ConstantValue>
            </gpml:boundary>
            <gpml:conjugatePlateId>0</gpml:conjugatePlateId>
            <gpml:leftPlate>0</gpml:leftPlate>
            <gpml:rightPlate>0</gpml:rightPlate>
            <gpml:spreadingAsymmetry>0</gpml:spreadingAsymmetry>
        </gpml:ClosedContinentalBoundary>
    </gml:featureMember>
    <gml:featureMember>
        <gpml:ClosedContinentalBoundary>
            <gpml:identity>GPlates-bacd344e-0d9a-46a9-9b93-1db778ed887c</gpml:identity>
            <gpml:revision>GPlates-687cffcb-e11d-4767-98b1-aecbde0ebcfe</gpml:revision>
            <gml:name>Alexander Terrane</gml:name>
            <gpml:shapefileAttributes>
                <gpml:KeyValueDictionary>
                    <gpml:element>
                        <gpml:KeyValueDictionaryElement>
                            <gpml:key>FID_Global</gpml:key>
                            <gpml:valueType xmlns:xsi="http://www.w3.org/XMLSchema-instance">xsi:string</gpml:valueType>
                            <gpml:value>450</gpml:value>
                        </gpml:KeyValueDictionaryElement>
                    </gpml:element>
                    <gpml:element>
                        <gpml:KeyValueDictionaryElement>
                            <gpml:key>PLATEID1</gpml:key>
                            <gpml:valueType xmlns:xsi="http://www.w3.org/XMLSchema-instance">xsi:integer</gpml:valueType>
                            <gpml:value>16111</gpml:value>
                        </gpml:KeyValueDictionaryElement>
                    </gpml:element>
                    <gpml:element>
                        <gpml:KeyValueDictionaryElement>
                            <gpml:key>FROMAGE</gpml:key>
                            <gpml:valueType xmlns:xsi="http://www.w3.org/XMLSchema-instance">xsi:double</gpml:valueType>
                            <gpml:value>600</gpml:value>
                        </gpml:KeyValueDictionaryElement>
                    </gpml:element>
                    <gpml:element>
                        <gpml:KeyValueDictionaryElement>
                            <gpml:key>TOAGE</gpml:key>
                            <gpml:valueType xmlns:xsi="http://www.w3.org/XMLSchema-instance">xsi:double</gpml:valueType>
                            <gpml:value>-999</gpml:value>
                        </gpml:KeyValueDictionaryElement>
                    </gpml:element>
                    <gpml:element>
                        <gpml:KeyValueDictionaryElement>
                            <gpml:key>NAME</gpml:key>
                            <gpml:valueType xmlns:xsi="http://www.w3.org/XMLSchema-instance">xsi:string</gpml:valueType>
                            <gpml:value>Alexander Terrane</gpml:value>
                        </gpml:KeyValueDictionaryElement>
                    </gpml:element>
                    <gpml:element>
                        <gpml:KeyValueDictionaryElement>
                            <gpml:key>PLATEID2</gpml:key>
                            <gpml:valueType xmlns:xsi="http://www.w3.org/XMLSchema-instance">xsi:integer</gpml:valueType>
                            <gpml:value>0</gpml:value>
                        </gpml:KeyValueDictionaryElement>
                    </gpml:element>
                    <gpml:element>
                        <gpml:KeyValueDictionaryElement>
                            <gpml:key>GPGIM_TYPE</gpml:key>
                            <gpml:valueType xmlns:xsi="http://www.w3.org/XMLSchema-instance">xsi:string</gpml:valueType>
                            <gpml:value>gpml:ClosedContinentalBoundary</gpml:value>
                        </gpml:KeyValueDictionaryElement>
                    </gpml:element>
                    <gpml:element>
                        <gpml:KeyValueDictionaryElement>
                            <gpml:key>L_PLATE</gpml:key>
                            <gpml:valueType xmlns:xsi="http://www.w3.org/XMLSchema-instance">xsi:integer</gpml:valueType>
                            <gpml:value>0</gpml:value>
                        </gpml:KeyValueDictionaryElement>
                    </gpml:element>
                    <gpml:element>
                        <gpml:KeyValueDictionaryElement>
                            <gpml:key>R_PLATE</gpml:key>
                            <gpml:valueType xmlns:xsi="http://www.w3.org/XMLSchema-instance">xsi:integer</gpml:valueType>
                            <gpml:value>0</gpml:value>
                        </gpml:KeyValueDictionaryElement>
                    </gpml:element>
                    <gpml:element>
                        <gpml:KeyValueDictionaryElement>
                            <gpml:key>SPREAD_ASY</gpml:key>
                            <gpml:valueType xmlns:xsi="http://www.w3.org/XMLSchema-instance">xsi:double</gpml:valueType>
                            <gpml:value>0</gpml:value>
                        </gpml:KeyValueDictionaryElement>
                    </gpml:element>
                    <gpml:element>
                        <gpml:KeyValueDictionaryElement>
                            <gpml:key>FEATURE_ID</gpml:key>
                            <gpml:valueType xmlns:xsi="http://www.w3.org/XMLSchema-instance">xsi:string</gpml:valueType>
                            <gpml:value>GPlates-7d685ba6-57c3-41e0-b9f9-de12516cfa46</gpml:value>
                        </gpml:KeyValueDictionaryElement>
                    </gpml:element>
                    <gpml:element>
                        <gpml:KeyValueDictionaryElement>
                            <gpml:key>IMPORT_AGE</gpml:key>
                            <gpml:valueType xmlns:xsi="http://www.w3.org/XMLSchema-instance">xsi:double</gpml:valueType>
                            <gpml:value>0</gpml:value>
                        </gpml:KeyValueDictionaryElement>
                    </gpml:element>
                    <gpml:element>
                        <gpml:KeyValueDictionaryElement>
                            <gpml:key>FID_land_m</gpml:key>
                            <gpml:valueType xmlns:xsi="http://www.w3.org/XMLSchema-instance">xsi:string</gpml:valueType>
                            <gpml:value>126</gpml:value>
                        </gpml:KeyValueDictionaryElement>
                    </gpml:element>
                    <gpml:element>
                        <gpml:KeyValueDictionaryElement>
                            <gpml:key>source</gpml:key>
                            <gpml:valueType xmlns:xsi="http://www.w3.org/XMLSchema-instance">xsi:string</gpml:valueType>
                            <gpml:value>WVS</gpml:value>
                        </gpml:KeyValueDictionaryElement>
                    </gpml:element>
                    <gpml:element>
                        <gpml:KeyValueDictionaryElement>
                            <gpml:key>PLATEID1_1</gpml:key>
                            <gpml:valueType xmlns:xsi="http://www.w3.org/XMLSchema-instance">xsi:string</gpml:valueType>
                            <gpml:value>0</gpml:value>
                        </gpml:KeyValueDictionaryElement>
                    </gpml:element>
                    <gpml:element>
                        <gpml:KeyValueDictionaryElement>
                            <gpml:key>FROMAGE_1</gpml:key>
                            <gpml:valueType xmlns:xsi="http://www.w3.org/XMLSchema-instance">xsi:double</gpml:valueType>
                            <gpml:value>999</gpml:value>
                        </gpml:KeyValueDictionaryElement>
                    </gpml:element>
                    <gpml:element>
                        <gpml:KeyValueDictionaryElement>
                            <gpml:key>TOAGE_1</gpml:key>
                            <gpml:valueType xmlns:xsi="http://www.w3.org/XMLSchema-instance">xsi:double</gpml:valueType>
                            <gpml:value>-999</gpml:value>
                        </gpml:KeyValueDictionaryElement>
                    </gpml:element>
                    <gpml:element>
                        <gpml:KeyValueDictionaryElement>
                            <gpml:key>PLATEID2_1</gpml:key>
                            <gpml:valueType xmlns:xsi="http://www.w3.org/XMLSchema-instance">xsi:string</gpml:valueType>
                            <gpml:value>0</gpml:value>
                        </gpml:KeyValueDictionaryElement>
                    </gpml:element>
                    <gpml:element>
                        <gpml:KeyValueDictionaryElement>
                            <gpml:key>GPGIM_TY_1</gpml:key>
                            <gpml:valueType xmlns:xsi="http://www.w3.org/XMLSchema-instance">xsi:string</gpml:valueType>
                            <gpml:value>gpml:UnclassifiedFeature</gpml:value>
                        </gpml:KeyValueDictionaryElement>
                    </gpml:element>
                    <gpml:element>
                        <gpml:KeyValueDictionaryElement>
                            <gpml:key>FEATURE__1</gpml:key>
                            <gpml:valueType xmlns:xsi="http://www.w3.org/XMLSchema-instance">xsi:string</gpml:valueType>
                            <gpml:value>GPlates-b5e4c00c-458f-479c-b32b-1cde49a3da8b</gpml:value>
                        </gpml:KeyValueDictionaryElement>
                    </gpml:element>
                    <gpml:element>
                        <gpml:KeyValueDictionaryElement>
                            <gpml:key>L_PLATE_1</gpml:key>
                            <gpml:valueType xmlns:xsi="http://www.w3.org/XMLSchema-instance">xsi:string</gpml:valueType>
                            <gpml:value>0</gpml:value>
                        </gpml:KeyValueDictionaryElement>
                    </gpml:element>
                    <gpml:element>
                        <gpml:KeyValueDictionaryElement>
                            <gpml:key>R_PLATE_1</gpml:key>
                            <gpml:valueType xmlns:xsi="http://www.w3.org/XMLSchema-instance">xsi:string</gpml:valueType>
                            <gpml:value>0</gpml:value>
                        </gpml:KeyValueDictionaryElement>
                    </gpml:element>
                    <gpml:element>
                        <gpml:KeyValueDictionaryElement>
                            <gpml:key>SPREAD_A_1</gpml:key>
                            <gpml:valueType xmlns:xsi="http://www.w3.org/XMLSchema-instance">xsi:double</gpml:valueType>
                            <gpml:value>0</gpml:value>
                        </gpml:KeyValueDictionaryElement>
                    </gpml:element>
                    <gpml:element>
                        <gpml:KeyValueDictionaryElement>
                            <gpml:key>TYPE</gpml:key>
                            <gpml:valueType xmlns:xsi="http://www.w3.org/XMLSchema-instance">xsi:string</gpml:valueType>
                            <gpml:value></gpml:value>
                        </gpml:KeyValueDictionaryElement>
                    </gpml:element>
                </gpml:KeyValueDictionary>
            </gpml:shapefileAttributes>
            <gml:validTime>
                <gml:TimePeriod>
                    <gml:begin>
                        <gml:TimeInstant>
                            <gml:timePosition gml:frame="http://gplates.org/TRS/flat">0</gml:timePosition>
                        </gml:TimeInstant>
                    </gml:begin>
                    <gml:end>
                        <gml:TimeInstant>
                            <gml:timePosition gml:frame="http://gplates.org/TRS/flat">0</gml:timePosition>
                        </gml:TimeInstant>
                    </gml:end>
                </gml:TimePeriod>
            </gml:validTime>
            <gpml:reconstructionPlateId>
                <gpml:ConstantValue>
                    <gpml:value>16111</gpml:value>
                    <gml:description></gml:description>
                    <gpml:valueType xmlns:gpml="http://www.gplates.org/gplates">gpml:plateId</gpml:valueType>
                </gpml:ConstantValue>
            </gpml:reconstructionPlateId>
            <gpml:geometryImportTime>
                <gml:TimeInstant>
                    <gml:timePosition gml:frame="http://gplates.org/TRS/flat">0</gml:timePosition>
                </gml:TimeInstant>
            </gpml:geometryImportTime>
            <gpml:boundary>
                <gpml:ConstantValue>
                    <gpml:value>
                        <gml:Polygon>
                            <gml:exterior>
                                <gml:LinearRing>
                                    <gml:posList gml:dimension="2">58.157871815422389 -134.2996898781567 57.987266620000049 -134.15982630699992 57.628288553183495 -133.84345343515574 57.719999999999999 -134.00255600000006 58.03650000000011 -134.25597199999999 57.988306000000037 -134.16083299999997 58.097833000000122 -134.32016700000003 57.970832999999892 -134.23755599999998 57.993306000000075 -134.35083299999999 57.833333000000088 -134.31086099999999 57.865000000000016 -134.235861 57.677444000000094 -134.04758300000003 57.646639000000086 -134.10252800000004 57.618333000000064 -133.94586099999998 57.46080599999997 -133.85591700000001 57.534582999999941 -133.94997200000003 57.467889000000099 -133.92172199999993 57.507083000000108 -134.115028 57.414555999999955 -134 57.442444000000059 -133.90913900000004 57.361667000000047 -133.86922199999998 57.305333000000104 -133.98836099999994 57.397111000000095 -134.20008300000003 57.247471999999924 -134.112528 57.171249999999993 -134.23497199999997 57.255389000000065 -134.30005600000004 57.140806000000012 -134.28416699999997 57.022680870258164 -134.6004743323123 57.067444238680991 -134.60818279026452 57.158306000000074 -134.58755599999998 57.216176362745188 -134.63379514619061 57.241795007428514 -134.63820679464993 57.306666999999976 -134.44750000000005 57.399971999999906 -134.58255600000001 57.337471999999984 -134.32255599999996 57.476639000000105 -134.56586100000004 57.493306000000082 -134.40080599999993 57.50747199999995 -134.45591700000003 57.591638999999958 -134.33252799999997 57.506250000000108 -134.58502799999997 57.611666999999983 -134.68083300000001 58.044111000000129 -134.81255599999997 58.176639000000002 -134.72916699999999 58.097917000000059 -134.78833299999997 58.19166699999996 -134.899111 58.41041699999991 -134.95838900000001 58.159555999999981 -134.69669399999998 58.157871815422389 -134.2996898781567 </gml:posList>
                                </gml:LinearRing>
                            </gml:exterior>
                        </gml:Polygon>
                    </gpml:value>
                    <gml:description></gml:description>
                    <gpml:valueType xmlns:gml="http://www.opengis.net/gml">gml:Polygon</gpml:valueType>
                </gpml:ConstantValue>
            </gpml:boundary>
            <gpml:conjugatePlateId>0</gpml:conjugatePlateId>
            <gpml:leftPlate>0</gpml:leftPlate>
            <gpml:rightPlate>0</gpml:rightPlate>
            <gpml:spreadingAsymmetry>0</gpml:spreadingAsymmetry>
        </gpml:ClosedContinentalBoundary>
    </gml:featureMember>
    <gml:featureMember>
        <gpml:ClosedContinentalBoundary>
            <gpml:identity>GPlates-25a8f790-ccf3-4bcb-9ad9-57e09df36d7e</gpml:identity>
            <gpml:revision>GPlates-dd1ed8d8-80df-4956-b4b5-eecb33395f02</gpml:revision>
            <gml:name>Alexander Terrane</gml:name>
            <gpml:shapefileAttributes>
                <gpml:KeyValueDictionary>
                    <gpml:element>
                        <gpml:KeyValueDictionaryElement>
                            <gpml:key>FID_Global</gpml:key>
                            <gpml:valueType xmlns:xsi="http://www.w3.org/XMLSchema-instance">xsi:string</gpml:valueType>
                            <gpml:value>450</gpml:value>
                        </gpml:KeyValueDictionaryElement>
                    </gpml:element>
                    <gpml:element>
                        <gpml:KeyValueDictionaryElement>
                            <gpml:key>PLATEID1</gpml:key>
                            <gpml:valueType xmlns:xsi="http://www.w3.org/XMLSchema-instance">xsi:integer</gpml:valueType>
                            <gpml:value>16111</gpml:value>
                        </gpml:KeyValueDictionaryElement>
                    </gpml:element>
                    <gpml:element>
                        <gpml:KeyValueDictionaryElement>
                            <gpml:key>FROMAGE</gpml:key>
                            <gpml:valueType xmlns:xsi="http://www.w3.org/XMLSchema-instance">xsi:double</gpml:valueType>
                            <gpml:value>600</gpml:value>
                        </gpml:KeyValueDictionaryElement>
                    </gpml:element>
                    <gpml:element>
                        <gpml:KeyValueDictionaryElement>
                            <gpml:key>TOAGE</gpml:key>
                            <gpml:valueType xmlns:xsi="http://www.w3.org/XMLSchema-instance">xsi:double</gpml:valueType>
                            <gpml:value>-999</gpml:value>
                        </gpml:KeyValueDictionaryElement>
                    </gpml:element>
                    <gpml:element>
                        <gpml:KeyValueDictionaryElement>
                            <gpml:key>NAME</gpml:key>
                            <gpml:valueType xmlns:xsi="http://www.w3.org/XMLSchema-instance">xsi:string</gpml:valueType>
                            <gpml:value>Alexander Terrane</gpml:value>
                        </gpml:KeyValueDictionaryElement>
                    </gpml:element>
                    <gpml:element>
                        <gpml:KeyValueDictionaryElement>
                            <gpml:key>PLATEID2</gpml:key>
                            <gpml:valueType xmlns:xsi="http://www.w3.org/XMLSchema-instance">xsi:integer</gpml:valueType>
                            <gpml:value>0</gpml:value>
                        </gpml:KeyValueDictionaryElement>
                    </gpml:element>
                    <gpml:element>
                        <gpml:KeyValueDictionaryElement>
                            <gpml:key>GPGIM_TYPE</gpml:key>
                            <gpml:valueType xmlns:xsi="http://www.w3.org/XMLSchema-instance">xsi:string</gpml:valueType>
                            <gpml:value>gpml:ClosedContinentalBoundary</gpml:value>
                        </gpml:KeyValueDictionaryElement>
                    </gpml:element>
                    <gpml:element>
                        <gpml:KeyValueDictionaryElement>
                            <gpml:key>L_PLATE</gpml:key>
                            <gpml:valueType xmlns:xsi="http://www.w3.org/XMLSchema-instance">xsi:integer</gpml:valueType>
                            <gpml:value>0</gpml:value>
                        </gpml:KeyValueDictionaryElement>
                    </gpml:element>
                    <gpml:element>
                        <gpml:KeyValueDictionaryElement>
                            <gpml:key>R_PLATE</gpml:key>
                            <gpml:valueType xmlns:xsi="http://www.w3.org/XMLSchema-instance">xsi:integer</gpml:valueType>
                            <gpml:value>0</gpml:value>
                        </gpml:KeyValueDictionaryElement>
                    </gpml:element>
                    <gpml:element>
                        <gpml:KeyValueDictionaryElement>
                            <gpml:key>SPREAD_ASY</gpml:key>
                            <gpml:valueType xmlns:xsi="http://www.w3.org/XMLSchema-instance">xsi:double</gpml:valueType>
                            <gpml:value>0</gpml:value>
                        </gpml:KeyValueDictionaryElement>
                    </gpml:element>
                    <gpml:element>
                        <gpml:KeyValueDictionaryElement>
                            <gpml:key>FEATURE_ID</gpml:key>
                            <gpml:valueType xmlns:xsi="http://www.w3.org/XMLSchema-instance">xsi:string</gpml:valueType>
                            <gpml:value>GPlates-c5efee69-f853-4cae-abd1-df8bceb0f12d</gpml:value>
                        </gpml:KeyValueDictionaryElement>
                    </gpml:element>
                    <gpml:element>
                        <gpml:KeyValueDictionaryElement>
                            <gpml:key>IMPORT_AGE</gpml:key>
                            <gpml:valueType xmlns:xsi="http://www.w3.org/XMLSchema-instance">xsi:double</gpml:valueType>
                            <gpml:value>0</gpml:value>
                        </gpml:KeyValueDictionaryElement>
                    </gpml:element>
                    <gpml:element>
                        <gpml:KeyValueDictionaryElement>
                            <gpml:key>FID_land_m</gpml:key>
                            <gpml:valueType xmlns:xsi="http://www.w3.org/XMLSchema-instance">xsi:string</gpml:valueType>
                            <gpml:value>829</gpml:value>
                        </gpml:KeyValueDictionaryElement>
                    </gpml:element>
                    <gpml:element>
                        <gpml:KeyValueDictionaryElement>
                            <gpml:key>source</gpml:key>
                            <gpml:valueType xmlns:xsi="http://www.w3.org/XMLSchema-instance">xsi:string</gpml:valueType>
                            <gpml:value>WVS</gpml:value>
                        </gpml:KeyValueDictionaryElement>
                    </gpml:element>
                    <gpml:element>
                        <gpml:KeyValueDictionaryElement>
                            <gpml:key>PLATEID1_1</gpml:key>
                            <gpml:valueType xmlns:xsi="http://www.w3.org/XMLSchema-instance">xsi:string</gpml:valueType>
                            <gpml:value>0</gpml:value>
                        </gpml:KeyValueDictionaryElement>
                    </gpml:element>
                    <gpml:element>
                        <gpml:KeyValueDictionaryElement>
                            <gpml:key>FROMAGE_1</gpml:key>
                            <gpml:valueType xmlns:xsi="http://www.w3.org/XMLSchema-instance">xsi:double</gpml:valueType>
                            <gpml:value>999</gpml:value>
                        </gpml:KeyValueDictionaryElement>
                    </gpml:element>
                    <gpml:element>
                        <gpml:KeyValueDictionaryElement>
                            <gpml:key>TOAGE_1</gpml:key>
                            <gpml:valueType xmlns:xsi="http://www.w3.org/XMLSchema-instance">xsi:double</gpml:valueType>
                            <gpml:value>-999</gpml:value>
                        </gpml:KeyValueDictionaryElement>
                    </gpml:element>
                    <gpml:element>
                        <gpml:KeyValueDictionaryElement>
                            <gpml:key>PLATEID2_1</gpml:key>
                            <gpml:valueType xmlns:xsi="http://www.w3.org/XMLSchema-instance">xsi:string</gpml:valueType>
                            <gpml:value>0</gpml:value>
                        </gpml:KeyValueDictionaryElement>
                    </gpml:element>
                    <gpml:element>
                        <gpml:KeyValueDictionaryElement>
                            <gpml:key>GPGIM_TY_1</gpml:key>
                            <gpml:valueType xmlns:xsi="http://www.w3.org/XMLSchema-instance">xsi:string</gpml:valueType>
                            <gpml:value>gpml:UnclassifiedFeature</gpml:value>
                        </gpml:KeyValueDictionaryElement>
                    </gpml:element>
                    <gpml:element>
                        <gpml:KeyValueDictionaryElement>
                            <gpml:key>FEATURE__1</gpml:key>
                            <gpml:valueType xmlns:xsi="http://www.w3.org/XMLSchema-instance">xsi:string</gpml:valueType>
                            <gpml:value>GPlates-0497ba95-ce20-4bd4-9bd2-c7ca9c858c7f</gpml:value>
                        </gpml:KeyValueDictionaryElement>
                    </gpml:element>
                    <gpml:element>
                        <gpml:KeyValueDictionaryElement>
                            <gpml:key>L_PLATE_1</gpml:key>
                            <gpml:valueType xmlns:xsi="http://www.w3.org/XMLSchema-instance">xsi:string</gpml:valueType>
                            <gpml:value>0</gpml:value>
                        </gpml:KeyValueDictionaryElement>
                    </gpml:element>
                    <gpml:element>
                        <gpml:KeyValueDictionaryElement>
                            <gpml:key>R_PLATE_1</gpml:key>
                            <gpml:valueType xmlns:xsi="http://www.w3.org/XMLSchema-instance">xsi:string</gpml:valueType>
                            <gpml:value>0</gpml:value>
                        </gpml:KeyValueDictionaryElement>
                    </gpml:element>
                    <gpml:element>
                        <gpml:KeyValueDictionaryElement>
                            <gpml:key>SPREAD_A_1</gpml:key>
                            <gpml:valueType xmlns:xsi="http://www.w3.org/XMLSchema-instance">xsi:double</gpml:valueType>
                            <gpml:value>0</gpml:value>
                        </gpml:KeyValueDictionaryElement>
                    </gpml:element>
                    <gpml:element>
                        <gpml:KeyValueDictionaryElement>
                            <gpml:key>TYPE</gpml:key>
                            <gpml:valueType xmlns:xsi="http://www.w3.org/XMLSchema-instance">xsi:string</gpml:valueType>
                            <gpml:value></gpml:value>
                        </gpml:KeyValueDictionaryElement>
                    </gpml:element>
                </gpml:KeyValueDictionary>
            </gpml:shapefileAttributes>
            <gml:validTime>
                <gml:TimePeriod>
                    <gml:begin>
                        <gml:TimeInstant>
                            <gml:timePosition gml:frame="http://gplates.org/TRS/flat">0</gml:timePosition>
                        </gml:TimeInstant>
                    </gml:begin>
                    <gml:end>
                        <gml:TimeInstant>
                            <gml:timePosition gml:frame="http://gplates.org/TRS/flat">0</gml:timePosition>
                        </gml:TimeInstant>
                    </gml:end>
                </gml:TimePeriod>
            </gml:validTime>
            <gpml:reconstructionPlateId>
                <gpml:ConstantValue>
                    <gpml:value>16111</gpml:value>
                    <gml:description></gml:description>
                    <gpml:valueType xmlns:gpml="http://www.gplates.org/gplates">gpml:plateId</gpml:valueType>
                </gpml:ConstantValue>
            </gpml:reconstructionPlateId>
            <gpml:geometryImportTime>
                <gml:TimeInstant>
                    <gml:timePosition gml:frame="http://gplates.org/TRS/flat">0</gml:timePosition>
                </gml:TimeInstant>
            </gpml:geometryImportTime>
            <gpml:boundary>
                <gpml:ConstantValue>
                    <gpml:value>
                        <gml:Polygon>
                            <gml:exterior>
                                <gml:LinearRing>
                                    <gml:posList gml:dimension="2">58.271012423645679 -134.39244349840715 58.2182285298965 -134.34917081927767 58.291611000000046 -134.68094399999995 58.344528000000075 -134.52513899999997 58.271012423645679 -134.39244349840715 </gml:posList>
                                </gml:LinearRing>
                            </gml:exterior>
                        </gml:Polygon>
                    </gpml:value>
                    <gml:description></gml:description>
                    <gpml:valueType xmlns:gml="http://www.opengis.net/gml">gml:Polygon</gpml:valueType>
                </gpml:ConstantValue>
            </gpml:boundary>
            <gpml:conjugatePlateId>0</gpml:conjugatePlateId>
            <gpml:leftPlate>0</gpml:leftPlate>
            <gpml:rightPlate>0</gpml:rightPlate>
            <gpml:spreadingAsymmetry>0</gpml:spreadingAsymmetry>
        </gpml:ClosedContinentalBoundary>
    </gml:featureMember>
    <gml:featureMember>
        <gpml:ClosedContinentalBoundary>
            <gpml:identity>GPlates-fd839047-130d-4342-8640-530bcf8e885d</gpml:identity>
            <gpml:revision>GPlates-414515e6-2611-438f-9b84-0e62e5d8f047</gpml:revision>
            <gml:name>metamorphic rocks b/w Stikinia and Wrangellia (Colpron et al 2007)</gml:name>
            <gpml:shapefileAttributes>
                <gpml:KeyValueDictionary>
                    <gpml:element>
                        <gpml:KeyValueDictionaryElement>
                            <gpml:key>FID_Global</gpml:key>
                            <gpml:valueType xmlns:xsi="http://www.w3.org/XMLSchema-instance">xsi:string</gpml:valueType>
                            <gpml:value>451</gpml:value>
                        </gpml:KeyValueDictionaryElement>
                    </gpml:element>
                    <gpml:element>
                        <gpml:KeyValueDictionaryElement>
                            <gpml:key>PLATEID1</gpml:key>
                            <gpml:valueType xmlns:xsi="http://www.w3.org/XMLSchema-instance">xsi:integer</gpml:valueType>
                            <gpml:value>16124</gpml:value>
                        </gpml:KeyValueDictionaryElement>
                    </gpml:element>
                    <gpml:element>
                        <gpml:KeyValueDictionaryElement>
                            <gpml:key>FROMAGE</gpml:key>
                            <gpml:valueType xmlns:xsi="http://www.w3.org/XMLSchema-instance">xsi:double</gpml:valueType>
                            <gpml:value>140</gpml:value>
                        </gpml:KeyValueDictionaryElement>
                    </gpml:element>
                    <gpml:element>
                        <gpml:KeyValueDictionaryElement>
                            <gpml:key>TOAGE</gpml:key>
                            <gpml:valueType xmlns:xsi="http://www.w3.org/XMLSchema-instance">xsi:double</gpml:valueType>
                            <gpml:value>-999</gpml:value>
                        </gpml:KeyValueDictionaryElement>
                    </gpml:element>
                    <gpml:element>
                        <gpml:KeyValueDictionaryElement>
                            <gpml:key>NAME</gpml:key>
                            <gpml:valueType xmlns:xsi="http://www.w3.org/XMLSchema-instance">xsi:string</gpml:valueType>
                            <gpml:value>metamorphic rocks b/w Stikinia and Wrangellia (Colpron et al 2007)</gpml:value>
                        </gpml:KeyValueDictionaryElement>
                    </gpml:element>
                    <gpml:element>
                        <gpml:KeyValueDictionaryElement>
                            <gpml:key>PLATEID2</gpml:key>
                            <gpml:valueType xmlns:xsi="http://www.w3.org/XMLSchema-instance">xsi:integer</gpml:valueType>
                            <gpml:value>0</gpml:value>
                        </gpml:KeyValueDictionaryElement>
                    </gpml:element>
                    <gpml:element>
                        <gpml:KeyValueDictionaryElement>
                            <gpml:key>GPGIM_TYPE</gpml:key>
                            <gpml:valueType xmlns:xsi="http://www.w3.org/XMLSchema-instance">xsi:string</gpml:valueType>
                            <gpml:value>gpml:ClosedContinentalBoundary</gpml:value>
                        </gpml:KeyValueDictionaryElement>
                    </gpml:element>
                    <gpml:element>
                        <gpml:KeyValueDictionaryElement>
                            <gpml:key>L_PLATE</gpml:key>
                            <gpml:valueType xmlns:xsi="http://www.w3.org/XMLSchema-instance">xsi:integer</gpml:valueType>
                            <gpml:value>0</gpml:value>
                        </gpml:KeyValueDictionaryElement>
                    </gpml:element>
                    <gpml:element>
                        <gpml:KeyValueDictionaryElement>
                            <gpml:key>R_PLATE</gpml:key>
                            <gpml:valueType xmlns:xsi="http://www.w3.org/XMLSchema-instance">xsi:integer</gpml:valueType>
                            <gpml:value>0</gpml:value>
                        </gpml:KeyValueDictionaryElement>
                    </gpml:element>
                    <gpml:element>
                        <gpml:KeyValueDictionaryElement>
                            <gpml:key>SPREAD_ASY</gpml:key>
                            <gpml:valueType xmlns:xsi="http://www.w3.org/XMLSchema-instance">xsi:double</gpml:valueType>
                            <gpml:value>0</gpml:value>
                        </gpml:KeyValueDictionaryElement>
                    </gpml:element>
                    <gpml:element>
                        <gpml:KeyValueDictionaryElement>
                            <gpml:key>FEATURE_ID</gpml:key>
                            <gpml:valueType xmlns:xsi="http://www.w3.org/XMLSchema-instance">xsi:string</gpml:valueType>
                            <gpml:value>GPlates-624913f2-f3c0-446a-8ff4-d6b91e2b907e</gpml:value>
                        </gpml:KeyValueDictionaryElement>
                    </gpml:element>
                    <gpml:element>
                        <gpml:KeyValueDictionaryElement>
                            <gpml:key>IMPORT_AGE</gpml:key>
                            <gpml:valueType xmlns:xsi="http://www.w3.org/XMLSchema-instance">xsi:double</gpml:valueType>
                            <gpml:value>0</gpml:value>
                        </gpml:KeyValueDictionaryElement>
                    </gpml:element>
                    <gpml:element>
                        <gpml:KeyValueDictionaryElement>
                            <gpml:key>FID_land_m</gpml:key>
                            <gpml:valueType xmlns:xsi="http://www.w3.org/XMLSchema-instance">xsi:string</gpml:valueType>
                            <gpml:value>829</gpml:value>
                        </gpml:KeyValueDictionaryElement>
                    </gpml:element>
                    <gpml:element>
                        <gpml:KeyValueDictionaryElement>
                            <gpml:key>source</gpml:key>
                            <gpml:valueType xmlns:xsi="http://www.w3.org/XMLSchema-instance">xsi:string</gpml:valueType>
                            <gpml:value>WVS</gpml:value>
                        </gpml:KeyValueDictionaryElement>
                    </gpml:element>
                    <gpml:element>
                        <gpml:KeyValueDictionaryElement>
                            <gpml:key>PLATEID1_1</gpml:key>
                            <gpml:valueType xmlns:xsi="http://www.w3.org/XMLSchema-instance">xsi:string</gpml:valueType>
                            <gpml:value>0</gpml:value>
                        </gpml:KeyValueDictionaryElement>
                    </gpml:element>
                    <gpml:element>
                        <gpml:KeyValueDictionaryElement>
                            <gpml:key>FROMAGE_1</gpml:key>
                            <gpml:valueType xmlns:xsi="http://www.w3.org/XMLSchema-instance">xsi:double</gpml:valueType>
                            <gpml:value>999</gpml:value>
                        </gpml:KeyValueDictionaryElement>
                    </gpml:element>
                    <gpml:element>
                        <gpml:KeyValueDictionaryElement>
                            <gpml:key>TOAGE_1</gpml:key>
                            <gpml:valueType xmlns:xsi="http://www.w3.org/XMLSchema-instance">xsi:double</gpml:valueType>
                            <gpml:value>-999</gpml:value>
                        </gpml:KeyValueDictionaryElement>
                    </gpml:element>
                    <gpml:element>
                        <gpml:KeyValueDictionaryElement>
                            <gpml:key>PLATEID2_1</gpml:key>
                            <gpml:valueType xmlns:xsi="http://www.w3.org/XMLSchema-instance">xsi:string</gpml:valueType>
                            <gpml:value>0</gpml:value>
                        </gpml:KeyValueDictionaryElement>
                    </gpml:element>
                    <gpml:element>
                        <gpml:KeyValueDictionaryElement>
                            <gpml:key>GPGIM_TY_1</gpml:key>
                            <gpml:valueType xmlns:xsi="http://www.w3.org/XMLSchema-instance">xsi:string</gpml:valueType>
                            <gpml:value>gpml:UnclassifiedFeature</gpml:value>
                        </gpml:KeyValueDictionaryElement>
                    </gpml:element>
                    <gpml:element>
                        <gpml:KeyValueDictionaryElement>
                            <gpml:key>FEATURE__1</gpml:key>
                            <gpml:valueType xmlns:xsi="http://www.w3.org/XMLSchema-instance">xsi:string</gpml:valueType>
                            <gpml:value>GPlates-0497ba95-ce20-4bd4-9bd2-c7ca9c858c7f</gpml:value>
                        </gpml:KeyValueDictionaryElement>
                    </gpml:element>
                    <gpml:element>
                        <gpml:KeyValueDictionaryElement>
                            <gpml:key>L_PLATE_1</gpml:key>
                            <gpml:valueType xmlns:xsi="http://www.w3.org/XMLSchema-instance">xsi:string</gpml:valueType>
                            <gpml:value>0</gpml:value>
                        </gpml:KeyValueDictionaryElement>
                    </gpml:element>
                    <gpml:element>
                        <gpml:KeyValueDictionaryElement>
                            <gpml:key>R_PLATE_1</gpml:key>
                            <gpml:valueType xmlns:xsi="http://www.w3.org/XMLSchema-instance">xsi:string</gpml:valueType>
                            <gpml:value>0</gpml:value>
                        </gpml:KeyValueDictionaryElement>
                    </gpml:element>
                    <gpml:element>
                        <gpml:KeyValueDictionaryElement>
                            <gpml:key>SPREAD_A_1</gpml:key>
                            <gpml:valueType xmlns:xsi="http://www.w3.org/XMLSchema-instance">xsi:double</gpml:valueType>
                            <gpml:value>0</gpml:value>
                        </gpml:KeyValueDictionaryElement>
                    </gpml:element>
                    <gpml:element>
                        <gpml:KeyValueDictionaryElement>
                            <gpml:key>TYPE</gpml:key>
                            <gpml:valueType xmlns:xsi="http://www.w3.org/XMLSchema-instance">xsi:string</gpml:valueType>
                            <gpml:value></gpml:value>
                        </gpml:KeyValueDictionaryElement>
                    </gpml:element>
                </gpml:KeyValueDictionary>
            </gpml:shapefileAttributes>
            <gml:validTime>
                <gml:TimePeriod>
                    <gml:begin>
                        <gml:TimeInstant>
                            <gml:timePosition gml:frame="http://gplates.org/TRS/flat">0</gml:timePosition>
                        </gml:TimeInstant>
                    </gml:begin>
                    <gml:end>
                        <gml:TimeInstant>
                            <gml:timePosition gml:frame="http://gplates.org/TRS/flat">0</gml:timePosition>
                        </gml:TimeInstant>
                    </gml:end>
                </gml:TimePeriod>
            </gml:validTime>
            <gpml:reconstructionPlateId>
                <gpml:ConstantValue>
                    <gpml:value>16124</gpml:value>
                    <gml:description></gml:description>
                    <gpml:valueType xmlns:gpml="http://www.gplates.org/gplates">gpml:plateId</gpml:valueType>
                </gpml:ConstantValue>
            </gpml:reconstructionPlateId>
            <gpml:geometryImportTime>
                <gml:TimeInstant>
                    <gml:timePosition gml:frame="http://gplates.org/TRS/flat">0</gml:timePosition>
                </gml:TimeInstant>
            </gpml:geometryImportTime>
            <gpml:boundary>
                <gpml:ConstantValue>
                    <gpml:value>
                        <gml:Polygon>
                            <gml:exterior>
                                <gml:LinearRing>
                                    <gml:posList gml:dimension="2">58.2182285298965 -134.34917081927767 58.271012423645679 -134.39244349840715 58.199083000000122 -134.26261099999996 58.2182285298965 -134.34917081927767 </gml:posList>
                                </gml:LinearRing>
                            </gml:exterior>
                        </gml:Polygon>
                    </gpml:value>
                    <gml:description></gml:description>
                    <gpml:valueType xmlns:gml="http://www.opengis.net/gml">gml:Polygon</gpml:valueType>
                </gpml:ConstantValue>
            </gpml:boundary>
            <gpml:conjugatePlateId>0</gpml:conjugatePlateId>
            <gpml:leftPlate>0</gpml:leftPlate>
            <gpml:rightPlate>0</gpml:rightPlate>
            <gpml:spreadingAsymmetry>0</gpml:spreadingAsymmetry>
        </gpml:ClosedContinentalBoundary>
    </gml:featureMember>
    <gml:featureMember>
        <gpml:ClosedContinentalBoundary>
            <gpml:identity>GPlates-fec4c1c2-1450-40c9-af41-7d20766b60a7</gpml:identity>
            <gpml:revision>GPlates-e06b90da-1857-4d09-b957-02ece6d902f2</gpml:revision>
            <gml:name>metamorphic rocks b/w Stikinia and Wrangellia (Colpron et al 2007)</gml:name>
            <gpml:shapefileAttributes>
                <gpml:KeyValueDictionary>
                    <gpml:element>
                        <gpml:KeyValueDictionaryElement>
                            <gpml:key>FID_Global</gpml:key>
                            <gpml:valueType xmlns:xsi="http://www.w3.org/XMLSchema-instance">xsi:string</gpml:valueType>
                            <gpml:value>451</gpml:value>
                        </gpml:KeyValueDictionaryElement>
                    </gpml:element>
                    <gpml:element>
                        <gpml:KeyValueDictionaryElement>
                            <gpml:key>PLATEID1</gpml:key>
                            <gpml:valueType xmlns:xsi="http://www.w3.org/XMLSchema-instance">xsi:integer</gpml:valueType>
                            <gpml:value>16124</gpml:value>
                        </gpml:KeyValueDictionaryElement>
                    </gpml:element>
                    <gpml:element>
                        <gpml:KeyValueDictionaryElement>
                            <gpml:key>FROMAGE</gpml:key>
                            <gpml:valueType xmlns:xsi="http://www.w3.org/XMLSchema-instance">xsi:double</gpml:valueType>
                            <gpml:value>140</gpml:value>
                        </gpml:KeyValueDictionaryElement>
                    </gpml:element>
                    <gpml:element>
                        <gpml:KeyValueDictionaryElement>
                            <gpml:key>TOAGE</gpml:key>
                            <gpml:valueType xmlns:xsi="http://www.w3.org/XMLSchema-instance">xsi:double</gpml:valueType>
                            <gpml:value>-999</gpml:value>
                        </gpml:KeyValueDictionaryElement>
                    </gpml:element>
                    <gpml:element>
                        <gpml:KeyValueDictionaryElement>
                            <gpml:key>NAME</gpml:key>
                            <gpml:valueType xmlns:xsi="http://www.w3.org/XMLSchema-instance">xsi:string</gpml:valueType>
                            <gpml:value>metamorphic rocks b/w Stikinia and Wrangellia (Colpron et al 2007)</gpml:value>
                        </gpml:KeyValueDictionaryElement>
                    </gpml:element>
                    <gpml:element>
                        <gpml:KeyValueDictionaryElement>
                            <gpml:key>PLATEID2</gpml:key>
                            <gpml:valueType xmlns:xsi="http://www.w3.org/XMLSchema-instance">xsi:integer</gpml:valueType>
                            <gpml:value>0</gpml:value>
                        </gpml:KeyValueDictionaryElement>
                    </gpml:element>
                    <gpml:element>
                        <gpml:KeyValueDictionaryElement>
                            <gpml:key>GPGIM_TYPE</gpml:key>
                            <gpml:valueType xmlns:xsi="http://www.w3.org/XMLSchema-instance">xsi:string</gpml:valueType>
                            <gpml:value>gpml:ClosedContinentalBoundary</gpml:value>
                        </gpml:KeyValueDictionaryElement>
                    </gpml:element>
                    <gpml:element>
                        <gpml:KeyValueDictionaryElement>
                            <gpml:key>L_PLATE</gpml:key>
                            <gpml:valueType xmlns:xsi="http://www.w3.org/XMLSchema-instance">xsi:integer</gpml:valueType>
                            <gpml:value>0</gpml:value>
                        </gpml:KeyValueDictionaryElement>
                    </gpml:element>
                    <gpml:element>
                        <gpml:KeyValueDictionaryElement>
                            <gpml:key>R_PLATE</gpml:key>
                            <gpml:valueType xmlns:xsi="http://www.w3.org/XMLSchema-instance">xsi:integer</gpml:valueType>
                            <gpml:value>0</gpml:value>
                        </gpml:KeyValueDictionaryElement>
                    </gpml:element>
                    <gpml:element>
                        <gpml:KeyValueDictionaryElement>
                            <gpml:key>SPREAD_ASY</gpml:key>
                            <gpml:valueType xmlns:xsi="http://www.w3.org/XMLSchema-instance">xsi:double</gpml:valueType>
                            <gpml:value>0</gpml:value>
                        </gpml:KeyValueDictionaryElement>
                    </gpml:element>
                    <gpml:element>
                        <gpml:KeyValueDictionaryElement>
                            <gpml:key>FEATURE_ID</gpml:key>
                            <gpml:valueType xmlns:xsi="http://www.w3.org/XMLSchema-instance">xsi:string</gpml:valueType>
                            <gpml:value>GPlates-a4c4f835-6065-42fd-9c09-1ce2cfeb9e68</gpml:value>
                        </gpml:KeyValueDictionaryElement>
                    </gpml:element>
                    <gpml:element>
                        <gpml:KeyValueDictionaryElement>
                            <gpml:key>IMPORT_AGE</gpml:key>
                            <gpml:valueType xmlns:xsi="http://www.w3.org/XMLSchema-instance">xsi:double</gpml:valueType>
                            <gpml:value>0</gpml:value>
                        </gpml:KeyValueDictionaryElement>
                    </gpml:element>
                    <gpml:element>
                        <gpml:KeyValueDictionaryElement>
                            <gpml:key>FID_land_m</gpml:key>
                            <gpml:valueType xmlns:xsi="http://www.w3.org/XMLSchema-instance">xsi:string</gpml:valueType>
                            <gpml:value>126</gpml:value>
                        </gpml:KeyValueDictionaryElement>
                    </gpml:element>
                    <gpml:element>
                        <gpml:KeyValueDictionaryElement>
                            <gpml:key>source</gpml:key>
                            <gpml:valueType xmlns:xsi="http://www.w3.org/XMLSchema-instance">xsi:string</gpml:valueType>
                            <gpml:value>WVS</gpml:value>
                        </gpml:KeyValueDictionaryElement>
                    </gpml:element>
                    <gpml:element>
                        <gpml:KeyValueDictionaryElement>
                            <gpml:key>PLATEID1_1</gpml:key>
                            <gpml:valueType xmlns:xsi="http://www.w3.org/XMLSchema-instance">xsi:string</gpml:valueType>
                            <gpml:value>0</gpml:value>
                        </gpml:KeyValueDictionaryElement>
                    </gpml:element>
                    <gpml:element>
                        <gpml:KeyValueDictionaryElement>
                            <gpml:key>FROMAGE_1</gpml:key>
                            <gpml:valueType xmlns:xsi="http://www.w3.org/XMLSchema-instance">xsi:double</gpml:valueType>
                            <gpml:value>999</gpml:value>
                        </gpml:KeyValueDictionaryElement>
                    </gpml:element>
                    <gpml:element>
                        <gpml:KeyValueDictionaryElement>
                            <gpml:key>TOAGE_1</gpml:key>
                            <gpml:valueType xmlns:xsi="http://www.w3.org/XMLSchema-instance">xsi:double</gpml:valueType>
                            <gpml:value>-999</gpml:value>
                        </gpml:KeyValueDictionaryElement>
                    </gpml:element>
                    <gpml:element>
                        <gpml:KeyValueDictionaryElement>
                            <gpml:key>PLATEID2_1</gpml:key>
                            <gpml:valueType xmlns:xsi="http://www.w3.org/XMLSchema-instance">xsi:string</gpml:valueType>
                            <gpml:value>0</gpml:value>
                        </gpml:KeyValueDictionaryElement>
                    </gpml:element>
                    <gpml:element>
                        <gpml:KeyValueDictionaryElement>
                            <gpml:key>GPGIM_TY_1</gpml:key>
                            <gpml:valueType xmlns:xsi="http://www.w3.org/XMLSchema-instance">xsi:string</gpml:valueType>
                            <gpml:value>gpml:UnclassifiedFeature</gpml:value>
                        </gpml:KeyValueDictionaryElement>
                    </gpml:element>
                    <gpml:element>
                        <gpml:KeyValueDictionaryElement>
                            <gpml:key>FEATURE__1</gpml:key>
                            <gpml:valueType xmlns:xsi="http://www.w3.org/XMLSchema-instance">xsi:string</gpml:valueType>
                            <gpml:value>GPlates-b5e4c00c-458f-479c-b32b-1cde49a3da8b</gpml:value>
                        </gpml:KeyValueDictionaryElement>
                    </gpml:element>
                    <gpml:element>
                        <gpml:KeyValueDictionaryElement>
                            <gpml:key>L_PLATE_1</gpml:key>
                            <gpml:valueType xmlns:xsi="http://www.w3.org/XMLSchema-instance">xsi:string</gpml:valueType>
                            <gpml:value>0</gpml:value>
                        </gpml:KeyValueDictionaryElement>
                    </gpml:element>
                    <gpml:element>
                        <gpml:KeyValueDictionaryElement>
                            <gpml:key>R_PLATE_1</gpml:key>
                            <gpml:valueType xmlns:xsi="http://www.w3.org/XMLSchema-instance">xsi:string</gpml:valueType>
                            <gpml:value>0</gpml:value>
                        </gpml:KeyValueDictionaryElement>
                    </gpml:element>
                    <gpml:element>
                        <gpml:KeyValueDictionaryElement>
                            <gpml:key>SPREAD_A_1</gpml:key>
                            <gpml:valueType xmlns:xsi="http://www.w3.org/XMLSchema-instance">xsi:double</gpml:valueType>
                            <gpml:value>0</gpml:value>
                        </gpml:KeyValueDictionaryElement>
                    </gpml:element>
                    <gpml:element>
                        <gpml:KeyValueDictionaryElement>
                            <gpml:key>TYPE</gpml:key>
                            <gpml:valueType xmlns:xsi="http://www.w3.org/XMLSchema-instance">xsi:string</gpml:valueType>
                            <gpml:value></gpml:value>
                        </gpml:KeyValueDictionaryElement>
                    </gpml:element>
                </gpml:KeyValueDictionary>
            </gpml:shapefileAttributes>
            <gml:validTime>
                <gml:TimePeriod>
                    <gml:begin>
                        <gml:TimeInstant>
                            <gml:timePosition gml:frame="http://gplates.org/TRS/flat">0</gml:timePosition>
                        </gml:TimeInstant>
                    </gml:begin>
                    <gml:end>
                        <gml:TimeInstant>
                            <gml:timePosition gml:frame="http://gplates.org/TRS/flat">0</gml:timePosition>
                        </gml:TimeInstant>
                    </gml:end>
                </gml:TimePeriod>
            </gml:validTime>
            <gpml:reconstructionPlateId>
                <gpml:ConstantValue>
                    <gpml:value>16124</gpml:value>
                    <gml:description></gml:description>
                    <gpml:valueType xmlns:gpml="http://www.gplates.org/gplates">gpml:plateId</gpml:valueType>
                </gpml:ConstantValue>
            </gpml:reconstructionPlateId>
            <gpml:geometryImportTime>
                <gml:TimeInstant>
                    <gml:timePosition gml:frame="http://gplates.org/TRS/flat">0</gml:timePosition>
                </gml:TimeInstant>
            </gpml:geometryImportTime>
            <gpml:boundary>
                <gpml:ConstantValue>
                    <gpml:value>
                        <gml:Polygon>
                            <gml:exterior>
                                <gml:LinearRing>
                                    <gml:posList gml:dimension="2">57.628288553183495 -133.84345343515574 57.987266620000049 -134.15982630699992 58.157871815422389 -134.2996898781567 58.157361000000094 -134.17927799999998 58.121528000000097 -134.23433299999996 57.807471999999954 -133.90433300000001 57.60666699999998 -133.80594399999995 57.628288553183495 -133.84345343515574 </gml:posList>
                                </gml:LinearRing>
                            </gml:exterior>
                        </gml:Polygon>
                    </gpml:value>
                    <gml:description></gml:description>
                    <gpml:valueType xmlns:gml="http://www.opengis.net/gml">gml:Polygon</gpml:valueType>
                </gpml:ConstantValue>
            </gpml:boundary>
            <gpml:conjugatePlateId>0</gpml:conjugatePlateId>
            <gpml:leftPlate>0</gpml:leftPlate>
            <gpml:rightPlate>0</gpml:rightPlate>
            <gpml:spreadingAsymmetry>0</gpml:spreadingAsymmetry>
        </gpml:ClosedContinentalBoundary>
    </gml:featureMember>
    <gml:featureMember>
        <gpml:ClosedContinentalBoundary>
            <gpml:identity>GPlates-6f1c2922-6445-4649-aa24-47d52d290e3c</gpml:identity>
            <gpml:revision>GPlates-c6b9e7b6-0abc-49af-b486-4f2bdaaba6a3</gpml:revision>
            <gml:name>Chugach Terrane</gml:name>
            <gpml:shapefileAttributes>
                <gpml:KeyValueDictionary>
                    <gpml:element>
                        <gpml:KeyValueDictionaryElement>
                            <gpml:key>FID_Global</gpml:key>
                            <gpml:valueType xmlns:xsi="http://www.w3.org/XMLSchema-instance">xsi:string</gpml:valueType>
                            <gpml:value>1110</gpml:value>
                        </gpml:KeyValueDictionaryElement>
                    </gpml:element>
                    <gpml:element>
                        <gpml:KeyValueDictionaryElement>
                            <gpml:key>PLATEID1</gpml:key>
                            <gpml:valueType xmlns:xsi="http://www.w3.org/XMLSchema-instance">xsi:integer</gpml:valueType>
                            <gpml:value>16122</gpml:value>
                        </gpml:KeyValueDictionaryElement>
                    </gpml:element>
                    <gpml:element>
                        <gpml:KeyValueDictionaryElement>
                            <gpml:key>FROMAGE</gpml:key>
                            <gpml:valueType xmlns:xsi="http://www.w3.org/XMLSchema-instance">xsi:double</gpml:valueType>
                            <gpml:value>160</gpml:value>
                        </gpml:KeyValueDictionaryElement>
                    </gpml:element>
                    <gpml:element>
                        <gpml:KeyValueDictionaryElement>
                            <gpml:key>TOAGE</gpml:key>
                            <gpml:valueType xmlns:xsi="http://www.w3.org/XMLSchema-instance">xsi:double</gpml:valueType>
                            <gpml:value>-999</gpml:value>
                        </gpml:KeyValueDictionaryElement>
                    </gpml:element>
                    <gpml:element>
                        <gpml:KeyValueDictionaryElement>
                            <gpml:key>NAME</gpml:key>
                            <gpml:valueType xmlns:xsi="http://www.w3.org/XMLSchema-instance">xsi:string</gpml:valueType>
                            <gpml:value>Chugach Terrane</gpml:value>
                        </gpml:KeyValueDictionaryElement>
                    </gpml:element>
                    <gpml:element>
                        <gpml:KeyValueDictionaryElement>
                            <gpml:key>PLATEID2</gpml:key>
                            <gpml:valueType xmlns:xsi="http://www.w3.org/XMLSchema-instance">xsi:integer</gpml:valueType>
                            <gpml:value>0</gpml:value>
                        </gpml:KeyValueDictionaryElement>
                    </gpml:element>
                    <gpml:element>
                        <gpml:KeyValueDictionaryElement>
                            <gpml:key>GPGIM_TYPE</gpml:key>
                            <gpml:valueType xmlns:xsi="http://www.w3.org/XMLSchema-instance">xsi:string</gpml:valueType>
                            <gpml:value>gpml:ClosedContinentalBoundary</gpml:value>
                        </gpml:KeyValueDictionaryElement>
                    </gpml:element>
                    <gpml:element>
                        <gpml:KeyValueDictionaryElement>
                            <gpml:key>L_PLATE</gpml:key>
                            <gpml:valueType xmlns:xsi="http://www.w3.org/XMLSchema-instance">xsi:integer</gpml:valueType>
                            <gpml:value>0</gpml:value>
                        </gpml:KeyValueDictionaryElement>
                    </gpml:element>
                    <gpml:element>
                        <gpml:KeyValueDictionaryElement>
                            <gpml:key>R_PLATE</gpml:key>
                            <gpml:valueType xmlns:xsi="http://www.w3.org/XMLSchema-instance">xsi:integer</gpml:valueType>
                            <gpml:value>0</gpml:value>
                        </gpml:KeyValueDictionaryElement>
                    </gpml:element>
                    <gpml:element>
                        <gpml:KeyValueDictionaryElement>
                            <gpml:key>SPREAD_ASY</gpml:key>
                            <gpml:valueType xmlns:xsi="http://www.w3.org/XMLSchema-instance">xsi:double</gpml:valueType>
                            <gpml:value>0</gpml:value>
                        </gpml:KeyValueDictionaryElement>
                    </gpml:element>
                    <gpml:element>
                        <gpml:KeyValueDictionaryElement>
                            <gpml:key>FEATURE_ID</gpml:key>
                            <gpml:valueType xmlns:xsi="http://www.w3.org/XMLSchema-instance">xsi:string</gpml:valueType>
                            <gpml:value>GPlates-aaf7bf81-ad24-4a49-af2e-096fd7b02662</gpml:value>
                        </gpml:KeyValueDictionaryElement>
                    </gpml:element>
                    <gpml:element>
                        <gpml:KeyValueDictionaryElement>
                            <gpml:key>IMPORT_AGE</gpml:key>
                            <gpml:valueType xmlns:xsi="http://www.w3.org/XMLSchema-instance">xsi:double</gpml:valueType>
                            <gpml:value>0</gpml:value>
                        </gpml:KeyValueDictionaryElement>
                    </gpml:element>
                    <gpml:element>
                        <gpml:KeyValueDictionaryElement>
                            <gpml:key>FID_land_m</gpml:key>
                            <gpml:valueType xmlns:xsi="http://www.w3.org/XMLSchema-instance">xsi:string</gpml:valueType>
                            <gpml:value>129</gpml:value>
                        </gpml:KeyValueDictionaryElement>
                    </gpml:element>
                    <gpml:element>
                        <gpml:KeyValueDictionaryElement>
                            <gpml:key>source</gpml:key>
                            <gpml:valueType xmlns:xsi="http://www.w3.org/XMLSchema-instance">xsi:string</gpml:valueType>
                            <gpml:value>WVS</gpml:value>
                        </gpml:KeyValueDictionaryElement>
                    </gpml:element>
                    <gpml:element>
                        <gpml:KeyValueDictionaryElement>
                            <gpml:key>PLATEID1_1</gpml:key>
                            <gpml:valueType xmlns:xsi="http://www.w3.org/XMLSchema-instance">xsi:string</gpml:valueType>
                            <gpml:value>0</gpml:value>
                        </gpml:KeyValueDictionaryElement>
                    </gpml:element>
                    <gpml:element>
                        <gpml:KeyValueDictionaryElement>
                            <gpml:key>FROMAGE_1</gpml:key>
                            <gpml:valueType xmlns:xsi="http://www.w3.org/XMLSchema-instance">xsi:double</gpml:valueType>
                            <gpml:value>999</gpml:value>
                        </gpml:KeyValueDictionaryElement>
                    </gpml:element>
                    <gpml:element>
                        <gpml:KeyValueDictionaryElement>
                            <gpml:key>TOAGE_1</gpml:key>
                            <gpml:valueType xmlns:xsi="http://www.w3.org/XMLSchema-instance">xsi:double</gpml:valueType>
                            <gpml:value>-999</gpml:value>
                        </gpml:KeyValueDictionaryElement>
                    </gpml:element>
                    <gpml:element>
                        <gpml:KeyValueDictionaryElement>
                            <gpml:key>PLATEID2_1</gpml:key>
                            <gpml:valueType xmlns:xsi="http://www.w3.org/XMLSchema-instance">xsi:string</gpml:valueType>
                            <gpml:value>0</gpml:value>
                        </gpml:KeyValueDictionaryElement>
                    </gpml:element>
                    <gpml:element>
                        <gpml:KeyValueDictionaryElement>
                            <gpml:key>GPGIM_TY_1</gpml:key>
                            <gpml:valueType xmlns:xsi="http://www.w3.org/XMLSchema-instance">xsi:string</gpml:valueType>
                            <gpml:value>gpml:UnclassifiedFeature</gpml:value>
                        </gpml:KeyValueDictionaryElement>
                    </gpml:element>
                    <gpml:element>
                        <gpml:KeyValueDictionaryElement>
                            <gpml:key>FEATURE__1</gpml:key>
                            <gpml:valueType xmlns:xsi="http://www.w3.org/XMLSchema-instance">xsi:string</gpml:valueType>
                            <gpml:value>GPlates-0940310f-5410-4dd6-a5e3-6949f3f0387f</gpml:value>
                        </gpml:KeyValueDictionaryElement>
                    </gpml:element>
                    <gpml:element>
                        <gpml:KeyValueDictionaryElement>
                            <gpml:key>L_PLATE_1</gpml:key>
                            <gpml:valueType xmlns:xsi="http://www.w3.org/XMLSchema-instance">xsi:string</gpml:valueType>
                            <gpml:value>0</gpml:value>
                        </gpml:KeyValueDictionaryElement>
                    </gpml:element>
                    <gpml:element>
                        <gpml:KeyValueDictionaryElement>
                            <gpml:key>R_PLATE_1</gpml:key>
                            <gpml:valueType xmlns:xsi="http://www.w3.org/XMLSchema-instance">xsi:string</gpml:valueType>
                            <gpml:value>0</gpml:value>
                        </gpml:KeyValueDictionaryElement>
                    </gpml:element>
                    <gpml:element>
                        <gpml:KeyValueDictionaryElement>
                            <gpml:key>SPREAD_A_1</gpml:key>
                            <gpml:valueType xmlns:xsi="http://www.w3.org/XMLSchema-instance">xsi:double</gpml:valueType>
                            <gpml:value>0</gpml:value>
                        </gpml:KeyValueDictionaryElement>
                    </gpml:element>
                    <gpml:element>
                        <gpml:KeyValueDictionaryElement>
                            <gpml:key>TYPE</gpml:key>
                            <gpml:valueType xmlns:xsi="http://www.w3.org/XMLSchema-instance">xsi:string</gpml:valueType>
                            <gpml:value></gpml:value>
                        </gpml:KeyValueDictionaryElement>
                    </gpml:element>
                </gpml:KeyValueDictionary>
            </gpml:shapefileAttributes>
            <gml:validTime>
                <gml:TimePeriod>
                    <gml:begin>
                        <gml:TimeInstant>
                            <gml:timePosition gml:frame="http://gplates.org/TRS/flat">0</gml:timePosition>
                        </gml:TimeInstant>
                    </gml:begin>
                    <gml:end>
                        <gml:TimeInstant>
                            <gml:timePosition gml:frame="http://gplates.org/TRS/flat">0</gml:timePosition>
                        </gml:TimeInstant>
                    </gml:end>
                </gml:TimePeriod>
            </gml:validTime>
            <gpml:reconstructionPlateId>
                <gpml:ConstantValue>
                    <gpml:value>16122</gpml:value>
                    <gml:description></gml:description>
                    <gpml:valueType xmlns:gpml="http://www.gplates.org/gplates">gpml:plateId</gpml:valueType>
                </gpml:ConstantValue>
            </gpml:reconstructionPlateId>
            <gpml:geometryImportTime>
                <gml:TimeInstant>
                    <gml:timePosition gml:frame="http://gplates.org/TRS/flat">0</gml:timePosition>
                </gml:TimeInstant>
            </gpml:geometryImportTime>
            <gpml:boundary>
                <gpml:ConstantValue>
                    <gpml:value>
                        <gml:Polygon>
                            <gml:exterior>
                                <gml:LinearRing>
                                    <gml:posList gml:dimension="2">57.503278000000044 -135.29588900000002 57.433306000000044 -135.39922199999995 57.482889000000064 -135.19999999999996 57.408306000000103 -135.21588900000003 57.331666999999996 -134.91419400000004 57.340805999999979 -135.08086099999997 57.327472000000078 -134.95427799999993 57.260806000000088 -135.01424999999998 57.308722000000017 -134.96341699999999 57.249138999999921 -134.84261100000003 57.236694000000064 -134.89252799999997 57.161638999999951 -134.80422200000001 57.135806000000102 -134.87088900000003 57.12333299999996 -134.79255599999993 57.086667000000062 -134.83580599999999 56.898333000000058 -134.6925 56.843722000000042 -134.70344399999999 56.872472000000016 -134.799139 56.740861000000081 -134.63583299999993 56.70913900000005 -134.75255599999997 56.732056000000036 -134.63499999999993 56.66747200000006 -134.61594400000001 56.540832999999992 -134.63424999999998 56.632056000000084 -134.67838900000004 56.54166699999999 -134.66924999999998 56.541638999999975 -134.76088900000002 56.474139000000065 -134.635806 56.439971999999948 -134.75416700000002 56.404139000000129 -134.63258299999998 56.290833000000063 -134.75425000000007 56.328305999999941 -134.63422199999997 56.160389000000116 -134.67011099999999 56.283278000000053 -134.84258300000002 56.384167000000097 -134.80583300000001 56.316667000000081 -134.89755599999995 56.411693999999954 -134.950806 56.453306000000119 -134.89913899999993 56.414139000000006 -134.96586099999999 56.474139000000065 -134.94258299999996 56.530472000000088 -135.06127799999999 56.56086099999996 -135.05305600000003 56.539999999999992 -135.00969399999997 56.570000000000086 -135.05980600000004 56.595972000000117 -135.03180599999996 56.570000000000086 -134.97749999999996 56.608916999999934 -135.00577799999996 56.575806000000078 -134.94088899999997 56.600806000000119 -134.97252799999995 56.682472000000104 -134.85419399999998 56.688333 -134.88588900000002 56.748333000000066 -134.82758299999998 56.619582999999942 -134.96005600000001 56.638000000000119 -135.01527799999997 56.726249999999958 -134.97997200000003 56.621972000000085 -135.03369400000003 56.615056000000003 -135.14194400000002 56.756889000000001 -135.00627800000001 56.672111000000001 -135.21602799999999 56.815528000000072 -135.05227799999997 56.735221999999986 -135.27272199999996 56.829194000000065 -135.10691700000001 56.817888999999994 -135.37738899999994 56.912443999999986 -135.34836099999998 56.882694000000072 -135.28619399999997 56.848027999999964 -135.33027800000002 56.922667000000047 -135.13652799999997 56.884806000000111 -135.28594399999997 56.98974999999993 -135.37866700000001 56.985472000000101 -135.12158299999993 57.098332999999933 -135.40419399999996 57.164138999999949 -135.28088899999997 57.162499999999959 -135.425861 57.2583330000001 -135.347556 57.232889000000114 -135.55502800000005 57.355805999999951 -135.69591700000001 57.354971999999933 -135.48586100000003 57.389139000000064 -135.63422199999997 57.451610999999986 -135.53425000000001 57.509138999999941 -135.55424999999997 57.549527999999988 -135.350056 57.503278000000044 -135.29588900000002 </gml:posList>
                                </gml:LinearRing>
                            </gml:exterior>
                        </gml:Polygon>
                    </gpml:value>
                    <gml:description></gml:description>
                    <gpml:valueType xmlns:gml="http://www.opengis.net/gml">gml:Polygon</gpml:valueType>
                </gpml:ConstantValue>
            </gpml:boundary>
            <gpml:conjugatePlateId>0</gpml:conjugatePlateId>
            <gpml:leftPlate>0</gpml:leftPlate>
            <gpml:rightPlate>0</gpml:rightPlate>
            <gpml:spreadingAsymmetry>0</gpml:spreadingAsymmetry>
        </gpml:ClosedContinentalBoundary>
    </gml:featureMember>
    <gml:featureMember>
        <gpml:ClosedContinentalBoundary>
            <gpml:identity>GPlates-984dacc4-487b-4ea2-af2c-83ce350331f6</gpml:identity>
            <gpml:revision>GPlates-aed81999-810b-4b16-bbe7-5347c560254d</gpml:revision>
            <gml:name>Chugach Terrane</gml:name>
            <gpml:shapefileAttributes>
                <gpml:KeyValueDictionary>
                    <gpml:element>
                        <gpml:KeyValueDictionaryElement>
                            <gpml:key>FID_Global</gpml:key>
                            <gpml:valueType xmlns:xsi="http://www.w3.org/XMLSchema-instance">xsi:string</gpml:valueType>
                            <gpml:value>1110</gpml:value>
                        </gpml:KeyValueDictionaryElement>
                    </gpml:element>
                    <gpml:element>
                        <gpml:KeyValueDictionaryElement>
                            <gpml:key>PLATEID1</gpml:key>
                            <gpml:valueType xmlns:xsi="http://www.w3.org/XMLSchema-instance">xsi:integer</gpml:valueType>
                            <gpml:value>16122</gpml:value>
                        </gpml:KeyValueDictionaryElement>
                    </gpml:element>
                    <gpml:element>
                        <gpml:KeyValueDictionaryElement>
                            <gpml:key>FROMAGE</gpml:key>
                            <gpml:valueType xmlns:xsi="http://www.w3.org/XMLSchema-instance">xsi:double</gpml:valueType>
                            <gpml:value>160</gpml:value>
                        </gpml:KeyValueDictionaryElement>
                    </gpml:element>
                    <gpml:element>
                        <gpml:KeyValueDictionaryElement>
                            <gpml:key>TOAGE</gpml:key>
                            <gpml:valueType xmlns:xsi="http://www.w3.org/XMLSchema-instance">xsi:double</gpml:valueType>
                            <gpml:value>-999</gpml:value>
                        </gpml:KeyValueDictionaryElement>
                    </gpml:element>
                    <gpml:element>
                        <gpml:KeyValueDictionaryElement>
                            <gpml:key>NAME</gpml:key>
                            <gpml:valueType xmlns:xsi="http://www.w3.org/XMLSchema-instance">xsi:string</gpml:valueType>
                            <gpml:value>Chugach Terrane</gpml:value>
                        </gpml:KeyValueDictionaryElement>
                    </gpml:element>
                    <gpml:element>
                        <gpml:KeyValueDictionaryElement>
                            <gpml:key>PLATEID2</gpml:key>
                            <gpml:valueType xmlns:xsi="http://www.w3.org/XMLSchema-instance">xsi:integer</gpml:valueType>
                            <gpml:value>0</gpml:value>
                        </gpml:KeyValueDictionaryElement>
                    </gpml:element>
                    <gpml:element>
                        <gpml:KeyValueDictionaryElement>
                            <gpml:key>GPGIM_TYPE</gpml:key>
                            <gpml:valueType xmlns:xsi="http://www.w3.org/XMLSchema-instance">xsi:string</gpml:valueType>
                            <gpml:value>gpml:ClosedContinentalBoundary</gpml:value>
                        </gpml:KeyValueDictionaryElement>
                    </gpml:element>
                    <gpml:element>
                        <gpml:KeyValueDictionaryElement>
                            <gpml:key>L_PLATE</gpml:key>
                            <gpml:valueType xmlns:xsi="http://www.w3.org/XMLSchema-instance">xsi:integer</gpml:valueType>
                            <gpml:value>0</gpml:value>
                        </gpml:KeyValueDictionaryElement>
                    </gpml:element>
                    <gpml:element>
                        <gpml:KeyValueDictionaryElement>
                            <gpml:key>R_PLATE</gpml:key>
                            <gpml:valueType xmlns:xsi="http://www.w3.org/XMLSchema-instance">xsi:integer</gpml:valueType>
                            <gpml:value>0</gpml:value>
                        </gpml:KeyValueDictionaryElement>
                    </gpml:element>
                    <gpml:element>
                        <gpml:KeyValueDictionaryElement>
                            <gpml:key>SPREAD_ASY</gpml:key>
                            <gpml:valueType xmlns:xsi="http://www.w3.org/XMLSchema-instance">xsi:double</gpml:valueType>
                            <gpml:value>0</gpml:value>
                        </gpml:KeyValueDictionaryElement>
                    </gpml:element>
                    <gpml:element>
                        <gpml:KeyValueDictionaryElement>
                            <gpml:key>FEATURE_ID</gpml:key>
                            <gpml:valueType xmlns:xsi="http://www.w3.org/XMLSchema-instance">xsi:string</gpml:valueType>
                            <gpml:value>GPlates-18c9bc42-df6f-46fa-b10c-d9ab73e9144a</gpml:value>
                        </gpml:KeyValueDictionaryElement>
                    </gpml:element>
                    <gpml:element>
                        <gpml:KeyValueDictionaryElement>
                            <gpml:key>IMPORT_AGE</gpml:key>
                            <gpml:valueType xmlns:xsi="http://www.w3.org/XMLSchema-instance">xsi:double</gpml:valueType>
                            <gpml:value>0</gpml:value>
                        </gpml:KeyValueDictionaryElement>
                    </gpml:element>
                    <gpml:element>
                        <gpml:KeyValueDictionaryElement>
                            <gpml:key>FID_land_m</gpml:key>
                            <gpml:valueType xmlns:xsi="http://www.w3.org/XMLSchema-instance">xsi:string</gpml:valueType>
                            <gpml:value>498</gpml:value>
                        </gpml:KeyValueDictionaryElement>
                    </gpml:element>
                    <gpml:element>
                        <gpml:KeyValueDictionaryElement>
                            <gpml:key>source</gpml:key>
                            <gpml:valueType xmlns:xsi="http://www.w3.org/XMLSchema-instance">xsi:string</gpml:valueType>
                            <gpml:value>WVS</gpml:value>
                        </gpml:KeyValueDictionaryElement>
                    </gpml:element>
                    <gpml:element>
                        <gpml:KeyValueDictionaryElement>
                            <gpml:key>PLATEID1_1</gpml:key>
                            <gpml:valueType xmlns:xsi="http://www.w3.org/XMLSchema-instance">xsi:string</gpml:valueType>
                            <gpml:value>0</gpml:value>
                        </gpml:KeyValueDictionaryElement>
                    </gpml:element>
                    <gpml:element>
                        <gpml:KeyValueDictionaryElement>
                            <gpml:key>FROMAGE_1</gpml:key>
                            <gpml:valueType xmlns:xsi="http://www.w3.org/XMLSchema-instance">xsi:double</gpml:valueType>
                            <gpml:value>999</gpml:value>
                        </gpml:KeyValueDictionaryElement>
                    </gpml:element>
                    <gpml:element>
                        <gpml:KeyValueDictionaryElement>
                            <gpml:key>TOAGE_1</gpml:key>
                            <gpml:valueType xmlns:xsi="http://www.w3.org/XMLSchema-instance">xsi:double</gpml:valueType>
                            <gpml:value>-999</gpml:value>
                        </gpml:KeyValueDictionaryElement>
                    </gpml:element>
                    <gpml:element>
                        <gpml:KeyValueDictionaryElement>
                            <gpml:key>PLATEID2_1</gpml:key>
                            <gpml:valueType xmlns:xsi="http://www.w3.org/XMLSchema-instance">xsi:string</gpml:valueType>
                            <gpml:value>0</gpml:value>
                        </gpml:KeyValueDictionaryElement>
                    </gpml:element>
                    <gpml:element>
                        <gpml:KeyValueDictionaryElement>
                            <gpml:key>GPGIM_TY_1</gpml:key>
                            <gpml:valueType xmlns:xsi="http://www.w3.org/XMLSchema-instance">xsi:string</gpml:valueType>
                            <gpml:value>gpml:UnclassifiedFeature</gpml:value>
                        </gpml:KeyValueDictionaryElement>
                    </gpml:element>
                    <gpml:element>
                        <gpml:KeyValueDictionaryElement>
                            <gpml:key>FEATURE__1</gpml:key>
                            <gpml:valueType xmlns:xsi="http://www.w3.org/XMLSchema-instance">xsi:string</gpml:valueType>
                            <gpml:value>GPlates-9490d242-b1f1-46a0-bed9-2773998a597c</gpml:value>
                        </gpml:KeyValueDictionaryElement>
                    </gpml:element>
                    <gpml:element>
                        <gpml:KeyValueDictionaryElement>
                            <gpml:key>L_PLATE_1</gpml:key>
                            <gpml:valueType xmlns:xsi="http://www.w3.org/XMLSchema-instance">xsi:string</gpml:valueType>
                            <gpml:value>0</gpml:value>
                        </gpml:KeyValueDictionaryElement>
                    </gpml:element>
                    <gpml:element>
                        <gpml:KeyValueDictionaryElement>
                            <gpml:key>R_PLATE_1</gpml:key>
                            <gpml:valueType xmlns:xsi="http://www.w3.org/XMLSchema-instance">xsi:string</gpml:valueType>
                            <gpml:value>0</gpml:value>
                        </gpml:KeyValueDictionaryElement>
                    </gpml:element>
                    <gpml:element>
                        <gpml:KeyValueDictionaryElement>
                            <gpml:key>SPREAD_A_1</gpml:key>
                            <gpml:valueType xmlns:xsi="http://www.w3.org/XMLSchema-instance">xsi:double</gpml:valueType>
                            <gpml:value>0</gpml:value>
                        </gpml:KeyValueDictionaryElement>
                    </gpml:element>
                    <gpml:element>
                        <gpml:KeyValueDictionaryElement>
                            <gpml:key>TYPE</gpml:key>
                            <gpml:valueType xmlns:xsi="http://www.w3.org/XMLSchema-instance">xsi:string</gpml:valueType>
                            <gpml:value></gpml:value>
                        </gpml:KeyValueDictionaryElement>
                    </gpml:element>
                </gpml:KeyValueDictionary>
            </gpml:shapefileAttributes>
            <gml:validTime>
                <gml:TimePeriod>
                    <gml:begin>
                        <gml:TimeInstant>
                            <gml:timePosition gml:frame="http://gplates.org/TRS/flat">0</gml:timePosition>
                        </gml:TimeInstant>
                    </gml:begin>
                    <gml:end>
                        <gml:TimeInstant>
                            <gml:timePosition gml:frame="http://gplates.org/TRS/flat">0</gml:timePosition>
                        </gml:TimeInstant>
                    </gml:end>
                </gml:TimePeriod>
            </gml:validTime>
            <gpml:reconstructionPlateId>
                <gpml:ConstantValue>
                    <gpml:value>16122</gpml:value>
                    <gml:description></gml:description>
                    <gpml:valueType xmlns:gpml="http://www.gplates.org/gplates">gpml:plateId</gpml:valueType>
                </gpml:ConstantValue>
            </gpml:reconstructionPlateId>
            <gpml:geometryImportTime>
                <gml:TimeInstant>
                    <gml:timePosition gml:frame="http://gplates.org/TRS/flat">0</gml:timePosition>
                </gml:TimeInstant>
            </gpml:geometryImportTime>
            <gpml:boundary>
                <gpml:ConstantValue>
                    <gpml:value>
                        <gml:Polygon>
                            <gml:exterior>
                                <gml:LinearRing>
                                    <gml:posList gml:dimension="2">57.330806000000102 -135.70755600000004 57.136667000000024 -135.5625 57.011693999999977 -135.63591700000006 56.99750000000008 -135.771278 57.000806000000061 -135.86255600000004 57.169138999999944 -135.72752799999998 57.17080600000002 -135.83583299999998 57.255416999999966 -135.80672199999998 57.222472000000089 -135.88086099999998 57.339556000000044 -135.84166699999997 57.330806000000102 -135.70755600000004 </gml:posList>
                                </gml:LinearRing>
                            </gml:exterior>
                        </gml:Polygon>
                    </gpml:value>
                    <gml:description></gml:description>
                    <gpml:valueType xmlns:gml="http://www.opengis.net/gml">gml:Polygon</gpml:valueType>
                </gpml:ConstantValue>
            </gpml:boundary>
            <gpml:conjugatePlateId>0</gpml:conjugatePlateId>
            <gpml:leftPlate>0</gpml:leftPlate>
            <gpml:rightPlate>0</gpml:rightPlate>
            <gpml:spreadingAsymmetry>0</gpml:spreadingAsymmetry>
        </gpml:ClosedContinentalBoundary>
    </gml:featureMember>
    <gml:featureMember>
        <gpml:ClosedContinentalBoundary>
            <gpml:identity>GPlates-0a491751-ea2f-4609-b630-9a9b966d5247</gpml:identity>
            <gpml:revision>GPlates-d4a8e977-9f35-49d6-8798-134a608dc774</gpml:revision>
            <gml:name>Alexander Terrane</gml:name>
            <gpml:shapefileAttributes>
                <gpml:KeyValueDictionary>
                    <gpml:element>
                        <gpml:KeyValueDictionaryElement>
                            <gpml:key>FID_Global</gpml:key>
                            <gpml:valueType xmlns:xsi="http://www.w3.org/XMLSchema-instance">xsi:string</gpml:valueType>
                            <gpml:value>450</gpml:value>
                        </gpml:KeyValueDictionaryElement>
                    </gpml:element>
                    <gpml:element>
                        <gpml:KeyValueDictionaryElement>
                            <gpml:key>PLATEID1</gpml:key>
                            <gpml:valueType xmlns:xsi="http://www.w3.org/XMLSchema-instance">xsi:integer</gpml:valueType>
                            <gpml:value>16111</gpml:value>
                        </gpml:KeyValueDictionaryElement>
                    </gpml:element>
                    <gpml:element>
                        <gpml:KeyValueDictionaryElement>
                            <gpml:key>FROMAGE</gpml:key>
                            <gpml:valueType xmlns:xsi="http://www.w3.org/XMLSchema-instance">xsi:double</gpml:valueType>
                            <gpml:value>600</gpml:value>
                        </gpml:KeyValueDictionaryElement>
                    </gpml:element>
                    <gpml:element>
                        <gpml:KeyValueDictionaryElement>
                            <gpml:key>TOAGE</gpml:key>
                            <gpml:valueType xmlns:xsi="http://www.w3.org/XMLSchema-instance">xsi:double</gpml:valueType>
                            <gpml:value>-999</gpml:value>
                        </gpml:KeyValueDictionaryElement>
                    </gpml:element>
                    <gpml:element>
                        <gpml:KeyValueDictionaryElement>
                            <gpml:key>NAME</gpml:key>
                            <gpml:valueType xmlns:xsi="http://www.w3.org/XMLSchema-instance">xsi:string</gpml:valueType>
                            <gpml:value>Alexander Terrane</gpml:value>
                        </gpml:KeyValueDictionaryElement>
                    </gpml:element>
                    <gpml:element>
                        <gpml:KeyValueDictionaryElement>
                            <gpml:key>PLATEID2</gpml:key>
                            <gpml:valueType xmlns:xsi="http://www.w3.org/XMLSchema-instance">xsi:integer</gpml:valueType>
                            <gpml:value>0</gpml:value>
                        </gpml:KeyValueDictionaryElement>
                    </gpml:element>
                    <gpml:element>
                        <gpml:KeyValueDictionaryElement>
                            <gpml:key>GPGIM_TYPE</gpml:key>
                            <gpml:valueType xmlns:xsi="http://www.w3.org/XMLSchema-instance">xsi:string</gpml:valueType>
                            <gpml:value>gpml:ClosedContinentalBoundary</gpml:value>
                        </gpml:KeyValueDictionaryElement>
                    </gpml:element>
                    <gpml:element>
                        <gpml:KeyValueDictionaryElement>
                            <gpml:key>L_PLATE</gpml:key>
                            <gpml:valueType xmlns:xsi="http://www.w3.org/XMLSchema-instance">xsi:integer</gpml:valueType>
                            <gpml:value>0</gpml:value>
                        </gpml:KeyValueDictionaryElement>
                    </gpml:element>
                    <gpml:element>
                        <gpml:KeyValueDictionaryElement>
                            <gpml:key>R_PLATE</gpml:key>
                            <gpml:valueType xmlns:xsi="http://www.w3.org/XMLSchema-instance">xsi:integer</gpml:valueType>
                            <gpml:value>0</gpml:value>
                        </gpml:KeyValueDictionaryElement>
                    </gpml:element>
                    <gpml:element>
                        <gpml:KeyValueDictionaryElement>
                            <gpml:key>SPREAD_ASY</gpml:key>
                            <gpml:valueType xmlns:xsi="http://www.w3.org/XMLSchema-instance">xsi:double</gpml:valueType>
                            <gpml:value>0</gpml:value>
                        </gpml:KeyValueDictionaryElement>
                    </gpml:element>
                    <gpml:element>
                        <gpml:KeyValueDictionaryElement>
                            <gpml:key>FEATURE_ID</gpml:key>
                            <gpml:valueType xmlns:xsi="http://www.w3.org/XMLSchema-instance">xsi:string</gpml:valueType>
                            <gpml:value>GPlates-242cf242-faca-4f5e-9edf-bf0dfe226ac6</gpml:value>
                        </gpml:KeyValueDictionaryElement>
                    </gpml:element>
                    <gpml:element>
                        <gpml:KeyValueDictionaryElement>
                            <gpml:key>IMPORT_AGE</gpml:key>
                            <gpml:valueType xmlns:xsi="http://www.w3.org/XMLSchema-instance">xsi:double</gpml:valueType>
                            <gpml:value>0</gpml:value>
                        </gpml:KeyValueDictionaryElement>
                    </gpml:element>
                    <gpml:element>
                        <gpml:KeyValueDictionaryElement>
                            <gpml:key>FID_land_m</gpml:key>
                            <gpml:valueType xmlns:xsi="http://www.w3.org/XMLSchema-instance">xsi:string</gpml:valueType>
                            <gpml:value>158</gpml:value>
                        </gpml:KeyValueDictionaryElement>
                    </gpml:element>
                    <gpml:element>
                        <gpml:KeyValueDictionaryElement>
                            <gpml:key>source</gpml:key>
                            <gpml:valueType xmlns:xsi="http://www.w3.org/XMLSchema-instance">xsi:string</gpml:valueType>
                            <gpml:value>WVS</gpml:value>
                        </gpml:KeyValueDictionaryElement>
                    </gpml:element>
                    <gpml:element>
                        <gpml:KeyValueDictionaryElement>
                            <gpml:key>PLATEID1_1</gpml:key>
                            <gpml:valueType xmlns:xsi="http://www.w3.org/XMLSchema-instance">xsi:string</gpml:valueType>
                            <gpml:value>0</gpml:value>
                        </gpml:KeyValueDictionaryElement>
                    </gpml:element>
                    <gpml:element>
                        <gpml:KeyValueDictionaryElement>
                            <gpml:key>FROMAGE_1</gpml:key>
                            <gpml:valueType xmlns:xsi="http://www.w3.org/XMLSchema-instance">xsi:double</gpml:valueType>
                            <gpml:value>999</gpml:value>
                        </gpml:KeyValueDictionaryElement>
                    </gpml:element>
                    <gpml:element>
                        <gpml:KeyValueDictionaryElement>
                            <gpml:key>TOAGE_1</gpml:key>
                            <gpml:valueType xmlns:xsi="http://www.w3.org/XMLSchema-instance">xsi:double</gpml:valueType>
                            <gpml:value>-999</gpml:value>
                        </gpml:KeyValueDictionaryElement>
                    </gpml:element>
                    <gpml:element>
                        <gpml:KeyValueDictionaryElement>
                            <gpml:key>PLATEID2_1</gpml:key>
                            <gpml:valueType xmlns:xsi="http://www.w3.org/XMLSchema-instance">xsi:string</gpml:valueType>
                            <gpml:value>0</gpml:value>
                        </gpml:KeyValueDictionaryElement>
                    </gpml:element>
                    <gpml:element>
                        <gpml:KeyValueDictionaryElement>
                            <gpml:key>GPGIM_TY_1</gpml:key>
                            <gpml:valueType xmlns:xsi="http://www.w3.org/XMLSchema-instance">xsi:string</gpml:valueType>
                            <gpml:value>gpml:UnclassifiedFeature</gpml:value>
                        </gpml:KeyValueDictionaryElement>
                    </gpml:element>
                    <gpml:element>
                        <gpml:KeyValueDictionaryElement>
                            <gpml:key>FEATURE__1</gpml:key>
                            <gpml:valueType xmlns:xsi="http://www.w3.org/XMLSchema-instance">xsi:string</gpml:valueType>
                            <gpml:value>GPlates-cb23d88b-de7e-468a-a91b-b831106e4208</gpml:value>
                        </gpml:KeyValueDictionaryElement>
                    </gpml:element>
                    <gpml:element>
                        <gpml:KeyValueDictionaryElement>
                            <gpml:key>L_PLATE_1</gpml:key>
                            <gpml:valueType xmlns:xsi="http://www.w3.org/XMLSchema-instance">xsi:string</gpml:valueType>
                            <gpml:value>0</gpml:value>
                        </gpml:KeyValueDictionaryElement>
                    </gpml:element>
                    <gpml:element>
                        <gpml:KeyValueDictionaryElement>
                            <gpml:key>R_PLATE_1</gpml:key>
                            <gpml:valueType xmlns:xsi="http://www.w3.org/XMLSchema-instance">xsi:string</gpml:valueType>
                            <gpml:value>0</gpml:value>
                        </gpml:KeyValueDictionaryElement>
                    </gpml:element>
                    <gpml:element>
                        <gpml:KeyValueDictionaryElement>
                            <gpml:key>SPREAD_A_1</gpml:key>
                            <gpml:valueType xmlns:xsi="http://www.w3.org/XMLSchema-instance">xsi:double</gpml:valueType>
                            <gpml:value>0</gpml:value>
                        </gpml:KeyValueDictionaryElement>
                    </gpml:element>
                    <gpml:element>
                        <gpml:KeyValueDictionaryElement>
                            <gpml:key>TYPE</gpml:key>
                            <gpml:valueType xmlns:xsi="http://www.w3.org/XMLSchema-instance">xsi:string</gpml:valueType>
                            <gpml:value></gpml:value>
                        </gpml:KeyValueDictionaryElement>
                    </gpml:element>
                </gpml:KeyValueDictionary>
            </gpml:shapefileAttributes>
            <gml:validTime>
                <gml:TimePeriod>
                    <gml:begin>
                        <gml:TimeInstant>
                            <gml:timePosition gml:frame="http://gplates.org/TRS/flat">0</gml:timePosition>
                        </gml:TimeInstant>
                    </gml:begin>
                    <gml:end>
                        <gml:TimeInstant>
                            <gml:timePosition gml:frame="http://gplates.org/TRS/flat">0</gml:timePosition>
                        </gml:TimeInstant>
                    </gml:end>
                </gml:TimePeriod>
            </gml:validTime>
            <gpml:reconstructionPlateId>
                <gpml:ConstantValue>
                    <gpml:value>16111</gpml:value>
                    <gml:description></gml:description>
                    <gpml:valueType xmlns:gpml="http://www.gplates.org/gplates">gpml:plateId</gpml:valueType>
                </gpml:ConstantValue>
            </gpml:reconstructionPlateId>
            <gpml:geometryImportTime>
                <gml:TimeInstant>
                    <gml:timePosition gml:frame="http://gplates.org/TRS/flat">0</gml:timePosition>
                </gml:TimeInstant>
            </gpml:geometryImportTime>
            <gpml:boundary>
                <gpml:ConstantValue>
                    <gpml:value>
                        <gml:Polygon>
                            <gml:exterior>
                                <gml:LinearRing>
                                    <gml:posList gml:dimension="2">57.010417000000103 -133.33333299999995 56.922917000000119 -133.27500000000001 57.011638999999946 -133.32249999999999 57.002972000000057 -133.10666699999996 56.872528000000131 -132.95241700000005 56.840000000000003 -133.05919399999999 56.664166999999956 -132.93244399999998 56.615028000000102 -133.04588900000002 56.892056000000103 -133.32844399999999 56.7650280000001 -133.34416700000003 56.719110999999991 -133.22594399999997 56.643306000000109 -133.25922199999997 56.618306000000082 -133.10252799999995 56.620000000000083 -133.18255599999998 56.523722000000078 -133.08999999999997 56.44786100000006 -133.20677800000001 56.504582999999926 -133.44841699999998 56.454556000000061 -133.436778 56.434527999999993 -133.65508299999993 56.568333000000024 -133.70430600000003 56.599944000000022 -133.64588900000004 56.681639000000089 -133.73597199999995 56.855833000000075 -133.68758299999996 56.84538900000004 -133.86836099999996 56.905389000000064 -133.89833299999998 56.889971999999965 -133.72922199999994 56.996667000000087 -133.97919399999998 57.061667000000106 -134.03586100000001 57.098693999999959 -133.891694 57.010417000000103 -133.33333299999995 </gml:posList>
                                </gml:LinearRing>
                            </gml:exterior>
                        </gml:Polygon>
                    </gpml:value>
                    <gml:description></gml:description>
                    <gpml:valueType xmlns:gml="http://www.opengis.net/gml">gml:Polygon</gpml:valueType>
                </gpml:ConstantValue>
            </gpml:boundary>
            <gpml:conjugatePlateId>0</gpml:conjugatePlateId>
            <gpml:leftPlate>0</gpml:leftPlate>
            <gpml:rightPlate>0</gpml:rightPlate>
            <gpml:spreadingAsymmetry>0</gpml:spreadingAsymmetry>
        </gpml:ClosedContinentalBoundary>
    </gml:featureMember>
    <gml:featureMember>
        <gpml:ClosedContinentalBoundary>
            <gpml:identity>GPlates-033ad9f6-d010-4375-b4a5-9c917adb6e62</gpml:identity>
            <gpml:revision>GPlates-3fbfde50-30fb-4ae2-b5a2-f0a9807c11ea</gpml:revision>
            <gml:name>Alexander Terrane</gml:name>
            <gpml:shapefileAttributes>
                <gpml:KeyValueDictionary>
                    <gpml:element>
                        <gpml:KeyValueDictionaryElement>
                            <gpml:key>FID_Global</gpml:key>
                            <gpml:valueType xmlns:xsi="http://www.w3.org/XMLSchema-instance">xsi:string</gpml:valueType>
                            <gpml:value>450</gpml:value>
                        </gpml:KeyValueDictionaryElement>
                    </gpml:element>
                    <gpml:element>
                        <gpml:KeyValueDictionaryElement>
                            <gpml:key>PLATEID1</gpml:key>
                            <gpml:valueType xmlns:xsi="http://www.w3.org/XMLSchema-instance">xsi:integer</gpml:valueType>
                            <gpml:value>16111</gpml:value>
                        </gpml:KeyValueDictionaryElement>
                    </gpml:element>
                    <gpml:element>
                        <gpml:KeyValueDictionaryElement>
                            <gpml:key>FROMAGE</gpml:key>
                            <gpml:valueType xmlns:xsi="http://www.w3.org/XMLSchema-instance">xsi:double</gpml:valueType>
                            <gpml:value>600</gpml:value>
                        </gpml:KeyValueDictionaryElement>
                    </gpml:element>
                    <gpml:element>
                        <gpml:KeyValueDictionaryElement>
                            <gpml:key>TOAGE</gpml:key>
                            <gpml:valueType xmlns:xsi="http://www.w3.org/XMLSchema-instance">xsi:double</gpml:valueType>
                            <gpml:value>-999</gpml:value>
                        </gpml:KeyValueDictionaryElement>
                    </gpml:element>
                    <gpml:element>
                        <gpml:KeyValueDictionaryElement>
                            <gpml:key>NAME</gpml:key>
                            <gpml:valueType xmlns:xsi="http://www.w3.org/XMLSchema-instance">xsi:string</gpml:valueType>
                            <gpml:value>Alexander Terrane</gpml:value>
                        </gpml:KeyValueDictionaryElement>
                    </gpml:element>
                    <gpml:element>
                        <gpml:KeyValueDictionaryElement>
                            <gpml:key>PLATEID2</gpml:key>
                            <gpml:valueType xmlns:xsi="http://www.w3.org/XMLSchema-instance">xsi:integer</gpml:valueType>
                            <gpml:value>0</gpml:value>
                        </gpml:KeyValueDictionaryElement>
                    </gpml:element>
                    <gpml:element>
                        <gpml:KeyValueDictionaryElement>
                            <gpml:key>GPGIM_TYPE</gpml:key>
                            <gpml:valueType xmlns:xsi="http://www.w3.org/XMLSchema-instance">xsi:string</gpml:valueType>
                            <gpml:value>gpml:ClosedContinentalBoundary</gpml:value>
                        </gpml:KeyValueDictionaryElement>
                    </gpml:element>
                    <gpml:element>
                        <gpml:KeyValueDictionaryElement>
                            <gpml:key>L_PLATE</gpml:key>
                            <gpml:valueType xmlns:xsi="http://www.w3.org/XMLSchema-instance">xsi:integer</gpml:valueType>
                            <gpml:value>0</gpml:value>
                        </gpml:KeyValueDictionaryElement>
                    </gpml:element>
                    <gpml:element>
                        <gpml:KeyValueDictionaryElement>
                            <gpml:key>R_PLATE</gpml:key>
                            <gpml:valueType xmlns:xsi="http://www.w3.org/XMLSchema-instance">xsi:integer</gpml:valueType>
                            <gpml:value>0</gpml:value>
                        </gpml:KeyValueDictionaryElement>
                    </gpml:element>
                    <gpml:element>
                        <gpml:KeyValueDictionaryElement>
                            <gpml:key>SPREAD_ASY</gpml:key>
                            <gpml:valueType xmlns:xsi="http://www.w3.org/XMLSchema-instance">xsi:double</gpml:valueType>
                            <gpml:value>0</gpml:value>
                        </gpml:KeyValueDictionaryElement>
                    </gpml:element>
                    <gpml:element>
                        <gpml:KeyValueDictionaryElement>
                            <gpml:key>FEATURE_ID</gpml:key>
                            <gpml:valueType xmlns:xsi="http://www.w3.org/XMLSchema-instance">xsi:string</gpml:valueType>
                            <gpml:value>GPlates-cdb983ff-1da9-4b93-9c61-80a1e1e01c2e</gpml:value>
                        </gpml:KeyValueDictionaryElement>
                    </gpml:element>
                    <gpml:element>
                        <gpml:KeyValueDictionaryElement>
                            <gpml:key>IMPORT_AGE</gpml:key>
                            <gpml:valueType xmlns:xsi="http://www.w3.org/XMLSchema-instance">xsi:double</gpml:valueType>
                            <gpml:value>0</gpml:value>
                        </gpml:KeyValueDictionaryElement>
                    </gpml:element>
                    <gpml:element>
                        <gpml:KeyValueDictionaryElement>
                            <gpml:key>FID_land_m</gpml:key>
                            <gpml:valueType xmlns:xsi="http://www.w3.org/XMLSchema-instance">xsi:string</gpml:valueType>
                            <gpml:value>426</gpml:value>
                        </gpml:KeyValueDictionaryElement>
                    </gpml:element>
                    <gpml:element>
                        <gpml:KeyValueDictionaryElement>
                            <gpml:key>source</gpml:key>
                            <gpml:valueType xmlns:xsi="http://www.w3.org/XMLSchema-instance">xsi:string</gpml:valueType>
                            <gpml:value>WVS</gpml:value>
                        </gpml:KeyValueDictionaryElement>
                    </gpml:element>
                    <gpml:element>
                        <gpml:KeyValueDictionaryElement>
                            <gpml:key>PLATEID1_1</gpml:key>
                            <gpml:valueType xmlns:xsi="http://www.w3.org/XMLSchema-instance">xsi:string</gpml:valueType>
                            <gpml:value>0</gpml:value>
                        </gpml:KeyValueDictionaryElement>
                    </gpml:element>
                    <gpml:element>
                        <gpml:KeyValueDictionaryElement>
                            <gpml:key>FROMAGE_1</gpml:key>
                            <gpml:valueType xmlns:xsi="http://www.w3.org/XMLSchema-instance">xsi:double</gpml:valueType>
                            <gpml:value>999</gpml:value>
                        </gpml:KeyValueDictionaryElement>
                    </gpml:element>
                    <gpml:element>
                        <gpml:KeyValueDictionaryElement>
                            <gpml:key>TOAGE_1</gpml:key>
                            <gpml:valueType xmlns:xsi="http://www.w3.org/XMLSchema-instance">xsi:double</gpml:valueType>
                            <gpml:value>-999</gpml:value>
                        </gpml:KeyValueDictionaryElement>
                    </gpml:element>
                    <gpml:element>
                        <gpml:KeyValueDictionaryElement>
                            <gpml:key>PLATEID2_1</gpml:key>
                            <gpml:valueType xmlns:xsi="http://www.w3.org/XMLSchema-instance">xsi:string</gpml:valueType>
                            <gpml:value>0</gpml:value>
                        </gpml:KeyValueDictionaryElement>
                    </gpml:element>
                    <gpml:element>
                        <gpml:KeyValueDictionaryElement>
                            <gpml:key>GPGIM_TY_1</gpml:key>
                            <gpml:valueType xmlns:xsi="http://www.w3.org/XMLSchema-instance">xsi:string</gpml:valueType>
                            <gpml:value>gpml:UnclassifiedFeature</gpml:value>
                        </gpml:KeyValueDictionaryElement>
                    </gpml:element>
                    <gpml:element>
                        <gpml:KeyValueDictionaryElement>
                            <gpml:key>FEATURE__1</gpml:key>
                            <gpml:valueType xmlns:xsi="http://www.w3.org/XMLSchema-instance">xsi:string</gpml:valueType>
                            <gpml:value>GPlates-2548b19a-c534-46a9-ba57-a17e542a497d</gpml:value>
                        </gpml:KeyValueDictionaryElement>
                    </gpml:element>
                    <gpml:element>
                        <gpml:KeyValueDictionaryElement>
                            <gpml:key>L_PLATE_1</gpml:key>
                            <gpml:valueType xmlns:xsi="http://www.w3.org/XMLSchema-instance">xsi:string</gpml:valueType>
                            <gpml:value>0</gpml:value>
                        </gpml:KeyValueDictionaryElement>
                    </gpml:element>
                    <gpml:element>
                        <gpml:KeyValueDictionaryElement>
                            <gpml:key>R_PLATE_1</gpml:key>
                            <gpml:valueType xmlns:xsi="http://www.w3.org/XMLSchema-instance">xsi:string</gpml:valueType>
                            <gpml:value>0</gpml:value>
                        </gpml:KeyValueDictionaryElement>
                    </gpml:element>
                    <gpml:element>
                        <gpml:KeyValueDictionaryElement>
                            <gpml:key>SPREAD_A_1</gpml:key>
                            <gpml:valueType xmlns:xsi="http://www.w3.org/XMLSchema-instance">xsi:double</gpml:valueType>
                            <gpml:value>0</gpml:value>
                        </gpml:KeyValueDictionaryElement>
                    </gpml:element>
                    <gpml:element>
                        <gpml:KeyValueDictionaryElement>
                            <gpml:key>TYPE</gpml:key>
                            <gpml:valueType xmlns:xsi="http://www.w3.org/XMLSchema-instance">xsi:string</gpml:valueType>
                            <gpml:value></gpml:value>
                        </gpml:KeyValueDictionaryElement>
                    </gpml:element>
                </gpml:KeyValueDictionary>
            </gpml:shapefileAttributes>
            <gml:validTime>
                <gml:TimePeriod>
                    <gml:begin>
                        <gml:TimeInstant>
                            <gml:timePosition gml:frame="http://gplates.org/TRS/flat">0</gml:timePosition>
                        </gml:TimeInstant>
                    </gml:begin>
                    <gml:end>
                        <gml:TimeInstant>
                            <gml:timePosition gml:frame="http://gplates.org/TRS/flat">0</gml:timePosition>
                        </gml:TimeInstant>
                    </gml:end>
                </gml:TimePeriod>
            </gml:validTime>
            <gpml:reconstructionPlateId>
                <gpml:ConstantValue>
                    <gpml:value>16111</gpml:value>
                    <gml:description></gml:description>
                    <gpml:valueType xmlns:gpml="http://www.gplates.org/gplates">gpml:plateId</gpml:valueType>
                </gpml:ConstantValue>
            </gpml:reconstructionPlateId>
            <gpml:geometryImportTime>
                <gml:TimeInstant>
                    <gml:timePosition gml:frame="http://gplates.org/TRS/flat">0</gml:timePosition>
                </gml:TimeInstant>
            </gpml:geometryImportTime>
            <gpml:boundary>
                <gpml:ConstantValue>
                    <gpml:value>
                        <gml:Polygon>
                            <gml:exterior>
                                <gml:LinearRing>
                                    <gml:posList gml:dimension="2">56.794638999999982 -132.82333299999999 56.583389000000089 -132.54252800000003 56.507082999999938 -132.94669399999998 56.626666999999969 -132.95247199999994 56.611667000000104 -132.81586100000001 56.640000000000128 -132.91419399999995 56.795917000000053 -132.98416699999996 56.794638999999982 -132.82333299999999 </gml:posList>
                                </gml:LinearRing>
                            </gml:exterior>
                        </gml:Polygon>
                    </gpml:value>
                    <gml:description></gml:description>
                    <gpml:valueType xmlns:gml="http://www.opengis.net/gml">gml:Polygon</gpml:valueType>
                </gpml:ConstantValue>
            </gpml:boundary>
            <gpml:conjugatePlateId>0</gpml:conjugatePlateId>
            <gpml:leftPlate>0</gpml:leftPlate>
            <gpml:rightPlate>0</gpml:rightPlate>
            <gpml:spreadingAsymmetry>0</gpml:spreadingAsymmetry>
        </gpml:ClosedContinentalBoundary>
    </gml:featureMember>
    <gml:featureMember>
        <gpml:ClosedContinentalBoundary>
            <gpml:identity>GPlates-c7992ecc-8252-489f-9376-f85f634b0cdf</gpml:identity>
            <gpml:revision>GPlates-6196c824-3d8a-46cb-868b-ca78303607e1</gpml:revision>
            <gml:name>Alexander Terrane</gml:name>
            <gpml:shapefileAttributes>
                <gpml:KeyValueDictionary>
                    <gpml:element>
                        <gpml:KeyValueDictionaryElement>
                            <gpml:key>FID_Global</gpml:key>
                            <gpml:valueType xmlns:xsi="http://www.w3.org/XMLSchema-instance">xsi:string</gpml:valueType>
                            <gpml:value>450</gpml:value>
                        </gpml:KeyValueDictionaryElement>
                    </gpml:element>
                    <gpml:element>
                        <gpml:KeyValueDictionaryElement>
                            <gpml:key>PLATEID1</gpml:key>
                            <gpml:valueType xmlns:xsi="http://www.w3.org/XMLSchema-instance">xsi:integer</gpml:valueType>
                            <gpml:value>16111</gpml:value>
                        </gpml:KeyValueDictionaryElement>
                    </gpml:element>
                    <gpml:element>
                        <gpml:KeyValueDictionaryElement>
                            <gpml:key>FROMAGE</gpml:key>
                            <gpml:valueType xmlns:xsi="http://www.w3.org/XMLSchema-instance">xsi:double</gpml:valueType>
                            <gpml:value>600</gpml:value>
                        </gpml:KeyValueDictionaryElement>
                    </gpml:element>
                    <gpml:element>
                        <gpml:KeyValueDictionaryElement>
                            <gpml:key>TOAGE</gpml:key>
                            <gpml:valueType xmlns:xsi="http://www.w3.org/XMLSchema-instance">xsi:double</gpml:valueType>
                            <gpml:value>-999</gpml:value>
                        </gpml:KeyValueDictionaryElement>
                    </gpml:element>
                    <gpml:element>
                        <gpml:KeyValueDictionaryElement>
                            <gpml:key>NAME</gpml:key>
                            <gpml:valueType xmlns:xsi="http://www.w3.org/XMLSchema-instance">xsi:string</gpml:valueType>
                            <gpml:value>Alexander Terrane</gpml:value>
                        </gpml:KeyValueDictionaryElement>
                    </gpml:element>
                    <gpml:element>
                        <gpml:KeyValueDictionaryElement>
                            <gpml:key>PLATEID2</gpml:key>
                            <gpml:valueType xmlns:xsi="http://www.w3.org/XMLSchema-instance">xsi:integer</gpml:valueType>
                            <gpml:value>0</gpml:value>
                        </gpml:KeyValueDictionaryElement>
                    </gpml:element>
                    <gpml:element>
                        <gpml:KeyValueDictionaryElement>
                            <gpml:key>GPGIM_TYPE</gpml:key>
                            <gpml:valueType xmlns:xsi="http://www.w3.org/XMLSchema-instance">xsi:string</gpml:valueType>
                            <gpml:value>gpml:ClosedContinentalBoundary</gpml:value>
                        </gpml:KeyValueDictionaryElement>
                    </gpml:element>
                    <gpml:element>
                        <gpml:KeyValueDictionaryElement>
                            <gpml:key>L_PLATE</gpml:key>
                            <gpml:valueType xmlns:xsi="http://www.w3.org/XMLSchema-instance">xsi:integer</gpml:valueType>
                            <gpml:value>0</gpml:value>
                        </gpml:KeyValueDictionaryElement>
                    </gpml:element>
                    <gpml:element>
                        <gpml:KeyValueDictionaryElement>
                            <gpml:key>R_PLATE</gpml:key>
                            <gpml:valueType xmlns:xsi="http://www.w3.org/XMLSchema-instance">xsi:integer</gpml:valueType>
                            <gpml:value>0</gpml:value>
                        </gpml:KeyValueDictionaryElement>
                    </gpml:element>
                    <gpml:element>
                        <gpml:KeyValueDictionaryElement>
                            <gpml:key>SPREAD_ASY</gpml:key>
                            <gpml:valueType xmlns:xsi="http://www.w3.org/XMLSchema-instance">xsi:double</gpml:valueType>
                            <gpml:value>0</gpml:value>
                        </gpml:KeyValueDictionaryElement>
                    </gpml:element>
                    <gpml:element>
                        <gpml:KeyValueDictionaryElement>
                            <gpml:key>FEATURE_ID</gpml:key>
                            <gpml:valueType xmlns:xsi="http://www.w3.org/XMLSchema-instance">xsi:string</gpml:valueType>
                            <gpml:value>GPlates-7e6d5eea-dbce-4ab2-b64d-66e894df7732</gpml:value>
                        </gpml:KeyValueDictionaryElement>
                    </gpml:element>
                    <gpml:element>
                        <gpml:KeyValueDictionaryElement>
                            <gpml:key>IMPORT_AGE</gpml:key>
                            <gpml:valueType xmlns:xsi="http://www.w3.org/XMLSchema-instance">xsi:double</gpml:valueType>
                            <gpml:value>0</gpml:value>
                        </gpml:KeyValueDictionaryElement>
                    </gpml:element>
                    <gpml:element>
                        <gpml:KeyValueDictionaryElement>
                            <gpml:key>FID_land_m</gpml:key>
                            <gpml:valueType xmlns:xsi="http://www.w3.org/XMLSchema-instance">xsi:string</gpml:valueType>
                            <gpml:value>189</gpml:value>
[truncated: 1,273,748 more chars]
